# Supplementary material for: Transcriptome Responses to Defined Insecticide Selection Pressures in the German Cockroach (Blattella germanica L.)
Source: Front Physiol. 2022 Feb 4;12:816675. doi: 10.3389/fphys.2021.816675 (PMC8856671; doi:10.3389/fphys.2021.816675)
Supplement: Supplementary Table 2 — Upregulated contig summary statistics. [file Table_2.XLSX]

## Sheet: Up_p0.001_w_annotation
Contig id	logFC	AveExpr	t	P.Value	adj.P.Val	B	Contig length	Blast hit	#Hits	min evalue	mean similarity	#GOs	GOs	Enzyme codes	InterProScan	Fold change	New Blast (2021)
001174-001179_All_comp1069_c0_seq3	6.39137	-0.113746	7.23064	6.97e-08	8.74e-05	6.38184	792	---NA---	0			0	-			83.9447	Ankyrin-like cytoskeletal membrane protein
001174-001179_All_comp14461_c0_seq1	6.14543	-1.05526	9.84751	1.28e-10	7.56e-07	11.9704	441	---NA---	0			0	-			70.7878	100% match to hypothetical protein C0J52_26426 [Blattella germanica]
001174-001179_All_comp247_c0_seq18	6.12891	-0.280762	7.99379	1.01e-08	2.18e-05	7.67136	308	---NA---	0			0	-			69.9818	Autophagy-related protein 101, partial [Blattella germanica]
001174-001179_All_comp790_c1_seq1	6.06719	2.84677	8.3073	4.69e-09	1.35e-05	9.95826	501	---NA---	0			0	-			67.0509	No match
001174-001179_All_comp374_c2_seq37	5.79376	-1.22093	7.07467	1.04e-07	0.000114019	6.86584	410	---NA---	0			0	-			55.4747	No match
001174-001179_All_comp6312_c0_seq2	5.67816	1.07953	6.40745	6.02e-07	0.000248051	4.68191	681	---NA---	0			0	-			51.2031	No match
001174-001179_All_comp2359_c0_seq5	5.58957	1.95372	7.05376	1.1e-07	0.000116533	6.82855	694	cytochrome p450 6k1-like	20	1.05758e-51	0.711	5	F:monooxygenase activity; F:iron ion binding; F:oxidoreductase activity, acting on paired donors, with incorporation or reduction of molecular oxygen; C:membrane; C:endoplasmic reticulum	-		48.1534	Cytochrome P450 6k1 [Blattella germanica] -- 97% match to hypothetical protein C0J52_26426 [Blattella germanica]
001174-001179_All_comp20137_c0_seq1	5.52133	0.167317	5.53341	6.37e-06	0.000806318	2.66053	1147	---NA---	0			0	-			45.9288	No match
001174-001179_All_comp421_c0_seq23	5.46933	-1.33293	6.25119	9.14e-07	0.00029164	5.09936	277	---NA---	0			0	-			44.3029	lazarillo protein-like [Cryptotermes secundus] - lipocalin anchored to the plasma membrane
001174-001179_All_comp7424_c0_seq1	5.30029	-0.902864	7.73768	1.92e-08	3.38e-05	7.68873	1142	cytochrome p450	20	5.81292e-96	0.641	3	F:oxidoreductase activity, acting on paired donors, with incorporation or reduction of molecular oxygen; F:monooxygenase activity; F:iron ion binding	-		39.4045	putative cytochrome P450 6a14 [Blattella germanica] - 100% match to PSN34612.1 from B. germanica genome
001174-001179_All_comp5081_c0_seq1	5.27673	-1.45051	8.82296	1.36e-09	5.11e-06	10.0608	3240	cystathionine beta-lyase	20	8.31294e-164	0.806	13	P:protein-pyridoxal-5-phosphate linkage via peptidyl-N6-pyridoxal phosphate-L-lysine; F:cystathionine gamma-lyase activity; F:L-Cysteine desulfhydrase activity; P:hydrogen sulfide biosynthetic process; P:protein homotetramerization; C:cytoplasm; F:pyridoxal phosphate binding; P:cysteine biosynthetic process; C:nucleus; P:glycine metabolic process; P:methionine metabolic process; P:L-serine metabo…	EC:4.4.1.1		38.7662	Cystathionine gamma-lyase [Blattella germanica]
001174-001179_All_comp441_c0_seq2	5.09681	2.45436	7.83129	1.52e-08	2.87e-05	9.00992	1095	cytochrome p450 6k1	20	1.39512e-75	0.5725	3	F:metal ion binding; F:oxidoreductase activity; C:cell part	-		34.2211	cytochrome P450 6j1 [Cryptotermes secundus] -- 66% match to hypothetical protein C0J52_26426 [Blattella germanica]
001174-001179_All_comp834_c0_seq2	5.07993	2.46984	6.68179	2.91e-07	0.000186991	6.50557	2042	cytochrome p450	20	2.42072e-139	0.616	3	F:metal ion binding; F:oxidoreductase activity; C:cell part	-		33.823	cytochrome P450 6j1 [Cryptotermes secundus] -- 70% match to hypothetical protein C0J52_26426 [Blattella germanica]
001174-001179_All_comp13050_c0_seq2	5.06762	-1.61429	8.08869	8.01e-09	1.94e-05	8.65514	476	cytochrome p450	20	2.92996e-27	0.5945	2	F:oxidoreductase activity; C:cell part	-		33.5356	cytochrome P450 6j1 [Cryptotermes secundus] -- 79% match to hypothetical protein C0J52_26426 [Blattella germanica]
001174-001179_All_comp9182_c0_seq3	5.00063	-1.68339	6.64991	3.17e-07	0.000193656	5.81885	299	---NA---	0			0	-			32.014	No match
001174-001179_All_comp25393_c0_seq1	4.96585	-0.881459	5.78058	3.25e-06	0.000542894	3.50731	531	cytochrome p450 6a1	20	2.01496e-51	0.6475	4	F:oxidoreductase activity; F:iron ion binding; C:membrane; C:endoplasmic reticulum	-		31.2513	cytochrome P450 6j1 [Cryptotermes secundus] -- 100% match to hypothetical protein C0J52_26426 [Blattella germanica]
001174-001179_All_comp17842_c0_seq4	4.92815	-0.836793	6.04161	1.6e-06	0.000372999	4.03047	1105	cytochrome p450	20	3.04359e-78	0.773	6	F:heme binding; F:oxidoreductase activity, acting on paired donors, with incorporation or reduction of molecular oxygen; F:monooxygenase activity; F:electron carrier activity; P:oxidation reduction; P:electron transport	-		30.4454	cytochrome P450 6j1-like [Cryptotermes secundus] -- 81%match to hypothetical protein C0J52_26426 [Blattella germanica]
001174-001179_All_comp374_c2_seq39	4.81515	-1.70522	6.56403	3.97e-07	0.000213694	5.63146	377	---NA---	0			0	-			28.1517
001174-001179_All_comp43886_c0_seq1	4.78272	-1.68883	7.6241	2.56e-08	4.15e-05	7.74335	660	---NA---	0			0	-			27.5259
001174-001179_All_comp9151_c0_seq5	4.59881	-1.77917	7.154	8.49e-08	0.000100063	6.78026	533	---NA---	0			0	-			24.2315
001174-001179_All_comp19931_c0_seq1	4.54837	0.440021	5.50752	6.83e-06	0.00084171	2.81463	637	---NA---	0			0	-			23.3989
001174-001179_All_comp15262_c0_seq3	4.26703	-1.52436	5.85857	2.63e-06	0.000480855	3.82929	317	---NA---	0			0	-			19.2533
001174-001179_All_comp30052_c0_seq1	4.18067	-2.04333	6.49686	4.75e-07	0.0002298	5.29928	386	---NA---	0			0	-			18.1346
001174-001179_All_comp7424_c0_seq3	4.12452	1.37358	6.75999	2.37e-07	0.000178993	6.26631	546	cytochrome p450	20	1.43498e-74	0.7945	6	F:heme binding; F:oxidoreductase activity, acting on paired donors, with incorporation or reduction of molecular oxygen; F:monooxygenase activity; F:electron carrier activity; P:oxidation reduction; P:electron transport	-		17.4424	cytochrome P450 6k1-like [Zootermopsis nevadensis] -- 100% match to hypothetical protein C0J52_20551 [Blattella germanica]
001174-001179_All_comp48239_c0_seq1	4.04282	-2.08751	6.31043	7.8e-07	0.000273747	4.89207	606	elongation factor 1-alpha	20	7.86966e-97	0.963	14	F:translation elongation factor activity; P:interaction with host; P:ATP catabolic process; C:yeast-form cell wall; C:cell surface; C:hyphal cell wall; F:ATP binding; P:GTP catabolic process; F:ATPase activity; F:protein binding; F:GTPase activity; F:GTP binding; C:ribosome; P:regulation of translational elongation	EC:3.6.1.3		16.4821
001174-001179_All_comp60241_c0_seq1	3.90067	-2.17459	5.91522	2.26e-06	0.000446515	4.02382	633	---NA---	0			0	-			14.9354
001174-001179_All_comp69994_c0_seq1	3.8565	-2.16841	5.86106	2.61e-06	0.000480515	3.91578	543	---NA---	0			0	-			14.4851
001174-001179_All_comp25416_c0_seq1	3.84539	1.20974	5.59749	5.35e-06	0.000718556	3.70156	1908	leucine-rich repeat-containing protein 24	20	8.48715e-22	0.4815	1	P:axonogenesis	-		14.374
001174-001179_All_comp80689_c0_seq1	3.83005	-2.17608	5.76223	3.42e-06	0.000557757	3.70559	744	down syndrome cell adhesion molecule	20	5.85101e-43	0.6675	14	P:dendrite self-avoidance; F:bacterial cell surface binding; C:axon; F:axon guidance receptor activity; P:phagocytosis; C:dendrite; P:mushroom body development; P:axonal fasciculation; P:peripheral nervous system development; C:neuronal cell body; P:central nervous system morphogenesis; F:protein homodimerization activity; P:axon extension involved in axon guidance; P:signal transduction	-		14.222
001174-001179_All_comp29617_c0_seq1	3.80436	-2.21651	5.73607	3.67e-06	0.000577921	3.62556	362	---NA---	0			0	-			13.9709
001174-001179_All_comp58322_c0_seq1	3.80436	#NCIINST	5.73607	3.67e-06	0.000577921	3.62556	593	latrophilin 3-like	13	2.36409e-10	0.472308	7	F:transmembrane receptor activity; P:neuropeptide signaling pathway; C:integral to membrane; F:G-protein coupled receptor activity; C:membrane; P:cell surface receptor linked signaling pathway; P:G-protein coupled receptor protein signaling pathway			13.9709
001174-001179_All_comp16950_c0_seq1	3.79832	-2.20282	5.73108	3.72e-06	0.000580184	3.62395	290	---NA---	0			0	-			13.9126
001174-001179_All_comp46889_c0_seq1	3.79832	-2.20282	5.73108	3.72e-06	0.000580184	3.62395	372	---NA---	0			0	-			13.9126
001174-001179_All_comp79032_c0_seq1	3.77927	-2.24043	5.62681	4.94e-06	0.000690302	3.38291	827	low quality protein: tyrosine-protein kinase receptor tie-1-like	20	6.82141e-20	0.632	8	P:anatomical structure development; C:integral to membrane; F:protein tyrosine kinase activity; F:protein binding; F:nucleotide binding; P:phosphorylation; P:signal transduction; C:plasma membrane	EC:2.7.10.0		13.7301
001174-001179_All_comp6435_c0_seq9	3.74874	-2.26301	5.51613	6.67e-06	0.000831253	3.13777	340	---NA---	0			0	-			13.4426
001174-001179_All_comp15348_c0_seq2	3.66567	-2.26732	5.42952	8.45e-06	0.000982477	2.95386	1388	eif2b-alpha protein	20	1.17689e-120	0.7905	6	F:guanyl-nucleotide exchange factor activity; C:eukaryotic translation initiation factor 2B complex; P:regulation of translational initiation; F:translation initiation factor activity; P:regulation of GTPase activity; C:ribosome	-		12.6905
001174-001179_All_comp1597_c2_seq1	3.44306	3.74406	9.35491	3.92e-10	1.97e-06	13.0919	1290	endonuclease reverse transcriptase	20	7.30533e-37	0.4825	6	F:RNA binding; P:RNA-dependent DNA replication; F:RNA-directed DNA polymerase activity; C:integral to membrane; P:transmembrane transport; F:endonuclease activity			10.8759
001174-001179_All_comp960_c4_seq1	3.25132	2.85998	6.52135	4.45e-07	0.000224991	6.39559	1529	retinoid-inducible serine carboxypeptidase (serine carboxypeptidase	20	5.09142e-120	0.644	1	F:peptidase activity	-		9.52239
001174-001179_All_comp353_c1_seq1	2.97341	2.08153	6.7832	2.23e-07	0.000178256	6.8898	2940	cytochrome p450	20	0	0.666	2	F:oxidoreductase activity; F:iron ion binding	-		7.85391	putative cytochrome P450 6a14 [Blattella germanica] - 86% match to hypothetical protein C0J52_20551 [Blattella germanica]
001174-001179_All_comp441_c0_seq1	2.77237	7.45243	8.31763	4.57e-09	1.35e-05	10.5762	2807	cytochrome p450 6k1	20	6.0268e-139	0.6075	3	F:metal ion binding; F:oxidoreductase activity; C:cell part	-		6.83229	cytochrome P450 6j1 [Cryptotermes secundus] -- 66% match to hypothetical protein C0J52_26426 [Blattella germanica]
001174-001179_All_comp1882_c2_seq3	2.76672	3.135	7.76501	1.79e-08	3.24e-05	9.44493	2003	cytochrome p450	20	0	0.6005	3	F:oxidoreductase activity, acting on paired donors, with incorporation or reduction of molecular oxygen; F:monooxygenase activity; F:iron ion binding	-		6.80559	cytochrome p450 15F1 [Reticulitermes flavipes] - methyl farnesoate epoxidase FULL LENGTH
001174-001179_All_comp15145_c0_seq1	2.66138	2.30628	6.33771	7.25e-07	0.000263492	5.89462	1974	cytochrome p450	20	1.41519e-136	0.645	3	F:metal ion binding; F:oxidoreductase activity; C:cell part	-		6.3264	Cytochrome P450 4C1; AltName: Full=CYPIVC1 [Blaberus discoidalis]
001174-001179_All_comp5224_c0_seq1	2.61393	3.82706	9.13893	6.46e-10	2.82e-06	12.6791	799	lectin-related protein	20	6.05764e-55	0.5455	3	F:binding; F:sugar binding; C:extracellular region			6.12168
001174-001179_All_comp11505_c0_seq1	2.50124	2.27288	6.40184	6.11e-07	0.000248759	6.05307	1459	transposable element tc3 transposase	9	1.26983e-13	0.497778	5	F:transposase activity; P:DNA integration; P:transposition, DNA-mediated; F:DNA binding; P:regulation of transcription, DNA-dependent			5.6617
001174-001179_All_comp4184_c0_seq1	2.42663	4.19984	6.38326	6.42e-07	0.000255998	6.05833	1115	---NA---	0			0	-			5.37635
001174-001179_All_comp834_c0_seq1	2.40765	6.5851	10.9456	1.19e-11	1.07e-07	16.6554	2390	cytochrome p450	20	2.92796e-139	0.616	3	F:metal ion binding; F:oxidoreductase activity; C:cell part	-		5.30609	cytochrome P450 6j1 [Cryptotermes secundus] -- 85% match to hypothetical protein C0J52_26834 [Blattella germanica]
001174-001179_All_comp8441_c0_seq1	2.35804	3.53532	6.21012	1.02e-06	0.000304001	5.64038	1687	cytochrome p450	20	6.99255e-150	0.656	3	F:metal ion binding; F:oxidoreductase activity; C:membrane	-		5.12672	cytochrome P450 4C1 [Cryptotermes secundus]
001174-001179_All_comp242_c0_seq1	2.32478	8.41664	13.4629	8.7e-14	1.47e-09	21.3842	1267	---NA---	0			0	-			5.0099
001174-001179_All_comp1664_c0_seq1	2.29752	2.64222	5.6219	5e-06	0.000694611	4.13812	295	alpha-amylase	20	1.05266e-24	0.667	1	F:hydrolase activity	-		4.91613
001174-001179_All_comp880_c0_seq2	2.29651	3.17002	6.94487	1.46e-07	0.000138453	7.48943	997	aldo-keto reductase	20	4.54551e-91	0.7385	6	F:aldehyde reductase activity; P:fructose metabolic process; P:galactose metabolic process; P:mannose metabolic process; P:pyruvate metabolic process; P:glycerolipid metabolic process	EC:1.1.1.21		4.91267	1,5-anhydro-D-fructose reductase [Blattella germanica]
001174-001179_All_comp332_c1_seq1	2.27527	6.57544	10.4608	3.34e-11	2.51e-07	15.6241	2692	glucose dehydrogenase	20	4.39146e-139	0.611	1	F:oxidoreductase activity	-		4.84087
001174-001179_All_comp17299_c0_seq1	2.26484	2.49035	6.16616	1.15e-06	0.000324765	5.5059	912	transposable element tc3 transposase	20	1.05673e-77	0.567	4	F:transposase activity; P:DNA integration; P:transposition, DNA-mediated; F:DNA binding			4.806
001174-001179_All_comp21267_c0_seq1	2.23535	2.91937	6.56789	3.93e-07	0.00021236	6.54003	1840	sugar transporter	20	8.2335e-83	0.5425	2	F:transporter activity; P:transport	-		4.70877
001174-001179_All_comp4639_c0_seq1	2.23286	4.65433	9.3072	4.37e-10	2.12e-06	13.1365	1055	lectin-related protein	20	7.24677e-74	0.5785	1	F:binding	-		4.70066
001174-001179_All_comp1448_c1_seq1	2.20488	3.72094	7.14906	8.6e-08	0.00010026	8.01372	3665	lethal family member (let-805)	20	7.95621e-94	0.445	1	P:multicellular organismal process	-		4.61035
001174-001179_All_comp24445_c0_seq1	2.12638	2.45257	5.88513	2.45e-06	0.00046275	4.80048	1590	chkov1	20	4.65299e-39	0.4805	4	F:transferase activity, transferring phosphorus-containing groups; F:RNA binding; P:RNA-dependent DNA replication; F:RNA-directed DNA polymerase activity			4.36622
001174-001179_All_comp8644_c0_seq1	2.11744	4.47727	8.23556	5.59e-09	1.58e-05	10.661	2537	glucose dehydrogenase	20	2.67229e-130	0.6065	1	F:oxidoreductase activity	-		4.33922
001174-001179_All_comp1221_c0_seq1	2.038	6.67927	7.7848	1.71e-08	3.12e-05	9.35595	991	glutathione s-transferase d1	20	2.17799e-77	0.731	3	F:glutathione transferase activity; P:glutathione metabolic process; P:glutathione conjugation reaction	EC:2.5.1.18		4.10677	glutathione S-transferase [Blattella germanica] -- putative Per a allergen [Periplaneta americana]
001174-001179_All_comp5790_c0_seq1	2.0104	3.29364	5.7441	3.59e-06	0.000570769	4.44131	618	crustin 2	2	1.21064e-07	0.455	3	F:peptidase inhibitor activity; C:extracellular region; P:negative regulation of peptidase activity			4.02893
001174-001179_All_comp6547_c0_seq1	2.00458	2.88827	5.64009	4.76e-06	0.0006763	4.18402	898	---NA---	0			0	-			4.01272
001174-001179_All_comp1185_c0_seq11	1.97182	3.6834	7.16847	8.18e-08	9.72e-05	8.06197	896	---NA---	0			0	-			3.92263
001174-001179_All_comp1509_c0_seq1	1.94412	4.09955	7.59029	2.78e-08	4.34e-05	9.10342	3109	lian-aa1 retrotransposon protein	20	0	0.472	1	F:catalytic activity	-		3.84803
001174-001179_All_comp374_c2_seq7	1.93785	7.2653	15.7678	1.69e-15	1.14e-10	25.4422	2083	cytochrome p450	20	3.7123e-135	0.6225	3	F:metal ion binding; F:oxidoreductase activity; C:cell part	-		3.83135	cytochrome P450 6j1 [Cryptotermes secundus] -- 82% match to hypothetical protein C0J52_12805 [Blattella germanica]
001174-001179_All_comp1040_c0_seq2	1.91077	4.26249	8.07679	8.25e-09	1.96e-05	10.2816	1823	---NA---	0			0	-			3.76009
001174-001179_All_comp554_c1_seq20	1.89627	3.39854	6.65978	3.09e-07	0.000191349	6.78686	1331	---NA---	0			0	-			3.7225
001174-001179_All_comp2051_c0_seq1	1.88594	6.05833	8.62735	2.16e-09	7.33e-06	11.5041	1177	glutathione s-transferase d1	20	7.46741e-78	0.732	1	F:transferase activity	-		3.69594	delta class glutathione S-transferase [Blattella germanica] -- putative Per a allergen [Periplaneta americana]
001174-001179_All_comp9028_c0_seq1	1.84004	3.14549	6.40342	6.09e-07	0.00024846	6.13662	941	---NA---	0			0	-			3.58019
001174-001179_All_comp3969_c0_seq1	1.78975	5.0136	7.82967	1.52e-08	2.87e-05	9.65828	1299	3-alpha-(or 20-beta)-hydroxysteroid dehydrogenase	20	4.02239e-59	0.6895	2	F:oxidoreductase activity, acting on the CH-OH group of donors, NAD or NADP as acceptor; P:metabolic process	EC:1.1.1.0		3.45755
001174-001179_All_comp142_c0_seq2	1.76445	4.14387	6.53912	4.24e-07	0.000219908	6.45531	3344	---NA---	0			0	-			3.39745
001174-001179_All_comp691_c2_seq1	1.74887	6.32137	7.92001	1.22e-08	2.5e-05	9.74082	1830	cytochrome p450 6k1-like	20	1.46685e-140	0.626	3	F:metal ion binding; F:oxidoreductase activity; C:cell part	-		3.36096	Cytochrome P450 6j1 [Blattella germanica] 48%
001174-001179_All_comp843_c0_seq1	1.71536	8.05357	14.4172	1.6e-14	4.03e-10	23.1256	1952	uncharacterized mfs-type transporter c19orf28 homolog	20	5.17324e-107	0.6215	2	C:integral to membrane; P:transmembrane transport			3.28379
001174-001179_All_comp2328_c0_seq1	1.70659	5.12902	7.14176	8.76e-08	0.000100653	7.92275	1372	hypothetical protein EAG_13088 [Camponotus floridanus]	16	5.1908e-12	0.456875	0	-			3.26389
001174-001179_All_comp2186_c0_seq4	1.70152	4.78778	6.21115	1.02e-06	0.000304001	5.5444	670	---NA---	0			0	-			3.25244
001174-001179_All_comp10975_c0_seq1	1.68273	4.5396	6.31401	7.73e-07	0.000273747	5.838	2486	---NA---	0			0	-			3.21035
001174-001179_All_comp1424_c0_seq3	1.58957	5.02776	6.23748	9.48e-07	0.000294694	5.58281	436	---NA---	0			0	-			3.0096
001174-001179_All_comp271_c0_seq2	1.58527	5.03089	6.75286	2.41e-07	0.000178993	6.93047	1095	fatty acid binding protein	20	2.83069e-52	0.8265	3	P:transport; F:lipid binding; F:transporter activity	-		3.00063
001174-001179_All_comp58_c0_seq1	1.57885	5.49137	6.43943	5.53e-07	0.000242377	6.05315	298	peritrophic matrix protein 5-b	4	4.42708e-07	0.57	3	F:chitin binding; P:chitin metabolic process; C:extracellular region			2.98731	peritrophic membrane protein 4, partial [Holotrichia oblita] -- 96% match to hypothetical protein C0J52_18875 [Blattella germanica]
001174-001179_All_comp587_c0_seq1	1.56926	4.11366	5.81394	2.97e-06	0.000512227	4.56193	1301	---NA---	0			0	-			2.96752
001174-001179_All_comp2751_c0_seq2	1.56728	5.61632	7.49221	3.57e-08	5.26e-05	8.75715	2591	cytochrome p450	20	2.98325e-161	0.697	8	C:microsome; F:electron carrier activity; F:monooxygenase activity; F:iron ion binding; F:oxidoreductase activity, acting on paired donors, with incorporation or reduction of molecular oxygen; C:membrane; C:endoplasmic reticulum; P:electron transport	-		2.96345	cytochrome P450 4C1-like [Zootermopsis nevadensis] -- 85% match to hypothetical protein C0J52_03127 [Blattella germanica]
001174-001179_All_comp381_c0_seq1	1.55854	8.74305	9.26167	4.86e-10	2.27e-06	12.4965	1045	thaumatin-like protein	20	2.99387e-64	0.623	1	C:cytoplasmic membrane-bounded vesicle			2.94556
001174-001179_All_comp142_c0_seq1	1.54684	7.16505	11.1283	8.12e-12	8.89e-08	16.961	4352	PREDICTED: hypothetical protein LOC100649332 [Bombus terrestris]	1	2.75255e-08	0.72	0	-			2.92177
001174-001179_All_comp2787_c0_seq1	1.52795	4.58248	6.60973	3.52e-07	0.000199884	6.60241	1173	lectin-related protein	20	1.17091e-22	0.4605	7	F:binding; F:sugar binding; C:extracellular region; F:kinase activity; ; P:phosphorylation; C:intracellular			2.88375
001174-001179_All_comp2149_c0_seq1	1.46799	5.46824	6.76238	2.36e-07	0.000178993	6.90064	756	juvenile hormone esterase	20	1.62e-22	0.5695	1		EC:3.1.1.0		2.76637	Esterase FE4 [Zootermopsis nevadensis] -- 75% match for hypothetical protein C0J52_03840 [Blattella germanica]
001174-001179_All_comp884_c0_seq1	1.462	7.27383	9.49729	2.83e-10	1.53e-06	13.3625	871	proteasome subunit alpha type 6	20	3.2641e-116	0.921	25	P:protein polyubiquitination; P:regulation of cellular amino acid metabolic process; P:positive regulation of ubiquitin-protein ligase activity during mitotic cell cycle; C:polysome; P:viral reproduction; P:antigen processing and presentation of peptide antigen via MHC class I; P:negative regulation of ubiquitin-protein ligase activity during mitotic cell cycle; ; F:threonine-type endopeptidase a…	EC:3.4.25.0		2.7549
001174-001179_All_comp585_c0_seq1	1.45789	7.39989	8.05427	8.72e-09	2.04e-05	9.87647	796	mdl1	20	9.97608e-34	0.611	0	-			2.74706
001174-001179_All_comp1180_c1_seq1	1.44427	8.24107	8.55821	2.55e-09	8.24e-06	10.932	3461	acyl- oxidase	20	0	0.7265	4	F:palmitoyl-CoA oxidase activity; P:fatty acid metabolic process; P:oxidation reduction; P:acyl-CoA metabolic process	-		2.72125
001174-001179_All_comp3450_c0_seq1	1.43992	4.72478	6.82907	1.98e-07	0.000168213	7.15526	1882	acidic mammalian chitinase	20	8.63444e-136	0.6295	2	P:carbohydrate metabolic process; F:hydrolase activity, acting on glycosyl bonds	-		2.71306	chitinase-3-like protein 1 isoform X2 [Zootermopsis nevadensis] -- 73% match to hypothetical protein C0J52_01400 [Blattella germanica]
001174-001179_All_comp58_c0_seq2	1.40159	6.87827	7.88664	1.32e-08	2.64e-05	9.55659	294	peritrophic matrix protein 5-b	4	6.19999e-09	0.5475	3	F:chitin binding; P:chitin metabolic process; C:extracellular region			2.64193	peritrophic membrane protein 4, partial [Holotrichia oblita] -- 80% match to hypothetical protein C0J52_18875 [Blattella germanica]
001174-001179_All_comp779_c0_seq1	1.39422	7.67367	9.01631	8.6e-10	3.64e-06	12.1612	1257	uncharacterized oxidoreductase yrbe-like	20	4.43899e-124	0.6455	4	P:oxidation reduction; F:oxidoreductase activity; P:metabolic process; F:nucleotide binding			2.62846
001174-001179_All_comp648_c0_seq1	1.38015	8.15126	5.52456	6.52e-06	0.000819763	3.02778	3127	esterase fe4	20	5.20981e-139	0.6105	1	F:hydrolase activity			2.60296	venom carboxylesterase-6-like [Zootermopsis nevadensis]
001174-001179_All_comp794_c5_seq1	1.3721	7.69663	7.6112	2.64e-08	4.21e-05	8.69119	2289	juvenile hormone epoxide hydrolase 1	20	7.52026e-153	0.713	4	F:ether hydrolase activity; P:metabolic process; C:endoplasmic reticulum; C:membrane part	EC:3.3.2.0		2.58848	Juvenile hormone epoxide hydrolase 1 [Cryptotermes secundus] -- 99% match to hypothetical protein C0J52_06819 [Blattella germanica]
001174-001179_All_comp1806_c0_seq1	1.36816	5.9812	6.70708	2.72e-07	0.00018295	6.67904	991	serine 3-dehydrogenase	20	7.56005e-62	0.6735	2	P:metabolic process; F:oxidoreductase activity	-		2.5814
001174-001179_All_comp1138_c0_seq1	1.35216	8.14377	11.969	1.48e-12	1.83e-08	18.5196	2200	15-hydroxyprostaglandin dehydrogenase	20	4.64623e-59	0.6175	5	P:oxidation reduction; F:oxidoreductase activity; P:metabolic process; F:nucleotide binding; F:alcohol dehydrogenase (NAD) activity			2.55295
001174-001179_All_comp1080_c0_seq1	1.32679	7.53797	8.01661	9.58e-09	2.16e-05	9.74949	1765	viral protein tpx	4	8.27622e-08	0.3825	0	-			2.50844
001174-001179_All_comp500_c0_seq1	1.32333	8.07138	6.61123	3.51e-07	0.000199884	5.98581	883	glutathione s-transferase d1	20	2.19279e-59	0.694	2	F:transferase activity; F:glutathione transferase activity			2.50243	Glutathione S-transferase D2 [Blattella germanica]
001174-001179_All_comp454_c0_seq1	1.31636	8.81588	14.902	7.02e-15	2.38e-10	23.8236	1490	luciferin-regenerating enzyme	20	5.67021e-84	0.632	3	P:regulation of catalytic activity; F:calcium ion binding; F:enzyme regulator activity			2.49036
001174-001179_All_comp1623_c0_seq1	1.31386	4.79204	5.75832	3.45e-06	0.000561688	4.33491	1615	10g08	20	3.72864e-68	0.546	1	F:transferase activity, transferring phosphorus-containing groups			2.48606
001174-001179_All_comp877_c1_seq9	1.31317	4.66522	6.27912	8.48e-07	0.000283796	5.72889	741	---NA---	0			0	-			2.48487
001174-001179_All_comp647_c0_seq1	1.27607	7.53116	7.20253	7.49e-08	9.15e-05	7.67365	1041	phytanoyl- dioxygenase	20	2.85252e-99	0.598	4	P:lipid metabolic process; C:intracellular membrane-bounded organelle; F:oxidoreductase activity, acting on single donors with incorporation of molecular oxygen, incorporation of two atoms of oxygen; C:cytoplasmic part	EC:1.13.11.0		2.42178
001174-001179_All_comp1564_c0_seq1	1.26486	6.86865	5.51067	6.77e-06	0.000837552	3.29939	1384	---NA---	0			0	-			2.40304
001174-001179_All_comp2198_c0_seq1	1.25674	5.53347	6.25091	9.15e-07	0.00029164	5.54154	772	---NA---	0			0	-			2.38956
001174-001179_All_comp272_c0_seq1	1.25656	8.0749	5.6211	5.01e-06	0.000694688	3.30596	474	---NA---	0			0	-			2.38926
001174-001179_All_comp788_c0_seq1	1.24293	8.08068	7.72127	2e-08	3.43e-05	8.87547	1871	aldehyde dehydrogenase	20	0	0.806	33	P:lung development; P:positive regulation of gene expression; P:pancreas development; F:3-chloroallyl aldehyde dehydrogenase activity; P:embryonic gut development; P:retinoic acid receptor signaling pathway; P:embryonic forelimb morphogenesis; P:blood vessel development; P:hindbrain development; P:neural crest cell development; P:forebrain development; P:face development; C:cytosol; P:heart loopi…	EC:1.2.1.36		2.36679	Retinal dehydrogenase 2 [Cryptotermes secundus] -- 75% match to Aldehyde dehydrogenase X, partial [Blattella germanica]
001174-001179_All_comp1324_c0_seq5	1.23111	5.34016	6.66439	3.05e-07	0.000191235	6.65757	1012	small nuclear ribonucleoprotein sm d2	20	1.92005e-44	0.9775	8	F:nucleic acid binding; P:mitotic spindle organization; P:mitosis; C:small nuclear ribonucleoprotein complex; C:precatalytic spliceosome; P:neurogenesis; P:nuclear mRNA splicing, via spliceosome; C:catalytic step 2 spliceosome	-		2.34748
001174-001179_All_comp1694_c0_seq1	1.22617	6.45362	8.19877	6.11e-09	1.61e-05	10.3988	3833	glucose dehydrogenase	20	4.33132e-159	0.6425	1	F:oxidoreductase activity, acting on CH-OH group of donors	-		2.33945
001174-001179_All_comp75_c0_seq1	1.22417	7.63561	10.2756	4.98e-11	3.22e-07	15.046	385	---NA---	0			0	-			2.33621
001174-001179_All_comp691_c2_seq27	1.22352	4.30313	5.45084	7.97e-06	0.000941448	3.57446	662	---NA---	0			0	-			2.33516
001174-001179_All_comp2205_c0_seq1	1.21776	6.75013	7.28011	6.14e-08	7.92e-05	8.0329	2775	50 kda midgut protein	13	7.50389e-25	0.446923	0	-			2.32585	50MGP [Reticulitermes flavipes] -- 28% match to hypothetical protein C0J52_08711 [Blattella germanica]
001174-001179_All_comp3450_c0_seq2	1.21769	4.86513	5.59262	5.42e-06	0.00072335	3.88155	1528	teratocyte released chitinase	20	2.43048e-138	0.63	2	P:carbohydrate metabolic process; F:hydrolase activity, acting on glycosyl bonds	-		2.32573
001174-001179_All_comp1044_c0_seq3	1.21134	5.68097	6.63747	3.27e-07	0.000197982	6.54022	3630	---NA---	0			0	-			2.31553
001174-001179_All_comp5509_c0_seq1	1.20996	5.25176	5.60804	5.19e-06	0.000708259	3.86659	1485	juvenile hormone-inducible protein	20	1.35444e-53	0.5095	1	F:transferase activity, transferring phosphorus-containing groups			2.31331
001174-001179_All_comp3267_c3_seq1	1.20626	5.63889	5.86003	2.62e-06	0.000480855	4.48017	3426	neuroendocrine convertase 1	20	0	0.701	37	F:endopeptidase activity; P:response to glucose stimulus; P:response to lipopolysaccharide; F:serine-type peptidase activity; F:chaperone binding; C:trans-Golgi network; P:hormone biosynthetic process; P:cellular nitrogen compound metabolic process; P:pancreas development; F:insulin binding; P:response to chlorate; C:axon terminus; P:response to calcium ion; P:energy reserve metabolic process; P:…	-		2.30739
001174-001179_All_comp293_c1_seq3	1.20141	9.89084	11.9681	1.48e-12	1.83e-08	18.0682	2568	cytochrome p450 6k1	20	2.68421e-146	0.628	3	F:metal ion binding; F:oxidoreductase activity; C:cell part	-		2.29964	cytochrome P450 6j1 [Cryptotermes secundus] -- 99% match to hypothetical protein C0J52_26834 [Blattella germanica] NEAR FULL LENGTH
001174-001179_All_comp893_c0_seq1	1.20073	5.29748	6.20158	1.04e-06	0.000308189	5.44415	2999	leucine-rich transmembrane	20	2.12727e-65	0.4555	1	F:catalytic activity	-		2.29856
001174-001179_All_comp29_c0_seq1	1.19784	12.5302	6.31026	7.8e-07	0.000273747	3.45622	3565	hexamerin 1	20	0	0.7035	3	C:extracellular region; F:oxygen transporter activity; P:oxygen transport	-		2.29396	hexamerin I [Reticulitermes flavipes] -- 96% match to allergen Bla g 3 isoform 2 precursor, partial [Blattella germanica]
001174-001179_All_comp761_c0_seq1	1.19336	6.22444	6.64207	3.23e-07	0.00019647	6.46453	1250	---NA---	0			0	-			2.28685
001174-001179_All_comp1050_c1_seq1	1.16986	5.64927	7.3388	5.28e-08	7.08e-05	8.35737	969	---NA---	0			0	-			2.24991
001174-001179_All_comp64_c0_seq2	1.14659	6.30997	5.63384	4.84e-06	0.000682889	3.74757	660	---NA---	0			0	-			2.2139
001174-001179_All_comp1309_c0_seq1	1.13697	6.61612	7.38027	4.75e-08	6.5e-05	8.31352	1240	adp-sugar pyrophosphatase-like	20	8.11837e-38	0.638	8	F:ADP-sugar diphosphatase activity; P:ribonucleoside diphosphate catabolic process; F:magnesium ion binding; P:starch metabolic process; P:sucrose metabolic process; P:fructose metabolic process; P:mannose metabolic process; P:purine base metabolic process	EC:3.6.1.21		2.19918
001174-001179_All_comp1651_c0_seq1	1.12645	7.09721	6.46754	5.13e-07	0.000236187	5.82816	2565	constitutive coactivator of peroxisome proliferator-activated receptor gamma-like	20	5.97767e-45	0.4695	7	F:molecular_function; P:biological_process; C:cellular_component; P:regulation of transcription, DNA-dependent; P:cell differentiation; P:transcription, DNA-dependent; C:nucleus			2.1832
001174-001179_All_comp818_c0_seq1	1.11434	8.65768	8.00357	9.89e-09	2.16e-05	9.43723	3201	sugar transporter	20	2.27643e-97	0.529	8	F:transmembrane transporter activity; C:integral to membrane; C:membrane; P:transmembrane transport; P:transport; F:transporter activity; P:carbohydrate transport; F:receptor activity			2.16496
001174-001179_All_comp2890_c0_seq1	1.1079	5.78918	5.66706	4.42e-06	0.00064329	3.93529	1330	---NA---	0			0	-			2.15532
001174-001179_All_comp3063_c0_seq1	1.09931	5.07271	5.60584	5.23e-06	0.000711079	3.88527	1296	---NA---	0			0	-			2.14253
001174-001179_All_comp1038_c0_seq1	1.08844	7.10483	5.89643	2.37e-06	0.000453893	4.28901	1249	chymotrypsin 1	20	5.46246e-74	0.6525	2	P:macromolecule metabolic process; F:serine-type peptidase activity	-		2.12644
001174-001179_All_comp5328_c0_seq1	1.06942	5.55546	5.59756	5.35e-06	0.000718556	3.78609	2424	adipokinetic hormone receptor	20	4.13576e-157	0.718	3	F:G-protein coupled receptor activity; F:transferase activity; P:G-protein coupled receptor protein signaling pathway	-		2.09859
001174-001179_All_comp2178_c1_seq1	1.0683	7.30129	6.81169	2.07e-07	0.00017061	6.69399	4107	sarcosine dehydrogenase	20	0	0.74	5	F:sarcosine dehydrogenase activity; P:urea cycle intermediate metabolic process; P:glycine metabolic process; P:L-serine metabolic process; P:threonine metabolic process	EC:1.5.99.1		2.09696
001174-001179_All_comp178_c0_seq1	1.05738	9.54388	7.64271	2.44e-08	4.03e-05	8.25282	3287	glutathione s-transferase d1	20	3.85249e-105	0.8675	3	F:glutathione transferase activity; P:glutathione metabolic process; P:glutathione conjugation reaction	EC:2.5.1.18		2.08115
001174-001179_All_comp1802_c0_seq1	1.01455	6.43348	5.50345	6.91e-06	0.000848794	3.36616	1659	3-hydroxyacyl-coa dehyrogenase	20	2.30965e-105	0.8095	14	C:mitochondrial inner membrane; P:negative regulation of insulin secretion; P:response to activity; F:NAD binding; F:3-hydroxyacyl-CoA dehydrogenase activity; P:fatty acid beta-oxidation; P:response to drug; P:isoleucine catabolic process; P:leucine catabolic process; P:lysine catabolic process; P:tryptophan metabolic process; P:valine catabolic process; P:fatty acid biosynthetic process; P:benzo…	EC:1.1.1.35		2.02027
001174-001179_All_comp806_c0_seq1	1.01176	7.94076	7.37105	4.86e-08	6.59e-05	8.00391	1521	pancreatic triacylglycerol lipase	20	4.34468e-63	0.598	4	P:lipid metabolic process; F:hydrolase activity; F:catalytic activity; F:phospholipase A1 activity			2.01637
001174-001179_All_comp2618_c0_seq1	0.988936	6.0741	6.77768	2.26e-07	0.000178256	6.84161	1170	sulfotransferase	20	7.20384e-73	0.625	1	F:transferase activity	-		1.98472
001174-001179_All_comp824_c0_seq1	0.983792	7.42915	6.54895	4.14e-07	0.000218924	5.96529	950	microsomal glutathione s-transferase- isoform a	20	7.78195e-45	0.7695	6	C:microsome; F:glutathione transferase activity; C:lipid particle; C:mitochondrial outer membrane; P:glutathione metabolic process; P:glutathione conjugation reaction	EC:2.5.1.18		1.97766
001174-001179_All_comp90_c0_seq1	0.972659	11.083	5.72031	3.83e-06	0.000584183	2.54787	6078	alpha-amylase	20	0	0.7875	4	F:alpha-amylase activity; F:cation binding; P:starch metabolic process; P:sucrose metabolic process	EC:3.2.1.1		1.96245
001174-001179_All_comp552_c0_seq1	0.969586	7.43607	6.95562	1.42e-07	0.000137419	7.03923	547	salivary lysozyme	20	2.39289e-37	0.7115	2	F:hydrolase activity, acting on glycosyl bonds; P:metabolic process	-		1.95828
001174-001179_All_comp60_c0_seq1	0.967097	11.0896	6.2453	9.28e-07	0.000293978	3.98023	1095	apolipophorin-iii isoform 2	1	2.50873e-08	0.53	0	-			1.9549
001174-001179_All_comp857_c0_seq1	0.950803	7.25221	7.42445	4.24e-08	5.96e-05	8.29758	1585	50 kda midgut protein	12	2.37729e-35	0.485	0	-			1.93295
001174-001179_All_comp686_c0_seq1	0.947329	7.37865	5.82469	2.88e-06	0.000506994	4.02669	1311	globin 1	20	8.82996e-26	0.6045	1	F:metal ion binding	-		1.9283
001174-001179_All_comp89_c0_seq1	0.941146	11.1803	5.74727	3.56e-06	0.000569992	2.57774	1736	alpha-amylase	20	0	0.7305	4	F:alpha-amylase activity; F:cation binding; P:starch metabolic process; P:sucrose metabolic process	EC:3.2.1.1		1.92005
001174-001179_All_comp346_c0_seq3	0.938469	9.08078	6.79508	2.16e-07	0.000174357	6.17765	1734	alpha-amylase	20	0	0.712	3	F:hydrolase activity, acting on glycosyl bonds; P:metabolic process; F:cation binding	-		1.91649
001174-001179_All_comp177_c6_seq3	0.913507	6.30769	5.81621	2.95e-06	0.000511751	4.23586	3963	transposable element tc3 transposase	20	3.01655e-18	0.5655	4	F:transposase activity; P:DNA integration; P:transposition, DNA-mediated; F:DNA binding			1.88362
001174-001179_All_comp353_c1_seq3	0.912332	6.44626	5.90688	2.31e-06	0.000450849	4.45353	1010	---NA---	0			0	-			1.88209
001174-001179_All_comp1127_c0_seq1	0.907455	7.28305	7.07441	1.04e-07	0.000114019	7.38329	1537	beta- -glucanase	20	7.79195e-177	0.658	2	F:endo-1,3(4)-beta-glucanase activity; P:carbohydrate metabolic process	EC:3.2.1.6		1.87573
001174-001179_All_comp206_c0_seq1	0.900197	7.90259	9.68032	1.87e-10	1.05e-06	13.6456	521	ribosomal protein s29	20	1.90846e-27	0.952	7	F:metal ion binding; F:structural constituent of ribosome; F:RNA binding; C:cytosolic small ribosomal subunit; P:translation; P:neuron development; P:ribosome biogenesis	-		1.86632
001174-001179_All_comp850_c0_seq2	0.891557	6.64634	5.65295	4.6e-06	0.000660321	3.72465	2235	---NA---	0			0	-			1.85518
001174-001179_All_comp247_c0_seq3	0.888829	9.96862	8.68405	1.89e-09	6.56e-06	10.7104	4550	organic anion transporter	20	0	0.741	4	C:integral to membrane; P:organic anion transport; P:response to methotrexate; F:sodium-independent organic anion transmembrane transporter activity	-		1.85167
001174-001179_All_comp1110_c0_seq1	0.882223	7.29376	5.51639	6.67e-06	0.000831253	3.20684	1910	cysteine dioxygenase	20	2.60113e-79	0.7615	5	F:iron ion binding; P:oxidation reduction; P:L-cysteine metabolic process; F:cysteine dioxygenase activity; P:taurine metabolic process	EC:1.13.11.20		1.84321
001174-001179_All_comp273_c0_seq1	0.869543	8.19004	7.42648	4.22e-08	5.96e-05	8.08068	3050	glutathione s-transferase	20	9.30367e-109	0.784	6	C:intracellular; F:glutathione transferase activity; F:isomerase activity; F:binding; P:glutathione metabolic process; P:glutathione conjugation reaction	EC:2.5.1.18		1.82708
001174-001179_All_comp1813_c0_seq1	0.842781	6.48282	5.46829	7.6e-06	0.000908334	3.25705	2445	sugar transporter	20	3.6352e-68	0.539	11	F:transporter activity; C:integral to membrane; C:membrane; F:2-alkenal reductase activity; P:carbohydrate transport; P:transport; F:substrate-specific transmembrane transporter activity; P:oxidation reduction; F:transmembrane transporter activity; F:oxidoreductase activity; P:transmembrane transport			1.7935
001174-001179_All_comp1322_c0_seq1	0.823945	7.47054	6.13779	1.24e-06	0.000333659	4.84949	2177	juvenile hormone esterase	20	3.92269e-135	0.572	1		EC:3.1.1.0		1.77024	Esterase FE4 [Zootermopsis nevadensis] -- 62% match to hypothetical protein C0J52_03840 [Blattella germanica]
001174-001179_All_comp3093_c0_seq1	0.816775	6.94199	6.54054	4.23e-07	0.000219908	6.04728	4322	lysosomal alpha-mannosidase (mannosidase alpha class 2b member 1)	20	0	0.6745	3	P:carbohydrate metabolic process; F:cation binding; F:mannosidase activity	-		1.76146
001174-001179_All_comp55_c0_seq1	0.810561	10.9358	7.06736	1.06e-07	0.0001149	6.23022	933	---NA---	0			0	-			1.75389
001174-001179_All_comp284_c0_seq1	0.806942	11.4376	6.22257	9.87e-07	0.000299156	3.75562	4798	PREDICTED: hypothetical protein, partial [Nasonia vitripennis]	20	1.13412e-103	0.5315	0	-			1.7495
001174-001179_All_comp371_c0_seq1	0.797948	8.45459	7.67938	2.22e-08	3.77e-05	8.65801	2053	cytochrome b5	20	4.89411e-39	0.751	11	P:oxidation reduction; C:mitochondrion; F:electron carrier activity; F:oxidoreductase activity; C:microsome; C:membrane part; F:heme binding; C:lipid particle; P:cellular metabolic process; C:endoplasmic reticulum; P:electron transport	-		1.73863	Cytochrome b5 [Blattella germanica]
001174-001179_All_comp421_c4_seq1	0.796993	8.223	6.14797	1.21e-06	0.00032867	4.68367	998	apolipoprotein d-like	15	6.03379e-35	0.487333	1	P:multicellular organismal development	-		1.73748
001174-001179_All_comp217_c0_seq1	0.791296	8.40978	8.04174	9e-09	2.07e-05	9.58806	445	---NA---	0			0	-			1.73063
001174-001179_All_comp1308_c1_seq1	0.790636	7.96534	7.91326	1.24e-08	2.5e-05	9.37639	2704	sodium solute symporter	20	3.88566e-119	0.6375	1	P:transport	-		1.72984
001174-001179_All_comp713_c0_seq1	0.764416	9.36498	8.98927	9.17e-10	3.76e-06	11.6385	5007	aldehyde dehydrogenase	20	0	0.8655	27	P:pyruvate metabolic process; F:aldehyde dehydrogenase (NAD) activity; C:lipid particle; P:acetaldehyde metabolic process; C:mitochondrial matrix; P:response to ethanol; F:acetaldehyde dehydrogenase (acetylating) activity; P:oxidation reduction; F:retinal dehydrogenase activity; P:gluconeogenesis; P:glycolysis; P:arginine metabolic process; P:histidine metabolic process; P:isoleucine catabolic pr…	EC:1.2.1.3; EC:1.2.1.10; EC:1.2.1.36		1.69868	Aldehyde dehydrogenase, partial [Blattella germanica] -- 100% match
001174-001179_All_comp545_c0_seq1	0.761222	7.14265	6.01047	1.75e-06	0.000390264	4.58044	2163	circadian clock-controlled protein precursor	20	1.20951e-19	0.4855	0	-			1.69493
001174-001179_All_comp350_c0_seq1	0.744535	9.3663	6.23564	9.53e-07	0.000295471	4.58081	1749	zinc-containing alcohol dehydrogenase	20	9.35701e-121	0.671	1	F:metal ion binding	-		1.67543
001174-001179_All_comp397_c0_seq2	0.726337	7.0089	5.90247	2.34e-06	0.000453763	4.31867	817	thaumatin-like protein	20	2.06959e-29	0.662	3	P:defense response; P:reproduction; P:determination of adult lifespan	-		1.65443
001174-001179_All_comp954_c0_seq1	0.723111	9.04317	8.13976	7.07e-09	1.74e-05	9.65448	3146	bifunctional 3 -phosphoadenosine 5 -phosphosulfate synthase-like	20	0	0.838	6	F:adenylylsulfate kinase activity; F:ATP binding; P:sulfate assimilation; F:sulfate adenylyltransferase (ATP) activity; P:phosphorylation; P:purine base metabolic process	EC:2.7.1.25; EC:2.7.7.4		1.65074
001174-001179_All_comp203_c0_seq1	0.67422	10.5593	5.70172	4.03e-06	0.000602243	2.69711	2432	chitinase-3-like protein 1 isoform X2 [Zootermopsis nevadensis]	20	9.62241e-138	0.6365	2	P:carbohydrate metabolic process; F:hydrolase activity, acting on glycosyl bonds	-		1.59573	chitinase-3-like protein 1 isoform X2 [Zootermopsis nevadensis] -- 73% match to hypothetical protein C0J52_01400 [Blattella germanica]
001174-001179_All_comp27_c0_seq1	0.67141	9.42698	7.53535	3.2e-08	4.82e-05	7.99943	390	---NA---	0			0	-			1.59263
001174-001179_All_comp63_c0_seq1	0.625251	11.4713	6.79932	2.14e-07	0.000173616	5.27282	1176	15-hydroxyprostaglandin dehydrogenase	20	9.10126e-100	0.665	3	F:oxidoreductase activity; P:oxidation reduction; F:nucleotide binding	-		1.54248
001174-001179_All_comp86_c0_seq1	0.617871	8.58063	6.6873	2.87e-07	0.000186991	6.02857	945	---NA---	0			0	-			1.53461
001174-001179_All_comp735_c0_seq1	0.605306	8.5335	6.70779	2.72e-07	0.00018295	6.09632	1862	---NA---	0			0	-			1.5213
001174-001179_All_comp1382_c0_seq1	0.589645	7.35441	5.46557	7.66e-06	0.000913073	3.04741	1173	isoform b	20	2.19432e-29	0.5965	2	F:calcium ion binding; C:myosin II complex			1.50488
001174-001179_All_comp673_c0_seq1	0.588219	8.2597	5.67151	4.37e-06	0.00063692	3.37396	1875	---NA---	0			0	-			1.50339
001174-001179_All_comp503_c0_seq1	0.562162	9.44408	7.23772	6.84e-08	8.67e-05	7.21786	2175	---NA---	0			0	-			1.47648
001174-001179_All_comp484_c0_seq1	0.518911	9.60689	6.47349	5.05e-07	0.000235165	5.13538	3263	cg31997 cg31997-pa	20	3.29891e-43	0.808	5	P:metabolic process; F:transferase activity, transferring acyl groups; F:molecular_function; P:biological_process; C:cellular_component			1.43287
001174-001179_All_comp232_c0_seq1	0.510236	8.16457	5.47866	7.39e-06	0.000890442	2.87239	812	---NA---	0			0	-			1.42428
001174-001179_All_comp227_c0_seq1	0.489489	8.74973	6.40365	6.08e-07	0.00024846	5.21742	539	ribosomal protein s17	20	2.82604e-64	0.951	4	C:ribosome; F:structural constituent of ribosome; P:translation; P:ribosome biogenesis	-		1.40395
001174-001179_All_comp32_c0_seq1	0.481852	13.3351	5.64472	4.7e-06	0.000668523	1.00771	5713	ferritin subunit	20	3.0431e-79	0.816	6	P:cellular iron ion homeostasis; F:ferric iron binding; F:ferroxidase activity; P:iron ion transport; P:oxidation reduction; P:chlorophyll metabolic process	EC:1.16.3.1		1.39653
001174-001179_All_comp6_c0_seq1	0.480806	10.5929	5.72262	3.8e-06	0.00058311	2.73582	1228	---NA---	0			0	-			1.39552
001174-001179_All_comp71_c0_seq2	0.467762	8.78324	5.60804	5.19e-06	0.000708259	3.04693	1438	myofilin isoform b	20	2.01613e-54	0.63	0	-			1.38296
001174-001179_All_comp234_c0_seq1	0.464697	9.00141	6.2707	8.67e-07	0.000286024	4.78321	535	ribosomal protein l31	20	1.68341e-53	0.946	4	C:ribosome; F:structural constituent of ribosome; P:translation; P:ribosome biogenesis	-		1.38003
001174-001179_All_comp469_c6_seq1	0.455594	9.48648	7.17009	8.15e-08	9.72e-05	7.02348	2851	granulin- partial	20	1.40361e-50	0.497	9	C:mitochondrion; P:embryo implantation; F:cytokine activity; F:growth factor activity; P:positive regulation of epithelial cell proliferation; C:extracellular region; P:signal transduction; P:blastocyst hatching; C:extracellular space			1.37135
001174-001179_All_comp546_c0_seq1	0.432911	9.6303	6.01414	1.73e-06	0.000388335	3.88313	5114	lipoyltransferase mitochondrial	20	1.73811e-118	0.713	2	F:lipoyltransferase activity; P:protein modification process	-		1.34996
001174-001179_All_comp946_c5_seq1	0.42603	8.82442	5.9585	2.01e-06	0.00041992	3.98984	5520	---NA---	0			0	-			1.34353
001174-001179_All_comp478_c0_seq1	0.419156	9.33766	6.36521	6.74e-07	0.000259652	4.93112	2033	hypothetical protein EAI_08444 [Harpegnathos saltator]	4	8.88495e-09	0.825	0	-			1.33714
001174-001179_All_comp133_c0_seq1	0.417221	9.03036	5.92003	2.23e-06	0.000442811	3.82206	701	ribosomal protein s27	20	1.56258e-42	0.9555	15	P:viral transcription; P:endocrine pancreas development; F:zinc ion binding; F:structural constituent of ribosome; P:mRNA metabolic process; P:translational elongation; C:cytosolic small ribosomal subunit; F:DNA binding; F:protein binding; P:mitotic prometaphase; P:translational termination; P:cell proliferation; C:lipid particle; C:nucleus; P:ribosome biogenesis	-		1.33535
001174-001179_All_comp430_c0_seq1	0.398249	10.0223	7.47356	3.74e-08	5.4e-05	7.62961	2777	endothelin-converting enzyme 1	20	4.7585e-104	0.4805	6	P:proteolysis; F:metallopeptidase activity; F:metalloendopeptidase activity; F:hydrolase activity; F:peptidase activity; C:integral to membrane			1.31791
001174-001179_All_comp129_c0_seq1	0.379183	10.1914	6.67951	2.93e-07	0.000187233	5.47791	883	ribosomal protein l10	20	3.32852e-116	0.9525	4	C:ribosome; F:structural constituent of ribosome; P:translation; P:ribosome biogenesis	-		1.30061
001174-001179_All_comp151_c0_seq1	0.36156	9.8357	5.56893	5.78e-06	0.000753347	2.5953	925	40S ribosomal protein S7 [Blattella germanica]	20	7.37871e-69	0.8835	4	C:ribosome; F:structural constituent of ribosome; P:translation; P:ribosome biogenesis	-		1.28481
001174-001179_All_comp239_c0_seq1	0.329583	9.8279	5.56862	5.78e-06	0.000753347	2.59616	1151	ribosomal protein l5	20	4.77049e-130	0.8745	9	F:5S rRNA binding; F:structural constituent of ribosome; F:protein binding; F:ATP binding; C:cytosolic large ribosomal subunit; P:translation; P:mismatch repair; F:mismatched DNA binding; P:ribosome biogenesis	-		1.25665
26 genes for primer designing								42 genes selected

## Sheet: C
C:extracellular space	9
C:cell part	9
C:integral to membrane	8
C:membrane	7
C:ribosome	6
C:endoplasmic reticulum	5
C:nucleus	4
C:lipid particle	4
C:mitochondrion	3
C:microsome	3
C:neuronal cell body	2
C:membrane part	2
C:intracellular	2
C:dendrite	2
C:cytosolic small ribosomal subunit	2
C:cytosol	2
C:cellular_component	2
C:yeast-form cell wall	1
C:trans-Golgi network	1
C:transcription factor complex	1
C:small nuclear ribonucleoprotein complex	1
C:secretory granule	1
C:rough endoplasmic reticulum	1
C:proteasome core complex, alpha-subunit complex	1
C:precatalytic spliceosome	1
C:polysome	1
C:plasma membrane	1
C:perinuclear region of cytoplasm	1
C:nuclear matrix	1
C:myosin II complex	1
C:mitochondrial outer membrane	1
C:mitochondrial matrix	1
C:mitochondrial inner membrane	1
C:intracellular membrane-bounded organelle	1
C:hyphal cell wall	1
C:eukaryotic translation initiation factor 2B complex	1
C:cytosolic large ribosomal subunit	1
C:cytoplasmic part	1
C:cytoplasmic membrane-bounded vesicle	1
C:cytoplasm	1
C:cell surface	1
C:catalytic step 2 spliceosome	1
C:axon terminus	1
C:axon	1
	99

## Sheet: F
F:oxidoreductase activity	20
F:metal ion binding	12
F:structural constituent of ribosome	7
F:iron ion binding	7
F:oxidoreductase activity, acting on paired donors, with incorporation or reduction of molecular oxygen	6
F:monooxygenase activity	6
F:nucleotide binding	5
F:hydrolase activity, acting on glycosyl bonds	5
F:glutathione transferase activity	5
F:transporter activity	4
F:transferase activity	4
F:RNA binding	4
F:protein binding	4
F:hydrolase activity	4
F:electron carrier activity	4
F:DNA binding	4
F:cation binding	4
F:binding	4
F:transposase activity	3
F:transmembrane transporter activity	3
F:transferase activity, transferring phosphorus-containing groups	3
F:heme binding	3
F:catalytic activity	3
F:ATP binding	3
F:sugar binding	2
F:serine-type peptidase activity	2
F:RNA-directed DNA polymerase activity	2
F:retinal dehydrogenase activity	2
F:molecular_function	2
F:G-protein coupled receptor activity	2
F:chitin binding	2
F:calcium ion binding	2
F:alpha-amylase activity	2
F:zinc ion binding	1
F:translation initiation factor activity	1
F:translation elongation factor activity	1
F:transferase activity, transferring acyl groups	1
F:threonine-type endopeptidase activity	1
F:sulfate adenylyltransferase (ATP) activity	1
F:substrate-specific transmembrane transporter activity	1
F:sodium-independent organic anion transmembrane transporter activity	1
F:sarcosine dehydrogenase activity	1
F:retinal binding	1
F:receptor activity	1
F:pyridoxal phosphate binding	1
F:protein tyrosine kinase activity	1
F:protein homodimerization activity	1
F:protein complex binding	1
F:phospholipase A1 activity	1
F:peptidase inhibitor activity	1
F:peptidase activity	1
F:palmitoyl-CoA oxidase activity	1
F:oxygen transporter activity	1
F:oxidoreductase activity, acting on the CH-OH group of donors, NAD or NADP as acceptor	1
F:oxidoreductase activity, acting on single donors with incorporation of molecular oxygen, incorporation of two atoms of oxygen	1
F:oxidoreductase activity, acting on CH-OH group of donors	1
F:NF-kappaB binding	1
F:NAD binding	1
F:mismatched DNA binding	1
F:metallopeptidase activity	1
F:metalloendopeptidase activity	1
F:mannosidase activity	1
F:magnesium ion binding	1
F:lipoyltransferase activity	1
F:lipid binding	1
F:L-Cysteine desulfhydrase activity	1
F:kinase activity	1
F:isomerase activity	1
F:insulin binding	1
F:guanyl-nucleotide exchange factor activity	1
F:GTPase activity	1
F:GTP binding	1
F:growth factor activity	1
F:ferroxidase activity	1
F:ferric iron binding	1
F:ether hydrolase activity	1
F:enzyme regulator activity	1
F:endopeptidase activity	1
F:endonuclease activity	1
F:endo-1,3(4)-beta-glucanase activity	1
F:cytokine activity	1
F:cysteine dioxygenase activity	1
F:cystathionine gamma-lyase activity	1
F:chaperone binding	1
F:bacterial cell surface binding	1
F:axon guidance receptor activity	1
F:ATPase activity	1
F:aldehyde reductase activity	1
F:aldehyde dehydrogenase (NAD) activity	1
F:alcohol dehydrogenase (NAD) activity	1
F:ADP-sugar diphosphatase activity	1
F:adenylylsulfate kinase activity	1
F:acetaldehyde dehydrogenase (acetylating) activity	1
F:5S rRNA binding	1
F:3-hydroxyacyl-CoA dehydrogenase activity	1
F:3-chloroallyl aldehyde dehydrogenase activity	1
F:2-alkenal reductase activity	1
	209

## Sheet: P
P:oxidation reduction	12
P:metabolic process	8
P:ribosome biogenesis	7
P:translation	6
P:transport	5
P:carbohydrate metabolic process	5
P:transmembrane transport	4
P:glutathione conjugation reaction	4
P:electron transport	4
P:transposition, DNA-mediated	3
P:sucrose metabolic process	3
P:starch metabolic process	3
P:signal transduction	3
P:phosphorylation	3
P:glutathione metabolic process	3
P:DNA integration	3
P:valine catabolic process	2
P:tryptophan metabolic process	2
P:threonine metabolic process	2
P:RNA-dependent DNA replication	2
P:retinol metabolic process	2
P:response to drug	2
P:regulation of transcription, DNA-dependent	2
P:pyruvate metabolic process	2
P:purine base metabolic process	2
P:proteolysis	2
P:pancreas development	2
P:neurogenesis	2
P:mRNA metabolic process	2
P:mannose metabolic process	2
P:lysine catabolic process	2
P:L-serine metabolic process	2
P:lipid metabolic process	2
P:leucine catabolic process	2
P:isoleucine catabolic process	2
P:G-protein coupled receptor protein signaling pathway	2
P:glycine metabolic process	2
P:glycerolipid metabolic process	2
P:fructose metabolic process	2
P:fatty acid metabolic process	2
P:chitin metabolic process	2
P:carbohydrate transport	2
P:biological_process	2
P:viral transcription	1
P:viral reproduction	1
P:urea cycle intermediate metabolic process	1
P:translational termination	1
P:translational elongation	1
P:transcription, DNA-dependent	1
P:taurine metabolic process	1
P:sulfate assimilation	1
P:S phase of mitotic cell cycle	1
P:ribonucleoside diphosphate catabolic process	1
P:retinoic acid receptor signaling pathway	1
P:retinal metabolic process	1
P:response to peptide hormone stimulus	1
P:response to nutrient levels	1
P:response to morphine	1
P:response to methotrexate	1
P:response to lipopolysaccharide	1
P:response to interleukin-1	1
P:response to glucose stimulus	1
P:response to glucocorticoid stimulus	1
P:response to fatty acid	1
P:response to ethanol	1
P:response to cytokine stimulus	1
P:response to chlorate	1
P:response to calcium ion	1
P:response to axon injury	1
P:response to activity	1
P:reproduction	1
P:regulation of translational initiation	1
P:regulation of translational elongation	1
P:regulation of insulin secretion	1
P:regulation of inflammatory response	1
P:regulation of GTPase activity	1
P:regulation of endothelial cell proliferation	1
P:regulation of cellular amino acid metabolic process	1
P:regulation of catalytic activity	1
P:regulation of apoptosis	1
P:proximal/distal pattern formation	1
P:protein-pyridoxal-5-phosphate linkage via peptidyl-N6-pyridoxal phosphate-L-lysine	1
P:protein polyubiquitination	1
P:protein modification process	1
P:protein homotetramerization	1
P:protein autoprocessing	1
P:proline metabolic process	1
P:positive regulation of ubiquitin-protein ligase activity during mitotic cell cycle	1
P:positive regulation of protein secretion	1
P:positive regulation of NF-kappaB transcription factor activity	1
P:positive regulation of gene expression	1
P:positive regulation of epithelial cell proliferation	1
P:positive regulation of cell proliferation	1
P:positive regulation of apoptosis	1
P:pituitary gland development	1
P:phagocytosis	1
P:peripheral nervous system development	1
P:peptide hormone processing	1
P:oxygen transport	1
P:organic anion transport	1
P:nuclear mRNA splicing, via spliceosome	1
P:neuropeptide signaling pathway	1
P:neuron differentiation	1
P:neuron development	1
P:neural tube development	1
P:neural crest cell development	1
P:negative regulation of ubiquitin-protein ligase activity during mitotic cell cycle	1
P:negative regulation of peptidase activity	1
P:negative regulation of insulin secretion	1
P:negative regulation of cell proliferation	1
P:mushroom body development	1
P:multicellular organismal process	1
P:multicellular organismal development	1
P:morphogenesis of embryonic epithelium	1
P:mitotic spindle organization	1
P:mitotic prometaphase	1
P:mitosis	1
P:mismatch repair	1
P:methionine metabolic process	1
P:macromolecule metabolic process	1
P:M/G1 transition of mitotic cell cycle	1
P:lung development	1
P:limonene catabolic process	1
P:L-cysteine metabolic process	1
P:L-ascorbic acid metabolic process	1
P:iron ion transport	1
P:interaction with host	1
P:hydrogen sulfide biosynthetic process	1
P:hormone biosynthetic process	1
P:histidine metabolic process	1
P:hindbrain development	1
P:heart looping	1
P:GTP catabolic process	1
P:glycolysis	1
P:gluconeogenesis	1
P:galactose metabolic process	1
P:forebrain development	1
P:fatty acid biosynthetic process	1
P:fatty acid beta-oxidation	1
P:face development	1
P:energy reserve metabolic process	1
P:endocrine pancreas development	1
P:embryonic gut development	1
P:embryonic forelimb morphogenesis	1
P:embryonic development	1
P:embryonic camera-type eye development	1
P:embryo implantation	1
P:DNA damage response, signal transduction by p53 class mediator resulting in cell cycle arrest	1
P:determination of adult lifespan	1
P:dendrite self-avoidance	1
P:defense response	1
P:cysteine biosynthetic process	1
P:chlorophyll metabolic process	1
P:central nervous system morphogenesis	1
P:cellular nitrogen compound metabolic process	1
P:cellular metabolic process	1
P:cellular iron ion homeostasis	1
P:cell surface receptor linked signaling pathway	1
P:cell proliferation	1
P:cell differentiation	1
P:blood vessel development	1
P:blastocyst hatching	1
P:bile acid biosynthetic process	1
P:beta-alanine metabolic process	1
P:benzoate metabolic process	1
P:axonogenesis	1
P:axonal fasciculation	1
P:axon extension involved in axon guidance	1
P:ATP catabolic process	1
P:arginine metabolic process	1
P:antigen processing and presentation of peptide antigen via MHC class I	1
P:anterior/posterior pattern formation	1
P:anatomical structure development	1
P:anaphase-promoting complex-dependent proteasomal ubiquitin-dependent protein catabolic process	1
P:acyl-CoA metabolic process	1
P:acetaldehyde metabolic process	1
P:9-cis-retinoic acid biosynthetic process	1
P:1,2-dichloroethane catabolic process	1
	265
