# Supplementary material for: Transcriptome Responses to Defined Insecticide Selection Pressures in the German Cockroach (Blattella germanica L.)
Source: Front Physiol. 2022 Feb 4;12:816675. doi: 10.3389/fphys.2021.816675 (PMC8856671; doi:10.3389/fphys.2021.816675)
Supplement: Supplementary Table 3 — Downregulated contig summary statistics. [file Table_3.XLSX]

## Sheet: Down_p0.001_w_annotation
Contig id	logFC	AveExpr	t	P.Value	adj.P.Val	B	Contig length	Blast hit	#Hits	min evalue	mean similarity	#GOs	GOs	Enzyme codes	InterProScan	Fold change	New Blast searches_2021
001174-001179_All_comp9862_c0_seq1	-9.67502	2.13784	-8.1914	6.22e-09	1.61e-05	7.27639	5487	coat protein	20	4.50959e-88	0.476	3	F:RNA-directed RNA polymerase activity; P:viral genome replication; C:viral capsid			0.00122329	Virus RNA-dependent RNA polymerase RdRp [Hubei permutotetra-like virus 8] 38% identity
001174-001179_All_comp4898_c0_seq1	-8.12457	-0.185359	-15.3452	3.36e-15	1.52e-10	19.1005	824	---NA---	0			0	-			0.00358312	No match
001174-001179_All_comp39252_c0_seq1	-7.70431	-0.403048	-14.3558	1.78e-14	4.03e-10	18.0484	2499	structural polyprotein	20	3.53805e-18	0.42	1	F:catalytic activity	-		0.00479482	virus polyprotein 2 [Praha dicistro-like virus 2] 96% identity
001174-001179_All_comp20783_c0_seq1	-7.24125	-0.595204	-7.09986	9.77e-08	0.000109915	7.05112	1128	---NA---	0			0	-			0.00660945	No match
001174-001179_All_comp29484_c0_seq1	-7.17192	-0.641643	-8.78781	1.48e-09	5.4e-06	10.322	1218	---NA---	0			0	-			0.00693486	No match
001174-001179_All_comp1856_c0_seq1	-6.65216	5.46413	-5.43554	8.32e-06	0.000969779	3.57208	3079	---NA---	0			0	-			0.00994258	No match
001174-001179_All_comp54121_c0_seq1	-6.22229	-1.14635	-11.0475	9.61e-12	9.3e-08	13.7023	1897	---NA---	0			0	-			0.0133938	virus polyprotein 1 [Praha dicistro-like virus 2] 97% match
001174-001179_All_comp60316_c0_seq1	-6.01732	-1.23903	-10.6671	2.14e-11	1.71e-07	13.1041	1718	non-structural polyprotein	20	4.93877e-58	0.4685	1	F:catalytic activity	-		0.0154386	virus polyprotein 1 [Praha dicistro-like virus 2] 99% match
001174-001179_All_comp16327_c0_seq1	-5.98685	-1.20417	-5.68388	4.23e-06	0.000623898	3.875	1141	---NA---	0			0	-			0.0157681	No match
001174-001179_All_comp45987_c0_seq1	-5.96364	-1.27915	-10.3291	4.44e-11	3.01e-07	12.583	1115	cas1 appressorium specific protein	20	9.03517e-54	0.605	1	P:spore germination	-		0.0160238	Fungal hypothetical protein PV09_00941 [Verruconis gallopava] 54% match
001174-001179_All_comp30169_c0_seq1	-5.76471	-1.33898	-5.73823	3.65e-06	0.000576154	3.97127	1147	---NA---	0			0	-			0.0183929	No match
001174-001179_All_comp38708_c0_seq1	-5.74651	-1.38798	-9.43449	3.27e-10	1.7e-06	11.1208	1243	---NA---	0			0	-			0.0186263	No match
001174-001179_All_comp18363_c0_seq1	-5.73461	-0.652649	-5.53043	6.42e-06	0.000811391	3.07444	1090	---NA---	0			0	-			0.0187806	No match
001174-001179_All_comp58368_c0_seq1	-5.54198	-1.50246	-8.71148	1.77e-09	6.31e-06	9.83348	1237	pleckstrin homology (ph domain) containing protein	2	1.38607e-21	0.42	0	-			0.0214633	hypothetical protein GNI_050080 [Gregarina niphandrodes]
001174-001179_All_comp56005_c0_seq1	-5.48706	-1.49732	-9.23781	5.14e-10	2.32e-06	10.7245	959	capsid protein precursor	7	1.15341e-11	0.444286	2	C:viral capsid; F:structural molecule activity			0.0222962	virus polyprotein 2 [Praha dicistro-like virus 2]
001174-001179_All_comp19190_c0_seq1	-5.37567	-1.54949	-8.92245	1.07e-09	4.28e-06	10.1618	259	---NA---	0			0	-			0.0240859	No match
001174-001179_All_comp21727_c0_seq1	-5.35041	-0.694814	-6.73437	2.54e-07	0.000182741	5.43191	2022	---NA---	0			0	-			0.0245113
001174-001179_All_comp18363_c0_seq2	-5.34589	-1.542	-7.2411	6.78e-08	8.67e-05	7.07911	1088	---NA---	0			0	-			0.0245881
001174-001179_All_comp11597_c0_seq2	-5.31154	-1.60553	-7.72318	1.99e-08	3.43e-05	7.97965	930	---NA---	0			0	-			0.0251807
001174-001179_All_comp72012_c0_seq1	-5.29642	-1.59587	-8.85425	1.26e-09	4.88e-06	10.0125	1178	---NA---	0			0	-			0.0254459
001174-001179_All_comp73523_c0_seq1	-5.2821	-1.62193	-8.41713	3.59e-09	1.11e-05	9.23768	1450	rrna methyltransferase 3-like	20	2.55694e-81	0.59	8	F:nucleic acid binding; F:methyltransferase activity; P:rRNA processing; P:RNA methylation; P:methylation; C:nucleus; F:transferase activity; C:nucleolus			0.0256997	algal unnamed protein product [Vitrella brassicaformis CCMP3155]
001174-001179_All_comp23663_c0_seq1	-5.25893	0.965516	-5.52228	6.56e-06	0.000822717	3.15821	1284	camp-dependent protein kinase regulatory	20	9.40888e-61	0.586	10	F:kinase activity; P:regulation of protein amino acid phosphorylation; P:phosphorylation; C:cAMP-dependent protein kinase complex; F:cAMP-dependent protein kinase regulator activity; P:signal transduction; F:nucleotide binding; F:cAMP binding; C:cytoplasm; C:plasma membrane			0.0261159	putative ribosomal RNA methyltransferase [Gregarina niphandrodes]
001174-001179_All_comp11282_c0_seq1	-5.21203	2.45868	-5.92246	2.21e-06	0.000442579	4.77494	1415	---NA---	0			0	-			0.0269787
001174-001179_All_comp2368_c0_seq2	-5.08212	-1.6991	-8.40685	3.68e-09	1.11e-05	9.16277	764	---NA---	0			0	-			0.0295209
001174-001179_All_comp54156_c0_seq1	-5.05493	-1.67578	-6.37597	6.55e-07	0.000256266	5.25115	1065	---NA---	0			0	-			0.0300825
001174-001179_All_comp58509_c0_seq1	-5.04607	-1.73964	-8.1855	6.31e-09	1.61e-05	8.73928	779	---NA---	0			0	-			0.0302679
001174-001179_All_comp24901_c0_seq1	-5.03758	0.90842	-5.48018	7.36e-06	0.000889606	3.12753	1155	---NA---	0			0	-			0.0304465
001174-001179_All_comp18717_c0_seq1	-4.99294	-0.355793	-5.49385	7.09e-06	0.000866617	2.56451	452	---NA---	0			0	-			0.0314033
001174-001179_All_comp49570_c0_seq1	-4.95357	-1.739	-6.42621	5.73e-07	0.000243102	5.3283	1165	---NA---	0			0	-			0.0322721
001174-001179_All_comp69197_c0_seq1	-4.93815	-1.78989	-7.80942	1.6e-08	2.98e-05	8.01802	934	gag-pol polyprotein	20	2.79625e-23	0.4825	1	F:catalytic activity	-		0.0326189	integrase core domain protein [Gregarina niphandrodes]
001174-001179_All_comp15414_c0_seq1	-4.89736	1.91207	-5.49802	7.01e-06	0.00085912	3.65134	1358	formate dehydrogenase	20	3.08298e-142	0.77	6	F:NAD or NADH binding; P:oxidation reduction; F:oxidoreductase activity, acting on the CH-OH group of donors, NAD or NADP as acceptor; F:formate dehydrogenase (cytochrome) activity; C:formate dehydrogenase complex; P:glyoxylate metabolic process	EC:1.1.1.0; EC:1.2.2.1		0.0335543	BACTERIAL NAD-dependent formate dehydrogenase [Granulicella sp. S156]
001174-001179_All_comp2505_c0_seq2	-4.83659	1.23282	-5.48466	7.27e-06	0.000882206	3.3672	583	actin	20	6.63372e-31	0.8545	3	C:cytoskeleton; C:cytoplasm; F:ATP binding	-		0.0349977	actin [Gregarina niphandrodes]
001174-001179_All_comp32540_c0_seq1	-4.83125	-1.14479	-5.68615	4.2e-06	0.000620735	3.29835	503	---NA---	0			0	-			0.0351276
001174-001179_All_comp41058_c0_seq1	-4.81404	-1.85633	-7.54761	3.1e-08	4.72e-05	7.47965	516	---NA---	0			0	-			0.0355491
001174-001179_All_comp71200_c0_seq1	-4.70168	-1.21265	-5.50766	6.83e-06	0.00084171	2.92415	1607	---NA---	0			0	-			0.0384286
001174-001179_All_comp69459_c0_seq1	-4.68679	-1.94397	-6.18761	1.08e-06	0.00031448	4.72603	1004	cell wall protein	2	2.85177e-08	0.475	3	F:molecular_function; P:biological_process; C:cellular_component			0.0388271
001174-001179_All_comp54192_c0_seq1	-4.67553	-1.93048	-7.29016	5.98e-08	7.79e-05	6.93512	599	beta-ketoacyl synthase	20	2.24928e-56	0.686	6	P:transport; F:transferase activity, transferring acyl groups other than amino-acyl groups; F:substrate-specific transporter activity; F:oxidoreductase activity, acting on the CH-OH group of donors, NAD or NADP as acceptor; F:nucleotide binding; P:metabolic process	EC:2.3.1.0; EC:1.1.1.0		0.0391315
001174-001179_All_comp42538_c0_seq1	-4.67036	-1.02753	-6.03547	1.63e-06	0.00037625	4.01775	976	---NA---	0			0	-			0.0392719
001174-001179_All_comp48231_c0_seq1	-4.62561	-1.95978	-6.90752	1.61e-07	0.000147465	6.17259	597	---NA---	0			0	-			0.0405091
001174-001179_All_comp81720_c0_seq1	-4.61804	-1.97216	-6.11493	1.32e-06	0.000343953	4.55905	1274	ribosome biogenesis protein	20	2.43862e-77	0.6015	9	F:GTP binding; F:ATP binding; F:GTPase activity; P:GTP catabolic process; F:nucleotide binding; F:nucleoside-triphosphatase activity; P:ribosome biogenesis; C:nucleus; P:cellular biogenic amine metabolic process			0.0407221
001174-001179_All_comp47944_c0_seq1	-4.60569	-1.94397	-7.38377	4.71e-08	6.5e-05	7.10185	481	aspartic proteinase	20	1.6526e-14	0.5545	6	P:proteolysis; F:hydrolase activity; F:aspartic-type endopeptidase activity; F:peptidase activity; P:lipid metabolic process; C:cytoplasmic membrane-bounded vesicle			0.0410722
001174-001179_All_comp51705_c0_seq1	-4.59127	-1.95909	-7.30805	5.71e-08	7.59e-05	6.94633	485	---NA---	0			0	-			0.0414848
001174-001179_All_comp58003_c0_seq1	-4.59109	-1.26229	-5.79621	3.12e-06	0.000529695	3.48322	1265	---NA---	0			0	-			0.04149
001174-001179_All_comp65818_c0_seq1	-4.57786	-1.96501	-7.0559	1.09e-07	0.000116533	6.45825	814	wd repeat protein	20	1.54674e-61	0.5745	0	-			0.0418724
001174-001179_All_comp47470_c0_seq1	-4.539	-1.27194	-5.95699	2.02e-06	0.000420988	3.79413	2250	endothelin-converting enzyme 1	20	0	0.727	2	F:metalloendopeptidase activity; P:proteolysis	EC:3.4.24.0		0.0430154
001174-001179_All_comp22390_c0_seq1	-4.52962	-1.29966	-5.65965	4.51e-06	0.000651497	3.20255	344	---NA---	0			0	-			0.043296
001174-001179_All_comp62051_c0_seq1	-4.5282	-2.00333	-6.77369	2.29e-07	0.000178993	5.87746	651	palmitoyltransferase zdhhc7-like	20	2.10233e-32	0.561	4	F:palmitoyltransferase activity; C:cell part; P:protein palmitoylation; P:acyl-carrier-protein biosynthetic process	-		0.0433388
001174-001179_All_comp65403_c0_seq1	-4.51945	-1.99885	-7.06527	1.07e-07	0.0001149	6.45028	630	atp-dependent rna helicase ddx55	20	5.01356e-12	0.604	3	P:cellular process; F:nucleic acid binding; F:hydrolase activity	-		0.0436022
001174-001179_All_comp9547_c0_seq1	-4.51153	-1.99477	-7.14656	8.66e-08	0.00010026	6.60981	6836	major facilitator superfamily mfs_1	20	2.3284e-41	0.4605	8	F:transmembrane transporter activity; C:integral to membrane; C:membrane; P:transmembrane transport; P:transport; F:transporter activity; F:transferase activity, transferring acyl groups other than amino-acyl groups; P:carbohydrate transport			0.0438423
001174-001179_All_comp35618_c0_seq1	-4.5051	-1.11315	-5.67394	4.34e-06	0.000634764	3.28195	651	---NA---	0			0	-			0.0440382
001174-001179_All_comp57282_c0_seq1	-4.49406	-1.96875	-5.84367	2.74e-06	0.000491984	3.99053	1044	---NA---	0			0	-			0.0443764
001174-001179_All_comp53870_c0_seq1	-4.49081	-2.02051	-6.71374	2.68e-07	0.00018295	5.74636	615	---NA---	0			0	-			0.0444765
001174-001179_All_comp56692_c0_seq1	-4.48928	-1.12349	-5.48654	7.23e-06	0.000879296	2.90334	1131	ribosome biogenesis protein	20	3.27578e-59	0.574	7	P:rRNA processing; P:ribosome biogenesis; C:nucleus; F:transferase activity; F:myosin heavy chain kinase activity; C:nucleoplasm; C:nucleolus			0.0445239
001174-001179_All_comp57472_c0_seq1	-4.47763	-2.02359	-6.978	1.34e-07	0.000134533	6.26205	399	---NA---	0			0	-			0.0448848
001174-001179_All_comp31508_c0_seq1	-4.47614	-2.01659	-6.71756	2.65e-07	0.00018295	5.75676	402	---NA---	0			0	-			0.0449312
001174-001179_All_comp71638_c0_seq1	-4.39696	-2.07009	-6.59501	3.66e-07	0.000201677	5.47427	878	dna-directed rna polymerase i largest	20	4.41023e-44	0.517	7	F:nucleotidyltransferase activity; F:transferase activity; P:transcription, DNA-dependent; F:DNA-directed RNA polymerase activity; F:zinc ion binding; C:nucleus; F:DNA binding			0.047466
001174-001179_All_comp74479_c0_seq1	-4.36562	-2.09945	-5.96941	1.95e-06	0.00041282	4.18202	812	phosphatidylinositol 3-kinase	20	5.91865e-37	0.5025	1	F:transferase activity	-		0.0485083
001174-001179_All_comp68129_c0_seq1	-4.35981	-2.08727	-6.53763	4.26e-07	0.000219908	5.34724	630	pleckstrin homology (ph domain) containing protein	2	5.73625e-08	0.45	0	-			0.0487041
001174-001179_All_comp84518_c0_seq1	-4.34467	-2.08727	-6.70476	2.74e-07	0.00018295	5.67837	713	---NA---	0			0	-			0.0492181
001174-001179_All_comp40304_c0_seq1	-4.33829	-2.09573	-5.59452	5.39e-06	0.000720421	3.3972	501	---NA---	0			0	-			0.0494361
001174-001179_All_comp74952_c0_seq1	-4.32555	-2.09086	-6.72664	2.59e-07	0.00018295	5.7185	860	---NA---	0			0	-			0.0498746
001174-001179_All_comp6008_c0_seq1	-4.3128	2.49715	-5.95107	2.05e-06	0.000424331	4.91378	594	ribosomal protein l32	20	3.86975e-37	0.778	15	F:DNA-directed RNA polymerase activity; P:viral transcription; P:endocrine pancreas development; F:zinc ion binding; P:regulation of transcription, DNA-dependent; F:structural constituent of ribosome; P:mRNA metabolic process; P:translational elongation; F:DNA binding; P:translational termination; C:cytosolic large ribosomal subunit; C:nucleolus; P:purine base metabolic process; P:pyrimidine base…	EC:2.7.7.6		0.0503175
001174-001179_All_comp43600_c0_seq1	-4.28945	-2.10577	-6.35723	6.88e-07	0.000261913	4.97163	555	---NA---	0			0	-			0.0511385
001174-001179_All_comp14128_c0_seq1	-4.28363	-1.40176	-5.61524	5.09e-06	0.000699428	3.08157	1696	zinc metalloprotease	20	2.4165e-49	0.451	5	P:proteolysis; F:metallopeptidase activity; F:peptidase activity; F:metalloendopeptidase activity; F:hydrolase activity			0.0513452
001174-001179_All_comp57746_c0_seq1	-4.25269	-2.0853	-5.46221	7.73e-06	0.000920689	3.12068	640	---NA---	0			0	-			0.0524583
001174-001179_All_comp63962_c0_seq1	-4.24622	-2.15056	-6.15478	1.18e-06	0.000327347	4.52925	605	reverse ribonuclease integrase	20	7.86567e-18	0.5545	1	F:binding	-		0.052694
001174-001179_All_comp1614_c0_seq2	-4.24406	1.72919	-5.64817	4.66e-06	0.000664369	4.01446	1116	nadp-dependent glutamate dehydrogenase	20	1.91374e-112	0.781	5	P:cellular amino acid metabolic process; F:nucleotide binding; P:oxidation reduction; F:glutamate dehydrogenase (NADP+) activity; P:electron transport	EC:1.4.1.4		0.0527727
001174-001179_All_comp54738_c0_seq1	-4.22855	-2.1477	-6.3033	7.95e-07	0.000274851	4.83223	374	---NA---	0			0	-			0.0533431
001174-001179_All_comp66358_c0_seq1	-4.22449	-2.12527	-6.41186	5.95e-07	0.000247407	5.06722	546	---NA---	0			0	-			0.0534938
001174-001179_All_comp74315_c0_seq1	-4.21499	-2.14167	-6.46772	5.13e-07	0.000236187	5.16625	760	---NA---	0			0	-			0.0538468
001174-001179_All_comp56153_c0_seq1	-4.20919	-2.15201	-6.43579	5.58e-07	0.000242377	5.09454	351	---NA---	0			0	-			0.0540638
001174-001179_All_comp65809_c0_seq1	-4.20445	-2.18035	-5.79525	3.12e-06	0.000530385	3.76952	807	cytosolic fe-s cluster assembly factor narfl	20	4.22927e-19	0.454	8	F:metal ion binding; P:iron-sulfur cluster assembly; F:4 iron, 4 sulfur cluster binding; F:iron-sulfur cluster binding; P:oxygen homeostasis; P:regulation of transcription, DNA-dependent; P:response to hypoxia; C:plastid			0.0542419
001174-001179_All_comp78423_c0_seq1	-4.19074	-2.18035	-5.76456	3.39e-06	0.000556632	3.70571	871	enzymatic polyprotein endonuclease reverse	20	9.98508e-13	0.542	16	F:transcription factor activity; C:nucleus; F:nucleic acid binding; F:zinc ion binding; F:RNA-directed DNA polymerase activity; F:RNA binding; P:DNA integration; F:aspartic-type endopeptidase activity; P:RNA-dependent DNA replication; P:regulation of transcription, DNA-dependent; P:proteolysis; P:viral reproduction; F:metal ion binding; F:nucleotidyltransferase activity; F:transferase activity; F…			0.0547597
001174-001179_All_comp34011_c0_seq1	-4.18997	-2.17176	-6.23958	9.43e-07	0.000294392	4.68585	712	dna repair protein rad52 homolog	20	7.8725e-13	0.737	1	P:double-strand break repair via homologous recombination	-		0.0547891
001174-001179_All_comp30779_c0_seq1	-4.17196	1.61302	-6.09474	1.39e-06	0.000350976	5.01207	2228	---NA---	0			0	-			0.0554771
001174-001179_All_comp4823_c0_seq1	-4.169	1.69268	-6.93431	1.5e-07	0.000141327	6.95092	318	---NA---	0			0	-			0.0555911
001174-001179_All_comp25293_c0_seq1	-4.16323	1.42838	-5.73023	3.73e-06	0.00058041	4.11031	1644	alanyl-trna synthetase family protein	20	4.50351e-53	0.4675	1	F:binding	-		0.0558141
001174-001179_All_comp6196_c0_seq1	-4.1618	4.69015	-7.58944	2.79e-08	4.34e-05	9.10047	2293	reverse ribonuclease integrase	20	2.70364e-09	0.457	11	F:metal ion binding; F:RNA binding; F:nucleic acid binding; P:DNA integration; P:RNA-dependent DNA replication; F:zinc ion binding; F:RNA-directed DNA polymerase activity; C:intracellular; P:proteolysis; F:ribonuclease H activity; F:aspartic-type endopeptidase activity			0.0558695
001174-001179_All_comp63974_c0_seq1	-4.1456	-2.18211	-6.27973	8.47e-07	0.000283796	4.7588	514	c2 domain-containing protein	15	5.30036e-27	0.561333	1	C:integral to membrane			0.0565002
001174-001179_All_comp78862_c0_seq1	-4.13813	-2.16282	-5.98563	1.87e-06	0.000403979	4.1746	812	---NA---	0			0	-			0.0567936
001174-001179_All_comp62980_c0_seq1	-4.13672	-2.21142	-5.71823	3.85e-06	0.000584758	3.58929	592	---NA---	0			0	-			0.0568489
001174-001179_All_comp79176_c0_seq1	-4.12272	-2.21129	-6.00417	1.77e-06	0.000392907	4.17852	561	---NA---	0			0	-			0.0574034
001174-001179_All_comp58371_c0_seq1	-4.12194	-2.18211	-6.19764	1.05e-06	0.000309443	4.59333	477	---NA---	0			0	-			0.0574346
001174-001179_All_comp18670_c0_seq1	-4.11985	3.06587	-5.94564	2.08e-06	0.0004275	4.96116	2575	---NA---	0			0	-			0.0575177
001174-001179_All_comp20437_c0_seq1	-4.11815	-2.19851	-6.0752	1.47e-06	0.000360112	4.33266	5885	ras-related protein rab-18	20	1.47067e-52	0.6805	10	P:feminization of hermaphroditic germ-line; P:small GTPase mediated signal transduction; C:cytoplasmic membrane-bounded vesicle; P:regulation of cell proliferation; P:germ cell development; P:intracellular protein transport; P:embryonic development ending in birth or egg hatching; F:hydrolase activity; P:regulation of meiosis; F:GTP binding	-		0.0575857
001174-001179_All_comp74827_c0_seq1	-4.10714	-2.22227	-5.88104	2.48e-06	0.00046275	3.91847	594	potential nuclear condensin complex smc atpase	20	7.77921e-46	0.687	5	F:binding; P:chromosome condensation; P:cell cycle process; P:chromosome segregation; C:chromosome	-		0.0580268
001174-001179_All_comp14386_c0_seq1	-4.09889	2.78888	-6.39689	6.19e-07	0.000249806	6.06291	1541	isoform b	20	1.81058e-40	0.6155	1	C:membrane	-		0.0583594
001174-001179_All_comp4270_c0_seq1	-4.0916	3.27785	-7.29953	5.84e-08	7.68e-05	8.32251	755	protein	8	1.41022e-10	0.63875	3	P:oxidation reduction; F:oxidoreductase activity; F:aromatase activity			0.058655
001174-001179_All_comp87568_c0_seq1	-4.08561	-2.23147	-5.63886	4.78e-06	0.000677155	3.4112	816	---NA---	0			0	-			0.0588993
001174-001179_All_comp78835_c0_seq1	-4.07725	-2.20282	-6.12121	1.3e-06	0.000340824	4.4229	679	---NA---	0			0	-			0.0592413
001174-001179_All_comp69928_c0_seq1	-4.07688	-2.22732	-5.92019	2.23e-06	0.000442811	3.99524	593	dnaj homolog subfamily c member 21-like	20	1.12854e-28	0.636	1	F:binding	-		0.0592564
001174-001179_All_comp62121_c0_seq1	-4.07443	-2.24634	-5.60433	5.25e-06	0.000711857	3.32978	539	polyketide synthase	20	1.66449e-48	0.6255	8	F:vitamin binding; F:transferase activity, transferring acyl groups other than amino-acyl groups; F:substrate-specific transporter activity; F:oxidoreductase activity, acting on the CH-OH group of donors, NAD or NADP as acceptor; F:sulfotransferase activity; F:nucleotide binding; P:metabolic process; F:cofactor binding	EC:2.3.1.0; EC:1.1.1.0; EC:2.8.2.0		0.0593574
001174-001179_All_comp14978_c0_seq49	-4.06598	-2.24043	-5.84975	2.69e-06	0.00048817	3.84142	245	---NA---	0			0	-			0.0597061
001174-001179_All_comp103604_c0_seq1	-4.05822	-2.21651	-6.04755	1.58e-06	0.000372374	4.26308	879	fatty acid elongase	20	1.25675e-22	0.849	1	C:integral to membrane	-		0.0600279
001174-001179_All_comp699_c3_seq16	-4.05822	-2.21651	-6.04755	1.58e-06	0.000372374	4.26308	372	neprilysin-like protein	4	5.27589e-08	0.6075	0	-			0.0600279
001174-001179_All_comp22220_c0_seq1	-4.05702	1.20128	-5.85625	2.65e-06	0.000482886	4.311	1113	---NA---	0			0	-			0.0600778
001174-001179_All_comp38074_c0_seq1	-4.04863	1.70328	-6.10075	1.37e-06	0.000349831	5.09348	4091	chromodomain-helicase-dna-binding chd-1-related	20	0	0.605	2	F:catalytic activity; F:binding	-		0.0604285
001174-001179_All_comp84834_c0_seq1	-4.04781	-2.22732	-5.84658	2.72e-06	0.000489769	3.84408	764	---NA---	0			0	-			0.0604627
001174-001179_All_comp59977_c0_seq1	-4.04592	-2.24043	-5.97311	1.93e-06	0.000410646	4.0938	815	dna polymerase	20	7.57847e-16	0.5635	3	F:binding; F:helicase activity; P:metabolic process	-		0.0605419
001174-001179_All_comp66809_c0_seq1	-4.03798	-2.25334	-5.5661	5.82e-06	0.000754502	3.24564	643	kinesin family member 21a	20	2.27297e-23	0.5025	9	F:nucleic acid binding; F:ATP binding; F:nucleotide binding; F:microtubule motor activity; P:microtubule-based movement; C:microtubule; F:molecular_function; P:biological_process; C:cellular_component			0.0608761
001174-001179_All_comp4524_c0_seq1	-4.03182	1.14256	-6.50514	4.64e-07	0.000228446	5.70395	267	protein	20	7.13164e-16	0.826	0	-			0.0611366
001174-001179_All_comp78282_c0_seq1	-4.01713	-2.26137	-5.51474	6.7e-06	0.000831898	3.13342	628	phosphatidylinositol-4-phosphate 5-	20	1.0768e-22	0.499	2	F:binding; F:transferase activity	-		0.0617621
001174-001179_All_comp68858_c0_seq1	-4.00634	-2.25894	-5.74147	3.61e-06	0.000573064	3.60568	620	---NA---	0			0	-			0.0622261
001174-001179_All_comp13793_c0_seq1	-3.99355	2.75524	-6.39379	6.24e-07	0.000250771	6.05352	3436	nucleosome assembly protein	20	2.59126e-22	0.523	3	P:nucleosome assembly; C:nucleus; F:binding			0.0627799
001174-001179_All_comp12528_c0_seq2	-3.99068	1.41466	-6.4426	5.48e-07	0.000242377	5.74539	1924	cell growth-regulating nucleolar metal binding domain at n-terminus	20	1.8538e-16	0.6305	3	F:molecular_function; P:biological_process; C:cellular_component			0.0629052
001174-001179_All_comp65401_c0_seq1	-3.98885	-2.28812	-5.47998	7.37e-06	0.000889606	3.0439	580	---NA---	0			0	-			0.0629848
001174-001179_All_comp70741_c0_seq1	-3.98791	-2.26449	-5.8583	2.63e-06	0.000480855	3.84179	501	---NA---	0			0	-			0.0630262
001174-001179_All_comp583_c0_seq5	-3.98248	1.62187	-5.67166	4.37e-06	0.00063692	4.07166	211	---NA---	0			0	-			0.0632636
001174-001179_All_comp56860_c0_seq1	-3.98198	-2.27898	-5.72332	3.8e-06	0.000582711	3.55432	440	---NA---	0			0	-			0.0632857
001174-001179_All_comp42338_c0_seq1	-3.9796	1.68056	-6.54627	4.16e-07	0.000219622	6.11005	5340	---NA---	0			0	-			0.0633903
001174-001179_All_comp86072_c0_seq1	-3.97147	-2.27053	-5.79835	3.1e-06	0.000527296	3.71459	665	---NA---	0			0	-			0.0637482
001174-001179_All_comp87900_c0_seq1	-3.96535	-2.28467	-5.69474	4.1e-06	0.000611072	3.49145	685	dynein heavy	20	1.03408e-19	0.494	2	F:nucleoside-triphosphatase activity; C:cytoskeleton	EC:3.6.1.15		0.0640194
001174-001179_All_comp32330_c0_seq1	-3.9555	2.15174	-6.05813	1.53e-06	0.000367324	5.12805	3836	armadillo beta-catenin-like repeat-containing protein	20	0	0.4795	8	F:binding; P:intracellular protein transport; F:protein transporter activity; C:intracellular; C:nuclear pore; C:cytoplasm; P:protein import into nucleus, docking; C:nucleus			0.064458
001174-001179_All_comp33061_c0_seq1	-3.94613	1.31707	-5.56707	5.81e-06	0.000753347	3.72114	1698	---NA---	0			0	-			0.0648776
001174-001179_All_comp4559_c0_seq1	-3.93878	3.39157	-6.03459	1.64e-06	0.00037625	5.19619	832	60s ribosomal protein	20	2.68314e-40	0.687	1	C:ribosome	-		0.0652094
001174-001179_All_comp6827_c0_seq1	-3.92036	1.82803	-5.74995	3.53e-06	0.000567697	4.31351	468	ribosomal protein l39	20	7.58643e-15	0.805	4	F:structural constituent of ribosome; C:cytosolic large ribosomal subunit; P:translation; P:ribosome biogenesis	-		0.066047
001174-001179_All_comp12677_c0_seq1	-3.90932	2.73768	-5.69675	4.08e-06	0.000608409	4.31986	2887	cre-hid-1 protein	20	5.09055e-32	0.434	1	C:cell part	-		0.0665544
001174-001179_All_comp18287_c0_seq1	-3.90398	2.1793	-5.67912	4.28e-06	0.000628977	4.21781	1694	transmembrane protein	20	1.61704e-45	0.6045	2	C:membrane; C:integral to membrane			0.0668014
001174-001179_All_comp5103_c0_seq1	-3.89084	2.53992	-6.62907	3.35e-07	0.000198702	6.59759	379	---NA---	0			0	-			0.0674123
001174-001179_All_comp12065_c0_seq1	-3.88464	3.1268	-6.42977	5.67e-07	0.000242589	6.18564	1550	---NA---	0			0	-			0.0677029
001174-001179_All_comp61032_c0_seq1	-3.87467	-2.33095	-5.52835	6.45e-06	0.000815069	3.11591	458	---NA---	0			0	-			0.0681722
001174-001179_All_comp81813_c0_seq1	-3.86943	-2.32133	-5.61984	5.03e-06	0.000695652	3.3114	497	---NA---	0			0	-			0.0684203
001174-001179_All_comp4155_c0_seq1	-3.85556	5.2542	-6.36175	6.8e-07	0.000259652	5.93289	2156	glutathione s-transferase	20	1.29073e-13	0.4645	7	F:transferase activity; F:prostaglandin-D synthase activity; F:isomerase activity; F:nucleic acid binding; F:zinc ion binding; C:nucleus; C:intracellular			0.0690814	GREGARINE glutathione S-transferase [Gregarina niphandrodes]
001174-001179_All_comp15377_c0_seq1	-3.85486	2.5581	-6.20483	1.03e-06	0.000306852	5.56933	1339	---NA---	0			0	-			0.0691151
001174-001179_All_comp8218_c0_seq1	-3.84749	3.6315	-6.1598	1.17e-06	0.000327347	5.51536	2242	---NA---	0			0	-			0.0694689
001174-001179_All_comp93961_c0_seq1	-3.8472	-2.329	-5.55042	6.08e-06	0.000777041	3.16287	554	---NA---	0			0	-			0.0694829
001174-001179_All_comp957_c0_seq4	-3.8472	-2.329	-5.55042	6.08e-06	0.000777041	3.16287	338	---NA---	0			0	-			0.0694829
001174-001179_All_comp2560_c0_seq1	-3.84588	5.12503	-7.42238	4.26e-08	5.96e-05	8.66593	1250	glutathione s-transferase	20	2.3367e-125	0.763	1	F:transferase activity	-		0.0695462
001174-001179_All_comp5179_c0_seq1	-3.83405	4.382	-7.12127	9.24e-08	0.000105234	7.94265	1467	---NA---	0			0	-			0.0701192
001174-001179_All_comp29920_c0_seq1	-3.83388	2.85097	-6.05632	1.54e-06	0.000367324	5.23319	5202	cell wall-anchored protein	4	4.35348e-08	0.4025	8	F:chitin binding; P:chitin metabolic process; C:extracellular region; C:cell surface; C:cell wall; P:cell adhesion; C:membrane; P:pathogenesis			0.0701272
001174-001179_All_comp1484_c0_seq1	-3.8308	-2.33183	-5.5869	5.5e-06	0.000731108	3.23613	4725	succinate dehydrogenase flavoprotein subunit	20	0	0.8415	6	F:FAD binding; P:electron transport chain; P:tricarboxylic acid cycle; F:oxidoreductase activity, acting on the CH-CH group of donors; F:electron carrier activity; P:electron transport	-		0.0702773
001174-001179_All_comp3811_c0_seq1	-3.82637	4.27738	-6.19982	1.05e-06	0.000308471	5.59355	942	hybrid peroxiredoxin hyprx5	20	6.00553e-74	0.7185	1	F:oxidoreductase activity	-		0.0704933
001174-001179_All_comp94343_c0_seq1	-3.82338	-2.35167	-5.44453	8.11e-06	0.000949976	2.92843	628	type i fatty acid	20	7.29103e-56	0.6195	4	F:transferase activity, transferring acyl groups other than amino-acyl groups; F:binding; F:oxidoreductase activity, acting on the CH-OH group of donors, NAD or NADP as acceptor; P:metabolic process	EC:2.3.1.0; EC:1.1.1.0		0.0706397
001174-001179_All_comp5205_c0_seq1	-3.81828	3.70785	-6.67474	2.97e-07	0.000188712	6.82382	850	histone h3	20	6.19071e-48	0.8805	4	C:nucleosome; F:DNA binding; P:nucleosome assembly; C:nucleus	-		0.0708899
001174-001179_All_comp5605_c0_seq1	-3.81453	3.60576	-5.88418	2.45e-06	0.00046275	4.80616	3536	ibr domain-containing protein	20	1.07302e-71	0.471	6	F:metal ion binding; F:zinc ion binding; F:hydrolase activity; F:nucleic acid binding; C:intracellular; F:ligase activity			0.0710744
001174-001179_All_comp62176_c0_seq1	-3.80789	-2.35574	-5.49149	7.14e-06	0.000869857	3.02269	636	predicted protein [Physcomitrella patens subsp. patens]	1	7.68892e-08	0.61	1	F:hydrolase activity, acting on acid anhydrides	-		0.0714021
001174-001179_All_comp79788_c0_seq1	-3.80789	-2.35574	-5.49149	7.14e-06	0.000869857	3.02269	506	---NA---	0			0	-			0.0714021
001174-001179_All_comp7470_c0_seq1	-3.80633	3.78971	-5.99247	1.83e-06	0.00040079	5.08019	1312	---NA---	0			0	-			0.0714792
001174-001179_All_comp30958_c0_seq1	-3.80368	1.07819	-5.69271	4.13e-06	0.000613106	3.93087	1338	phospholipase carboxylesterase domain containing protein	4	8.81246e-09	0.405	1	F:hydrolase activity			0.0716106	COCCIDIA phospholipase/carboxylesterase [Toxoplasma gondii GT1]
001174-001179_All_comp19988_c0_seq1	-3.79586	2.59822	-5.55254	6.04e-06	0.000776171	3.95027	2521	---NA---	0			0	-			0.072
001174-001179_All_comp3314_c0_seq1	-3.79515	3.71666	-6.95442	1.43e-07	0.000137419	7.52328	514	enolase	20	5.07462e-62	0.836	12	F:oxidoreductase activity, acting on the aldehyde or oxo group of donors, NAD or NADP as acceptor; C:phosphopyruvate hydratase complex; F:NAD or NADH binding; F:NADP or NADPH binding; F:phosphopyruvate hydratase activity; F:magnesium ion binding; P:glycolysis; P:oxidation reduction; P:tryptophan biosynthetic process; P:gluconeogenesis; P:tyrosine biosynthetic process; P:L-phenylalanine biosynthet…	EC:1.2.1.0; EC:4.2.1.11		0.0720356
001174-001179_All_comp8317_c0_seq1	-3.78745	3.14912	-5.96696	1.96e-06	0.000413624	5.02116	810	tubulin beta	20	2.52598e-96	0.9035	8	C:microtubule; P:protein polymerization; P:GTP catabolic process; P:microtubule-based movement; F:GTPase activity; F:structural molecule activity; C:cytoplasm; F:GTP binding	-		0.0724211
001174-001179_All_comp9531_c0_seq1	-3.78725	2.88895	-5.95205	2.04e-06	0.000424331	4.97401	864	tubulin beta	20	3.4575e-102	0.8975	11	P:response to salt stress; C:microtubule; P:response to cold; P:protein polymerization; P:GTP catabolic process; P:microtubule-based movement; F:GTPase activity; F:structural constituent of cytoskeleton; C:cytoplasm; F:GTP binding; C:plasma membrane	-		0.0724308
001174-001179_All_comp20963_c0_seq1	-3.78522	2.16801	-5.50693	6.84e-06	0.000842309	3.79855	4570	---NA---	0			0	-			0.0725327
001174-001179_All_comp4673_c0_seq1	-3.77941	3.66	-5.90232	2.34e-06	0.000453763	4.85109	994	p23 co-	20	3.79578e-21	0.5965	2	F:prostaglandin-E synthase activity; F:isomerase activity			0.0728257
001174-001179_All_comp25144_c0_seq1	-3.77649	2.33856	-6.8896	1.69e-07	0.000149711	7.16933	2304	---NA---	0			0	-			0.0729732
001174-001179_All_comp5531_c0_seq1	-3.76245	3.10528	-6.01872	1.71e-06	0.000386339	5.15183	669	60s ribosomal protein	20	5.17724e-45	0.6985	3	P:cellular process; C:cytosolic large ribosomal subunit; C:membrane	-		0.073687
001174-001179_All_comp39172_c0_seq1	-3.75689	2.09728	-5.76924	3.35e-06	0.000553672	4.43455	7349	alpha-glucan water	9	2.69748e-11	0.494444	1	F:catalytic activity	-		0.0739713
001174-001179_All_comp19713_c0_seq1	-3.75682	3.35777	-6.68663	2.87e-07	0.000186991	6.84283	2833	glucooligosaccharide oxidase	20	7.41184e-36	0.444	6	P:oxidation reduction; F:oxidoreductase activity; F:UDP-N-acetylmuramate dehydrogenase activity; F:catalytic activity; F:oxidoreductase activity, acting on CH-OH group of donors; F:FAD binding			0.0739751
001174-001179_All_comp31145_c0_seq1	-3.75386	1.83414	-6.34358	7.14e-07	0.000262106	5.73802	2367	cytoplasmic dynein 1 intermediate chain 2-like	20	9.22175e-53	0.494	2	C:organelle; C:intracellular part	-		0.074127
001174-001179_All_comp4187_c0_seq1	-3.74563	4.33464	-6.47298	5.06e-07	0.000235165	6.29552	1287	spermidine synthase	20	1.23315e-60	0.6255	2	P:metabolic process; F:catalytic activity	-		0.0745509
001174-001179_All_comp7365_c0_seq1	-3.74372	3.41095	-6.47698	5.01e-07	0.000235165	6.31981	1282	---NA---	0			0	-			0.0746496
001174-001179_All_comp33373_c0_seq1	-3.74154	1.36291	-5.81371	2.97e-06	0.000512227	4.33951	1865	udp- c:betagal beta- -n-acetylglucosaminyltransferase 7	20	2.84006e-14	0.4675	10	P:protein amino acid glycosylation; C:membrane; F:galactosyltransferase activity; F:transferase activity; C:integral to membrane; C:Golgi apparatus; F:transferase activity, transferring glycosyl groups; F:acetylglucosaminyltransferase activity; C:cellular_component; P:metabolic process			0.0747627
001174-001179_All_comp34146_c0_seq1	-3.74016	1.40048	-6.10665	1.35e-06	0.000347022	5.02867	2756	---NA---	0			0	-			0.074834
001174-001179_All_comp5709_c0_seq1	-3.73672	3.50588	-6.46218	5.21e-07	0.00023755	6.28497	1974	40s ribosomal protein	20	2.91165e-65	0.7485	1	C:ribonucleoprotein complex	-		0.0750126
001174-001179_All_comp32733_c0_seq1	-3.72643	1.61733	-5.6086	5.19e-06	0.000708259	3.94182	2224	---NA---	0			0	-			0.0755498
001174-001179_All_comp12805_c0_seq1	-3.72298	2.81095	-6.05762	1.54e-06	0.000367324	5.23433	1138	---NA---	0			0	-			0.0757305
001174-001179_All_comp22808_c0_seq1	-3.72244	2.73141	-5.75269	3.51e-06	0.000566583	4.46343	3482	protein	20	2.99003e-159	0.601	3	F:GTP binding; F:nucleotide binding; C:nucleus			0.0757591
001174-001179_All_comp17538_c0_seq1	-3.72009	2.06768	-6.15399	1.19e-06	0.000327347	5.3566	3149	---NA---	0			0	-			0.0758824
001174-001179_All_comp6652_c0_seq1	-3.719	3.91281	-6.26413	8.83e-07	0.000287412	5.77566	2306	---NA---	0			0	-			0.0759397
001174-001179_All_comp6921_c0_seq1	-3.71565	3.41907	-5.88682	2.44e-06	0.00046194	4.81663	970	---NA---	0			0	-			0.0761163
001174-001179_All_comp6264_c0_seq1	-3.71439	2.93409	-5.86405	2.59e-06	0.000478581	4.75388	715	40s ribosomal protein	20	2.22996e-23	0.619	1	C:intracellular	-		0.0761827
001174-001179_All_comp32552_c0_seq1	-3.70298	1.81353	-5.87067	2.55e-06	0.000470724	4.62344	2877	caax prenyl protease	20	4.34593e-100	0.6025	7	C:vacuole; F:endopeptidase activity; C:cytoplasmic membrane-bounded vesicle; P:proteolysis; C:membrane; C:endoplasmic reticulum; P:CAAX-box protein maturation	-		0.0767879
001174-001179_All_comp6863_c0_seq1	-3.70202	3.2571	-5.48435	7.28e-06	0.000882206	3.78114	1161	---NA---	0			0	-			0.076839
001174-001179_All_comp3584_c0_seq1	-3.70154	4.30016	-6.78036	2.25e-07	0.000178256	7.0834	956	40s ribosomal protein	20	1.57108e-77	0.774	4	C:ribosome; F:structural constituent of ribosome; P:translation; P:ribosome biogenesis	-		0.0768643
001174-001179_All_comp19201_c0_seq1	-3.70069	2.66178	-5.80449	3.05e-06	0.000520801	4.58936	2146	translation elongation factor ef- subunit	20	2.31704e-164	0.754	4	F:nucleotidyltransferase activity; P:primary metabolic process; F:nucleotide binding; P:cellular metabolic process	EC:2.7.7.0		0.0769095
001174-001179_All_comp23032_c0_seq1	-3.69973	2.34831	-6.95315	1.43e-07	0.000137419	7.33438	2152	---NA---	0			0	-			0.0769607
001174-001179_All_comp1108_c1_seq1	-3.69542	2.78434	-6.63278	3.31e-07	0.000198676	6.65657	878	ubiquitin (ribosomal protein l40)	20	1.89976e-71	0.9875	40	P:viral reproduction; P:endosome transport; P:negative regulation of ubiquitin-protein ligase activity during mitotic cell cycle; P:MyD88-independent toll-like receptor signaling pathway; P:positive regulation of I-kappaB kinase/NF-kappaB cascade; P:DNA repair; P:toll-like receptor 3 signaling pathway; P:M/G1 transition of mitotic cell cycle; P:toll-like receptor 4 signaling pathway; P:Toll signa…	EC:6.3.2.19		0.077191
001174-001179_All_comp26096_c0_seq1	-3.69446	1.59708	-6.23846	9.46e-07	0.000294596	5.41233	2234	lactate dehydrogenase	20	2.76858e-67	0.6775	2	P:carbohydrate metabolic process; F:oxidoreductase activity	-		0.0772424
001174-001179_All_comp15188_c0_seq1	-3.69415	3.09609	-5.90873	2.3e-06	0.00044983	4.87262	1784	---NA---	0			0	-			0.0772593
001174-001179_All_comp3248_c0_seq1	-3.69268	5.44627	-6.75348	2.41e-07	0.000178993	6.92917	1945	---NA---	0			0	-			0.0773378
001174-001179_All_comp9080_c0_seq1	-3.69159	5.043	-6.51844	4.48e-07	0.000225073	6.35903	4026	lpxtg-motif cell wall anchor domain protein	6	5.11121e-09	0.413333	1	C:intracellular organelle	-		0.0773965
001174-001179_All_comp2593_c0_seq1	-3.68987	2.212	-5.80527	3.04e-06	0.000520801	4.5403	460	---NA---	0			0	-			0.0774885
001174-001179_All_comp5174_c0_seq1	-3.6874	2.99618	-5.63036	4.89e-06	0.000685105	4.16039	653	---NA---	0			0	-			0.0776213
001174-001179_All_comp36870_c0_seq1	-3.68678	1.31918	-6.03722	1.62e-06	0.000376149	4.83584	2841	pre-mrna-splicing factor ini1	20	9.04286e-58	0.9265	6	F:GTP binding; F:translation initiation factor activity; P:GTP catabolic process; F:GTPase activity; C:ribosome; P:regulation of translational initiation	-		0.077655
001174-001179_All_comp5448_c0_seq1	-3.6818	3.3672	-5.9258	2.19e-06	0.000440365	4.91742	830	superoxide dismutase	20	8.0227e-61	0.6755	2	P:metabolic process; F:oxidoreductase activity	-		0.0779232	GREGARINE superoxide dismutase [Gregarina niphandrodes]
001174-001179_All_comp5083_c0_seq1	-3.6795	4.37109	-6.96255	1.4e-07	0.000137419	7.54285	1884	---NA---	0			0	-			0.0780475
001174-001179_All_comp20479_c0_seq1	-3.6686	3.06204	-6.40586	6.05e-07	0.000248349	6.12634	2965	phospholipase c delta 1	20	2.09971e-65	0.422	1	F:catalytic activity	-		0.0786397
001174-001179_All_comp28185_c0_seq1	-3.66846	1.83302	-5.57678	5.66e-06	0.000742084	3.91789	2722	eukaryotic translation initiation factor subunit	20	5.19905e-63	0.5	7	C:proteasome complex; P:translational initiation; F:translation initiation factor activity; P:translation; C:cytoplasm; C:eukaryotic translation initiation factor 3 complex; C:nucleus			0.078647
001174-001179_All_comp6415_c0_seq1	-3.6661	3.61536	-6.98482	1.32e-07	0.000133152	7.59653	2524	60s ribosomal protein	20	5.46649e-59	0.71	5	C:ribosome; F:structural constituent of ribosome; P:translation; F:rRNA binding; P:ribosome biogenesis	-		0.0787761
001174-001179_All_comp22367_c0_seq1	-3.66408	2.92991	-5.90053	2.35e-06	0.000453893	4.84718	3607	---NA---	0			0	-			0.0788863
001174-001179_All_comp7782_c0_seq1	-3.6619	3.1524	-6.36931	6.67e-07	0.000259589	6.03991	1086	ubiquitin-conjugating enzyme e2	20	4.75273e-60	0.9015	27	P:cyclin catabolic process; C:nucleoplasm; P:protein K11-linked ubiquitination; F:protein binding; P:protein K48-linked ubiquitination; P:regulation of R7 cell differentiation; P:transforming growth factor beta receptor signaling pathway; P:regulation of protein stability; P:female germ-line stem cell division; P:protein monoubiquitination; P:chromosome organization; C:cytosol; P:mitosis; F:ubiqu…	EC:6.3.2.19		0.0790054
001174-001179_All_comp3740_c0_seq1	-3.66041	2.98773	-8.01086	9.71e-09	2.16e-05	9.95351	885	transcript antisense to ribosomal rna protein	5	4.66624e-09	0.542	0	-			0.0790875
001174-001179_All_comp32550_c0_seq1	-3.65539	1.51379	-5.84289	2.74e-06	0.000492061	4.46992	2328	serine protease family s09x	20	1.9404e-63	0.6	2	P:metabolic process; F:catalytic activity	-		0.0793631
001174-001179_All_comp11611_c0_seq1	-3.65473	3.54684	-5.83119	2.83e-06	0.000501277	4.66941	2121	rab gdp dissociation inhibitor	20	2.96442e-180	0.752	3	F:Rab GDP-dissociation inhibitor activity; P:protein transport; F:UDP-galactopyranose mutase activity	EC:5.4.99.9		0.0793994
001174-001179_All_comp4670_c0_seq1	-3.65305	3.68391	-6.30807	7.85e-07	0.000273747	5.89372	1884	small subunit ribosomal protein s27ae	20	2.51944e-10	0.5835	7	P:embryonic development ending in birth or egg hatching; P:body morphogenesis; P:nematode larval development; P:negative regulation of multicellular organism growth; P:molting cycle, collagen and cuticulin-based cuticle; F:protein binding; P:reproduction	-		0.0794918
001174-001179_All_comp17493_c0_seq1	-3.65249	3.54301	-5.93424	2.14e-06	0.000434936	4.93575	3768	myosin a	20	0	0.7255	6	F:actin binding; C:plasma membrane; C:myosin complex; C:pellicle; F:ATP binding; F:motor activity	-		0.0795224
001174-001179_All_comp3954_c0_seq1	-3.6522	6.20631	-6.44721	5.42e-07	0.000241816	6.02433	5031	myosin a	20	0	0.672	6	F:actin binding; C:plasma membrane; C:pellicle; F:nucleoside-triphosphatase activity; F:nucleotide binding; C:intracellular part	EC:3.6.1.15		0.0795389
001174-001179_All_comp36743_c0_seq1	-3.65114	2.0454	-5.78245	3.23e-06	0.000541683	4.46293	4733	dna-directed rna polymerase ii	20	0	0.75	11	F:DNA-directed RNA polymerase activity; C:cytosol; C:plasmodesma; C:DNA-directed RNA polymerase II, core complex; F:DNA binding; F:ribonucleoside binding; P:transcription, DNA-dependent; P:embryonic development ending in seed dormancy; C:nucleolus; P:purine base metabolic process; P:pyrimidine base metabolic process	EC:2.7.7.6		0.0795969
001174-001179_All_comp819_c0_seq1	-3.64932	6.0146	-6.99417	1.28e-07	0.000130928	7.48317	669	---NA---	0			0	-			0.0796975
001174-001179_All_comp3976_c0_seq1	-3.64195	5.59391	-6.50567	4.64e-07	0.000228446	6.26374	3105	glycogen phosphorylase 1	20	0	0.708	3	F:pyridoxal phosphate binding; P:carbohydrate metabolic process; F:phosphorylase activity	EC:2.4.1.1		0.080106
001174-001179_All_comp24014_c0_seq1	-3.6385	2.4701	-6.35326	6.96e-07	0.000261913	5.92993	2987	nonclathrin coat protein zeta2-cop-related	20	2.07464e-20	0.5215	4	P:transport; C:membrane coat; P:vesicle-mediated transport; P:intracellular protein transport			0.0802976
001174-001179_All_comp15592_c0_seq1	-3.63458	2.01449	-5.72586	3.77e-06	0.000581636	4.31663	1060	heterochromatin protein hp1	6	1.2712e-09	0.443333	2	C:nucleus; F:DNA binding			0.0805161
001174-001179_All_comp31701_c0_seq1	-3.63299	2.57251	-5.5858	5.52e-06	0.000731623	4.0352	4592	dna mismatch repair	12	3.21607e-23	0.435	4	F:ATP binding; F:mismatched DNA binding; P:mismatch repair; C:nucleus			0.0806046
001174-001179_All_comp18828_c0_seq1	-3.63117	3.10408	-5.7809	3.25e-06	0.000542894	4.54645	2639	threonyl-trna	20	0	0.667	3	F:binding; F:ligase activity, forming aminoacyl-tRNA and related compounds; P:tRNA aminoacylation	EC:6.1.1.0		0.0807063
001174-001179_All_comp30874_c0_seq1	-3.62275	2.06538	-5.44759	8.05e-06	0.0009449	3.64508	3992	protein	20	4.13296e-19	0.523	3	F:methyltransferase activity; F:transferase activity; P:methylation			0.0811788
001174-001179_All_comp33725_c0_seq1	-3.62061	1.50202	-5.42986	8.44e-06	0.000982395	3.49834	1664	---NA---	0			0	-			0.0812997
001174-001179_All_comp27586_c0_seq1	-3.61745	2.11287	-5.63135	4.88e-06	0.000685105	4.10395	3242	hexokinase	20	2.18609e-55	0.4935	1	F:transferase activity	-		0.0814776
001174-001179_All_comp24044_c0_seq1	-3.61737	3.04175	-5.89751	2.37e-06	0.000453893	4.84345	3319	protein	20	1.00888e-148	0.546	2	C:Golgi apparatus; C:membrane	-		0.0814822
001174-001179_All_comp6130_c0_seq1	-3.61668	4.42786	-6.04893	1.57e-06	0.000372374	5.18435	2001	---NA---	0			0	-			0.0815214
001174-001179_All_comp11576_c0_seq1	-3.61298	2.84966	-5.8838	2.46e-06	0.00046275	4.80256	1014	microtubule end binding protein	20	2.42886e-39	0.504	2	C:cytoplasmic part; C:microtubule	-		0.0817306
001174-001179_All_comp20826_c0_seq1	-3.61027	2.05211	-5.55358	6.03e-06	0.000775494	3.9052	2531	abc transporter b family protein	20	7.93476e-50	0.4915	1	F:nucleoside-triphosphatase activity	EC:3.6.1.15		0.081884	GREGARINE ATP-binding ABC transporter, partial [Gregarina niphandrodes]
001174-001179_All_comp23244_c0_seq1	-3.60824	3.44459	-6.2252	9.8e-07	0.000299156	5.68322	4352	eukaryotic initiation factor	20	4.37419e-22	0.479	7	F:binding; P:RNA metabolic process; P:translational initiation; F:translation initiation factor activity; P:cell redox homeostasis; F:protein disulfide isomerase activity; F:isomerase activity			0.0819996
001174-001179_All_comp12253_c0_seq1	-3.60184	3.90149	-6.70592	2.73e-07	0.00018295	6.90306	2565	phosphoglucomutase	20	5.11664e-121	0.592	4	P:small molecule metabolic process; P:cellular metabolic process; F:intramolecular transferase activity, phosphotransferases; P:primary metabolic process	EC:5.4.2.0		0.082364
001174-001179_All_comp24691_c0_seq1	-3.6007	3.07848	-6.87571	1.75e-07	0.000153006	7.29052	4049	26s proteasome regulatory subunit	20	1.00368e-121	0.4985	2	P:metabolic process; C:intracellular part	-		0.0824294
001174-001179_All_comp7000_c0_seq1	-3.59964	3.059	-5.77088	3.34e-06	0.00055214	4.52052	851	---NA---	0			0	-			0.0824896
001174-001179_All_comp4868_c0_seq1	-3.59639	3.03208	-7.85144	1.44e-08	2.8e-05	9.60341	538	partial	20	2.08183e-11	0.7085	1	F:endonuclease activity			0.0826756
001174-001179_All_comp5855_c0_seq1	-3.59515	2.49008	-5.82097	2.91e-06	0.000510034	4.61938	513	40s ribosomal protein s27	20	9.04104e-27	0.8055	5	C:ribosome; F:metal ion binding; F:structural constituent of ribosome; P:translation; P:ribosome biogenesis	-		0.0827471
001174-001179_All_comp18324_c0_seq1	-3.59502	2.88247	-6.01061	1.74e-06	0.000390264	5.12421	1971	---NA---	0			0	-			0.0827544
001174-001179_All_comp14236_c0_seq1	-3.59439	3.43894	-5.99191	1.83e-06	0.00040079	5.08611	2703	sulfate adenylyltransferase	20	0	0.622	1	F:transferase activity, transferring phosphorus-containing groups	-		0.0827905
001174-001179_All_comp14309_c0_seq1	-3.59053	2.83858	-6.75043	2.43e-07	0.000178993	6.95712	1892	u3 small nucleolar ribonucleoprotein complex-associated	11	1.34114e-19	0.457273	4	F:nucleic acid binding; C:ribonucleoprotein complex; P:regulation of transcription, DNA-dependent; C:nucleus			0.0830126
001174-001179_All_comp3562_c0_seq1	-3.59031	3.78245	-6.02074	1.7e-06	0.000385321	5.15099	721	eno_neofr ame: full=enolase ame: full=2-phospho-d-glycerate hydro-lyase ame: full=2-phosphoglycerate dehydratase	20	1.45312e-70	0.8445	18	P:response to virus; C:soluble fraction; P:negative regulation of cell growth; C:phosphopyruvate hydratase complex; F:magnesium ion binding; C:photoreceptor inner segment; C:synaptosome; P:glycolysis; P:gluconeogenesis; F:protein heterodimerization activity; F:protein homodimerization activity; P:negative regulation of transcription, DNA-dependent; F:phosphopyruvate hydratase activity; C:plasma m…	EC:4.2.1.11		0.0830248
001174-001179_All_comp6838_c0_seq1	-3.58714	3.42281	-6.61761	3.45e-07	0.000199884	6.67523	1120	cytoplasmic peptidyl-prolyl cis-trans isomerase	20	1.41586e-30	0.669	2	P:cellular protein metabolic process; F:isomerase activity	-		0.0832079
001174-001179_All_comp13792_c0_seq1	-3.58616	3.21932	-6.60931	3.53e-07	0.000199884	6.64441	1878	rna	20	3.04408e-149	0.739	5	F:nucleic acid binding; F:isomerase activity; F:helicase activity; F:nucleotide binding; F:ATPase activity, coupled	-		0.0832639
001174-001179_All_comp4281_c0_seq1	-3.58587	4.17964	-7.08506	1.01e-07	0.000112736	7.85414	1531	nadh-cytochrome b5	20	3.71708e-54	0.598	4	C:plant-type cell wall; F:copper ion binding; C:mitochondrion; P:response to salt stress	-		0.0832811
001174-001179_All_comp8917_c0_seq1	-3.58336	3.03011	-5.89965	2.35e-06	0.000453893	4.8488	845	alkyl hydroperoxide reductase thiol specific antioxidant mal allergen	20	1.59923e-64	0.769	3	P:oxidation reduction; F:antioxidant activity; F:peroxiredoxin activity	EC:1.11.1.15		0.083426
001174-001179_All_comp333_c0_seq1	-3.58144	8.23031	-5.94888	2.06e-06	0.000424632	4.27566	1084	---NA---	0			0	-			0.083537
001174-001179_All_comp19667_c0_seq1	-3.5811	3.16264	-6.71039	2.7e-07	0.00018295	6.89214	2683	protein vac14 homolog	20	7.00299e-12	0.511	3	C:membrane; C:cytoplasmic part; C:intracellular membrane-bounded organelle	-		0.0835567
001174-001179_All_comp35190_c0_seq1	-3.58021	1.8073	-5.73167	3.71e-06	0.000580184	4.28913	3689	peroxiredoxin family protein glutaredoxin	20	1.2598e-30	0.538	7	P:oxidation reduction; P:cell redox homeostasis; F:oxidoreductase activity; F:electron carrier activity; F:protein disulfide oxidoreductase activity; F:peroxiredoxin activity; F:peroxidase activity			0.0836081
001174-001179_All_comp5682_c0_seq1	-3.57997	5.64737	-6.4325	5.63e-07	0.000242377	6.06258	3761	pyrophosphate-dependent phosphofructokinase	20	0	0.609	1	F:kinase activity	-		0.0836224
001174-001179_All_comp5254_c0_seq1	-3.57896	3.90605	-6.29409	8.15e-07	0.000278769	5.85208	1313	40s ribosomal protein	20	9.71646e-69	0.748	8	P:translation; P:endonucleolytic cleavage to generate mature 3'-end of SSU-rRNA from (SSU-rRNA, 5.8S rRNA, LSU-rRNA); P:rRNA export from nucleus; F:structural constituent of ribosome; C:cytosolic small ribosomal subunit; C:90S preribosome; P:ribosomal small subunit assembly; P:endonucleolytic cleavage in ITS1 to separate SSU-rRNA from 5.8S rRNA and LSU-rRNA from tricistronic rRNA transcript (SSU-…	-		0.083681
001174-001179_All_comp12005_c0_seq1	-3.57793	3.65744	-6.01298	1.73e-06	0.000388915	5.13514	2311	---NA---	0			0	-			0.0837404
001174-001179_All_comp3343_c0_seq1	-3.57726	4.542	-7.01706	1.21e-07	0.000125248	7.67284	968	---NA---	0			0	-			0.0837792
001174-001179_All_comp5618_c0_seq1	-3.57055	4.36236	-6.13714	1.24e-06	0.000333659	5.4198	1630	---NA---	0			0	-			0.0841702
001174-001179_All_comp13966_c0_seq1	-3.57032	2.08294	-5.89744	2.37e-06	0.000453893	4.75356	935	protein	20	2.80275e-15	0.6115	2	F:zinc ion binding; F:nucleic acid binding	-		0.0841834
001174-001179_All_comp3977_c0_seq1	-3.56883	3.63698	-6.45944	5.24e-07	0.000237683	6.27948	5957	3-oxo-5-alpha-steroid 4-	20	4.71667e-107	0.6255	2	F:oxidoreductase activity; C:cell part	-		0.0842705
001174-001179_All_comp6822_c0_seq1	-3.56748	4.02525	-6.85988	1.82e-07	0.000157444	7.29037	1199	60s ribosomal subunit protein	20	4.74021e-112	0.743	3	F:structural constituent of ribosome; P:translation; C:ribosome			0.0843492
001174-001179_All_comp6420_c0_seq1	-3.56735	2.80884	-6.18892	1.08e-06	0.000314049	5.56691	643	60s ribosomal protein	20	5.07542e-15	0.662	4	F:structural constituent of ribosome; P:translation; C:ribosome; C:intracellular			0.0843568
001174-001179_All_comp9296_c0_seq1	-3.56688	3.13399	-6.53712	4.27e-07	0.000219908	6.46043	945	---NA---	0			0	-			0.0843845
001174-001179_All_comp19342_c0_seq1	-3.56671	3.07124	-6.47672	5.01e-07	0.000235165	6.30554	3026	syntaxin 5	20	6.29869e-41	0.5355	5	P:vesicle-mediated transport; C:membrane; F:SNAP receptor activity; P:intracellular protein transport; C:intracellular			0.0843941
001174-001179_All_comp5677_c0_seq1	-3.56347	3.46506	-6.41542	5.9e-07	0.00024605	6.16679	798	60s ribosomal protein	20	3.45573e-34	0.719	8	P:embryonic development ending in birth or egg hatching; P:nematode larval development; P:cytokinesis; P:reproduction; P:determination of adult lifespan; P:growth; C:ribonucleoprotein complex; P:translation	-		0.0845843
001174-001179_All_comp7085_c0_seq1	-3.56307	4.11907	-6.43214	5.64e-07	0.000242377	6.1985	5455	protein	20	1.28992e-10	0.79	7	F:structural constituent of ribosome; P:rRNA export from nucleus; P:transmembrane transport; C:cytosolic small ribosomal subunit; C:membrane; P:translation; F:transporter activity	-		0.0846076
001174-001179_All_comp7109_c0_seq1	-3.56184	2.79743	-6.32943	7.41e-07	0.000266519	5.91636	590	60s ribosomal protein	20	4.83112e-24	0.7105	3	C:ribosome; F:structural constituent of ribosome; P:translation			0.0846798
001174-001179_All_comp15210_c0_seq1	-3.55954	2.56192	-5.67815	4.29e-06	0.000628977	4.26867	1321	ubiquitin domain containing protein family	7	7.83857e-10	0.697143	0	-			0.0848147
001174-001179_All_comp19922_c0_seq1	-3.55839	2.09665	-6.14644	1.21e-06	0.000329357	5.35933	1335	cinnamyl alcohol dehydrogenase	20	1.08922e-83	0.627	2	F:oxidoreductase activity; F:binding	-		0.0848825
001174-001179_All_comp5769_c0_seq1	-3.55672	4.93853	-6.8874	1.7e-07	0.000149711	7.3179	1916	nucleoside transporter 1	20	1.90676e-13	0.4265	5	C:membrane; P:nucleoside transport; F:nucleoside transmembrane transporter activity; P:transport; C:integral to membrane			0.0849807
001174-001179_All_comp24616_c0_seq1	-3.55507	1.7821	-5.46876	7.59e-06	0.000908334	3.65776	1458	plasmodium vivax related	11	7.36682e-20	0.568182	3	F:nucleotide binding; F:RNA binding; F:nucleic acid binding			0.0850777
001174-001179_All_comp29325_c0_seq1	-3.55411	3.15257	-6.42417	5.76e-07	0.000243102	6.17853	6654	wd repeat protein	20	3.17765e-19	0.446	1	C:cell part	-		0.0851346
001174-001179_All_comp3581_c0_seq1	-3.55009	4.38442	-6.09149	1.4e-06	0.000351442	5.29825	933	glutaredoxin-family domain-containing protein	20	6.9718e-75	0.723	1	F:oxidoreductase activity	-		0.0853721
001174-001179_All_comp11350_c0_seq1	-3.54939	2.20318	-5.84235	2.75e-06	0.00049213	4.64024	663	---NA---	0			0	-			0.0854138
001174-001179_All_comp22957_c0_seq1	-3.54816	1.81737	-5.56351	5.86e-06	0.000758393	3.89507	1433	---NA---	0			0	-			0.0854863
001174-001179_All_comp4831_c0_seq1	-3.54814	3.18723	-6.27456	8.58e-07	0.000284471	5.80417	673	---NA---	0			0	-			0.0854879
001174-001179_All_comp10216_c0_seq1	-3.54742	2.91923	-5.69716	4.08e-06	0.000608403	4.33062	1002	hydroxyacyl glutathione hydrolase	20	3.10059e-47	0.5795	6	C:cytosol; C:mitochondrion; P:carbohydrate metabolic process; P:glutathione metabolic process; F:hydroxyacylglutathione hydrolase activity; P:pyruvate metabolic process	EC:3.1.2.6		0.0855301
001174-001179_All_comp4853_c0_seq1	-3.54225	3.84486	-6.74653	2.46e-07	0.00017979	7.00587	1219	---NA---	0			0	-			0.0858377
001174-001179_All_comp30410_c0_seq1	-3.54152	2.54065	-6.16997	1.14e-06	0.000322181	5.49301	3783	meiotic recombination protein dmc1-like protein	20	1.76845e-88	0.6035	3	P:DNA metabolic process; F:nucleoside-triphosphatase activity; F:nucleotide binding	EC:3.6.1.15		0.0858806
001174-001179_All_comp19175_c0_seq1	-3.53067	3.97066	-5.93622	2.13e-06	0.00043391	4.92062	7116	u4 u6 small nuclear ribonucleoprotein prp3	20	2.33234e-68	0.5205	3	P:RNA splicing; F:binding; C:nuclear body	-		0.0865289
001174-001179_All_comp33165_c0_seq1	-3.52998	2.24341	-5.7027	4.02e-06	0.000601294	4.30022	3471	---NA---	0			0	-			0.0865705
001174-001179_All_comp15611_c0_seq1	-3.52945	4.45456	-6.50414	4.66e-07	0.000228446	6.36521	8082	arginine n-methyltransferase	20	0	0.4605	4	F:binding; F:methyltransferase activity; F:transferase activity; P:methylation			0.0866025
001174-001179_All_comp5402_c0_seq1	-3.52862	4.06572	-5.81565	2.96e-06	0.000511751	4.59886	1375	---NA---	0			0	-			0.0866521
001174-001179_All_comp4866_c0_seq1	-3.52367	4.90497	-6.75559	2.4e-07	0.000178993	6.98121	2729	triose-phosphate isomerase	20	2.66481e-75	0.705	2	P:glucose metabolic process; F:isomerase activity	-		0.0869503
001174-001179_All_comp6458_c0_seq1	-3.52246	3.43527	-6.52614	4.39e-07	0.000222983	6.44601	1671	40s ribosomal protein s7	20	9.0287e-41	0.657	6	C:ribosome; P:cellular macromolecule metabolic process; P:ribosome biogenesis; P:gene expression; C:preribosome; P:primary metabolic process	-		0.0870231
001174-001179_All_comp4954_c0_seq1	-3.52226	3.62848	-5.93827	2.12e-06	0.000432161	4.94243	721	h2a histone member x	20	1.33271e-23	0.7315	12	F:damaged DNA binding; C:male germ cell nucleus; F:histone binding; C:nuclear chromatin; C:condensed nuclear chromosome; C:XY body; P:double-strand break repair via homologous recombination; C:chromosome, telomeric region; P:spermatogenesis; F:enzyme binding; P:DNA damage checkpoint; C:replication fork	-		0.087035
001174-001179_All_comp10493_c0_seq1	-3.51895	2.56025	-6.59826	3.63e-07	0.000201203	6.54868	654	---NA---	0			0	-			0.0872351
001174-001179_All_comp5559_c0_seq1	-3.51547	3.48132	-5.98788	1.85e-06	0.000403468	5.0747	830	60s ribosomal protein l13a	20	6.37152e-50	0.727	8	C:nucleolus; F:structural constituent of ribosome; C:plasmodesma; C:cytosolic large ribosomal subunit; C:chloroplast; C:membrane; P:translation; P:ribosome biogenesis	-		0.0874455
001174-001179_All_comp5519_c0_seq1	-3.5152	5.51065	-6.90202	1.63e-07	0.000148596	7.30104	2676	membrane skeletal protein	14	9.12163e-12	0.540714	1	F:hydrolase activity			0.087462
001174-001179_All_comp5825_c0_seq1	-3.51278	3.92436	-6.50871	4.6e-07	0.000228419	6.40097	1087	malate nad-dependent	20	3.39133e-90	0.737	4	P:carbohydrate metabolic process; P:cellular metabolic process; F:oxidoreductase activity, acting on the CH-OH group of donors, NAD or NADP as acceptor; P:oxidation reduction	EC:1.1.1.0		0.0876089
001174-001179_All_comp6432_c0_seq1	-3.51047	3.5264	-6.32604	7.48e-07	0.000267153	5.94025	3551	60s ribosomal protein	20	2.2745e-29	0.7455	1	C:intracellular	-		0.0877493
001174-001179_All_comp13695_c0_seq1	-3.50722	3.57065	-6.61435	3.48e-07	0.000199884	6.67114	2776	at5g41970 mjc20_7	20	4.55833e-22	0.4585	4	F:molecular_function; P:biological_process; C:mitochondrion; C:cytosol			0.0879473
001174-001179_All_comp17583_c0_seq1	-3.50259	1.35015	-5.65835	4.53e-06	0.000653103	4.00627	671	---NA---	0			0	-			0.0882296
001174-001179_All_comp15557_c0_seq1	-3.49863	3.24781	-5.70829	3.95e-06	0.000594057	4.35856	9253	long-chain fatty acid	20	4.34042e-115	0.544	2	C:intracellular membrane-bounded organelle; C:cytoplasmic part	-		0.0884722
001174-001179_All_comp4974_c0_seq1	-3.49613	1.37707	-5.89316	2.4e-06	0.000457283	4.56149	550	---NA---	0			0	-			0.0886255
001174-001179_All_comp6569_c0_seq1	-3.4914	4.40409	-6.41927	5.84e-07	0.000244827	6.14835	1625	---NA---	0			0	-			0.0889171
001174-001179_All_comp6494_c0_seq1	-3.48963	4.09691	-5.88237	2.47e-06	0.00046275	4.77103	2496	---NA---	0			0	-			0.0890259
001174-001179_All_comp22000_c0_seq1	-3.48783	2.34642	-6.0253	1.68e-06	0.000381891	5.11409	1747	transmembrane transporter-like protein	20	2.526e-33	0.465	5	C:integral to membrane; P:transmembrane transport; F:molecular_function; C:cellular_component; C:membrane			0.0891371
001174-001179_All_comp10214_c0_seq1	-3.48381	4.24091	-7.16963	8.16e-08	9.72e-05	8.06428	3511	lung seven transmembrane receptor domain-containing	20	2.39393e-39	0.461	1	C:cell part	-		0.0893857
001174-001179_All_comp2918_c0_seq1	-3.48359	2.27525	-6.48335	4.92e-07	0.000235165	6.21492	257	peptidyl-prolyl cis-trans isomerase	20	1.17811e-15	0.7365	4	P:protein folding; P:protein peptidyl-prolyl isomerization; C:cytoplasm; F:peptidyl-prolyl cis-trans isomerase activity	EC:5.2.1.8		0.0893992
001174-001179_All_comp532_c0_seq1	-3.48173	6.30101	-6.50315	4.67e-07	0.000228446	6.15114	964	---NA---	0			0	-			0.0895145
001174-001179_All_comp5218_c0_seq1	-3.47993	4.47636	-6.4779	4.99e-07	0.000235165	6.29541	2763	---NA---	0			0	-			0.0896266
001174-001179_All_comp10855_c0_seq1	-3.47875	3.54055	-6.62773	3.36e-07	0.000198702	6.70443	1399	s- glutathione dehydrogenase class iii alcohol dehydrogenase	20	4.66432e-133	0.7825	6	F:alcohol dehydrogenase activity, zinc-dependent; F:nucleotide binding; F:S-(hydroxymethyl)glutathione dehydrogenase activity; F:zinc ion binding; P:fermentation; P:ethanol oxidation	EC:1.1.1.284		0.0896998
001174-001179_All_comp15940_c0_seq1	-3.47632	3.14171	-5.73372	3.69e-06	0.000579606	4.42529	4900	family methyltransferase	20	7.56649e-63	0.6385	2	P:cellular metabolic process; F:methyltransferase activity	EC:2.1.1.0		0.0898511
001174-001179_All_comp20264_c0_seq1	-3.47621	2.64161	-6.2111	1.02e-06	0.000304001	5.61003	1819	---NA---	0			0	-			0.0898582
001174-001179_All_comp5323_c0_seq1	-3.47588	3.82706	-6.13113	1.26e-06	0.000336916	5.43335	938	60s ribosomal protein l8	20	1.12087e-88	0.824	14	P:viral transcription; P:endocrine pancreas development; P:regulation of transcription, DNA-dependent; F:rRNA binding; F:structural constituent of ribosome; P:mRNA metabolic process; P:translational elongation; F:sequence-specific DNA binding; F:transcription factor activity; P:translational termination; C:cytosolic large ribosomal subunit; P:ribosome biogenesis; C:transcription factor complex; P…	-		0.0898785
001174-001179_All_comp870_c0_seq1	-3.47528	5.08454	-6.90938	1.6e-07	0.000147465	7.3606	10052	morn repeat-containing protein	20	3.56506e-38	0.4415	12	; F:Rho guanyl-nucleotide exchange factor activity; P:regulation of Rho protein signal transduction; C:intracellular; F:guanyl-nucleotide exchange factor activity; F:kinase activity; P:phosphorylation; F:methyltransferase activity; F:transferase activity; F:histone-lysine N-methyltransferase activity; P:methylation; P:histone lysine methylation			0.089916
001174-001179_All_comp6414_c0_seq1	-3.47384	4.20579	-6.60296	3.58e-07	0.000200746	6.632	1551	chloroplast nucleoid dna-binding protein	20	8.81825e-27	0.6365	1	C:cytoplasmic membrane-bounded vesicle	-		0.0900059
001174-001179_All_comp5661_c0_seq1	-3.47332	5.51864	-6.66555	3.04e-07	0.000191235	6.68565	2697	elongation factor 2	20	0	0.8005	6	F:translation elongation factor activity; P:GTP catabolic process; F:GTPase activity; F:GTP binding; C:ribosome; P:regulation of translational elongation	-		0.0900383
001174-001179_All_comp36203_c0_seq1	-3.47219	2.17165	-5.81858	2.93e-06	0.000511365	4.57866	3531	nucleoporin autopeptidase family protein	20	1.2396e-27	0.479	1	F:catalytic activity	-		0.0901086
001174-001179_All_comp26257_c0_seq1	-3.47011	3.4586	-5.65223	4.61e-06	0.00066056	4.20655	6292	protein antigen	4	1.59987e-12	0.495	4	F:binding; F:unfolded protein binding; P:protein folding; F:heat shock protein binding			0.0902389
001174-001179_All_comp8676_c0_seq1	-3.4682	3.33599	-5.75298	3.5e-06	0.000566583	4.47175	2583	---NA---	0			0	-			0.0903583
001174-001179_All_comp6786_c0_seq1	-3.4681	4.11482	-6.76147	2.36e-07	0.000178993	7.0393	1302	guanine nucleotide-binding protein	20	3.73427e-97	0.631	7	P:angiogenesis; P:regulation of cell division; ; ; P:regulation of protein localization; P:negative regulation of Wnt receptor signaling pathway; F:transferase activity	-		0.0903646
001174-001179_All_comp8764_c0_seq1	-3.46733	4.28862	-5.5756	5.67e-06	0.000742327	3.94636	2173	mannitol 1-phosphate dehydrogenase	9	1.62714e-56	0.495556	6	P:oxidation reduction; F:oxidoreductase activity; F:mannitol-1-phosphate 5-dehydrogenase activity; P:metabolic process; F:catalytic activity; F:hydrolase activity			0.0904131
001174-001179_All_comp2126_c0_seq1	-3.46436	4.1782	-6.36337	6.77e-07	0.000259652	6.01715	3003	elongation factor 1 alpha	20	0	0.8775	7	F:nucleotidyltransferase activity; F:translation elongation factor activity; P:GTP catabolic process; F:GTPase activity; F:GTP binding; C:ribosome; P:regulation of translational elongation	EC:2.7.7.0		0.0905989
001174-001179_All_comp17536_c0_seq1	-3.46168	3.07141	-6.14521	1.21e-06	0.000329787	5.47401	3970	6-4 photolyase	20	1.53952e-79	0.7005	3	P:response to light stimulus; P:DNA repair; F:DNA (6-4) photolyase activity	EC:4.1.99.13		0.0907673
001174-001179_All_comp33377_c0_seq1	-3.46032	1.48441	-5.88126	2.47e-06	0.00046275	4.56896	3688	---NA---	0			0	-			0.0908531
001174-001179_All_comp22435_c0_seq1	-3.4586	2.96374	-6.96666	1.38e-07	0.000137419	7.50396	2868	dna replication licensing factor mcm3 like	20	2.26939e-141	0.5845	7	P:DNA replication; F:ATP binding; P:DNA replication initiation; F:nucleotide binding; F:nucleoside-triphosphatase activity; C:nucleus; F:DNA binding			0.0909615
001174-001179_All_comp24110_c0_seq1	-3.45704	1.42022	-5.49351	7.1e-06	0.000866617	3.63629	1559	anthranilate synthase component ii	20	1.15519e-34	0.567	1	F:catalytic activity	-		0.09106
001174-001179_All_comp3745_c0_seq1	-3.45485	5.1018	-6.68322	2.9e-07	0.000186991	6.77554	1410	pv1h14125_P, related [Neospora caninum Liverpool]	2	5.21984e-07	0.82	0	-			0.0911982
001174-001179_All_comp6276_c0_seq1	-3.454	4.83635	-6.77833	2.26e-07	0.000178256	7.04371	3569	fumarate hydratase	20	4.65004e-115	0.6725	7	C:cell junction; C:mitochondrial matrix; P:homeostasis of number of cells within a tissue; P:fumarate metabolic process; P:malate metabolic process; F:fumarate hydratase activity; P:reductive tricarboxylic acid cycle	EC:4.2.1.2		0.0912522
001174-001179_All_comp28647_c0_seq1	-3.45235	1.60585	-5.49363	7.1e-06	0.000866617	3.6829	2065	---NA---	0			0	-			0.0913564
001174-001179_All_comp9582_c0_seq1	-3.45156	3.75528	-6.38131	6.46e-07	0.000256262	6.07865	1516	cystathione gamma lyase	20	2.26564e-112	0.637	1	F:lyase activity	-		0.0914067
001174-001179_All_comp8028_c0_seq1	-3.4513	4.68393	-6.70522	2.74e-07	0.00018295	6.86679	2380	transmembrane protein c2orf18	20	6.08021e-20	0.4265	9	C:integral to membrane; C:membrane; P:transmembrane transport; P:carbohydrate transport; F:sugar:hydrogen symporter activity; C:Golgi membrane; F:nucleic acid binding; F:zinc ion binding; C:intracellular			0.0914228
001174-001179_All_comp20002_c0_seq1	-3.45129	2.9215	-6.69316	2.83e-07	0.00018588	6.83164	2246	26s proteasome regulatory subunit	20	2.60263e-73	0.667	1	P:central nervous system morphogenesis	-		0.0914238
001174-001179_All_comp18822_c0_seq1	-3.45006	2.85593	-5.62607	4.95e-06	0.000690302	4.14881	2103	serine threonine-protein kinase nek2	20	9.76783e-59	0.559	11	F:protein binding; C:cytoskeletal part; C:microtubule cytoskeleton; F:protein kinase activity; C:kinetochore; P:regulation of microtubule cytoskeleton organization; P:protein amino acid phosphorylation; P:mitosis; P:chromosome segregation; P:centrosome separation; C:cytoplasmic part	-		0.0915014
001174-001179_All_comp4475_c0_seq1	-3.44782	4.08822	-6.21176	1.02e-06	0.000304001	5.62946	989	---NA---	0			0	-			0.0916439
001174-001179_All_comp3305_c0_seq1	-3.44741	4.51906	-6.06161	1.52e-06	0.00036534	5.20626	1347	---NA---	0			0	-			0.0916698
001174-001179_All_comp10790_c0_seq1	-3.44134	3.55345	-5.63966	4.77e-06	0.000676384	4.16936	3503	protein	20	1.07391e-31	0.5085	3	F:metal ion binding; F:electron carrier activity; F:zinc ion binding			0.0920565
001174-001179_All_comp602_c0_seq1	-3.43997	3.80932	-6.3424	7.16e-07	0.000262106	5.97771	1201	integrin beta-1 precursor	20	6.15132e-19	0.4345	2	F:binding; C:cell part	-		0.0921435
001174-001179_All_comp3488_c0_seq1	-3.4398	4.2896	-6.70809	2.72e-07	0.00018295	6.89685	1577	glycine-rich rna-binding	20	1.80653e-43	0.636	4	C:cytosol; P:deadenylation-independent decapping of nuclear-transcribed mRNA; P:negative regulation of translation; P:cytoplasmic mRNA processing body assembly	-		0.0921544
001174-001179_All_comp2876_c0_seq1	-3.4392	2.40234	-6.06835	1.49e-06	0.000361982	5.22808	1431	beta chain-like	6	4.96743e-21	0.481667	11	P:cell-matrix adhesion; P:proteolysis; P:integrin-mediated signaling pathway; F:binding; F:receptor activity; P:cell adhesion; C:integrin complex; F:peptidase activity; F:calcium ion binding; C:extrachromosomal circular DNA; F:serine-type endopeptidase activity			0.092193
001174-001179_All_comp27495_c0_seq1	-3.43795	2.21082	-6.28377	8.38e-07	0.000282796	5.72463	4696	abc1 family protein	20	1.20108e-166	0.5295	6	F:binding; P:primary metabolic process; F:protein kinase activity; P:cellular macromolecule metabolic process; P:phosphorylation; F:hydrolase activity	-		0.092273	COCCIDIA ABC1 family protein [Toxoplasma gondii VEG]
001174-001179_All_comp14579_c0_seq1	-3.43727	4.34813	-6.12638	1.28e-06	0.00033875	5.38985	4160	anaerobic c4-dicarboxylate transporter	20	1.66733e-87	0.774	3	C:integral to membrane; P:C4-dicarboxylate transport; F:C4-dicarboxylate transmembrane transporter activity	-		0.0923163
001174-001179_All_comp22882_c0_seq1	-3.43708	2.77018	-5.68669	4.19e-06	0.000620505	4.30158	3674	hypothetical protein [Podospora anserina S mat+]	1	1.4916e-07	0.51	0	-			0.0923285
001174-001179_All_comp19636_c0_seq1	-3.43699	4.59382	-6.14321	1.22e-06	0.000330419	5.41341	9027	type i fatty acid	20	2.6613e-101	0.5225	3	F:binding; F:transferase activity, transferring acyl groups other than amino-acyl groups; F:oxidoreductase activity	EC:2.3.1.0		0.0923345
001174-001179_All_comp5268_c0_seq1	-3.43622	4.78802	-6.90914	1.6e-07	0.000147465	7.38232	1531	60s ribosomal protein	20	9.82604e-164	0.794	4	C:ribosome; F:structural constituent of ribosome; P:translation; P:ribosome biogenesis	-		0.0923837
001174-001179_All_comp6579_c0_seq1	-3.436	3.10083	-5.71397	3.89e-06	0.000587717	4.37485	664	ribosomal protein l11	20	1.13236e-68	0.844	8	P:translation; C:ribosome; P:induction of apoptosis; F:structural constituent of ribosome; P:glucose homeostasis; P:erythrocyte differentiation; P:embryonic development; P:ribosome biogenesis	-		0.092398
001174-001179_All_comp21095_c0_seq1	-3.43541	2.86287	-6.69909	2.78e-07	0.000184791	6.83953	2256	siderophore iron transporter mirc	20	8.74197e-61	0.5195	2	C:integral to membrane; P:transmembrane transport			0.0924352
001174-001179_All_comp26327_c0_seq1	-3.43432	2.59116	-5.98319	1.88e-06	0.00040561	5.03823	2954	zinc finger family protein	20	6.81648e-16	0.586	1	C:intracellular	-		0.0925053
001174-001179_All_comp2927_c0_seq1	-3.43298	2.62895	-6.15858	1.17e-06	0.000327347	5.47864	329	enolase	20	1.55394e-44	0.8855	11	C:phosphopyruvate hydratase complex; F:phosphopyruvate hydratase activity; P:ubiquitin-dependent protein catabolic process; F:ubiquitin thiolesterase activity; F:magnesium ion binding; P:glycolysis; P:tryptophan biosynthetic process; P:gluconeogenesis; P:tyrosine biosynthetic process; P:L-phenylalanine biosynthetic process; P:protein deubiquitination	EC:4.2.1.11; EC:3.1.2.15		0.092591
001174-001179_All_comp4182_c0_seq1	-3.43124	4.17987	-6.15675	1.18e-06	0.000327347	5.48094	2020	purine nucleoside phosphorylase	20	1.35103e-57	0.644	1	F:transferase activity, transferring glycosyl groups	-		0.092703
001174-001179_All_comp24888_c0_seq1	-3.4277	2.26246	-5.97528	1.92e-06	0.000409536	4.98256	2145	---NA---	0			0	-			0.0929307
001174-001179_All_comp1147_c0_seq3	-3.42337	4.39703	-5.58172	5.58e-06	0.000735731	3.95078	541	bifunctional chitinase lysozyme	20	3.56622e-22	0.537	1	F:hydrolase activity, acting on glycosyl bonds	-		0.0932101
001174-001179_All_comp6042_c0_seq1	-3.422	3.78786	-6.59808	3.63e-07	0.000201203	6.63043	968	60s ribosomal protein l10a	20	2.09775e-77	0.8235	5	F:structural constituent of ribosome; F:RNA binding; C:large ribosomal subunit; P:translation; P:ribosome biogenesis	-		0.0932988
001174-001179_All_comp5657_c0_seq1	-3.41947	4.61294	-6.65894	3.09e-07	0.000191349	6.75219	1289	udp-glucose 4-epimerase	20	1.54734e-95	0.6875	2	P:metabolic process; F:isomerase activity	-		0.0934624
001174-001179_All_comp7343_c0_seq1	-3.41691	4.07015	-6.62374	3.39e-07	0.000199884	6.68962	2208	---NA---	0			0	-			0.0936287
001174-001179_All_comp7327_c0_seq1	-3.41395	3.34326	-6.26262	8.86e-07	0.000287412	5.77824	718	eukaryotic translation initiation factor 5a	20	1.71602e-39	0.68	8	P:transport; C:membrane; C:ribosome; C:intracellular membrane-bounded organelle; P:translational elongation; P:positive regulation of translation; F:translation factor activity, nucleic acid binding;	-		0.0938208
001174-001179_All_comp17985_c0_seq1	-3.41349	3.62614	-6.22324	9.85e-07	0.000299156	5.67617	4130	aconitate hydratase 2	20	0	0.7245	27	P:response to oxidative stress; C:cytosol; F:copper ion binding; C:cell wall; F:iron-sulfur cluster binding; P:ethylene biosynthetic process; P:cellular response to iron ion; C:mitochondrion; P:response to salt stress; F:1-aminocyclopropane-1-carboxylate oxidase activity; C:plasmodesma; P:cellular response to fatty acid; C:vacuolar membrane; F:ATP binding; P:cellular response to potassium ion sta…	EC:1.14.17.4; EC:4.2.1.3		0.0938506
001174-001179_All_comp12832_c0_seq1	-3.41075	4.18441	-6.33078	7.39e-07	0.000266519	5.93133	3975	26s proteasome subunit	20	3.90044e-86	0.57	5	C:proteasome complex; F:molecular_function; C:cellular_component; P:proteasomal ubiquitin-dependent protein catabolic process; C:proteasome regulatory particle			0.0940293
001174-001179_All_comp4799_c0_seq1	-3.41017	4.64826	-6.81023	2.08e-07	0.00017061	7.13788	6531	40s ribosomal protein	20	7.05145e-80	0.7365	3	C:ribosome; P:cellular macromolecule biosynthetic process; P:cellular protein metabolic process	-		0.0940668
001174-001179_All_comp9459_c0_seq1	-3.40554	3.13623	-6.61402	3.48e-07	0.000199884	6.65478	1128	myg1 protein	20	1.1311e-43	0.5825	6	C:mitochondrion; P:pigmentation; F:molecular_function; C:nucleus; C:cellular_component; P:biological_process			0.0943692
001174-001179_All_comp3789_c0_seq1	-3.40504	3.85232	-6.17123	1.13e-06	0.000322181	5.53525	623	actin-depolymerizing factor 3	20	2.95472e-17	0.5995	3	P:cellular process; C:intracellular organelle; F:binding	-		0.0944019
001174-001179_All_comp4431_c0_seq1	-3.40497	3.91497	-6.12405	1.29e-06	0.000339937	5.41046	901	---NA---	0			0	-			0.0944067
001174-001179_All_comp6649_c0_seq1	-3.40308	5.02539	-6.47463	5.04e-07	0.000235165	6.23876	2814	major facilitator superfamily domain-containing protein	20	2.30017e-21	0.486	2	C:integral to membrane; P:transmembrane transport			0.0945301
001174-001179_All_comp2781_c0_seq1	-3.40277	5.16154	-6.74463	2.47e-07	0.00017979	6.92752	1091	aldose 1-epimerase	20	5.65272e-53	0.4655	5	F:carbohydrate binding; P:carbohydrate metabolic process; F:catalytic activity; F:isomerase activity; F:aldose 1-epimerase activity			0.0945505
001174-001179_All_comp6162_c0_seq1	-3.40217	5.00102	-5.92824	2.18e-06	0.000440072	4.80298	2090	atp-dependent rna	20	0	0.888	7	F:translation initiation factor activity; F:ATP-dependent helicase activity; P:ATP catabolic process; F:ATP binding; F:methylmalonyl-CoA carboxytransferase activity; C:ribosome; P:regulation of translational initiation	EC:2.1.3.1		0.0945899
001174-001179_All_comp5614_c0_seq1	-3.40184	4.5607	-6.82609	1.99e-07	0.000168213	7.18396	1367	hypothetical protein AURANDRAFT_13365 [Aureococcus anophagefferens]	4	2.98889e-52	0.5575	0	-			0.0946112
001174-001179_All_comp30069_c0_seq1	-3.40078	2.76009	-6.07303	1.47e-06	0.000360112	5.27774	4071	---NA---	0			0	-			0.0946809
001174-001179_All_comp5273_c0_seq1	-3.40028	4.19574	-6.11266	1.33e-06	0.000345103	5.3641	1227	---NA---	0			0	-			0.0947142
001174-001179_All_comp25031_c0_seq1	-3.39836	2.44025	-5.50193	6.94e-06	0.000850783	3.82042	2878	---NA---	0			0	-			0.0948399
001174-001179_All_comp47853_c0_seq1	-3.39723	1.71461	-5.45774	7.83e-06	0.000928721	3.62442	4760	---NA---	0			0	-			0.0949141
001174-001179_All_comp24841_c0_seq1	-3.39522	3.73113	-5.95888	2.01e-06	0.00041992	4.99048	6498	dead deah box	20	2.60862e-151	0.468	5	F:helicase activity; F:nucleic acid binding; F:ATP binding; F:hydrolase activity; F:ATP-dependent helicase activity			0.0950465
001174-001179_All_comp30822_c0_seq1	-3.39493	2.16806	-5.76561	3.38e-06	0.000556011	4.4539	2278	#NAME?	20	1.4654e-39	0.51	5	F:hydrolase activity; C:membrane; P:transmembrane transport; P:metal ion transport; F:metal ion transmembrane transporter activity			0.0950659
001174-001179_All_comp1147_c0_seq2	-3.39387	5.72254	-6.04543	1.59e-06	0.000372374	5.01871	811	glycosyl family 18	20	1.60712e-18	0.5365	1	F:hydrolase activity	-		0.0951357
001174-001179_All_comp5767_c0_seq1	-3.39363	3.88991	-6.65999	3.08e-07	0.000191349	6.78614	942	---NA---	0			0	-			0.0951513
001174-001179_All_comp4908_c0_seq1	-3.39361	4.0626	-6.38067	6.47e-07	0.000256262	6.06651	884	reticulon domain-containing protein	1	1.14933e-07	0.41	1	C:endoplasmic reticulum			0.0951525
001174-001179_All_comp17578_c0_seq1	-3.39356	3.66783	-5.59844	5.33e-06	0.000718556	4.05425	2917	pyruvate:ferredoxin oxidoreductase nadph-cytochrome	20	0	0.5825	5	F:binding; P:cellular respiration; P:pyruvate metabolic process; F:oxidoreductase activity; C:mitochondrion	-		0.0951563
001174-001179_All_comp10604_c0_seq1	-3.39334	5.06529	-6.6943	2.82e-07	0.00018588	6.80548	7265	long-chain fatty acid	20	3.37278e-139	0.5635	4	C:cytoplasm; F:ligase activity; P:carboxylic acid metabolic process; P:primary metabolic process	-		0.0951707
001174-001179_All_comp17878_c0_seq1	-3.39307	3.16609	-6.02701	1.67e-06	0.000381891	5.17643	1989	udp-gal:beta c beta -galactosyltransferase 1-like	10	8.41809e-12	0.442	7	P:protein amino acid glycosylation; F:transferase activity; C:integral to membrane; C:membrane; F:galactosyltransferase activity; C:Golgi apparatus; F:transferase activity, transferring glycosyl groups			0.0951887
001174-001179_All_comp4728_c0_seq1	-3.39239	4.01257	-7.02952	1.17e-07	0.000122192	7.71609	821	60s ribosomal protein	20	1.16753e-72	0.809	6	C:ribosome; F:oxidoreductase activity; F:structural constituent of ribosome; P:translation; P:oxidation reduction; P:ribosome biogenesis	-		0.0952335
001174-001179_All_comp26052_c0_seq1	-3.39087	2.27743	-5.59117	5.44e-06	0.000724784	4.03216	2245	cysteinyl-trna synthetase	20	2.14279e-168	0.6265	4	C:cytoplasm; F:aminoacyl-tRNA ligase activity; P:tRNA aminoacylation for protein translation; F:nucleotide binding	-		0.0953339
001174-001179_All_comp17877_c0_seq1	-3.39071	3.71378	-6.35362	6.95e-07	0.000261913	6.00836	5986	trehalose phosphate synthase	20	0	0.549	1	F:transferase activity	-		0.0953441
001174-001179_All_comp19993_c0_seq1	-3.3903	4.03502	-6.75986	2.37e-07	0.000178993	7.0365	5683	nek1 protein	20	4.42259e-38	0.5855	5	F:protein kinase activity; P:response to ionizing radiation; C:centrosome; ; P:response to DNA damage stimulus	-		0.0953714
001174-001179_All_comp2953_c0_seq1	-3.38948	4.07277	-6.19494	1.06e-06	0.000309684	5.58603	659	60s ribosomal protein l27a	20	3.58377e-43	0.7025	1	C:ribonucleoprotein complex	-		0.0954258
001174-001179_All_comp11089_c0_seq1	-3.3875	3.88168	-5.82341	2.89e-06	0.000507986	4.62925	4634	glutathione s-	20	2.66383e-17	0.462	10	F:transferase activity; F:nucleic acid binding; F:zinc ion binding; C:nucleus; C:intracellular; P:biological_process; C:cellular_component; F:prostaglandin-D synthase activity; F:isomerase activity; F:glutathione transferase activity			0.0955568	Insect glutathione S-transferase 1-like [Aricia agestis] --
001174-001179_All_comp532_c0_seq2	-3.3829	4.56908	-6.43941	5.53e-07	0.000242377	6.1873	431	---NA---	0			0	-			0.0958618
001174-001179_All_comp7633_c0_seq1	-3.38276	3.49124	-5.75923	3.44e-06	0.00056165	4.48233	2624	gtp-binding nuclear protein ran	20	6.55508e-31	0.8395	9	P:small GTPase mediated signal transduction; P:nucleocytoplasmic transport; F:sphingomyelin phosphodiesterase activity; P:GTP catabolic process; F:GTPase activity; P:intracellular protein transport; C:nucleus; F:GTP binding; P:glycosphingolipid metabolic process	EC:3.1.4.12		0.0958708
001174-001179_All_comp2229_c0_seq1	-3.38236	3.52093	-6.00582	1.77e-06	0.000391952	5.11933	1789	pyruvate	20	7.51161e-174	0.7475	4	F:metal ion binding; F:kinase activity; P:cellular metabolic process; F:nucleotide binding	-		0.0958979
001174-001179_All_comp6260_c0_seq1	-3.38141	4.82884	-6.45964	5.24e-07	0.000237683	6.21805	2180	l-serine ammonia-lyase	20	2.57075e-102	0.6755	2	P:metabolic process; F:lyase activity	-		0.0959606
001174-001179_All_comp36998_c0_seq1	-3.38123	1.113	-5.66602	4.44e-06	0.000644424	3.94493	1547	n-acetylglucosamine-1-phosphate transferase	20	4.56527e-92	0.622	1	F:transferase activity	-		0.0959726
001174-001179_All_comp26920_c0_seq1	-3.37969	2.70524	-6.26303	8.85e-07	0.000287412	5.74875	3064	adenosine transporter	1	1.30038e-09	0.38	4	C:membrane; P:nucleoside transport; F:nucleoside transmembrane transporter activity; P:transport			0.0960751
001174-001179_All_comp12303_c0_seq1	-3.37937	4.29643	-6.37732	6.53e-07	0.000256266	6.04513	6978	aspartyl-trna synthetase	20	1.70467e-156	0.6915	4	F:nucleotide binding; F:aminoacyl-tRNA ligase activity; P:tRNA aminoacylation for protein translation; C:intracellular part	-		0.0960966
001174-001179_All_comp38837_c0_seq1	-3.37916	1.31075	-5.5274	6.47e-06	0.000815069	3.6984	3166	---NA---	0			0	-			0.0961104
001174-001179_All_comp7227_c0_seq1	-3.37903	2.10295	-6.26732	8.75e-07	0.000287412	5.66746	649	40s ribosomal protein s21	20	2.11211e-16	0.7175	5	P:endonucleolytic cleavage in ITS1 to separate SSU-rRNA from 5.8S rRNA and LSU-rRNA from tricistronic rRNA transcript (SSU-rRNA, 5.8S rRNA, LSU-rRNA); F:structural constituent of ribosome; C:cytosolic small ribosomal subunit; P:translational elongation; P:endonucleolytic cleavage to generate mature 3'-end of SSU-rRNA from (SSU-rRNA, 5.8S rRNA, LSU-rRNA)	-		0.096119
001174-001179_All_comp4017_c0_seq1	-3.37575	4.78904	-6.10071	1.37e-06	0.000349831	5.28158	3347	isoform cra_b	20	2.26472e-39	0.5575	2	P:cellular process; F:catalytic activity	-		0.0963383
001174-001179_All_comp13941_c0_seq1	-3.37317	3.17881	-6.00944	1.75e-06	0.000390702	5.13166	1696	conserved hypothetical protein [Neospora caninum Liverpool]	16	2.19565e-26	0.566875	0	-			0.0965104
001174-001179_All_comp6329_c0_seq1	-3.37201	3.05105	-5.97886	1.9e-06	0.000408166	5.05182	678	40s ribosomal protein	20	1.806e-32	0.6605	2	C:vacuole; C:cytosolic small ribosomal subunit	-		0.0965883
001174-001179_All_comp30940_c0_seq1	-3.37024	1.33732	-5.91993	2.23e-06	0.000442811	4.62126	1450	---NA---	0			0	-			0.0967066
001174-001179_All_comp3925_c0_seq1	-3.37011	3.08852	-5.76851	3.36e-06	0.000553672	4.5148	825	peptidyl-prolyl cis-trans isomerase	20	7.48966e-43	0.835	3	P:protein folding; P:protein peptidyl-prolyl isomerization; F:peptidyl-prolyl cis-trans isomerase activity	EC:5.2.1.8		0.0967157
001174-001179_All_comp4395_c0_seq1	-3.3701	4.644	-6.37794	6.51e-07	0.000256266	6.02151	3225	60s ribosomal protein	20	3.65365e-103	0.731	3	C:cytoplasm; C:ribonucleoprotein complex; F:rRNA binding	-		0.0967163
001174-001179_All_comp5704_c0_seq1	-3.36931	2.57048	-5.75863	3.45e-06	0.000561688	4.475	520	ribosomal protein l30	20	3.24779e-35	0.846	9	P:viral transcription; P:endocrine pancreas development; F:RNA binding; F:structural constituent of ribosome; P:mRNA metabolic process; P:translational elongation; P:translational termination; C:cytosolic large ribosomal subunit; P:ribosome biogenesis	-		0.0967692
001174-001179_All_comp4966_c0_seq1	-3.3689	4.9629	-6.13395	1.25e-06	0.000335213	5.35083	1539	exported protein	20	4.2598e-82	0.6195	3	F:molecular_function; P:biological_process; C:cellular_component			0.0967963
001174-001179_All_comp30038_c0_seq1	-3.36772	1.82853	-6.08804	1.42e-06	0.000354033	5.17297	3105	cardiolipin synthetase	20	3.44106e-42	0.431	3	P:metabolic process; F:catalytic activity; F:transferase activity			0.0968761
001174-001179_All_comp15899_c0_seq1	-3.36768	2.28143	-5.95009	2.05e-06	0.000424331	4.92529	932	proteasome subunit beta type	20	2.25841e-49	0.6215	3	F:peptidase activity; P:proteolysis; C:intracellular part	-		0.0968787
001174-001179_All_comp10465_c0_seq1	-3.3672	3.09055	-5.8732	2.53e-06	0.000468152	4.78296	2929	vacuolar atp synthase subunit	20	1.3603e-16	0.5725	4	F:hydrolase activity; F:hydrolase activity, acting on acid anhydrides, catalyzing transmembrane movement of substances; P:proton transport; C:vacuolar proton-transporting V-type ATPase complex			0.0969106
001174-001179_All_comp4910_c0_seq1	-3.36685	5.02432	-6.64924	3.17e-07	0.000193656	6.69263	2223	14-3-3 protein	20	1.41565e-55	0.651	1	F:protein domain specific binding			0.0969341
001174-001179_All_comp5243_c0_seq1	-3.36684	5.26316	-6.48736	4.87e-07	0.000233997	6.24624	2011	hexokinase	20	3.49436e-98	0.5625	2	P:metabolic process; F:transferase activity, transferring phosphorus-containing groups	-		0.0969346
001174-001179_All_comp5798_c0_seq1	-3.36566	3.306	-6.41508	5.9e-07	0.00024605	6.16394	718	ribosomal protein l21	20	2.47792e-38	0.658	4	F:structural constituent of ribosome; P:translation; C:ribosome; C:intracellular			0.0970139
001174-001179_All_comp23480_c0_seq1	-3.36532	3.69037	-6.2626	8.86e-07	0.000287412	5.77553	5123	serine threonine protein	20	0	0.7605	2	F:phosphoprotein phosphatase activity; P:protein amino acid dephosphorylation	EC:3.1.3.16		0.0970369
001174-001179_All_comp19809_c0_seq1	-3.36507	3.40568	-6.15452	1.18e-06	0.000327347	5.50272	4443	proteasome 26s regulatory	20	2.91951e-114	0.493	1	P:multicellular organismal development	-		0.0970537
001174-001179_All_comp8913_c0_seq1	-3.36479	3.69142	-6.12747	1.27e-06	0.000338423	5.4279	1223	---NA---	0			0	-			0.0970728
001174-001179_All_comp20912_c0_seq1	-3.36478	2.83432	-5.5145	6.7e-06	0.000831898	3.86349	1984	heat shock protein 60	20	2.11159e-164	0.73	10	F:copper ion binding; P:protein folding; P:response to heat; C:vacuolar membrane; F:ATP binding; P:mitochondrion organization; C:mitochondrial matrix; P:chaperone-mediated protein complex assembly; P:response to cadmium ion; C:cytosolic ribosome	-		0.0970731
001174-001179_All_comp4153_c0_seq1	-3.36407	5.9646	-18.7747	1.88e-17	2.55e-12	29.4878	3309	protease m1 zinc metalloprotease	20	0	0.5705	1	F:peptidase activity	-		0.0971211
001174-001179_All_comp48882_c0_seq1	-3.36338	1.86925	-5.97622	1.91e-06	0.000409143	4.91658	5169	rnase iii	1	3.6621e-07	0.5	4	P:rRNA catabolic process; F:RNA binding; F:ribonuclease III activity; P:RNA processing			0.0971676
001174-001179_All_comp19387_c0_seq1	-3.36296	3.20681	-6.63497	3.29e-07	0.000198408	6.71157	2693	---NA---	0			0	-			0.097196
001174-001179_All_comp15150_c0_seq1	-3.36063	3.0315	-5.5803	5.6e-06	0.000736935	4.03163	1551	nucleoside transporter 1	6	1.08007e-08	0.445	4	C:membrane; P:nucleoside transport; F:nucleoside transmembrane transporter activity; P:transport			0.0973532
001174-001179_All_comp18743_c0_seq1	-3.35593	2.77297	-6.71066	2.7e-07	0.00018295	6.85995	4021	#NAME?	20	4.43256e-37	0.487	7	P:oxidation reduction; F:oxidoreductase activity; F:nucleotide binding; F:aldo-keto reductase activity; P:biological_process; C:cellular_component; F:2,5-didehydrogluconate reductase activity			0.0976709
001174-001179_All_comp21525_c0_seq1	-3.35434	2.19502	-5.91933	2.23e-06	0.000442879	4.83759	1289	d-isomer specific 2-hydroxyacid dehydrogenase	20	3.83785e-70	0.5565	3	F:binding; F:oxidoreductase activity, acting on the CH-OH group of donors, NAD or NADP as acceptor; P:metabolic process	EC:1.1.1.0		0.0977785
001174-001179_All_comp2501_c0_seq1	-3.35422	3.13832	-5.54885	6.1e-06	0.000779644	3.94851	1744	---NA---	0			0	-			0.0977866
001174-001179_All_comp438_c0_seq2	-3.35397	4.8172	-6.16991	1.14e-06	0.000322181	5.45975	350	glyceraldehyde 3-phosphate	20	1.16158e-39	0.783	7	F:NAD or NADH binding; F:metal ion binding; F:glyceraldehyde-3-phosphate dehydrogenase (phosphorylating) activity; P:oxidation reduction; F:NADP or NADPH binding; P:gluconeogenesis; P:glycolysis	EC:1.2.1.12		0.0978033
001174-001179_All_comp31548_c0_seq1	-3.34931	1.6092	-5.77566	3.29e-06	0.000549051	4.37132	1672	nucleolar protein 10	20	5.5894e-75	0.532	6	C:nucleus; F:transferase activity; P:histone acetylation; F:histone acetyltransferase activity; F:transferase activity, transferring acyl groups; C:nucleolus			0.0981199
001174-001179_All_comp17838_c0_seq1	-3.34808	2.98259	-5.85452	2.66e-06	0.000484277	4.73417	1793	tcp-1 cpn60 chaperonin family protein	20	3.49667e-179	0.762	5	P:protein folding; P:response to cadmium ion; F:ATP binding; F:unfolded protein binding; C:cytosol	-		0.098204
001174-001179_All_comp17760_c0_seq1	-3.34682	3.64472	-6.46689	5.14e-07	0.000236187	6.29811	9102	protein kinase	20	4.79243e-58	0.5575	1	F:transferase activity	-		0.0982891
001174-001179_All_comp22775_c0_seq1	-3.34639	3.10917	-5.6071	5.21e-06	0.000709359	4.09936	4333	subtilase family serine	20	6.23866e-45	0.4985	1	F:catalytic activity	-		0.0983188
001174-001179_All_comp5250_c0_seq1	-3.34624	3.26714	-6.18671	1.09e-06	0.00031456	5.58449	606	60s ribosomal protein l12	20	1.0398e-56	0.787	4	C:ribosome; F:structural constituent of ribosome; P:translation; P:ribosome biogenesis	-		0.0983288
001174-001179_All_comp18346_c0_seq1	-3.34404	2.62919	-5.54137	6.23e-06	0.000791843	3.92892	1754	---NA---	0			0	-			0.0984793
001174-001179_All_comp14181_c0_seq1	-3.34357	4.49887	-6.66726	3.02e-07	0.000191235	6.77971	5074	uracil-dna glycosylase	20	5.11715e-46	0.607	3	F:hydrolase activity, acting on glycosyl bonds; P:metabolic process; P:response to DNA damage stimulus	-		0.0985111
001174-001179_All_comp3279_c0_seq1	-3.34321	5.47051	-6.70935	2.71e-07	0.00018295	6.80129	2746	galactokinase 2	20	6.63755e-58	0.4765	3	F:phosphotransferase activity, alcohol group as acceptor; F:kinase activity; P:metabolic process	EC:2.7.1.0		0.0985354
001174-001179_All_comp18847_c0_seq1	-3.34209	3.07897	-6.32621	7.48e-07	0.000267153	5.93249	2485	glutamate--trna ligase	20	0	0.633	3	F:aminoacyl-tRNA ligase activity; P:tRNA aminoacylation; P:tRNA aminoacylation for protein translation	-		0.0986125
001174-001179_All_comp7312_c0_seq1	-3.34185	5.24691	-6.4231	5.78e-07	0.000243102	6.0787	3571	nad transhydrogenase	20	0	0.6805	8	F:NAD or NADH binding; C:mitochondrial respiratory chain; P:tricarboxylic acid cycle; F:NAD(P)+ transhydrogenase (B-specific) activity; F:NADP or NADPH binding; P:proton transport; P:nicotinamide metabolic process; P:nicotinate nucleotide metabolic process	EC:1.6.1.1		0.0986288
001174-001179_All_comp36855_c0_seq1	-3.3417	2.63523	-5.92313	2.21e-06	0.000442579	4.89384	5570	dynein heavy	20	0	0.6075	2	F:nucleoside-triphosphatase activity; C:cytoskeleton	EC:3.6.1.15		0.098639
001174-001179_All_comp27646_c0_seq1	-3.34144	3.27886	-6.68337	2.9e-07	0.000186991	6.8366	5079	5 -3 exoribonuclease	20	2.22795e-158	0.529	4	F:exonuclease activity; F:binding; C:intracellular; P:nucleobase, nucleoside, nucleotide and nucleic acid metabolic process	-		0.0986567
001174-001179_All_comp6528_c0_seq1	-3.34071	2.55316	-6.71026	2.7e-07	0.00018295	6.82591	528	60s acidic ribosomal protein	17	3.40311e-11	0.652353	2	P:translation; C:ribonucleoprotein complex	-		0.0987065
001174-001179_All_comp10240_c0_seq1	-3.33886	5.03752	-6.15413	1.19e-06	0.000327347	5.39404	8014	glucose-6-phosphate 1-dehydrogenase	20	0	0.652	3	F:peptidase activity; F:binding; P:primary metabolic process	-		0.0988333
001174-001179_All_comp32387_c0_seq1	-3.3383	1.57092	-6.04671	1.58e-06	0.000372374	5.00468	1759	uncharacterized protein	20	1.48415e-49	0.4565	3	P:metabolic process; C:membrane; F:catalytic activity			0.0988718
001174-001179_All_comp25188_c0_seq1	-3.33609	3.79593	-6.22746	9.74e-07	0.000299156	5.68165	7398	clathrin coat assembly	20	1.20297e-59	0.459	1	C:cytoplasmic part	-		0.0990234
001174-001179_All_comp7491_c0_seq1	-3.33372	3.11144	-6.63078	3.33e-07	0.000198702	6.69598	1068	---NA---	0			0	-			0.0991857
001174-001179_All_comp4474_c0_seq1	-3.33307	4.6918	-7.00353	1.25e-07	0.000128749	7.6272	1183	---NA---	0			0	-			0.0992308
001174-001179_All_comp15013_c0_seq1	-3.33116	2.22824	-5.45026	7.99e-06	0.000942114	3.67743	1692	proteasome subunit alpha type	20	7.93275e-85	0.7725	5	C:cytoplasm; C:proteasome core complex, alpha-subunit complex; P:ubiquitin-dependent protein catabolic process; C:nucleus; F:threonine-type endopeptidase activity	EC:3.4.25.0		0.0993622
001174-001179_All_comp19943_c0_seq1	-3.33009	4.29416	-5.97672	1.91e-06	0.000409143	4.99979	8561	pentatricopeptide repeat-containing	20	2.02592e-42	0.44	5	F:binding; F:hydrolase activity; P:metabolic process; F:hydrolase activity, acting on glycosyl bonds; F:glucan 1,4-alpha-glucosidase activity			0.0994361
001174-001179_All_comp3872_c0_seq1	-3.32942	3.61765	-6.84422	1.9e-07	0.000162991	7.24962	844	40s ribosomal protein	20	2.64829e-51	0.7635	11	P:cytokinesis by cell plate formation; P:translation; C:cell wall; C:nucleolus; P:trichome morphogenesis; F:structural constituent of ribosome; P:leaf morphogenesis; C:cytosolic small ribosomal subunit; C:chloroplast; C:membrane; P:ribosome biogenesis	-		0.0994819
001174-001179_All_comp9424_c0_seq1	-3.32787	2.24794	-5.52427	6.53e-06	0.000819763	3.86457	735	histone h4	20	6.36594e-37	0.9435	9	P:CenH3-containing nucleosome assembly at centromere; C:nucleosome; P:negative regulation of megakaryocyte differentiation; P:telomere maintenance; P:phosphoinositide-mediated signaling; F:DNA binding; F:protein binding; C:extracellular region; C:nucleoplasm	-		0.0995888
001174-001179_All_comp5460_c0_seq1	-3.32758	4.61762	-6.38601	6.38e-07	0.00025488	6.04341	1407	---NA---	0			0	-			0.0996089
001174-001179_All_comp21947_c0_seq1	-3.32647	3.11068	-6.06031	1.53e-06	0.000365974	5.26067	3530	dnaj-like sec63	20	1.43404e-100	0.5495	7	F:unfolded protein binding; P:protein folding; F:heat shock protein binding; C:integral to membrane; F:5'-nucleotidase activity; C:cytoplasm; F:magnesium ion binding			0.0996858
001174-001179_All_comp18170_c0_seq1	-3.32438	4.21238	-6.43209	5.64e-07	0.000242377	6.19041	7700	p-type atpase	20	2.31269e-138	0.509	5	F:hydrolase activity, acting on acid anhydrides; F:phospholipid transporter activity; P:organ development; C:membrane; P:phospholipid transport	-		0.0998304
001174-001179_All_comp12478_c0_seq1	-3.32425	4.31538	-6.00632	1.76e-06	0.000391952	5.07569	3966	aminopeptidase n	20	0	0.5915	1	F:catalytic activity	-		0.0998393
001174-001179_All_comp583_c0_seq1	-3.32382	4.0526	-6.4816	4.94e-07	0.000235165	6.32562	1520	---NA---	0			0	-			0.0998687
001174-001179_All_comp23265_c0_seq1	-3.32317	1.87763	-5.98236	1.88e-06	0.00040561	4.9332	1235	---NA---	0			0	-			0.0999141
001174-001179_All_comp27939_c0_seq1	-3.32201	3.69794	-5.4285	8.48e-06	0.000984174	3.60633	10497	trna-dihydrouridine synthase 3-like	20	5.47353e-98	0.5615	3	P:metabolic process; F:catalytic activity; F:binding	-		0.0999946
001174-001179_All_comp6311_c0_seq1	-3.32167	3.49996	-5.89942	2.36e-06	0.000453893	4.84454	894	---NA---	0			0	-			0.100018
001174-001179_All_comp16484_c0_seq1	-3.31914	2.12747	-5.74133	3.62e-06	0.000573064	4.38962	965	soluble inorganic pyrophosphatase	20	1.71861e-55	0.7335	5	F:inorganic diphosphatase activity; C:membrane; C:cytosol; C:nucleus; P:oxidative phosphorylation	EC:3.6.1.1		0.100194
001174-001179_All_comp5920_c0_seq1	-3.31835	3.51833	-6.16079	1.16e-06	0.000327347	5.51735	3268	60s ribosomal protein l23a	20	2.07331e-37	0.6605	6	C:ribosome; F:structural constituent of ribosome; F:RNA binding; P:translation; C:plastid; P:ribosome biogenesis	-		0.100248
001174-001179_All_comp3235_c0_seq1	-3.31601	4.31222	-6.05687	1.54e-06	0.000367324	5.20798	1634	nadh:flavin oxidoreductase nadh oxidase	20	5.7974e-77	0.6075	1	F:oxidoreductase activity	-		0.100411
001174-001179_All_comp8972_c0_seq1	-3.31448	5.06924	-6.34758	7.06e-07	0.000262106	5.89952	3511	---NA---	0			0	-			0.100518
001174-001179_All_comp1919_c0_seq3	-3.31418	3.91944	-5.46019	7.77e-06	0.00092416	3.67175	1033	glycoside hydrolase family 18 protein	20	8.41182e-19	0.4425	9	F:hydrolase activity, hydrolyzing O-glycosyl compounds; P:carbohydrate metabolic process; F:cation binding; F:catalytic activity; F:hydrolase activity; P:metabolic process; F:hydrolase activity, acting on glycosyl bonds; F:carbohydrate binding; C:extracellular region			0.100539
001174-001179_All_comp5581_c0_seq1	-3.31229	5.3229	-5.7296	3.73e-06	0.000580735	4.22964	5254	aspartate kinase	20	4.21558e-43	0.563	2	P:cellular amino acid metabolic process; F:transferase activity	-		0.10067
001174-001179_All_comp5491_c0_seq1	-3.31193	4.74308	-5.80751	3.02e-06	0.00051893	4.50979	1601	beta chain-like	3	1.12942e-08	0.426667	9	P:cell-matrix adhesion; P:proteolysis; P:integrin-mediated signaling pathway; F:binding; F:receptor activity; P:cell adhesion; C:integrin complex; F:peptidase activity; F:calcium ion binding			0.100695
001174-001179_All_comp5629_c0_seq1	-3.31169	2.84175	-6.153	1.19e-06	0.000327557	5.48463	593	60s ribosomal protein	1	7.11807e-07	0.5	4	F:structural constituent of ribosome; P:translation; C:ribosome; C:intracellular			0.100712
001174-001179_All_comp17549_c1_seq1	-3.31139	3.61063	-6.44021	5.52e-07	0.000242377	6.23033	3175	---NA---	0			0	-			0.100733
001174-001179_All_comp20181_c0_seq1	-3.31099	3.6698	-6.44672	5.42e-07	0.000241816	6.24644	3884	protein	4	5.6038e-13	0.4175	6	F:ATP binding; F:protein kinase activity; P:protein amino acid phosphorylation; F:transferase activity, transferring phosphorus-containing groups; P:metabolic process; F:catalytic activity			0.100761
001174-001179_All_comp32131_c0_seq1	-3.30992	2.09272	-5.47735	7.42e-06	0.000892049	3.73323	2171	---NA---	0			0	-			0.100836
001174-001179_All_comp32159_c0_seq1	-3.30967	2.97618	-5.93337	2.15e-06	0.000435311	4.93479	9668	translational activator gcn1	20	3.68823e-125	0.5245	6	F:binding; P:translation; C:cytoplasm; P:regulation of translation; C:ribosome; F:translation factor activity, nucleic acid binding			0.100853
001174-001179_All_comp15273_c0_seq1	-3.30894	3.00157	-5.71301	3.9e-06	0.000588597	4.37251	2031	td and poz domain-containing protein 4	1	2.8528e-07	0.46	0	-			0.100904
001174-001179_All_comp17911_c0_seq1	-3.30693	3.95618	-6.46382	5.18e-07	0.000237312	6.2835	3657	anoctamin-like protein	20	1.46956e-39	0.4415	1	C:membrane	-		0.101045
001174-001179_All_comp13301_c0_seq1	-3.30452	4.06968	-6.42313	5.78e-07	0.000243102	6.17452	3369	serine threonine protein	20	3.62311e-170	0.9475	14	F:myosin-light-chain-phosphatase activity; C:nucleolus; ; F:metal ion binding; F:myosin phosphatase activity; C:nucleoplasm; P:regulation of cell adhesion; P:cell cycle; P:glycogen metabolic process; P:cell division; C:myosin complex; C:protein phosphatase type 1 complex; P:protein amino acid dephosphorylation; C:myosin phosphatase complex	EC:3.1.3.53		0.101214
001174-001179_All_comp13413_c0_seq1	-3.30305	2.53519	-6.22662	9.76e-07	0.000299156	5.64227	1893	protein phosphatase-	20	2.89985e-14	0.4945	1	F:catalytic activity	-		0.101317
001174-001179_All_comp5121_c0_seq1	-3.30132	4.92554	-6.09845	1.38e-06	0.000349831	5.25891	1772	aldehyde dehydrogenase	20	6.66006e-90	0.6215	1	F:oxidoreductase activity	-		0.101439	GREGARINE aldehyde dehydrogenase [Gregarina niphandrodes]
001174-001179_All_comp4232_c0_seq1	-3.30123	4.08868	-6.20284	1.04e-06	0.000307825	5.60442	929	---NA---	0			0	-			0.101445
001174-001179_All_comp4566_c0_seq1	-3.3003	5.42349	-6.39799	6.18e-07	0.000249806	5.99114	2192	---NA---	0			0	-			0.10151
001174-001179_All_comp16267_c0_seq1	-3.29808	3.88319	-6.11155	1.33e-06	0.000345103	5.378	4928	transport protein	20	1.44825e-146	0.5225	9	C:COPII vesicle coat; P:ER to Golgi vesicle-mediated transport; F:zinc ion binding; P:intracellular protein transport; P:protein transport; P:transport; F:protein tyrosine phosphatase activity; F:hydrolase activity; P:peptidyl-tyrosine dephosphorylation			0.101667
001174-001179_All_comp9888_c0_seq1	-3.29755	5.6438	-6.48801	4.86e-07	0.000233997	6.19858	7606	oocyst wall	20	4.60245e-22	0.425	4	F:hydrolase activity; F:chitin binding; P:chitin metabolic process; C:extracellular region			0.101704
001174-001179_All_comp6969_c0_seq1	-3.29695	3.54778	-6.24101	9.39e-07	0.000294392	5.72244	1427	protein disulfide-isomerase	20	7.87022e-35	0.5875	1	F:catalytic activity	-		0.101746
001174-001179_All_comp25420_c0_seq1	-3.29652	3.11042	-5.58294	5.56e-06	0.00073471	4.03686	3831	pyrophosphate-dependent phosphofructokinase	20	0	0.599	10	C:pyrophosphate-dependent phosphofructokinase complex, beta-subunit complex; P:response to cadmium ion; C:cell wall; F:diphosphate-fructose-6-phosphate 1-phosphotransferase activity; P:glycolysis; C:membrane; C:cytosol; P:photosynthesis; P:fructose metabolic process; P:mannose metabolic process	EC:2.7.1.90		0.101777
001174-001179_All_comp27011_c0_seq1	-3.29531	2.78261	-5.44988	8e-06	0.000942262	3.69799	3431	erythrocyte membrane protein	20	7.59787e-107	0.643	1	F:zinc ion binding			0.101862
001174-001179_All_comp20049_c0_seq1	-3.29474	2.63629	-5.97363	1.93e-06	0.000410646	5.02134	2323	tryptophanyl-trna synthetase	20	9.12027e-130	0.731	9	C:cytosol; C:soluble fraction; F:tryptophan-tRNA ligase activity; P:negative regulation of cell proliferation; P:tryptophanyl-tRNA aminoacylation; F:protein binding; F:nucleotide binding; P:regulation of angiogenesis; P:tryptophan metabolic process	EC:6.1.1.2		0.101903
001174-001179_All_comp10967_c0_seq1	-3.29168	4.19811	-6.29829	8.06e-07	0.000277145	5.84464	5387	nucleolar protein	20	2.25466e-108	0.6565	1	P:heart development	-		0.102119
001174-001179_All_comp12762_c0_seq1	-3.29108	3.51628	-5.59449	5.39e-06	0.000720421	4.05156	1718	---NA---	0			0	-			0.102161
001174-001179_All_comp21433_c0_seq1	-3.28832	2.89631	-5.67843	4.29e-06	0.000628977	4.28351	2392	calcium-dependent protein	20	6.11934e-129	0.5595	3	F:binding; F:protein kinase activity; P:cellular process	-		0.102357
001174-001179_All_comp9445_c0_seq1	-3.28616	4.50944	-5.99154	1.84e-06	0.00040079	5.01907	4736	sodium:dicarboxylate symporter	20	3.25187e-103	0.6775	3	P:transport; C:membrane; F:symporter activity	-		0.10251
001174-001179_All_comp7111_c0_seq1	-3.28551	3.93083	-6.95958	1.41e-07	0.000137419	7.54117	2684	glucosamine-6-phosphate deaminase	20	3.16373e-105	0.8375	4	F:glucosamine-6-phosphate deaminase activity; P:N-acetylglucosamine metabolic process; P:pentose-phosphate shunt; F:6-phosphogluconolactonase activity	EC:3.5.99.6; EC:3.1.1.31		0.102556
001174-001179_All_comp1478_c0_seq1	-3.28298	6.04382	-5.8113	2.99e-06	0.000514929	4.33594	1305	---NA---	0			0	-			0.102737
001174-001179_All_comp21532_c0_seq1	-3.28236	3.42018	-6.73443	2.53e-07	0.000182741	6.97028	3440	ankyrin-repeat protein	17	4.15496e-12	0.418235	4	P:regulation of transcription, DNA-dependent; F:ATP binding; F:transcription factor binding; C:intracellular			0.10278
001174-001179_All_comp6657_c0_seq1	-3.27995	5.0817	-6.81855	2.03e-07	0.000168982	7.12303	2114	duf895 domain membrane protein	20	7.21224e-94	0.561	2	C:integral to membrane; P:transmembrane transport			0.102952
001174-001179_All_comp24003_c0_seq1	-3.27902	3.70858	-6.04248	1.6e-06	0.000372999	5.20664	5478	protein fam115-like	20	5.19839e-52	0.454	0	-			0.103019
001174-001179_All_comp26335_c0_seq1	-3.27854	2.97696	-5.71723	3.86e-06	0.000584758	4.38332	5419	pyrophosphate-energized membrane proton pump 2	20	0	0.682	5	C:vacuole; F:hydrogen-translocating pyrophosphatase activity; C:Golgi apparatus; C:membrane; P:proton transport	-		0.103053
001174-001179_All_comp14622_c0_seq1	-3.27846	2.93347	-5.93076	2.16e-06	0.000437736	4.92765	2981	---NA---	0			0	-			0.103059
001174-001179_All_comp9508_c0_seq1	-3.27821	3.58099	-5.74721	3.56e-06	0.000569992	4.44573	1221	gpr1 fun34 yaah family protein	20	2.72192e-46	0.696	1	C:membrane			0.103077
001174-001179_All_comp6953_c0_seq1	-3.27692	3.22213	-5.66482	4.45e-06	0.00064515	4.24539	9412	isocitrate dehydrogenase	20	9.68607e-171	0.81	10	P:glyoxylate cycle; F:NAD or NADH binding; P:2-oxoglutarate metabolic process; C:mitochondrial inner membrane; F:isocitrate dehydrogenase (NADP+) activity; F:magnesium ion binding; P:isocitrate metabolic process; P:response to stress; P:glutathione metabolic process; P:reductive tricarboxylic acid cycle	EC:1.1.1.42		0.103169
001174-001179_All_comp7523_c0_seq1	-3.2769	4.00846	-6.86039	1.82e-07	0.000157444	7.29087	1218	fructose- -bisphosphate aldolase	20	6.06562e-147	0.803	8	P:glycolysis; F:fructose-bisphosphate aldolase activity; P:fructose metabolic process; P:mannose metabolic process; P:inositol metabolic process; P:gluconeogenesis; P:pentose-phosphate shunt; P:carbon utilization	EC:4.1.2.13		0.103171
001174-001179_All_comp18908_c0_seq1	-3.27561	3.23731	-5.72498	3.78e-06	0.000581636	4.40047	3615	ubiquitin-conjugating enzyme	20	1.00202e-48	0.8085	9	C:cytosol; P:ubiquitin-dependent protein catabolic process; P:negative regulation of flower development; P:histone H2B ubiquitination; P:UV protection; P:leaf morphogenesis; P:vegetative to reproductive phase transition of meristem; F:ubiquitin-protein ligase activity; F:ATP binding	EC:6.3.2.19		0.103263
001174-001179_All_comp7177_c0_seq1	-3.27504	3.5608	-5.76301	3.41e-06	0.000557253	4.48784	1085	---NA---	0			0	-			0.103303
001174-001179_All_comp9684_c0_seq1	-3.27445	4.82652	-6.45549	5.3e-07	0.000238597	6.20489	8941	protein	20	1.53718e-117	0.4065	1	F:catalytic activity	-		0.103346
001174-001179_All_comp9270_c0_seq1	-3.27437	4.52237	-6.02075	1.7e-06	0.000385321	5.09446	4229	rhomboid-like protease 5	20	7.47038e-43	0.618	2	C:membrane; F:serine-type peptidase activity	-		0.103351
001174-001179_All_comp7921_c0_seq1	-3.27432	4.42639	-6.5576	4.04e-07	0.000215651	6.50082	2401	---NA---	0			0	-			0.103355
001174-001179_All_comp2126_c0_seq2	-3.27005	4.2412	-5.90288	2.33e-06	0.000453763	4.80937	2957	elongation factor 1-alpha	20	0	0.875	7	F:nucleotidyltransferase activity; F:translation elongation factor activity; P:GTP catabolic process; F:GTPase activity; F:GTP binding; C:ribosome; P:regulation of translational elongation	EC:2.7.7.0		0.103661
001174-001179_All_comp2229_c0_seq2	-3.26803	3.28121	-5.93923	2.12e-06	0.000431692	4.95161	1757	pyruvate	20	1.13312e-174	0.745	4	F:metal ion binding; F:kinase activity; P:cellular metabolic process; F:nucleotide binding	-		0.103807
001174-001179_All_comp24887_c0_seq1	-3.26722	3.08407	-5.74133	3.62e-06	0.000573064	4.44492	7780	guanylyl cyclase	20	3.15211e-143	0.5745	7	F:binding; P:purine nucleotide biosynthetic process; P:cyclic nucleotide biosynthetic process; F:phosphorus-oxygen lyase activity; F:cyclase activity; C:cell part; F:hydrolase activity	-		0.103865
001174-001179_All_comp6368_c0_seq1	-3.26011	4.93088	-6.52833	4.37e-07	0.000222524	6.38477	2027	indolepyruvate decarboxylase	20	1.31894e-153	0.591	1	F:lyase activity	-		0.104378	GREGARINE indolepyruvate decarboxylase [Gregarina niphandrodes]
001174-001179_All_comp1264_c0_seq1	-3.25908	6.32639	-6.0787	1.45e-06	0.000360112	5.00541	1428	hemolysin-type calcium-binding repeat 2 copies family protein	6	1.1033e-20	0.483333	14	P:cell-matrix adhesion; P:integrin-mediated signaling pathway; F:binding; F:calcium ion binding; F:receptor activity; P:cell adhesion; C:integrin complex; P:proteolysis; F:peptidase activity; F:serine-type endopeptidase activity; C:integral to membrane; C:membrane; P:multicellular organismal development; C:extrachromosomal circular DNA			0.104452
001174-001179_All_comp37746_c0_seq1	-3.25899	1.64693	-5.96138	1.99e-06	0.000418236	4.8311	2188	hat1-like acetyltransferase (histone acetyltransferase-like)	20	2.31289e-18	0.4935	10	P:histone acetylation; F:histone acetyltransferase activity; P:chromatin modification; F:transferase activity; P:chromatin silencing at telomere; C:nucleus; P:metabolic process; F:N-acetyltransferase activity; C:histone acetyltransferase complex; F:histone binding			0.104459
001174-001179_All_comp26038_c0_seq1	-3.25639	2.80166	-6.30555	7.9e-07	0.000273904	5.86546	3440	udp-galactose transporter	20	7.00558e-52	0.54	1	C:cell part	-		0.104648
001174-001179_All_comp18539_c0_seq1	-3.2563	3.46098	-6.00797	1.76e-06	0.000391609	5.12525	3243	phospholipase d	20	3.08433e-134	0.5365	3	P:lipid metabolic process; F:hydrolase activity; C:cell part	-		0.104654
001174-001179_All_comp5728_c0_seq1	-3.25495	4.13307	-6.40976	5.98e-07	0.000248035	6.13642	1018	40s ribosomal protein s4	20	6.12214e-91	0.776	5	C:ribosome; F:structural constituent of ribosome; F:RNA binding; P:translation; P:ribosome biogenesis	-		0.104752
001174-001179_All_comp5747_c0_seq1	-3.25483	3.16401	-5.43563	8.31e-06	0.000969779	3.65398	668	calcineurin subunit	1	9.5452e-07	0.6	1	F:calcium ion binding			0.104761
001174-001179_All_comp15028_c0_seq1	-3.25434	3.72532	-6.51841	4.48e-07	0.000225073	6.42806	4629	tubulin beta	20	1.76396e-170	0.9	8	C:microtubule; P:protein polymerization; P:GTP catabolic process; P:microtubule-based movement; F:GTPase activity; F:structural molecule activity; C:cytoplasm; F:GTP binding	-		0.104796
001174-001179_All_comp16731_c0_seq1	-3.25385	4.84101	-6.88652	1.7e-07	0.000149711	7.31699	9910	amino acid	20	3.19741e-132	0.452	3	F:binding; C:integral to membrane; C:membrane			0.104832
001174-001179_All_comp7907_c0_seq1	-3.251	4.34814	-6.34221	7.17e-07	0.000262106	5.94853	2373	thymidylate kinase	20	1.43379e-37	0.591	1	F:transferase activity	-		0.105039
001174-001179_All_comp11921_c0_seq1	-3.24817	3.81276	-6.16155	1.16e-06	0.000327347	5.50999	4541	homoserine kinase	20	4.28303e-28	0.4925	2	P:cellular metabolic process; F:catalytic activity	-		0.105246
001174-001179_All_comp22064_c0_seq1	-3.24627	2.50292	-5.85861	2.63e-06	0.000480855	4.72445	2040	fad-dependent pyridine nucleotide-disulfide oxidoreductase	20	2.95388e-28	0.415	8	P:oxidation reduction; F:oxidoreductase activity; F:nucleotide binding; F:ferredoxin-NADP+ reductase activity; F:metal ion binding; F:electron carrier activity; F:4 iron, 4 sulfur cluster binding; F:iron-sulfur cluster binding			0.105384
001174-001179_All_comp13219_c0_seq1	-3.24581	3.00933	-5.58172	5.58e-06	0.000735731	4.0351	1424	oxidoreductase domain protein	20	6.35958e-69	0.6045	4	P:oxidation reduction; F:oxidoreductase activity; P:metabolic process; F:nucleotide binding			0.105417
001174-001179_All_comp16283_c0_seq1	-3.24549	4.21217	-6.75221	2.42e-07	0.000178993	7.01041	5696	membrane skeletal protein	20	9.60935e-17	0.499	0	-			0.105441
001174-001179_All_comp1439_c0_seq1	-3.24457	5.22797	-5.76862	3.36e-06	0.000553672	4.34446	753	---NA---	0			0	-			0.105509
001174-001179_All_comp18647_c0_seq1	-3.24442	3.82076	-5.72721	3.76e-06	0.000581448	4.37921	3417	26s protease regulatory subunit	20	7.93627e-173	0.8775	14	F:peptidase activity; C:cytosol; C:cell wall; P:ubiquitin-dependent protein catabolic process; P:blue light signaling pathway; F:signal transducer activity; C:proteasome regulatory particle, base subcomplex; P:phototropism; C:plasmodesma; F:ATP binding; F:microtubule-severing ATPase activity; F:protein binding; C:nucleus; C:plasma membrane	EC:3.6.4.3		0.10552
001174-001179_All_comp13347_c0_seq1	-3.24275	3.67178	-6.10349	1.36e-06	0.000348659	5.36559	3811	dnaj domain	20	7.77619e-76	0.5815	1	F:binding	-		0.105641
001174-001179_All_comp10327_c0_seq1	-3.24263	3.36886	-5.79265	3.15e-06	0.000532832	4.57195	1652	---NA---	0			0	-			0.105651
001174-001179_All_comp5365_c0_seq1	-3.2425	4.17701	-6.60494	3.57e-07	0.000200746	6.6356	3019	udp-n-acetyl-d-galactosamine:polypeptide n-acetylgalactosaminyltransferase	20	3.38081e-103	0.592	4	F:transferase activity; F:polypeptide N-acetylgalactosaminyltransferase activity; F:transferase activity, transferring glycosyl groups; F:binding			0.10566
001174-001179_All_comp10139_c0_seq1	-3.24192	3.83163	-5.89702	2.37e-06	0.000453893	4.82246	1632	lectin-domain protein	10	1.88635e-27	0.415	3	C:integral to membrane; C:membrane; F:sugar binding			0.105702
001174-001179_All_comp17115_c0_seq1	-3.24125	3.49511	-5.76731	3.37e-06	0.000554134	4.50159	3350	t-complex protein 1 subunit	20	3.09091e-121	0.62	7	F:unfolded protein binding; P:cellular protein metabolic process; F:ATP binding; C:cytoplasm; P:protein folding; F:nucleotide binding; P:behavioral response to nicotine			0.105751
001174-001179_All_comp4707_c0_seq1	-3.24102	3.50058	-5.84377	2.74e-06	0.000491984	4.69989	643	40s ribosomal protein s18	20	1.61388e-53	0.8165	5	C:ribosome; F:structural constituent of ribosome; F:RNA binding; P:translation; P:ribosome biogenesis	-		0.105768
001174-001179_All_comp1614_c0_seq1	-3.23997	3.99053	-6.5586	4.03e-07	0.000215651	6.52444	1674	nadp-dependent glutamate dehydrogenase	20	5.18378e-113	0.778	5	P:cellular amino acid metabolic process; F:nucleotide binding; P:oxidation reduction; F:glutamate dehydrogenase (NADP+) activity; P:electron transport	EC:1.4.1.4		0.105846
001174-001179_All_comp15841_c0_seq1	-3.23979	3.97033	-5.7284	3.74e-06	0.000581448	4.3717	5386	actin	20	1.853e-94	0.607	4	F:ATP binding; C:cytoplasm; C:cytoskeleton; F:nucleotide binding			0.105859
001174-001179_All_comp7579_c0_seq1	-3.23936	3.68163	-5.74501	3.58e-06	0.000570695	4.43417	1053	---NA---	0			0	-			0.10589
001174-001179_All_comp20030_c0_seq1	-3.23845	2.83598	-5.60484	5.24e-06	0.000711857	4.09494	2443	---NA---	0			0	-			0.105957
001174-001179_All_comp9226_c0_seq1	-3.23761	3.19196	-5.43517	8.32e-06	0.000969924	3.65155	1061	vacuolar atp synthase subunit	20	1.69041e-62	0.714	2	F:hydrolase activity; P:proton transport	-		0.106018
001174-001179_All_comp4734_c0_seq1	-3.23658	3.01649	-5.82149	2.91e-06	0.000509971	4.65046	736	---NA---	0			0	-			0.106094
001174-001179_All_comp26024_c0_seq1	-3.23543	2.3057	-6.11703	1.31e-06	0.000342677	5.34438	2540	adp-ribosylation factor	20	6.32889e-39	0.68	8	P:endosperm development; P:microtubule cytoskeleton organization; P:tubulin complex assembly; F:GTPase activity; P:gravitropism; P:cellularization of the embryo sac; F:GTP binding; P:embryonic development ending in seed dormancy	-		0.106179
001174-001179_All_comp17726_c0_seq1	-3.2347	1.90412	-5.74519	3.58e-06	0.000570695	4.36759	901	proteasome subunit alpha type	20	1.38718e-64	0.686	3	F:endopeptidase activity; C:proteasome core complex; P:proteolysis involved in cellular protein catabolic process	-		0.106233
001174-001179_All_comp28601_c0_seq1	-3.23272	2.61819	-5.576	5.67e-06	0.000742327	4.01756	3608	conserved hypothetical protein [Perkinsus marinus ATCC 50983]	20	1.40856e-18	0.4475	2	C:integral to membrane; P:transmembrane transport			0.106379
001174-001179_All_comp28205_c0_seq1	-3.23203	2.87252	-5.96881	1.95e-06	0.000412852	5.02269	4189	protein serine threonine	20	0	0.632	4	C:protein serine/threonine phosphatase complex; F:transition metal ion binding; F:hydrolase activity; P:protein amino acid dephosphorylation	-		0.106429
001174-001179_All_comp14944_c0_seq1	-3.22828	5.32846	-6.47286	5.06e-07	0.000235165	6.19587	8547	abc transporter family protein	20	3.44257e-50	0.54	1	F:hydrolase activity	-		0.106707
001174-001179_All_comp5787_c0_seq1	-3.22824	5.01642	-6.15085	1.2e-06	0.000328364	5.38525	2203	calnexin	20	1.75332e-82	0.571	2	F:binding; C:cell part	-		0.106709
001174-001179_All_comp19632_c0_seq1	-3.22601	2.49304	-6.24273	9.35e-07	0.000294392	5.67981	1461	---NA---	0			0	-			0.106874
001174-001179_All_comp7540_c0_seq1	-3.22516	4.4812	-6.22461	9.81e-07	0.000299156	5.63152	1965	s-adenosyl-l-homocysteine hydrolase	20	0	0.787	4	F:adenosylhomocysteinase activity; P:response to stress; P:one-carbon metabolic process; P:methionine metabolic process	EC:3.3.1.1		0.106937
001174-001179_All_comp1147_c0_seq1	-3.22478	5.69631	-6.25775	8.98e-07	0.000288253	5.58118	857	chitinase	20	2.66141e-14	0.437	1	F:catalytic activity	-		0.106966	GREGARINE chitinase/lysozyme protein [Gregarina niphandrodes]
001174-001179_All_comp5936_c0_seq1	-3.22339	5.65561	-6.14301	1.22e-06	0.000330419	5.2826	4054	phosphoglucomutase	20	0	0.702	20	P:galactose catabolic process; F:metal ion binding; P:gametophyte development; P:cellular calcium ion homeostasis; P:glucose 1-phosphate metabolic process; P:starch biosynthetic process; C:chloroplast stroma; P:trehalose biosynthetic process; C:cytosolic part; F:phosphoglucomutase activity; P:detection of gravity; P:response to cadmium ion; C:nucleus; C:plasma membrane; C:stromule; P:sucrose meta…	EC:5.4.2.2		0.107069
001174-001179_All_comp7293_c0_seq1	-3.22272	4.76977	-5.95133	2.05e-06	0.000424331	4.88572	7415	glutathione reductase	20	1.81729e-140	0.6435	1	F:oxidoreductase activity	-		0.107119
001174-001179_All_comp10783_c0_seq1	-3.22266	3.79339	-5.58043	5.6e-06	0.000736935	3.99628	2018	protein transport protein sec61 alpha subunit	20	0	0.854	4	F:P-P-bond-hydrolysis-driven protein transmembrane transporter activity; P:protein transport; C:integral to membrane; C:chloroplast envelope	-		0.107123
001174-001179_All_comp7107_c0_seq1	-3.22228	4.56521	-6.09206	1.4e-06	0.000351442	5.27678	2696	loc100135354 protein	20	9.44966e-33	0.444	1	C:membrane	-		0.107151
001174-001179_All_comp35492_c0_seq1	-3.22186	2.49689	-5.58814	5.48e-06	0.000729357	4.0439	3382	splicing factor 3b	20	0	0.7545	4	F:binding; F:isomerase activity; C:nucleus; P:RNA processing	-		0.107182
001174-001179_All_comp22735_c0_seq1	-3.21963	2.49585	-5.87759	2.5e-06	0.000465167	4.77188	2017	cystathionine beta-synthase	20	2.22271e-60	0.5675	5	F:protein binding; C:intracellular part; P:cysteine biosynthetic process; F:lyase activity; P:multicellular organismal process	-		0.107349
001174-001179_All_comp7962_c0_seq1	-3.21807	5.6277	-6.24034	9.41e-07	0.000294392	5.54423	8790	metal-nicotianamine transporter ysl7	20	1.42593e-83	0.4945	1	C:membrane	-		0.107464
001174-001179_All_comp22610_c0_seq1	-3.21751	3.66548	-5.51481	6.7e-06	0.000831898	3.83296	4242	glutaminyl-trna synthetase	20	0	0.727	3	F:aminoacyl-tRNA ligase activity; P:tRNA aminoacylation for protein translation; F:nucleotide binding	-		0.107506
001174-001179_All_comp24215_c0_seq1	-3.21586	3.18592	-5.80383	3.05e-06	0.000520801	4.60438	3563	chromatin remodeling complex subunit	20	6.03668e-14	0.4105	9	F:metal ion binding; F:helicase activity; F:nucleic acid binding; F:ATP binding; F:zinc ion binding; F:hydrolase activity, acting on acid anhydrides, in phosphorus-containing anhydrides; F:DNA binding; F:transferase activity; C:intracellular			0.107629
001174-001179_All_comp5082_c0_seq1	-3.21467	3.5714	-5.80339	3.06e-06	0.000520801	4.59204	810	40s ribosomal protein	20	1.39249e-78	0.862	5	F:structural constituent of ribosome; F:RNA binding; C:small ribosomal subunit; P:translation; P:ribosome biogenesis	-		0.107718
001174-001179_All_comp32148_c0_seq1	-3.2146	2.96573	-5.53182	6.39e-06	0.000809074	3.90709	6492	transcriptional regulator	20	1.33841e-147	0.531	8	P:cellular process; P:cell division; P:translational elongation; F:translation elongation factor activity; F:hydrolase activity; F:dipeptidase activity; F:aminopeptidase activity; F:binding			0.107723	Fungal transcriptional elongation factor FACT140 [Toxoplasma gondii RUB]
001174-001179_All_comp15134_c0_seq1	-3.21391	3.47548	-6.55111	4.11e-07	0.000218525	6.51133	2277	udp-galactopyranose mutase	20	2.14845e-83	0.5315	5	F:UDP-galactopyranose mutase activity; P:oxidation reduction; F:oxidoreductase activity; F:isomerase activity; C:cellular_component			0.107774
001174-001179_All_comp22974_c0_seq1	-3.21326	3.43896	-6.91012	1.6e-07	0.000147465	7.40922	6501	pst-a protein	20	2.21576e-25	0.426	7	F:hydrolase activity; C:apicoplast; F:acylglycerol lipase activity; P:nucleobase, nucleoside, nucleotide and nucleic acid metabolic process; F:nucleic acid binding; F:3'-5' exonuclease activity; C:intracellular			0.107823
001174-001179_All_comp4506_c0_seq1	-3.21208	4.76853	-6.00588	1.77e-06	0.000391952	5.02978	1505	beta chain-like	10	9.05928e-13	0.465	1	C:cell part	-		0.107911
001174-001179_All_comp14547_c0_seq1	-3.2109	3.97945	-5.82988	2.84e-06	0.000502411	4.63659	6042	something about silencing protein	20	3.29517e-15	0.6155	1	F:binding	-		0.108
001174-001179_All_comp11262_c0_seq1	-3.21086	3.65656	-5.66551	4.44e-06	0.000644621	4.22795	2106	---NA---	0			0	-			0.108003
001174-001179_All_comp4940_c0_seq1	-3.20989	4.32354	-6.5154	4.52e-07	0.000226034	6.39733	4489	nucleoporin fg repeat-containing protein	20	4.99615e-29	0.406	2	P:cellular process; C:intracellular organelle	-		0.108076
001174-001179_All_comp30263_c0_seq1	-3.2098	2.51078	-6.09204	1.4e-06	0.000351442	5.30921	3619	helicase with zn-finger	20	0	0.6525	2	F:helicase activity; F:binding	-		0.108082	GREGARINE DEAD-family helicase [Gregarina niphandrodes]
001174-001179_All_comp7133_c0_seq1	-3.20949	5.03755	-6.53624	4.28e-07	0.000219908	6.39398	2616	glutathione s-transferase sigma	20	6.78679e-12	0.4525	6	F:transferase activity; F:prostaglandin-D synthase activity; F:isomerase activity; F:glutathione transferase activity; P:biological_process; C:cellular_component			0.108105	GREGARINE glutathione S-transferase [Gregarina niphandrodes]
001174-001179_All_comp16051_c0_seq1	-3.20755	3.1411	-5.65696	4.55e-06	0.000654185	4.22679	2830	zinc-finger-ran binding domain-containing protein	15	4.97685e-24	0.572667	1	F:transferase activity	-		0.108251
001174-001179_All_comp4341_c0_seq1	-3.20689	4.48313	-6.246	9.27e-07	0.000293978	5.68712	1685	glutathione s-	20	6.80803e-12	0.478	2	F:transferase activity; F:glutathione transferase activity			0.1083
001174-001179_All_comp6110_c0_seq1	-3.20434	3.37097	-5.89191	2.4e-06	0.000458182	4.82797	849	60s ribosomal protein l31	20	1.47355e-25	0.7315	5	C:ribosome; F:hydrolase activity; F:structural constituent of ribosome; P:translation; P:ribosome biogenesis	-		0.108492
001174-001179_All_comp4528_c0_seq1	-3.20383	5.10882	-6.20517	1.03e-06	0.000306852	5.51722	1572	---NA---	0			0	-			0.10853
001174-001179_All_comp9425_c0_seq1	-3.20378	4.76718	-6.60354	3.58e-07	0.000200746	6.5931	5727	---NA---	0			0	-			0.108534
001174-001179_All_comp8006_c0_seq1	-3.20352	4.97237	-6.07294	1.47e-06	0.000360112	5.18369	3821	transketolase	20	0	0.656	1	F:transferase activity	-		0.108553
001174-001179_All_comp28543_c0_seq1	-3.20311	1.73046	-5.65116	4.62e-06	0.000661263	4.11072	1466	proteasome family protein	20	1.0264e-29	0.4635	1	C:intracellular part	-		0.108585
001174-001179_All_comp18175_c0_seq1	-3.20224	3.53318	-5.81959	2.92e-06	0.000510629	4.6351	3823	udp-n-acetyl-d-galactosamine:polypeptide n-acetylgalactosaminyltransferase	20	9.42137e-114	0.577	4	F:transferase activity; F:polypeptide N-acetylgalactosaminyltransferase activity; F:transferase activity, transferring glycosyl groups; F:binding			0.10865
001174-001179_All_comp17752_c0_seq1	-3.20126	4.01446	-6.825	2e-07	0.000168213	7.20085	6037	morn repeat protein	20	2.76229e-46	0.532	5	F:2-isopropylmalate synthase activity; F:transferase activity; F:transferase activity, transferring acyl groups; F:kinase activity; P:phosphorylation			0.108724
001174-001179_All_comp15794_c0_seq1	-3.20124	4.04745	-5.84657	2.72e-06	0.000489769	4.67531	5083	zinc finger (c2h2 type) protein	10	2.84143e-12	0.441	4	F:zinc ion binding; C:intracellular; F:nucleic acid binding; F:transferase activity			0.108726
001174-001179_All_comp21171_c0_seq1	-3.20077	2.88438	-6.1844	1.09e-06	0.000314985	5.56841	3048	n-terminal domain-containing protein	20	1.72929e-38	0.655	1	P:phosphorylation	-		0.108761
001174-001179_All_comp9485_c0_seq1	-3.2007	4.10175	-6.36196	6.8e-07	0.000259652	6.01388	1840	endochitinase	20	6.09194e-86	0.5555	10	P:chitin catabolic process; F:hydrolase activity, hydrolyzing O-glycosyl compounds; F:carbohydrate binding; P:carbohydrate metabolic process; F:chitinase activity; P:cell wall macromolecule catabolic process; C:extracellular region; F:hydrolase activity; P:metabolic process; F:hydrolase activity, acting on glycosyl bonds			0.108766	GREGARINE chitinase [Gregarina niphandrodes]
001174-001179_All_comp6154_c0_seq1	-3.20023	5.42567	-6.37522	6.56e-07	0.000256266	5.92688	3035	---NA---	0			0	-			0.108801
001174-001179_All_comp3230_c0_seq1	-3.19896	4.07153	-6.27762	8.52e-07	0.000284234	5.79738	831	actin-depolymerizing factor	20	9.99284e-19	0.5955	1	F:binding	-		0.108897
001174-001179_All_comp33804_c0_seq1	-3.19858	1.471	-5.69058	4.15e-06	0.000614644	4.14054	1625	nadp-dependent alcohol dehydrogenase	20	1.29978e-28	0.457	1	F:oxidoreductase activity	-		0.108926
001174-001179_All_comp10354_c0_seq1	-3.19782	4.06542	-6.76625	2.33e-07	0.000178993	7.05076	1884	alternative oxidase	20	4.98318e-75	0.684	2	C:membrane part; P:oxidation reduction	-		0.108983
001174-001179_All_comp8355_c0_seq1	-3.19771	3.68218	-6.61078	3.51e-07	0.000199884	6.66297	2369	40s ribosomal protein s20	20	5.09161e-35	0.6565	9	P:translation; F:binding; F:structural constituent of ribosome; P:reproduction; C:cytosolic small ribosomal subunit; P:nematode larval development; P:embryonic development ending in birth or egg hatching; P:positive regulation of multicellular organism growth; P:ribosome biogenesis	-		0.108991
001174-001179_All_comp26362_c0_seq1	-3.19615	2.81877	-5.71869	3.84e-06	0.000584758	4.38566	4318	phospholipase a-2-activating	20	5.79417e-59	0.431	6	F:binding; F:transferase activity; F:myosin heavy chain kinase activity; P:oxidation reduction; F:oxidoreductase activity; F:aromatase activity			0.109109
001174-001179_All_comp27931_c0_seq1	-3.19579	3.02743	-6.09934	1.37e-06	0.000349831	5.35897	4845	26s protease regulatory subunit 8	20	1.67693e-171	0.8855	8	F:peptidase activity; C:proteasome regulatory particle, base subcomplex; C:plasma membrane; P:ubiquitin-dependent protein catabolic process; F:ATP binding; F:microtubule-severing ATPase activity; C:nucleus; C:cytosol	EC:3.6.4.3		0.109137
001174-001179_All_comp19256_c0_seq1	-3.19479	2.5527	-5.48221	7.32e-06	0.000886588	3.77765	2941	vacuolar atp synthase subunit	20	9.35686e-58	0.7295	2	F:ATPase activity, coupled to transmembrane movement of substances; P:transport	-		0.109213
001174-001179_All_comp9171_c0_seq1	-3.1929	4.50885	-6.25844	8.96e-07	0.000288253	5.71724	2077	equilibrative nucleoside	4	6.54759e-07	0.48	4	C:membrane; P:nucleoside transport; F:nucleoside transmembrane transporter activity; P:transport			0.109356
001174-001179_All_comp7724_c0_seq1	-3.19269	4.83268	-6.29424	8.14e-07	0.000278769	5.78092	3127	protein	20	1.20385e-127	0.583	4	F:nucleotidyltransferase activity; P:metabolic process; F:UTP-monosaccharide-1-phosphate uridylyltransferase activity; F:transferase activity			0.109372
001174-001179_All_comp15499_c0_seq1	-3.19262	2.31266	-5.8628	2.6e-06	0.000478901	4.7189	1961	enhancer of rudimentary homolog	20	1.22788e-23	0.6395	1	P:cell cycle			0.109377
001174-001179_All_comp18939_c0_seq1	-3.1917	4.62611	-6.30672	7.88e-07	0.000273747	5.83318	10082	morn repeat-containing protein	20	8.24458e-35	0.438	3	F:2-isopropylmalate synthase activity; F:transferase activity; F:transferase activity, transferring acyl groups			0.109446
001174-001179_All_comp4592_c0_seq1	-3.19123	4.37406	-6.11765	1.31e-06	0.000342677	5.36035	1121	---NA---	0			0	-			0.109482
001174-001179_All_comp26671_c0_seq1	-3.19099	3.0607	-5.85919	2.63e-06	0.000480855	4.74717	3965	valyl-trna synthetase	20	0	0.632	2	F:ligase activity; P:translation	-		0.1095
001174-001179_All_comp26482_c0_seq1	-3.19089	2.21973	-5.51908	6.62e-06	0.000828389	3.8527	1715	methionyl-trna synthetase	20	3.7969e-151	0.6655	2	F:ligase activity; F:binding	-		0.109508
001174-001179_All_comp5505_c0_seq1	-3.19075	3.76295	-5.62456	4.97e-06	0.000691009	4.11361	758	40s ribosomal protein	20	8.47128e-72	0.885	6	F:structural constituent of ribosome; C:small ribosomal subunit; C:chloroplast; P:translation; F:rRNA binding; P:ribosome biogenesis	-		0.109519
001174-001179_All_comp39074_c0_seq1	-3.19017	2.5954	-5.52005	6.6e-06	0.00082696	3.87478	6069	guanyl-nucleotide exchange	20	8.15118e-131	0.44	4	C:intracellular membrane-bounded organelle; P:cellular process; C:cytoplasmic part; P:metabolic process	-		0.109563
001174-001179_All_comp18105_c0_seq1	-3.18973	3.23859	-6.45198	5.35e-07	0.000240035	6.25663	3466	26s proteasome atpase subunit	20	0	0.8745	7	C:proteasome regulatory particle, base subcomplex; F:ATPase activity; C:plasma membrane; P:ubiquitin-dependent protein catabolic process; F:ATP binding; C:nucleus; C:cytosol	EC:3.6.1.3		0.109596
001174-001179_All_comp9858_c0_seq1	-3.18887	4.7396	-6.73116	2.56e-07	0.00018295	6.92455	3453	kinesin k39	20	2.68525e-35	0.416	14	P:organelle organization; P:establishment of localization in cell; C:protein complex; C:actin cytoskeleton; C:cytoskeletal part; P:anatomical structure morphogenesis; F:nucleoside-triphosphatase activity; F:protein binding; P:cell differentiation; ; P:cellular component movement; C:cytoplasmic part; P:system development; C:membrane	EC:3.6.1.15		0.109662
001174-001179_All_comp10587_c0_seq1	-3.18873	3.64935	-6.06215	1.52e-06	0.00036534	5.25889	1558	mannitol-1-phosphate 5-dehydrogenase	20	1.85982e-109	0.729	3	F:oxidoreductase activity, acting on the CH-OH group of donors, NAD or NADP as acceptor; P:metabolic process; F:binding	EC:1.1.1.0		0.109672
001174-001179_All_comp6965_c0_seq1	-3.18791	3.3113	-6.07799	1.45e-06	0.000360112	5.3071	842	---NA---	0			0	-			0.109734
001174-001179_All_comp7490_c0_seq1	-3.1876	4.23714	-5.48573	7.25e-06	0.000880452	3.70712	5659	proteasome beta 5 subunit	20	8.22561e-69	0.782	5	C:cytoplasm; C:proteasome core complex; C:nucleus; F:threonine-type endopeptidase activity; P:proteolysis involved in cellular protein catabolic process	EC:3.4.25.0		0.109758
001174-001179_All_comp11618_c0_seq1	-3.18662	4.53157	-6.14898	1.2e-06	0.00032844	5.42841	6926	glycogen phosphorylase	20	1.89617e-107	0.627	5	F:nucleoside-triphosphatase activity; C:cell part; F:nucleic acid binding; F:transferase activity, transferring glycosyl groups; P:primary metabolic process	EC:3.6.1.15		0.109832
001174-001179_All_comp16548_c0_seq1	-3.18534	4.03652	-6.50868	4.6e-07	0.000228419	6.3943	3220	n-terminal domain-containing protein	20	1.573e-13	0.5825	4	F:protein binding; P:cellular process; P:metabolic process; F:catalytic activity	-		0.10993
001174-001179_All_comp5122_c0_seq1	-3.18509	4.88958	-6.2616	8.89e-07	0.000287479	5.69005	1613	mitogen-activated protein kinase 2	20	0	0.7805	5	F:MAP kinase activity; P:protein amino acid phosphorylation; F:ATP binding; P:transmembrane receptor protein serine/threonine kinase signaling pathway; P:serine family amino acid metabolic process	EC:2.7.11.24		0.109949
001174-001179_All_comp19118_c0_seq1	-3.18483	3.64232	-6.10779	1.34e-06	0.00034662	5.37696	5747	---NA---	0			0	-			0.109969
001174-001179_All_comp6419_c0_seq1	-3.18276	4.3321	-6.01741	1.71e-06	0.000386339	5.10046	1374	---NA---	0			0	-			0.110127
001174-001179_All_comp7783_c0_seq1	-3.18249	4.80846	-6.36767	6.7e-07	0.000259652	5.97551	2661	glutamate-cysteine catalytic subunit	20	4.35709e-115	0.533	12	P:response to chemical stimulus; P:negative regulation of macromolecule metabolic process; F:ligase activity; P:cellular homeostasis; P:glutathione metabolic process; P:response to stress; P:negative regulation of cellular metabolic process; P:regulation of cellular protein metabolic process; F:binding; C:cytoplasmic part; P:negative regulation of apoptosis; P:cellular biosynthetic process	-		0.110147
001174-001179_All_comp27488_c0_seq1	-3.18225	2.40324	-6.34069	7.19e-07	0.000262106	5.91078	2975	abc transporter-related protein	20	0	0.615	1	F:hydrolase activity	-		0.110166
001174-001179_All_comp7602_c0_seq1	-3.18163	2.59015	-6.04818	1.58e-06	0.000372374	5.20676	551	40s ribosomal protein	20	1.89146e-26	0.823	7	C:ribosome; F:structural constituent of ribosome; P:SRP-dependent cotranslational protein targeting to membrane; P:translation; C:signal recognition particle; F:7S RNA binding; P:ribosome biogenesis	-		0.110213
001174-001179_All_comp14520_c0_seq1	-3.18135	3.46211	-6.43129	5.65e-07	0.000242377	6.2079	2921	---NA---	0			0	-			0.110235
001174-001179_All_comp15708_c0_seq1	-3.18015	4.74634	-6.04676	1.58e-06	0.000372374	5.13855	8135	glycan synthetase	20	0	0.562	3	P:carbohydrate metabolic process; P:biosynthetic process; F:transferase activity	-		0.110326
001174-001179_All_comp4839_c0_seq1	-3.18003	5.33726	-6.71546	2.66e-07	0.00018295	6.82742	4122	apicomplexan conserved protein with 9 transmembrane domain	20	1.05112e-33	0.4485	1	C:cell part	-		0.110336
001174-001179_All_comp6749_c0_seq1	-3.17976	4.28021	-6.34791	7.06e-07	0.000262106	5.96679	1523	eukaryotic translation initiation factor 4a	20	7.00031e-154	0.825	5	F:ATP-dependent helicase activity; F:ATP binding; F:translation initiation factor activity; C:ribosome; P:regulation of translational initiation	-		0.110357
001174-001179_All_comp9970_c0_seq1	-3.17756	3.99617	-5.96517	1.97e-06	0.000414981	4.98881	1990	phosphoacetylglucosamine mutase	20	5.17583e-78	0.5135	1	F:isomerase activity	-		0.110525
001174-001179_All_comp16608_c0_seq1	-3.17645	3.67061	-5.96776	1.96e-06	0.000413378	5.0136	4706	trna-splicing endonuclease positive effector	20	1.52367e-161	0.541	3	P:multicellular organismal development; F:hydrolase activity; P:pollination	-		0.11061
001174-001179_All_comp23644_c0_seq1	-3.17482	3.8834	-5.9508	2.05e-06	0.000424331	4.95834	7877	replication factor c subunit	20	3.36804e-76	0.661	11	P:S phase of mitotic cell cycle; P:cell cycle checkpoint; P:transcription-coupled nucleotide-excision repair; P:nucleotide-excision repair, DNA gap filling; F:transferase activity; P:DNA strand elongation involved in DNA replication; F:protein binding; P:telomere maintenance via semi-conservative replication; C:nucleoplasm; C:DNA replication factor C complex; P:telomere maintenance via recombinat…	-		0.110735
001174-001179_All_comp20209_c0_seq1	-3.17447	3.79115	-6.08739	1.42e-06	0.000354033	5.31817	4281	zinc finger (ccch type) protein	20	1.28668e-34	0.6875	2	F:nucleic acid binding; F:zinc ion binding	-		0.110762
001174-001179_All_comp6025_c0_seq1	-3.17392	3.70732	-5.72552	3.77e-06	0.000581636	4.38137	2185	40s ribosomal protein	20	2.80939e-32	0.678	6	P:cellular biosynthetic process; C:cytoplasmic part; C:intracellular organelle; C:ribonucleoprotein complex; P:primary metabolic process; F:nucleotide binding	-		0.110804
001174-001179_All_comp5969_c0_seq1	-3.17221	4.75353	-5.75422	3.49e-06	0.000566583	4.36305	1886	---NA---	0			0	-			0.110936
001174-001179_All_comp5730_c0_seq1	-3.17138	2.99954	-5.46084	7.76e-06	0.000923335	3.72352	571	40s ribosomal protein	20	1.60415e-50	0.876	4	C:ribosome; F:structural constituent of ribosome; P:translation; P:ribosome biogenesis	-		0.110999
001174-001179_All_comp116_c0_seq4	-3.17131	6.46089	-6.16996	1.14e-06	0.000322181	5.22247	297	---NA---	0			0	-			0.111004
001174-001179_All_comp2505_c0_seq1	-3.17066	4.89102	-7.22068	7.15e-08	8.87e-05	8.16215	1308	actin	20	0	0.903	5	C:cytoplasm; F:structural constituent of cytoskeleton; C:actin filament; F:ATP binding; P:actin polymerization-dependent cell motility involved in migration of symbiont in host	-		0.111055
001174-001179_All_comp5569_c0_seq1	-3.17025	3.56291	-5.78801	3.19e-06	0.000537572	4.55191	703	40s ribosomal protein s11	20	3.38247e-61	0.807	4	C:ribosome; F:structural constituent of ribosome; P:translation; P:ribosome biogenesis	-		0.111086
001174-001179_All_comp6085_c0_seq1	-3.17023	3.89697	-6.61469	3.48e-07	0.000199884	6.66973	3361	60s ribosomal protein l44	20	2.05897e-40	0.844	6	P:response to cycloheximide; C:ribosome; F:structural constituent of ribosome; P:translation; P:response to antibiotic; P:ribosome biogenesis	-		0.111088
001174-001179_All_comp14615_c0_seq1	-3.16992	4.03168	-6.1415	1.23e-06	0.000331096	5.4457	2658	udp-n-acetyl-d-galactosamine:polypeptide n-acetylgalactosaminyltransferase	20	9.2932e-150	0.6055	1	F:transferase activity	-		0.111111
001174-001179_All_comp6731_c0_seq1	-3.16917	2.73546	-5.48772	7.21e-06	0.000877275	3.79469	612	40s ribosomal protein s16	20	9.84915e-47	0.832	4	C:ribosome; F:structural constituent of ribosome; P:translation; P:ribosome biogenesis	-		0.111169
001174-001179_All_comp16452_c0_seq1	-3.16714	3.41384	-6.19591	1.06e-06	0.000309542	5.60814	2765	lysophosphatidic acid	18	1.88767e-52	0.446111	4	F:hydrolase activity; F:acid phosphatase activity; P:peptidyl-tyrosine dephosphorylation; F:protein tyrosine phosphatase activity			0.111326
001174-001179_All_comp30440_c0_seq1	-3.16624	2.87433	-6.24065	9.4e-07	0.000294392	5.71005	4377	sec23 sec24 helical domain-containing protein	20	2.29788e-79	0.4345	6	C:COPII vesicle coat; P:ER to Golgi vesicle-mediated transport; F:zinc ion binding; P:intracellular protein transport; P:protein transport; P:transport			0.111395
001174-001179_All_comp20946_c0_seq1	-3.16491	3.09611	-5.61807	5.05e-06	0.000696889	4.12704	2059	mucoidy inhibitor a	20	3.77873e-23	0.4275	0	-			0.111498
001174-001179_All_comp7083_c0_seq1	-3.16482	4.9891	-6.58111	3.8e-07	0.000206707	6.51385	3766	alanine transaminase	20	2.89509e-99	0.59	1	F:transferase activity	-		0.111505
001174-001179_All_comp19571_c0_seq1	-3.16411	2.72161	-5.48788	7.21e-06	0.000877275	3.79508	2331	---NA---	0			0	-			0.11156
001174-001179_All_comp14535_c0_seq1	-3.16351	3.41113	-5.91071	2.28e-06	0.000448915	4.87493	4155	stromal cell-derived factor 2 precursor	20	1.3025e-15	0.4585	4	C:membrane; F:dolichyl-phosphate-mannose-protein mannosyltransferase activity; F:transferase activity; F:transferase activity, transferring glycosyl groups			0.111606
001174-001179_All_comp31778_c0_seq1	-3.16255	2.22402	-5.50905	6.8e-06	0.0008405	3.82798	3432	inducible nitric oxide synthase	20	3.49866e-19	0.3975	8	P:multi-organism process; P:cellular metabolic process; P:signal transduction; P:response to organic substance; C:cytoplasm; P:response to stress; F:binding; P:cellular response to chemical stimulus	-		0.111681
001174-001179_All_comp17219_c0_seq1	-3.16206	4.0458	-5.81785	2.94e-06	0.000511723	4.59933	5321	ctp	20	2.18861e-164	0.6605	3	P:pyrimidine nucleotide biosynthetic process; F:CTP synthase activity; F:ligase activity			0.111719
001174-001179_All_comp4726_c0_seq1	-3.16129	3.35155	-6.09231	1.4e-06	0.000351442	5.34343	637	60s ribosomal protein l27	20	1.45848e-30	0.672	1	C:intracellular	-		0.111778
001174-001179_All_comp8276_c0_seq1	-3.15951	4.09041	-6.53809	4.26e-07	0.000219908	6.46719	3854	uracil phosphoribosyltransferase	20	3.65741e-73	0.7395	3	P:metabolic process; F:nucleotide binding; F:transferase activity, transferring glycosyl groups	-		0.111916
001174-001179_All_comp9079_c0_seq1	-3.1594	4.36073	-6.39986	6.14e-07	0.000249326	6.09558	1903	merozoite capping protein 1	20	7.6784e-15	0.5435	6	P:oxidation reduction; F:oxidoreductase activity; F:antioxidant activity; P:entry into host cell; F:peroxiredoxin activity; F:peroxidase activity			0.111925
001174-001179_All_comp5155_c0_seq1	-3.15876	4.47267	-6.07383	1.47e-06	0.000360112	5.23589	2332	uridine phosphorylase	20	2.09427e-41	0.5165	1	F:catalytic activity	-		0.111974
001174-001179_All_comp4398_c0_seq1	-3.15814	4.44938	-6.34448	7.12e-07	0.000262106	5.94512	1573	elongation factor 1-	20	1.13381e-29	0.5375	4	P:translational elongation; F:translation elongation factor activity; P:translation; C:eukaryotic translation elongation factor 1 complex			0.112022
001174-001179_All_comp9816_c0_seq1	-3.15802	4.36639	-6.40833	6.01e-07	0.000248051	6.11707	2015	pyruvate:ferredoxin oxidoreductase nadph-cytochrome	20	6.74192e-25	0.465	2	F:binding; F:oxidoreductase activity	-		0.112031
001174-001179_All_comp14839_c0_seq1	-3.15664	3.48955	-6.04263	1.6e-06	0.000372999	5.2133	1825	stress-induced protein sti1	20	4.10642e-143	0.6255	4	F:binding; P:response to stress; F:hydrolase activity; F:triglyceride lipase activity			0.112139
001174-001179_All_comp19411_c0_seq1	-3.15647	3.04978	-5.56077	5.91e-06	0.000762055	3.98009	2605	uba thif-type nad fad binding protein	20	4.49571e-32	0.5755	2	F:transferase activity; P:metabolic process	-		0.112152
001174-001179_All_comp49445_c0_seq1	-3.15455	1.60602	-5.56895	5.78e-06	0.000753347	3.88946	3958	viral a-type inclusion protein	20	4.20763e-40	0.4365	1	C:cell part	-		0.112301
001174-001179_All_comp5983_c0_seq1	-3.15202	4.05694	-5.54349	6.19e-06	0.000788145	3.87633	1202	---NA---	0			0	-			0.112499
001174-001179_All_comp438_c0_seq1	-3.15121	7.21158	-5.97023	1.95e-06	0.000412556	4.53848	893	glyceraldehyde 3-phosphate	20	1.77816e-64	0.869	6	F:NAD or NADH binding; F:glyceraldehyde-3-phosphate dehydrogenase (phosphorylating) activity; P:oxidation reduction; F:NADP or NADPH binding; P:gluconeogenesis; P:glycolysis	EC:1.2.1.12		0.112562
001174-001179_All_comp45406_c0_seq1	-3.15116	2.04865	-5.97822	1.9e-06	0.000408222	4.96864	4636	trna aspartic acid methyltransferase 1	20	1.1483e-44	0.462	2	P:cellular metabolic process; F:transferase activity	-		0.112565
001174-001179_All_comp4347_c0_seq1	-3.14976	4.446	-6.10787	1.34e-06	0.00034662	5.32753	5249	vacuolar atp synthase 16 kda proteolipid	20	2.38522e-46	0.8265	6	P:ATP hydrolysis coupled proton transport; C:vacuole; C:proton-transporting V-type ATPase, V0 domain; F:hydrolase activity; F:hydrogen ion transmembrane transporter activity; C:integral to membrane	-		0.112675
001174-001179_All_comp414_c0_seq1	-3.14947	8.42293	-5.8888	2.42e-06	0.00046076	4.03272	2399	---NA---	0			0	-			0.112698
001174-001179_All_comp6540_c0_seq1	-3.14931	5.30771	-5.95056	2.05e-06	0.000424331	4.81558	2810	zinc finger (ccch type) protein	20	3.92264e-13	0.626	2	F:binding; F:catalytic activity	-		0.11271
001174-001179_All_comp25274_c0_seq1	-3.14566	3.00361	-5.72483	3.78e-06	0.000581636	4.40276	3625	acyl-protein thioesterase 1	20	1.36129e-37	0.547	1	F:hydrolase activity	-		0.112996	PROTIST lysophospholipase II [Nannochloropsis gaditana CCMP526]
001174-001179_All_comp4952_c0_seq1	-3.14548	4.56203	-6.28322	8.39e-07	0.000282796	5.77603	1836	2-alkenal reductase	20	8.82022e-61	0.597	2	F:binding; F:oxidoreductase activity	-		0.113009
001174-001179_All_comp14772_c0_seq1	-3.14513	4.4254	-7.04489	1.13e-07	0.000118322	7.74313	4596	vacuolar proton-translocating atpase	20	0	0.5995	5	F:hydrogen ion transmembrane transporter activity; C:proton-transporting two-sector ATPase complex, proton-transporting domain; P:ATP hydrolysis coupled proton transport; C:integral to membrane; F:hydrolase activity			0.113037
001174-001179_All_comp18898_c0_seq1	-3.14466	4.32299	-6.12968	1.27e-06	0.000337085	5.39454	8389	arginyl-trna synthetase	20	1.12023e-170	0.6395	5	C:nucleolus; F:protein binding; C:cytoplasmic part; F:aminoacyl-tRNA ligase activity; P:tRNA aminoacylation for protein translation	-		0.113074
001174-001179_All_comp116_c0_seq1	-3.14414	7.91991	-6.19962	1.05e-06	0.000308471	4.99871	667	---NA---	0			0	-			0.113115
001174-001179_All_comp15910_c0_seq1	-3.14355	3.11234	-5.99537	1.82e-06	0.000398588	5.09578	2587	fibrillarin	20	2.64637e-109	0.8765	8	F:scavenger receptor activity; F:RNA binding; P:rRNA processing; P:methylation; C:membrane; F:methyltransferase activity; P:tRNA processing; P:signal transduction	EC:2.1.1.0		0.113161
001174-001179_All_comp438_c0_seq3	-3.13967	4.21779	-5.71665	3.87e-06	0.000584758	4.31819	270	glyceraldehyde-3-phosphate dehydrogenase	20	6.77909e-32	0.8545	12	C:phosphopyruvate hydratase complex; F:NAD or NADH binding; F:NADP or NADPH binding; F:phosphopyruvate hydratase activity; F:magnesium ion binding; P:glycolysis; F:glyceraldehyde-3-phosphate dehydrogenase (phosphorylating) activity; P:oxidation reduction; P:tryptophan biosynthetic process; P:gluconeogenesis; P:tyrosine biosynthetic process; P:L-phenylalanine biosynthetic process	EC:4.2.1.11; EC:1.2.1.12		0.113466
001174-001179_All_comp8149_c0_seq1	-3.13956	4.09569	-5.7275	3.75e-06	0.000581448	4.35768	3247	hypothetical protein CHLREDRAFT_187017 [Chlamydomonas reinhardtii]	1	1.30236e-07	0.46	1	C:viral capsid			0.113474
001174-001179_All_comp4746_c0_seq1	-3.13954	3.27943	-5.46969	7.57e-06	0.000907653	3.73662	677	---NA---	0			0	-			0.113476
001174-001179_All_comp17292_c0_seq1	-3.13785	3.1653	-5.70104	4.03e-06	0.000602693	4.33955	2511	dp-fucose transporter with 9 transmembrane domains	20	2.13908e-47	0.557	4	P:compound eye development; C:Golgi-associated vesicle; F:GDP-fucose transmembrane transporter activity; P:GDP-fucose transport	-		0.113609
001174-001179_All_comp29699_c0_seq1	-3.13535	2.63655	-5.69425	4.11e-06	0.000611216	4.31903	3020	abc transporter	20	2.4826e-21	0.532	4	P:cellular process; F:nucleoside-triphosphatase activity; P:pollen development; C:membrane	EC:3.6.1.15		0.113806
001174-001179_All_comp12878_c0_seq1	-3.13528	4.21101	-5.77213	3.33e-06	0.000551617	4.46528	4707	4-alpha-glucanotransferase	20	5.06325e-48	0.4085	1	F:catalytic activity	-		0.113812
001174-001179_All_comp5994_c0_seq1	-3.13395	2.74016	-6.03253	1.64e-06	0.000377697	5.17922	456	ribosomal protein s25	20	2.25369e-11	0.7125	1	C:ribonucleoprotein complex	-		0.113916
001174-001179_All_comp9711_c0_seq1	-3.13282	4.59123	-6.03504	1.63e-06	0.00037625	5.12223	2229	---NA---	0			0	-			0.114006
001174-001179_All_comp16547_c0_seq1	-3.13264	3.53582	-6.0437	1.6e-06	0.000372999	5.21442	3680	proteasome subunit alpha type 3	20	3.51586e-49	0.5655	9	F:peptidase activity; P:response to cold; C:proteasome core complex; P:response to cadmium ion; C:vacuolar membrane; C:nucleus; C:cytosol; C:apoplast; P:proteolysis involved in cellular protein catabolic process	-		0.11402
001174-001179_All_comp8796_c0_seq1	-3.13217	2.88876	-6.24268	9.35e-07	0.000294392	5.71588	725	nac domain containing protein	2	2.08531e-08	0.53	6	P:regulation of transcription, DNA-dependent; C:cytoplasm; P:transcription, DNA-dependent; P:protein transport; P:transport; C:nucleus			0.114057
001174-001179_All_comp16305_c0_seq1	-3.13147	4.37027	-6.07514	1.47e-06	0.000360112	5.24731	5425	calcium-transporting atpase endoplasmic reticulum-	20	0	0.689	6	F:ATPase activity, coupled to transmembrane movement of ions, phosphorylative mechanism; F:ATP binding; F:transferase activity; P:metabolic process; P:cation transport; C:membrane	-		0.114112
001174-001179_All_comp6677_c0_seq1	-3.129	4.89828	-5.99961	1.8e-06	0.000395575	4.99648	2071	stress related-like protein interactor	2	3.82447e-07	0.46	1	C:cytoplasmic membrane-bounded vesicle			0.114308
001174-001179_All_comp11228_c0_seq1	-3.12705	4.80551	-6.19639	1.06e-06	0.000309542	5.52483	3888	---NA---	0			0	-			0.114463
001174-001179_All_comp6659_c0_seq1	-3.12683	3.01804	-6.34344	7.14e-07	0.000262106	5.97572	1597	acyl-coa-binding protein	20	5.94413e-18	0.681	1	F:binding	-		0.11448
001174-001179_All_comp13348_c0_seq1	-3.12528	3.87867	-5.87463	2.52e-06	0.000468152	4.75897	2487	protein transport protein	20	0	0.665	6	F:metal ion binding; P:intracellular transport; P:vesicle-mediated transport; C:ER to Golgi transport vesicle membrane; C:membrane part; P:protein transport	-		0.114603
001174-001179_All_comp11688_c0_seq1	-3.11809	3.70582	-6.5825	3.78e-07	0.000206707	6.59089	2585	---NA---	0			0	-			0.115176
001174-001179_All_comp15797_c0_seq1	-3.11675	2.80719	-5.59468	5.39e-06	0.000720421	4.0689	1733	gnat family protein	16	9.12708e-52	0.635625	2	F:N-acetyltransferase activity; P:acyl-carrier-protein biosynthetic process	-		0.115283
001174-001179_All_comp5859_c0_seq1	-3.11646	2.53871	-5.74956	3.54e-06	0.000567697	4.45455	494	60s ribosomal protein l43	20	9.78539e-23	0.84	4	C:ribosome; F:structural constituent of ribosome; P:translation; P:ribosome biogenesis	-		0.115306
001174-001179_All_comp26516_c0_seq1	-3.11603	2.85896	-5.49577	7.05e-06	0.000863643	3.81528	5260	peptidylprolyl isomerase domain and wd repeat-containing protein 1	20	1.02289e-97	0.585	14	P:sepal formation; P:leaf formation; F:histone binding; P:carpel development; P:meristem structural organization; P:leaf shaping; P:regulation of flower development; P:leaf vascular tissue pattern formation; P:stamen development; P:regulation of root meristem growth; P:regulation of histone methylation; F:chromatin binding; C:nucleus; C:chromatin	-		0.115341
001174-001179_All_comp29903_c0_seq1	-3.11577	2.84448	-5.91055	2.29e-06	0.000448915	4.87503	4225	ubiquitin-transferase domain containing protein	20	5.85981e-72	0.5385	1	F:catalytic activity	-		0.115361
001174-001179_All_comp15830_c0_seq1	-3.11577	3.35262	-5.99941	1.8e-06	0.000395575	5.10459	2885	ornithine aminotransferase	20	5.25855e-146	0.7595	10	F:succinyldiaminopimelate transaminase activity; F:pyridoxal phosphate binding; P:tetrapyrrole biosynthetic process; F:isomerase activity; F:ornithine-oxo-acid transaminase activity; F:N2-acetyl-L-ornithine:2-oxoglutarate 5-aminotransferase activity; P:lysine biosynthetic process; P:arginine metabolic process; P:proline metabolic process; P:urea cycle intermediate metabolic process	EC:2.6.1.17; EC:2.6.1.13; EC:2.6.1.11		0.115361
001174-001179_All_comp27643_c0_seq1	-3.11493	2.88766	-5.88219	2.47e-06	0.00046275	4.80401	4997	splicing factor 3b subunit 3	20	0	0.5835	5	P:pollen germination; P:pollen development; C:plasmodesma; C:chloroplast; P:ovule development	-		0.115428
001174-001179_All_comp20370_c0_seq1	-3.11459	3.35125	-6.456	5.29e-07	0.000238597	6.26968	3897	translocation protein	20	1.36279e-67	0.598	3	P:cellular metabolic process; F:nucleobase, nucleoside, nucleotide kinase activity; F:phosphotransferase activity, phosphate group as acceptor	EC:2.7.4.0		0.115456
001174-001179_All_comp17608_c0_seq1	-3.11416	4.41034	-5.84344	2.74e-06	0.000491984	4.63398	7962	zinc finger	20	3.91694e-56	0.5895	1	F:binding	-		0.11549
001174-001179_All_comp14036_c0_seq1	-3.11357	4.18028	-5.90992	2.29e-06	0.000449028	4.82928	2964	importin beta-	20	2.06343e-121	0.4995	2	C:intracellular membrane-bounded organelle; C:cytoplasmic part	-		0.115537
001174-001179_All_comp3235_c0_seq2	-3.11353	5.30659	-6.35516	6.92e-07	0.000261913	5.88664	1291	cinnamyl alcohol dehydrogenase	20	2.10346e-84	0.6615	1	F:binding	-		0.11554
001174-001179_All_comp10976_c0_seq1	-3.11193	3.7553	-5.52793	6.46e-06	0.000815069	3.85946	2025	hypothetical protein VOLCADRAFT_54847 [Volvox carteri f. nagariensis]	1	3.73785e-07	0.47	2	F:nucleic acid binding; F:nucleotide binding			0.115669
001174-001179_All_comp20938_c0_seq1	-3.11173	2.81214	-6.22351	9.84e-07	0.000299156	5.66395	4446	ran gtpase binding protein mog1	9	6.70812e-10	0.547778	2	F:phosphoinositide binding; P:cell communication			0.115685
001174-001179_All_comp10863_c0_seq1	-3.1107	4.06137	-5.83881	2.78e-06	0.000494258	4.65204	9115	histone h3	20	3.93639e-52	0.871	7	C:nucleosome; F:DNA binding; F:protein binding; P:nucleosome assembly; C:extracellular region; C:nucleoplasm; P:blood coagulation	-		0.115768
001174-001179_All_comp10572_c0_seq1	-3.10709	5.24038	-6.09672	1.38e-06	0.000349831	5.21114	6288	hypothetical protein Pmar_PMAR002890 [Perkinsus marinus ATCC 50983]	4	1.59452e-20	0.4575	1	F:zinc ion binding			0.116058
001174-001179_All_comp991_c0_seq1	-3.10667	6.78086	-6.06457	1.51e-06	0.000364378	4.87821	1455	---NA---	0			0	-			0.116091
001174-001179_All_comp5394_c0_seq1	-3.10557	4.78779	-5.98652	1.86e-06	0.000403779	4.97334	1731	hemolysin-type calcium-binding repeat 2 copies family protein	1	1.92085e-09	0.46	7	P:cell-matrix adhesion; P:integrin-mediated signaling pathway; F:binding; F:calcium ion binding; F:receptor activity; P:cell adhesion; C:integrin complex			0.11618
001174-001179_All_comp17772_c0_seq1	-3.10479	3.44273	-6.36234	6.79e-07	0.000259652	6.03267	2125	rna recognition motif-containing protein	10	2.22413e-26	0.741	1	F:metal ion binding	-		0.116242
001174-001179_All_comp13294_c0_seq1	-3.1044	3.42539	-6.15406	1.19e-06	0.000327347	5.50076	1674	inosine-5 -monophosphate dehydrogenase	20	2.29474e-161	0.766	2	P:purine nucleotide biosynthetic process; F:oxidoreductase activity, acting on the CH-OH group of donors, NAD or NADP as acceptor	EC:1.1.1.0		0.116274
001174-001179_All_comp13993_c0_seq1	-3.10291	3.54344	-6.22811	9.72e-07	0.000299156	5.68865	2186	---NA---	0			0	-			0.116394
001174-001179_All_comp14948_c0_seq1	-3.1015	3.80409	-5.9223	2.21e-06	0.000442579	4.88777	3377	adenylosuccinate synthetase	20	2.65329e-104	0.602	18	; F:adenylosuccinate synthase activity; P:response to starvation; C:soluble fraction; P:glutamine metabolic process; F:actin filament binding; P:cellular response to electrical stimulus; P:GTP catabolic process; P:response to muscle activity; P:AMP biosynthetic process; F:ion binding; F:GTPase activity; P:IMP metabolic process; F:protein homodimerization activity; C:cytoplasm; P:aspartate metabol…	EC:6.3.4.4		0.116508
001174-001179_All_comp19118_c0_seq2	-3.10126	2.19145	-5.54086	6.24e-06	0.000791843	3.90587	3445	---NA---	0			0	-			0.116528
001174-001179_All_comp9505_c0_seq1	-3.10116	4.64435	-6.50041	4.7e-07	0.000229283	6.33382	2304	abc transporter	20	8.10455e-38	0.5645	5	F:ATPase activity; F:ATP binding; F:nucleotide binding; F:nucleoside-triphosphatase activity; P:ATP catabolic process			0.116535
001174-001179_All_comp10664_c0_seq1	-3.10105	4.25464	-6.22093	9.91e-07	0.000299797	5.63706	2839	isoform b	20	1.29049e-88	0.659	20	P:negative regulation of translation; P:pole cell migration; F:translation repressor activity, nucleic acid binding; F:mRNA 3'-UTR binding; P:germ-line stem cell division; P:dendrite morphogenesis; P:nuclear-transcribed mRNA catabolic process, deadenylation-dependent decay; P:negative regulation of cell cycle; P:positive regulation of translation; P:negative regulation of transcription, DNA-depen…	-		0.116544
001174-001179_All_comp3315_c0_seq1	-3.10048	5.61238	-5.9864	1.86e-06	0.000403779	4.86658	1958	malate dehydrogenase	20	1.26452e-145	0.6645	5	F:malic enzyme activity; F:binding; F:oxidoreductase activity, acting on the CH-OH group of donors, NAD or NADP as acceptor; P:tricarboxylic acid cycle; P:malate metabolic process	EC:1.1.1.0		0.11659
001174-001179_All_comp5281_c0_seq1	-3.10014	2.58487	-5.74619	3.57e-06	0.000570224	4.44851	397	60s ribosomal protein l29	20	4.17428e-13	0.7745	4	C:ribosome; F:structural constituent of ribosome; P:translation; P:ribosome biogenesis	-		0.116618
001174-001179_All_comp15889_c0_seq1	-3.0995	4.33701	-5.62611	4.95e-06	0.000690302	4.06654	3423	aminopeptidase n	20	1.77983e-156	0.5425	5	P:proteolysis; F:metallopeptidase activity; F:hydrolase activity; F:aminopeptidase activity; F:zinc ion binding			0.116669
001174-001179_All_comp18185_c0_seq1	-3.0994	2.94149	-5.55187	6.05e-06	0.000776171	3.95868	1904	eukaryotic translation initiation factor	20	7.33436e-58	0.785	12	F:translation initiation factor activity; P:positive regulation of growth rate; P:RNA metabolic process; C:eukaryotic translation initiation factor 2B complex; F:oxidoreductase activity, acting on the aldehyde or oxo group of donors, NAD or NADP as acceptor; P:reproduction; P:molting cycle, collagen and cuticulin-based cuticle; P:nematode larval development; P:receptor-mediated endocytosis; P:emb…	EC:1.2.1.0		0.116678
001174-001179_All_comp10175_c0_seq1	-3.09938	2.87058	-6.59744	3.64e-07	0.000201203	6.59977	968	dj-1 family protein	20	1.80074e-28	0.6165	1	F:catalytic activity	-		0.11668
001174-001179_All_comp23340_c0_seq1	-3.09869	2.86252	-6.23086	9.65e-07	0.000298597	5.68572	3174	conserved hypothetical protein [Neospora caninum Liverpool]	7	4.94944e-28	0.631429	1	P:transport	-		0.116735
001174-001179_All_comp16807_c0_seq1	-3.09861	4.20564	-5.44488	8.11e-06	0.000949976	3.59969	4254	wd40 repeat-containing protein	20	1.23346e-61	0.3795	2	C:spliceosomal complex; P:RNA splicing			0.116741
001174-001179_All_comp6127_c0_seq1	-3.09829	3.33187	-5.54008	6.25e-06	0.000792527	3.91646	666	histone h4	20	8.00588e-38	0.955	4	C:nucleosome; F:DNA binding; P:nucleosome assembly; C:nucleus	-		0.116767
001174-001179_All_comp13874_c0_seq1	-3.09801	3.42697	-6.03658	1.63e-06	0.000376152	5.19885	1665	atp-dependent rna	20	1.46974e-176	0.7815	3	F:ATP-dependent helicase activity; F:nucleic acid binding; F:ATP binding	-		0.11679
001174-001179_All_comp15100_c0_seq1	-3.0975	2.68503	-5.78737	3.19e-06	0.000537825	4.55744	2453	tpr domain protein	20	1.50104e-21	0.463	2	F:binding; F:identical protein binding			0.116832
001174-001179_All_comp30613_c0_seq1	-3.09696	2.91179	-5.79481	3.13e-06	0.000530385	4.58172	3497	conserved plasmodium protein	20	1.29208e-77	0.514	5	F:metal ion binding; F:zinc ion binding; F:transferase activity; F:fatty-acyl-CoA synthase activity; F:transferase activity, transferring acyl groups			0.116875
001174-001179_All_comp5342_c0_seq1	-3.09657	2.92433	-5.62047	5.02e-06	0.000695181	4.13518	625	40s ribosomal protein	20	1.34112e-25	0.7365	1	C:ribosome	-		0.116906
001174-001179_All_comp34712_c0_seq1	-3.09554	2.6698	-5.75089	3.52e-06	0.000566996	4.46425	4941	conserved plasmodium protein	14	2.31965e-27	0.465714	0	-			0.11699
001174-001179_All_comp6347_c0_seq1	-3.09442	3.02141	-5.75274	3.51e-06	0.000566583	4.47431	611	40s ribosomal protein	20	5.07012e-35	0.8075	4	C:ribosome; F:structural constituent of ribosome; P:translation; P:ribosome biogenesis	-		0.117081
001174-001179_All_comp12641_c0_seq1	-3.09364	3.78626	-6.89836	1.65e-07	0.000149022	7.38776	1795	udp-n-acetylglucosamine pyrophosphorylase	20	2.05083e-70	0.547	3	F:nucleotidyltransferase activity; P:metabolic process; F:transferase activity			0.117144
001174-001179_All_comp5833_c0_seq1	-3.09263	4.79427	-6.27565	8.56e-07	0.000284471	5.73383	1836	40s ribosomal protein	20	1.18108e-89	0.859	12	P:translation; F:RNA binding; P:response to salt stress; C:plasmodesma; F:structural constituent of ribosome; C:cytosolic small ribosomal subunit; F:DNA binding; F:ATP binding; F:helicase activity; C:chloroplast; C:membrane; P:ribosome biogenesis	-		0.117226
001174-001179_All_comp30618_c0_seq1	-3.09232	2.03933	-5.51661	6.66e-06	0.000831253	3.83053	2910	nmd3 family protein	20	2.57508e-92	0.577	0	-			0.117252
001174-001179_All_comp22985_c0_seq1	-3.09188	3.0282	-5.92636	2.19e-06	0.000440365	4.91895	2502	calcium-dependent protein	20	0	0.596	4	P:phosphorylation; F:protein serine/threonine kinase activity; F:nucleotide binding; P:serine family amino acid metabolic process	EC:2.7.11.0		0.117288
001174-001179_All_comp14924_c0_seq1	-3.0914	3.61672	-5.77247	3.32e-06	0.000551617	4.50742	2293	polyadenylate-binding	20	2.6112e-129	0.6145	1	F:binding	-		0.117327
001174-001179_All_comp12821_c0_seq1	-3.08945	4.65958	-5.81595	2.95e-06	0.000511751	4.53476	5051	udp-n-acetyl-d-galactosamine:polypeptide n-acetylgalactosaminyltransferase	20	3.90714e-155	0.6135	1	F:transferase activity, transferring glycosyl groups	-		0.117485
001174-001179_All_comp27382_c0_seq1	-3.08933	2.95098	-6.26557	8.79e-07	0.000287412	5.77745	5752	dynamin like protein	20	2.2318e-138	0.5515	10	F:GTP binding; F:GTPase activity; P:GTP catabolic process; F:nucleotide binding; ; F:Rho guanyl-nucleotide exchange factor activity; P:regulation of Rho protein signal transduction; F:guanyl-nucleotide exchange factor activity; C:intracellular; F:hydrolase activity			0.117495
001174-001179_All_comp1032_c0_seq1	-3.08875	6.312	-5.7678	3.36e-06	0.00055407	4.1642	1202	---NA---	0			0	-			0.117542
001174-001179_All_comp17145_c0_seq1	-3.08754	3.18695	-5.7153	3.88e-06	0.00058625	4.37555	2148	---NA---	0			0	-			0.117641
001174-001179_All_comp6131_c0_seq1	-3.08549	3.51223	-5.83983	2.77e-06	0.000493545	4.68768	849	translationally controlled tumor protein	20	8.63874e-26	0.555	1	C:cytoplasm			0.117808
001174-001179_All_comp29181_c0_seq1	-3.08442	2.88671	-6.32541	7.49e-07	0.000267153	5.92462	4959	---NA---	0			0	-			0.117896
001174-001179_All_comp12193_c0_seq1	-3.08401	4.06184	-5.95454	2.03e-06	0.000423131	4.95475	2579	asparaginyl-trna synthetase	20	2.26614e-169	0.6945	3	F:aminoacyl-tRNA ligase activity; P:tRNA aminoacylation for protein translation; F:nucleotide binding	-		0.117929
001174-001179_All_comp19547_c0_seq1	-3.0839	4.36742	-5.91377	2.27e-06	0.000447622	4.82271	7545	root hair defective 3 gtp-binding protein	20	4.6125e-99	0.5085	5	P:cellular process; C:intracellular membrane-bounded organelle; ; C:cytoplasmic part; C:membrane	-		0.117938
001174-001179_All_comp9303_c0_seq1	-3.08322	4.72052	-5.91218	2.28e-06	0.000448897	4.78323	3269	zinc finger (ccch type) protein	20	3.00401e-28	0.602	1	F:binding	-		0.117993
001174-001179_All_comp12782_c0_seq1	-3.08299	3.69066	-5.72376	3.79e-06	0.000582668	4.37611	2643	eukaryotic translation initiation factor 4e type 2	20	1.99464e-19	0.4585	1	F:binding	-		0.118012
001174-001179_All_comp15099_c0_seq1	-3.08202	2.38705	-6.35567	6.91e-07	0.000261913	5.94943	2730	---NA---	0			0	-			0.118092
001174-001179_All_comp24381_c0_seq1	-3.07866	4.61585	-6.33316	7.34e-07	0.000265995	5.90039	13396	n6-adenosine-methyltransferase 70 kda	20	2.09519e-102	0.64	1	F:transferase activity	-		0.118367
001174-001179_All_comp38307_c0_seq1	-3.07779	1.70274	-5.6101	5.17e-06	0.000706432	4.01323	2284	component of oligomeric golgi	4	5.23007e-13	0.3825	3	F:ATP binding; F:nucleotide binding; F:nucleoside-triphosphatase activity			0.118439
001174-001179_All_comp7105_c0_seq1	-3.07627	4.38879	-5.8253	2.88e-06	0.000506994	4.5877	1599	elongation factor 1-	20	7.45185e-53	0.507	6	P:translational elongation; F:translation elongation factor activity; F:transferase activity; C:eukaryotic translation elongation factor 1 complex; P:translation; F:hydrolase activity			0.118563
001174-001179_All_comp8482_c0_seq1	-3.0762	4.16405	-6.09672	1.38e-06	0.000349831	5.31924	1965	---NA---	0			0	-			0.118569
001174-001179_All_comp22270_c0_seq1	-3.07596	2.3131	-5.6115	5.15e-06	0.000704443	4.09284	1460	---NA---	0			0	-			0.118589
001174-001179_All_comp21363_c0_seq1	-3.07572	3.92983	-5.90682	2.31e-06	0.000450849	4.83913	7170	protein	20	3.04253e-100	0.4835	2	C:cytoplasm; P:mRNA metabolic process	-		0.118609
001174-001179_All_comp23268_c0_seq1	-3.07458	3.19247	-5.81468	2.96e-06	0.000512179	4.6318	3040	eukaryotic translation initiation factor 3 subunit	20	8.41489e-94	0.5415	7	P:translational initiation; P:translation; C:cytoplasm; F:translation initiation factor activity; C:eukaryotic translation initiation factor 3 complex; P:proteolysis; F:cysteine-type peptidase activity			0.118703
001174-001179_All_comp26981_c0_seq1	-3.07182	1.8657	-5.44421	8.12e-06	0.000949976	3.63106	1334	transportin 1	20	1.70228e-28	0.459	3	F:binding; C:intracellular; P:cellular process	-		0.118929
001174-001179_All_comp10529_c0_seq1	-3.07179	4.07478	-6.21133	1.02e-06	0.000304001	5.62321	5549	pe repeat family protein	20	1.71607e-10	0.3955	4	C:cell outer membrane; F:chitin binding; P:chitin metabolic process; C:extracellular region			0.118932
001174-001179_All_comp17320_c0_seq1	-3.07178	2.32781	-5.56701	5.81e-06	0.000753347	3.98306	1001	proteasome subunit beta type-7	20	9.97424e-46	0.641	17	P:protein polyubiquitination; C:nucleoplasm; F:protein binding; P:regulation of cellular amino acid metabolic process; P:positive regulation of ubiquitin-protein ligase activity during mitotic cell cycle; P:viral reproduction; P:antigen processing and presentation of peptide antigen via MHC class I; P:negative regulation of ubiquitin-protein ligase activity during mitotic cell cycle; C:cytosol; P…	-		0.118933
001174-001179_All_comp11274_c0_seq1	-3.07014	4.39077	-6.53564	4.28e-07	0.000219908	6.44315	3877	steroid dehydrogenase kik-i	20	2.83986e-49	0.5685	4	P:multicellular organismal development; P:biosynthetic process; C:cell part; F:oxidoreductase activity, acting on the CH-OH group of donors, NAD or NADP as acceptor	EC:1.1.1.0		0.119068
001174-001179_All_comp11253_c0_seq1	-3.07002	4.22668	-5.60086	5.3e-06	0.000716478	4.00996	2335	glutamate 5-kinase	20	9.2856e-90	0.621	3	P:cellular amino acid biosynthetic process; F:binding; F:kinase activity	-		0.119078
001174-001179_All_comp4845_c0_seq1	-3.0699	4.73535	-6.07318	1.47e-06	0.000360112	5.20701	1560	glucosyl transferase	20	9.77929e-34	0.426	3	P:response to stimulus; F:UDP-glucosyltransferase activity; P:metabolic process	-		0.119088
001174-001179_All_comp7666_c0_seq1	-3.06944	4.78688	-6.21875	9.97e-07	0.000300886	5.58446	2172	transmembrane protein c2orf18-like	20	2.28238e-34	0.4625	1	C:membrane	-		0.119126
001174-001179_All_comp13742_c0_seq1	-3.06939	4.69779	-6.02724	1.67e-06	0.000381891	5.0894	5739	ankyrin-3-like isoform 1	20	3.68943e-08	0.463	1	C:cell part	-		0.11913
001174-001179_All_comp18613_c0_seq1	-3.06834	2.59745	-5.84764	2.71e-06	0.000489655	4.70623	1464	---NA---	0			0	-			0.119217
001174-001179_All_comp17028_c0_seq1	-3.06441	3.66919	-6.11201	1.33e-06	0.000345103	5.38612	3186	abc transporter protein	20	3.79291e-44	0.542	1	F:hydrolase activity	-		0.119542
001174-001179_All_comp4956_c0_seq1	-3.06436	3.92738	-5.91094	2.28e-06	0.000448915	4.8504	866	60s ribosomal protein	20	1.35962e-98	0.853	4	C:ribosome; F:structural constituent of ribosome; P:translation; P:ribosome biogenesis	-		0.119546
001174-001179_All_comp3600_c0_seq1	-3.06257	4.65695	-6.18383	1.09e-06	0.000314985	5.50552	1107	peroxiredoxin thioredoxin reductase	20	1.32911e-73	0.718	1	F:oxidoreductase activity	-		0.119695
001174-001179_All_comp8975_c0_seq1	-3.06155	4.35863	-5.78551	3.21e-06	0.000539215	4.48514	3131	protein transport protein	20	4.70899e-31	0.4645	2	P:transport; P:cellular process	-		0.11978
001174-001179_All_comp22972_c0_seq1	-3.06009	2.72621	-5.51622	6.67e-06	0.000831253	3.8678	3321	smn-like protein	13	4.09825e-33	0.478462	11	F:NAD or NADH binding; F:nucleotide binding; F:GTP binding; F:malate dehydrogenase (oxaloacetate-decarboxylating) activity; P:oxidation reduction; F:oxidoreductase activity, acting on the CH-OH group of donors, NAD or NADP as acceptor; F:oxidoreductase activity; F:metal ion binding; P:malate metabolic process; P:small GTPase mediated signal transduction; F:malic enzyme activity			0.1199
001174-001179_All_comp16967_c0_seq1	-3.05975	4.02277	-5.83512	2.8e-06	0.000497916	4.64446	3379	coatomer subunit beta	20	8.23734e-114	0.4805	3	C:cytoplasmic part; C:intracellular organelle; C:membrane	-		0.119929
001174-001179_All_comp8388_c0_seq1	-3.05973	4.85306	-5.80473	3.04e-06	0.000520801	4.48282	2803	aminopeptidase n	20	1.79142e-175	0.5675	5	P:proteolysis; F:metallopeptidase activity; F:aminopeptidase activity; F:zinc ion binding; F:hydrolase activity			0.11993
001174-001179_All_comp10247_c0_seq1	-3.05964	4.65243	-5.56069	5.91e-06	0.000762055	3.85694	4269	cystathionine beta-synthase	20	5.31857e-81	0.653	9	P:anatomical structure morphogenesis; P:sulfur compound biosynthetic process; P:cellular amino acid catabolic process; C:intracellular part; P:organ development; P:cysteine metabolic process; P:biological regulation; F:catalytic activity; F:binding	-		0.119938
001174-001179_All_comp6510_c0_seq1	-3.05912	5.98165	-6.10837	1.34e-06	0.00034662	5.13471	3936	cytosolic phosphoglucose isomerase	20	0	0.7235	9	P:gluconeogenesis; F:glucose-6-phosphate isomerase activity; P:response to cadmium ion; P:defense response to fungus, incompatible interaction; P:glycolysis; C:cytosol; P:starch metabolic process; P:sucrose metabolic process; P:pentose-phosphate shunt	EC:5.3.1.9		0.119981
001174-001179_All_comp3200_c0_seq1	-3.05869	3.46374	-5.75134	3.52e-06	0.000566979	4.45959	618	60s ribosomal protein l40	20	4.30536e-53	0.925	5	C:ribosome; F:structural constituent of ribosome; C:nucleus; P:translation; P:ribosome biogenesis	-		0.120017
001174-001179_All_comp1177_c0_seq1	-3.05826	2.47419	-5.60086	5.3e-06	0.000716478	4.07678	1255	---NA---	0			0	-			0.120053
001174-001179_All_comp8851_c0_seq1	-3.05726	3.0603	-5.87328	2.53e-06	0.000468152	4.7833	668	nucleoside diphosphate kinase	20	3.70166e-51	0.792	30	C:lamellipodium; P:microtubule-based process; P:adherens junction organization; F:nucleoside diphosphate kinase activity; P:CTP biosynthetic process; C:nuclear microtubule; F:GTP binding; P:protein amino acid autophosphorylation; F:microtubule binding; P:nucleoside diphosphate phosphorylation; C:ruffle; P:peptidyl-serine phosphorylation; P:mitosis; P:regulation of tube architecture, open tracheal…	EC:2.7.4.6		0.120136
001174-001179_All_comp7281_c0_seq1	-3.05651	5.14008	-6.32975	7.41e-07	0.000266519	5.83774	2491	indolepyruvate decarboxylase	20	3.61689e-47	0.4455	1	F:catalytic activity	-		0.120198
001174-001179_All_comp6221_c0_seq1	-3.05351	5.10369	-6.08013	1.45e-06	0.000359691	5.18309	2975	major facilitator superfamily domain-containing protein	20	2.42218e-45	0.4295	2	C:integral to membrane; P:transmembrane transport			0.120449
001174-001179_All_comp6020_c0_seq1	-3.05235	4.3632	-6.58928	3.72e-07	0.000203927	6.58308	1405	protein	20	3.19711e-65	0.5745	2	C:chloroplast envelope; C:chloroplast thylakoid membrane	-		0.120545
001174-001179_All_comp17319_c0_seq1	-3.0518	4.4296	-6.49829	4.73e-07	0.000229754	6.34365	4447	atp-binding cassette protein subfamily b member 2	20	0	0.559	10	P:gravitropism; C:vacuolar membrane; P:root hair elongation; P:basipetal auxin transport; P:auxin efflux; F:xenobiotic-transporting ATPase activity; C:plasmodesma; P:response to cytokinin stimulus; C:plasma membrane; P:drug transmembrane transport	EC:3.6.3.44		0.120591
001174-001179_All_comp20841_c0_seq1	-3.05167	3.35822	-5.94027	2.11e-06	0.000431127	4.9521	3691	phosphoribosylpyrophosphate synthetase	20	1.07086e-130	0.804	8	F:kinase activity; P:nucleotide biosynthetic process; P:phosphorylation; F:ribose phosphate diphosphokinase activity; F:magnesium ion binding; P:nucleoside metabolic process; P:pentose-phosphate shunt; P:purine base metabolic process	EC:2.7.6.1		0.120602
001174-001179_All_comp1136_c0_seq1	-3.05162	6.51398	-6.01729	1.71e-06	0.000386339	4.79798	1460	elongation factor-2 kinase	16	1.52837e-17	0.48875	1	P:cellular process	-		0.120606
001174-001179_All_comp10080_c0_seq1	-3.05095	4.30937	-6.17663	1.12e-06	0.000319094	5.5167	2569	peptidase m24 family protein	20	2.79063e-127	0.5725	2	F:peptidase activity; C:chloroplast stroma	-		0.120662
001174-001179_All_comp8511_c0_seq1	-3.04978	4.50617	-6.18496	1.09e-06	0.000314985	5.52225	2102	---NA---	0			0	-			0.12076
001174-001179_All_comp24485_c0_seq1	-3.04911	1.78619	-5.58348	5.55e-06	0.000734358	3.96215	1617	---NA---	0			0	-			0.120817
001174-001179_All_comp12325_c0_seq1	-3.04857	4.27645	-5.99876	1.8e-06	0.000395597	5.05366	3601	ankyrin	20	5.91472e-09	0.4345	1	C:cell part	-		0.120862
001174-001179_All_comp23236_c0_seq1	-3.04696	3.62161	-5.45264	7.94e-06	0.000937651	3.67017	4714	coatomer alpha	20	0	0.539	1	C:cytoplasmic part	-		0.120997
001174-001179_All_comp7284_c0_seq1	-3.04642	5.08193	-6.28608	8.32e-07	0.000282695	5.72943	2427	lipase domain-containing protein	4	1.06532e-11	0.4275	4	P:lipid metabolic process; F:hydrolase activity; F:feruloyl esterase activity; F:triglyceride lipase activity			0.121042
001174-001179_All_comp13545_c0_seq1	-3.04557	2.76662	-5.89859	2.36e-06	0.000453893	4.84281	945	---NA---	0			0	-			0.121113
001174-001179_All_comp32331_c0_seq1	-3.04515	1.22977	-5.55565	5.99e-06	0.000771862	3.77075	1157	---NA---	0			0	-			0.121148
001174-001179_All_comp6947_c0_seq1	-3.04317	5.58797	-6.28712	8.3e-07	0.000282677	5.6679	7437	glutamate carboxypeptidase	20	1.03985e-119	0.662	1	F:exopeptidase activity	-		0.121315
001174-001179_All_comp348_c0_seq1	-3.04191	8.75419	-5.89683	2.37e-06	0.000453893	3.95854	1495	hemolysin-type calcium-binding repeat 2 copies family protein	4	6.85872e-13	0.475	12	P:cell-matrix adhesion; P:integrin-mediated signaling pathway; F:binding; F:calcium ion binding; F:receptor activity; P:cell adhesion; C:integrin complex; P:proteolysis; F:peptidase activity; F:carboxypeptidase activity; C:outer membrane-bounded periplasmic space; C:extrachromosomal circular DNA			0.121421
001174-001179_All_comp17344_c0_seq1	-3.04005	4.05464	-6.39322	6.25e-07	0.000250771	6.09486	4060	kh domain-containing protein	5	2.30675e-25	0.404	3	F:RNA binding; F:hydrolase activity; F:ubiquitin thiolesterase activity			0.121577
001174-001179_All_comp1861_c0_seq1	-3.03981	5.75537	-5.81546	2.96e-06	0.000511751	4.38525	1427	phosphoglycerate kinase	20	9.06263e-124	0.7665	7	F:phosphoglycerate kinase activity; P:phosphorylation; F:ATP binding; P:glycolysis; C:cytosol; P:gluconeogenesis; P:carbon utilization	EC:2.7.2.3		0.121598
001174-001179_All_comp19530_c0_seq1	-3.03853	4.02405	-5.76431	3.4e-06	0.000556632	4.45827	4330	---NA---	0			0	-			0.121706
001174-001179_All_comp25179_c0_seq1	-3.03818	2.73822	-5.6254	4.95e-06	0.000690721	4.14706	2726	rac-beta serine threonine protein	20	3.10026e-124	0.7535	5	P:protein amino acid phosphorylation; F:ATP binding; F:lyase activity; F:protein serine/threonine kinase activity; P:serine family amino acid metabolic process	EC:2.7.11.0		0.121735
001174-001179_All_comp16606_c0_seq1	-3.03814	3.3915	-6.819	2.03e-07	0.000168982	7.18257	1940	proteasome regulatory	20	2.08364e-108	0.7815	1	C:proteasome complex	-		0.121739
001174-001179_All_comp3896_c0_seq1	-3.03326	4.11281	-5.9487	2.06e-06	0.000424632	4.93518	821	glutathione s-	20	7.1991e-14	0.4935	2	F:transferase activity; F:glutathione transferase activity			0.122151
001174-001179_All_comp8763_c0_seq1	-3.03194	4.352	-5.87407	2.52e-06	0.000468152	4.71877	1796	alpha tubulin	20	0	0.8275	8	C:microtubule; P:protein polymerization; P:GTP catabolic process; P:microtubule-based movement; F:GTPase activity; F:structural molecule activity; C:cytoplasm; F:GTP binding	-		0.122263
001174-001179_All_comp12585_c0_seq1	-3.02936	3.73335	-6.65512	3.12e-07	0.000192407	6.7746	1621	cytoplasmic asparaginase i	20	9.48604e-88	0.5905	1	F:hydrolase activity	-		0.122482
001174-001179_All_comp30245_c0_seq1	-3.02905	2.44116	-5.50802	6.82e-06	0.00084171	3.84067	3526	conserved hypothetical protein [Neospora caninum Liverpool]	1	5.40923e-07	0.44	3	F:protein binding involved in protein folding; F:binding; P:protein folding			0.122508
001174-001179_All_comp18286_c0_seq1	-3.02869	3.40379	-6.43602	5.58e-07	0.000242377	6.21978	3400	t complex	20	4.46419e-176	0.7625	3	P:cellular protein metabolic process; F:transferase activity; F:nucleotide binding	-		0.122539
001174-001179_All_comp11948_c0_seq1	-3.02846	4.01729	-5.94427	2.09e-06	0.000427933	4.93064	2266	long-chain fatty acid	20	6.79025e-138	0.5525	4	F:ligase activity; F:long-chain-fatty-acid-CoA ligase activity; P:metabolic process; F:catalytic activity			0.122558
001174-001179_All_comp6270_c0_seq1	-3.02775	3.91915	-5.98287	1.88e-06	0.00040561	5.03769	1370	60s ribosomal protein	20	2.06211e-77	0.73	4	C:ribosome; F:structural constituent of ribosome; P:translation; P:ribosome biogenesis	-		0.122618
001174-001179_All_comp7958_c0_seq1	-3.02258	3.77018	-6.17936	1.11e-06	0.000318108	5.55546	1130	hemolysin-type calcium-binding repeat 2 copies family protein	1	3.80049e-07	0.43	7	P:cell-matrix adhesion; P:integrin-mediated signaling pathway; F:binding; F:calcium ion binding; F:receptor activity; P:cell adhesion; C:integrin complex			0.123059
001174-001179_All_comp28826_c0_seq1	-3.02206	3.04606	-5.60443	5.25e-06	0.000711857	4.09199	5493	type i fatty acid	20	7.00217e-73	0.446	2	F:transferase activity, transferring acyl groups other than amino-acyl groups; F:oxidoreductase activity	EC:2.3.1.0		0.123103
001174-001179_All_comp26245_c0_seq1	-3.02117	3.04505	-5.56454	5.85e-06	0.000756996	3.98917	4377	protein with 12x transmembrane regions	6	4.26288e-17	0.496667	2	F:transferase activity, transferring acyl groups other than amino-acyl groups; C:integral to membrane			0.123179
001174-001179_All_comp24491_c0_seq1	-3.02028	2.32709	-6.12182	1.29e-06	0.000340824	5.36879	2579	hypothetical protein [Cryptosporidium hominis TU502]	2	2.00948e-08	0.42	2	C:nuclear pore; P:poly(A)+ mRNA export from nucleus			0.123255
001174-001179_All_comp10596_c0_seq1	-3.01932	3.75262	-6.04089	1.61e-06	0.000373075	5.19741	2730	carbonyl reductase	20	6.20065e-40	0.5935	2	C:intracellular; F:zinc ion binding	-		0.123337
001174-001179_All_comp7274_c0_seq1	-3.01851	4.36282	-6.27456	8.59e-07	0.000284471	5.76723	2674	class i chitinase	20	7.26874e-18	0.5175	1	P:metabolic process	-		0.123406	Bacterial chitinase [Legionella nagasakiensis]
001174-001179_All_comp19645_c0_seq1	-3.01814	2.97263	-5.6808	4.26e-06	0.000627777	4.2897	2098	membrane skeletal protein	3	5.06851e-07	0.46	2	F:hydrolase activity; C:integral to membrane			0.123438
001174-001179_All_comp30115_c0_seq1	-3.01769	2.17657	-5.47961	7.37e-06	0.000889699	3.7538	2196	---NA---	0			0	-			0.123476
001174-001179_All_comp9980_c0_seq1	-3.01748	3.14655	-5.96113	1.99e-06	0.000418236	5.00827	1026	glycoprotein fp21	20	3.34936e-36	0.666	3	P:ubiquitin-dependent protein catabolic process; F:kinase activity; P:phosphorylation			0.123495
001174-001179_All_comp4563_c0_seq1	-3.01535	5.44494	-6.75197	2.42e-07	0.000178993	6.90509	7421	myosin head motor domain-containing protein yo i	20	4.96473e-130	0.4575	1	F:hydrolase activity	-		0.123677
001174-001179_All_comp17607_c0_seq1	-3.0143	2.79937	-5.59748	5.35e-06	0.000718556	4.07623	1877	---NA---	0			0	-			0.123767
001174-001179_All_comp10954_c0_seq1	-3.01355	4.27169	-5.88342	2.46e-06	0.00046275	4.75007	2677	u3 small nucleolar ribonucleoprotein protein	20	4.33844e-38	0.665	2	F:nucleic acid binding; C:mitochondrion	-		0.123831
001174-001179_All_comp14813_c0_seq1	-3.01355	3.83703	-5.68121	4.26e-06	0.000627757	4.25399	2461	phg1a protein	20	4.23695e-141	0.634	2	C:membrane; C:cytoplasmic membrane-bounded vesicle	-		0.123832
001174-001179_All_comp634_c0_seq4	-3.01304	3.62152	-5.66134	4.49e-06	0.000649191	4.21603	211	enolase	20	2.46843e-26	0.9005	8	C:phosphopyruvate hydratase complex; F:phosphopyruvate hydratase activity; F:magnesium ion binding; P:glycolysis; P:tryptophan biosynthetic process; P:gluconeogenesis; P:tyrosine biosynthetic process; P:L-phenylalanine biosynthetic process	EC:4.2.1.11		0.123875
001174-001179_All_comp4759_c0_seq1	-3.01265	5.26258	-6.32459	7.51e-07	0.000267153	5.80813	5966	60s ribosomal protein l7a	20	4.18705e-63	0.764	9	P:translation; C:nucleolus; F:metal ion binding; C:plasmodesma; F:structural constituent of ribosome; C:vacuolar membrane; C:chloroplast; C:cytosolic large ribosomal subunit; P:ribosome biogenesis	-		0.123909
001174-001179_All_comp11666_c0_seq1	-3.01161	4.97899	-5.73478	3.68e-06	0.000578615	4.27934	6089	#NAME?	20	0	0.6425	6	F:hydrolase activity, hydrolyzing O-glycosyl compounds; P:glycogen biosynthetic process; F:cation binding; F:1,4-alpha-glucan branching enzyme activity; P:starch metabolic process; P:sucrose metabolic process	EC:3.2.1.0; EC:2.4.1.18		0.123998
001174-001179_All_comp6812_c0_seq1	-3.011	4.91084	-5.59967	5.31e-06	0.000717461	3.92773	5440	protein	20	3.97688e-28	0.439	5	F:transferase activity; P:metabolic process; F:transferase activity, transferring hexosyl groups; F:transferase activity, transferring glycosyl groups; F:anthocyanidin 3-O-glucosyltransferase activity			0.12405
001174-001179_All_comp16370_c0_seq1	-3.01016	2.97897	-5.83252	2.82e-06	0.00050013	4.67876	4579	small conserved protein	4	1.39642e-10	0.7125	2	F:zinc ion binding; C:intracellular			0.124123
001174-001179_All_comp20438_c0_seq1	-3.01007	2.78041	-5.59962	5.32e-06	0.000717461	4.08166	1992	major intrinsic protein	20	1.87535e-11	0.4835	1	C:membrane	-		0.124131
001174-001179_All_comp10974_c0_seq1	-3.00807	3.43139	-6.14981	1.2e-06	0.000328364	5.48933	1479	nucleosome assembly protein	20	7.95462e-38	0.5485	3	P:nucleosome assembly; C:nucleus; F:binding			0.124303
001174-001179_All_comp22457_c0_seq1	-3.00659	2.21381	-5.98097	1.89e-06	0.000406493	5.00553	1258	u2 snrnp auxiliary factor	20	2.77264e-33	0.4845	6	F:nucleic acid binding; F:nucleotide binding; F:RNA binding; P:mRNA processing; C:nucleus; C:ribonucleoprotein complex			0.12443
001174-001179_All_comp17628_c0_seq1	-3.00585	4.10113	-6.2601	8.92e-07	0.000287941	5.74724	3706	mitogen-activated protein kinase 2	20	2.29675e-165	0.847	11	C:cytoplasm; F:MAP kinase activity; F:peptidase activity; P:protein catabolic process; P:protein amino acid phosphorylation; F:ATP binding; C:proteasome complex; F:nucleoside-triphosphatase activity; P:proteolysis; P:transmembrane receptor protein serine/threonine kinase signaling pathway; P:serine family amino acid metabolic process	EC:2.7.11.24; EC:3.6.1.15		0.124494
001174-001179_All_comp16613_c0_seq1	-3.00329	3.68375	-5.71781	3.85e-06	0.000584758	4.3596	4818	levanase	20	1.56544e-44	0.401	1	F:catalytic activity	-		0.124715
001174-001179_All_comp12743_c0_seq1	-3.00303	3.52844	-5.99939	1.8e-06	0.000395575	5.09923	1620	sterol o-	20	1.01585e-81	0.542	1	F:transferase activity	-		0.124738
001174-001179_All_comp31691_c0_seq1	-3.00229	2.83864	-5.98986	1.84e-06	0.000401955	5.07725	4513	glycosyltransferase family 20 protein	20	4.7785e-88	0.533	1	F:catalytic activity	-		0.124802
001174-001179_All_comp23235_c0_seq1	-3.00222	2.98212	-5.55054	6.08e-06	0.000777041	3.95429	5575	phosphatidylcholine-sterol acyltransferase	20	2.71279e-40	0.4575	7	P:lipid metabolic process; F:transferase activity; F:phosphatidylcholine-sterol O-acyltransferase activity; F:transferase activity, transferring acyl groups; F:O-acyltransferase activity; C:apicoplast; P:lipid storage			0.124808
001174-001179_All_comp11395_c0_seq1	-3.00201	4.37315	-6.0664	1.5e-06	0.000363231	5.22185	3922	vacuolar atp synthase catalytic subunit	20	0	0.8205	8	F:hydrogen ion transporting ATP synthase activity, rotational mechanism; F:ATP binding; F:proton-transporting ATPase activity, rotational mechanism; P:ATP hydrolysis coupled proton transport; C:proton-transporting V-type ATPase, V1 domain; P:ATP synthesis coupled proton transport; C:proton-transporting ATP synthase complex; P:oxidative phosphorylation	-		0.124826
001174-001179_All_comp28859_c0_seq1	-3.00158	3.00432	-6.07473	1.47e-06	0.000360112	5.29703	3214	ubiquitin-activating enzyme	20	0	0.612	6	F:ATP binding; F:ligase activity; F:nucleotide binding; F:small protein activating enzyme activity; F:catalytic activity; P:protein modification process			0.124863
001174-001179_All_comp31644_c0_seq1	-3.00102	2.17171	-5.67338	4.35e-06	0.000635045	4.23777	2650	zip zinc transporter domain-containing protein	20	3.90875e-15	0.4805	7	C:membrane; P:transmembrane transport; P:metal ion transport; F:metal ion transmembrane transporter activity; F:phospholipase A2 activity; P:lipid catabolic process; P:phospholipid metabolic process			0.124911
001174-001179_All_comp24080_c0_seq1	-3.00047	2.84356	-5.67811	4.29e-06	0.000628977	4.2829	3668	nad kinase 1	20	2.94472e-72	0.5835	6	P:pyridine nucleotide biosynthetic process; F:NADH kinase activity; F:NAD+ kinase activity; F:calmodulin binding; P:nicotinamide metabolic process; P:nicotinate nucleotide metabolic process	EC:2.7.1.86; EC:2.7.1.23		0.12496
001174-001179_All_comp25888_c0_seq1	-2.99936	2.4099	-5.71062	3.93e-06	0.000591766	4.35084	2684	serine hydroxymethyltransferase	20	3.59467e-125	0.697	8	P:embryonic development ending in birth or egg hatching; F:pyridoxal phosphate binding; P:serine family amino acid metabolic process; F:protein binding; P:one-carbon metabolic process; C:chloroplast stroma; C:cytosol; F:glycine hydroxymethyltransferase activity	EC:2.1.2.1		0.125056
001174-001179_All_comp21407_c0_seq1	-2.99934	2.91357	-5.63496	4.83e-06	0.000682221	4.17226	4423	major facilitator superfamily with spx domain-containing protein	20	9.76516e-78	0.4845	1	C:membrane	-		0.125057
001174-001179_All_comp13539_c0_seq1	-2.99804	3.94755	-5.84814	2.71e-06	0.000489647	4.68279	2709	---NA---	0			0	-			0.12517
001174-001179_All_comp16558_c0_seq1	-2.99572	5.32888	-6.13641	1.24e-06	0.000333659	5.30177	14677	proteasome subunit	20	6.9283e-83	0.7685	7	C:cytosolic ribosome; C:vacuole; C:proteasome core complex, alpha-subunit complex; P:response to cadmium ion; P:ubiquitin-dependent protein catabolic process; C:nucleus; F:threonine-type endopeptidase activity	EC:3.4.25.0		0.125371
001174-001179_All_comp1023_c0_seq1	-2.99401	7.00223	-5.94415	2.09e-06	0.000427933	4.50283	1709	---NA---	0			0	-			0.12552
001174-001179_All_comp15390_c0_seq1	-2.99334	4.03158	-6.26257	8.86e-07	0.000287412	5.7575	2735	ribonucleoside-diphosphate large	20	0	0.7865	10	C:ribonucleoside-diphosphate reductase complex; P:deoxyribonucleotide biosynthetic process; P:DNA replication; F:ATP binding; F:isomerase activity; F:ribonucleoside-diphosphate reductase activity; P:oxidation reduction; P:purine base metabolic process; P:pyrimidine base metabolic process; P:deoxyribonucleoside diphosphate metabolic process	EC:1.17.4.1		0.125579
001174-001179_All_comp17398_c0_seq1	-2.99246	2.0737	-5.94085	2.11e-06	0.000431107	4.88808	980	mannose-p-dolichol utilization defect 1 protein	20	1.96598e-30	0.5465	2	F:molecular_function; C:integral to membrane			0.125655
001174-001179_All_comp9628_c0_seq1	-2.99116	3.84256	-5.6502	4.63e-06	0.000661418	4.17143	1350	preprocathepsin c	20	1.7801e-57	0.542	5	P:proteolysis; F:cysteine-type peptidase activity; F:cysteine-type endopeptidase activity; F:peptidase activity; F:hydrolase activity			0.125768
001174-001179_All_comp23665_c0_seq1	-2.99065	3.40254	-5.72792	3.75e-06	0.000581448	4.40043	3941	bacterially-derived sulfatase required for use of alkyl- and aryl-sulfates as sulfur sources bds1p	20	2.62803e-34	0.4435	3	F:sterol binding; F:hydrolase activity; F:beta-lactamase activity			0.125813	GREGARINE beta-lactamase domain protein [Gregarina niphandrodes]
001174-001179_All_comp7742_c0_seq1	-2.99024	5.09813	-5.80422	3.05e-06	0.000520801	4.44896	2622	h+-translocating inorganic pyrophosphatase	20	0	0.7465	7	F:hydrogen-translocating pyrophosphatase activity; P:proton transport; F:hydrogen ion transmembrane transporter activity; F:inorganic diphosphatase activity; P:regulation of pH; C:membrane; P:oxidative phosphorylation	EC:3.6.1.1		0.125848
001174-001179_All_comp15703_c0_seq1	-2.989	4.06999	-5.83539	2.8e-06	0.000497916	4.64006	8104	alanine aminotransferase	20	2.04006e-68	0.5235	5	F:binding; P:growth; F:transferase activity; C:cytoplasmic part; P:multicellular organismal development	-		0.125957
001174-001179_All_comp20644_c0_seq1	-2.98898	2.59486	-5.73242	3.7e-06	0.000580184	4.41582	2278	---NA---	0			0	-			0.125958
001174-001179_All_comp18960_c0_seq1	-2.98893	4.06182	-5.8777	2.5e-06	0.000465167	4.752	6649	methylthioribose-1-phosphate isomerase	20	4.96599e-89	0.6715	2	P:cellular biosynthetic process; P:primary metabolic process	-		0.125963
001174-001179_All_comp10112_c1_seq1	-2.98271	4.32976	-6.36469	6.75e-07	0.000259652	6.00339	2059	---NA---	0			0	-			0.126507
001174-001179_All_comp19761_c0_seq1	-2.98222	3.59366	-10.756	1.77e-11	1.5e-07	15.9686	3764	sodium chloride cotransporter isoform a	20	0	0.693	7	F:sodium:chloride symporter activity; P:amino acid transmembrane transport; F:amino acid transmembrane transporter activity; C:membrane; F:sodium:potassium:chloride symporter activity; P:cation transport; P:chloride transport	-		0.12655	bumetanide-sensitive sodium-(potassium)-chloride cotransporter [Cryptotermes secundus] --
001174-001179_All_comp16641_c0_seq1	-2.97698	3.69655	-5.65092	4.62e-06	0.000661263	4.18346	3002	---NA---	0			0	-			0.12701
001174-001179_All_comp19968_c0_seq1	-2.97675	4.28236	-5.79216	3.15e-06	0.000532878	4.50833	7332	n-acetylglucosamine-6-phosphate deacetylase	20	1.82046e-92	0.556	1	F:catalytic activity	-		0.127031
001174-001179_All_comp12574_c0_seq1	-2.9764	4.46638	-5.85055	2.69e-06	0.00048776	4.64405	4528	queuine trna-ribosyltransferase	20	1.13366e-113	0.6845	6	C:ribosome; C:mitochondrion; F:protein binding; F:queuine tRNA-ribosyltransferase activity; C:nucleus; P:queuosine biosynthetic process	EC:2.4.2.29		0.127061
001174-001179_All_comp11317_c0_seq1	-2.97387	4.1059	-5.84104	2.76e-06	0.000493236	4.65176	4041	apicomplexan protein with signal peptide and 3 transmembrane domains	20	6.7837e-86	0.605	6	P:cellular process; F:binding; C:protein complex; C:microtubule cytoskeleton; C:cytoplasm; C:cytoskeletal part	-		0.127285
001174-001179_All_comp1439_c1_seq1	-2.9735	1.95339	-5.72705	3.76e-06	0.000581448	4.34543	1341	26s proteasome non-atpase regulatory subunit 4	20	9.64989e-64	0.632	23	P:response to misfolded protein; P:stamen formation; P:response to sucrose stimulus; P:proteasomal ubiquitin-dependent protein catabolic process; C:membrane; P:response to DNA damage stimulus; F:peptide receptor activity; P:response to salt stress; P:proteasome core complex assembly; P:root hair elongation; C:cytosol; P:regulation of seed germination; P:leaf senescence; P:pollen development; C:pr…	-		0.127317
001174-001179_All_comp17790_c0_seq1	-2.97206	2.88488	-5.78027	3.25e-06	0.000542894	4.5446	1623	small subunit processome homolog	20	1.06575e-22	0.4775	5	F:molecular_function; P:rRNA processing; P:biological_process; C:nucleus; C:nucleolus			0.127445
001174-001179_All_comp7904_c0_seq1	-2.96839	3.33726	-5.44648	8.07e-06	0.000946932	3.67111	839	ran-specific gtpase-activating	20	3.03059e-39	0.7035	3	P:intracellular transport; C:intracellular; F:hydrolase activity			0.127769
001174-001179_All_comp12190_c0_seq1	-2.96761	3.90609	-6.04562	1.59e-06	0.000372374	5.2009	2422	dna-damage inducible protein	20	6.84206e-27	0.446	5	P:proteolysis; F:aspartic-type endopeptidase activity; C:cytoplasm; P:protein transport; P:transport			0.127838
001174-001179_All_comp19285_c0_seq1	-2.96618	2.97723	-6.22692	9.75e-07	0.000299156	5.68227	2356	---NA---	0			0	-			0.127965
001174-001179_All_comp1998_c0_seq1	-2.96215	5.24478	-5.97122	1.94e-06	0.000412095	4.87362	945	---NA---	0			0	-			0.128323
001174-001179_All_comp22691_c0_seq1	-2.96172	1.9148	-5.64524	4.69e-06	0.000668296	4.13934	1612	---NA---	0			0	-			0.128361
001174-001179_All_comp34614_c0_seq1	-2.95995	2.21818	-5.51115	6.76e-06	0.000837233	3.83738	3492	transcription factor	8	1.00585e-13	0.445	3	F:sequence-specific DNA binding; P:translational initiation; F:translation initiation factor activity			0.128519
001174-001179_All_comp116_c0_seq5	-2.95915	5.60824	-5.66188	4.49e-06	0.000648937	3.99259	231	---NA---	0			0	-			0.12859
001174-001179_All_comp35483_c0_seq1	-2.9575	2.02059	-5.70376	4e-06	0.000600241	4.29723	2990	exosome component 10	20	1.86131e-53	0.523	10	P:nucleobase, nucleoside, nucleotide and nucleic acid metabolic process; F:nucleic acid binding; F:exonuclease activity; F:nucleotide binding; P:cellular metabolic process; F:catalytic activity; F:3'-5' exonuclease activity; C:intracellular; C:nuclear exosome (RNase complex); P:RNA processing			0.128737
001174-001179_All_comp17468_c0_seq1	-2.95664	4.61442	-6.29853	8.05e-07	0.000277145	5.80776	6638	centromere microtubule binding	20	0	0.803	5	F:pseudouridine synthase activity; F:RNA binding; P:pseudouridine synthesis; C:ribonucleoprotein complex; P:RNA processing	EC:5.4.99.12		0.128814
001174-001179_All_comp20315_c0_seq1	-2.95432	3.96548	-6.42674	5.72e-07	0.000243102	6.1844	4587	thioredoxin-dependent peroxidase	20	7.89735e-30	0.561	3	F:oxidoreductase activity; P:transport; P:metabolic process	-		0.129021
001174-001179_All_comp19522_c0_seq1	-2.95296	3.21393	-5.63085	4.88e-06	0.000685105	4.15541	4490	serine threonine protein fikk family	20	6.61301e-98	0.561	2	F:protein kinase activity; P:cellular process	-		0.129143
001174-001179_All_comp24026_c0_seq1	-2.95296	3.29908	-6.15579	1.18e-06	0.000327347	5.50592	4525	dna polymerase delta catalytic subunit	20	0	0.6705	7	P:mitotic cell cycle; F:nucleotidyltransferase activity; F:binding; P:DNA repair; P:DNA-dependent DNA replication; F:exonuclease activity; C:nucleus	EC:2.7.7.0		0.129143
001174-001179_All_comp17004_c0_seq1	-2.95275	4.6888	-5.82017	2.92e-06	0.000510477	4.5396	8814	conserved plasmodium protein	20	0	0.535	4	P:nucleobase, nucleoside, nucleotide and nucleic acid metabolic process; F:nucleotide binding; P:small molecule metabolic process; F:catalytic activity	-		0.129162
001174-001179_All_comp8530_c0_seq1	-2.95137	4.01291	-6.35097	7e-07	0.000262106	5.98684	2191	---NA---	0			0	-			0.129286
001174-001179_All_comp9269_c0_seq1	-2.94984	3.77435	-5.62234	5e-06	0.000694488	4.10272	1589	vesicle-associated membrane	20	5.7011e-29	0.5365	6	F:structural molecule activity; P:transcription, DNA-dependent; F:DNA-directed RNA polymerase activity; C:RNA polymerase complex; F:DNA binding; C:integral to membrane			0.129423
001174-001179_All_comp14002_c0_seq1	-2.94945	3.67406	-6.57335	3.88e-07	0.000210153	6.5675	2740	cytoplasmic trna 2-thiolation protein 1	20	8.33581e-69	0.6705	3	C:cytoplasm; P:tRNA modification; F:RNA binding	-		0.129457
001174-001179_All_comp4812_c0_seq1	-2.9485	5.75017	-6.37917	6.49e-07	0.000256266	5.88551	6729	---NA---	0			0	-			0.129543
001174-001179_All_comp12839_c0_seq1	-2.94764	2.58805	-5.52293	6.55e-06	0.000822012	3.88356	1115	dentin sialophosphoprotein precursor	11	2.32983e-09	0.428182	13	P:lipid metabolic process; F:phospholipase A1 activity; F:catalytic activity; F:electron carrier activity; F:cytochrome-c oxidase activity; C:integral to membrane; F:copper ion binding; P:electron transport chain; C:cell wall; P:cell adhesion; F:chitin binding; P:chitin metabolic process; C:extracellular region			0.12962
001174-001179_All_comp28991_c0_seq1	-2.94723	1.53179	-5.57572	5.67e-06	0.000742327	3.90088	1364	conserved plasmodium protein	20	6.93245e-17	0.4495	0	-			0.129657
001174-001179_All_comp20666_c0_seq1	-2.9466	3.8856	-5.75247	3.51e-06	0.000566583	4.4358	6071	dna topoisomerase	20	0	0.6575	4	P:cellular macromolecule metabolic process; P:nucleic acid metabolic process; F:DNA binding; F:isomerase activity	-		0.129714
001174-001179_All_comp24654_c0_seq1	-2.9464	2.92866	-5.5745	5.69e-06	0.000743824	4.01662	2680	phospholipase d alpha	20	2.09483e-141	0.543	1	C:cell part	-		0.129731
001174-001179_All_comp11272_c0_seq1	-2.94635	4.07267	-6.10527	1.35e-06	0.000347645	5.34591	2129	---NA---	0			0	-			0.129736
001174-001179_All_comp9297_c0_seq1	-2.94552	2.98144	-5.44902	8.01e-06	0.000943653	3.69195	951	cytidylate kinase	20	3.9782e-57	0.685	4	P:phosphorylation; P:nucleotide metabolic process; F:nucleotide kinase activity; F:nucleotide binding	-		0.12981
001174-001179_All_comp7150_c0_seq1	-2.94546	5.32897	-5.51117	6.76e-06	0.000837233	3.63046	3485	sodium phosphate symporter	20	5.59547e-73	0.4835	3	P:phosphate transport; C:membrane; F:inorganic phosphate transmembrane transporter activity			0.129816	GREGARINE phosphate transporter [Gregarina niphandrodes]
001174-001179_All_comp17865_c0_seq1	-2.94482	2.96731	-5.67671	4.31e-06	0.000630688	4.27902	2555	putative porin [Neospora caninum Liverpool]	3	1.52422e-24	0.493333	5	C:mitochondrial outer membrane; P:anion transport; F:voltage-gated anion channel activity; P:transmembrane transport; P:regulation of anion transport			0.129873	GREGARINE speckle-type POZ (SPOP) family, MATH domain protein [Gregarina niphandrodes]
001174-001179_All_comp5703_c0_seq1	-2.94284	3.37809	-6.27299	8.62e-07	0.000284966	5.80498	568	---NA---	0			0	-			0.130052
001174-001179_All_comp20709_c0_seq1	-2.94266	4.15748	-5.55323	6.03e-06	0.000775494	3.88753	5487	sodium hydrogen exchanger	20	2.49326e-62	0.541	1	P:transport	-		0.130069
001174-001179_All_comp21320_c0_seq1	-2.94252	2.61008	-5.75299	3.5e-06	0.000566583	4.46902	2090	redoxin domain protein	20	2.04083e-24	0.6415	1	F:oxidoreductase activity	-		0.13008
001174-001179_All_comp634_c0_seq1	-2.93751	6.24623	-5.57775	5.64e-06	0.000740844	3.65668	1016	eno2 protein	20	2.50291e-68	0.8495	18	C:soluble fraction; C:phosphopyruvate hydratase complex; P:response to organic cyclic substance; F:magnesium ion binding; C:photoreceptor inner segment; C:synaptosome; P:glycolysis; P:gluconeogenesis; F:protein heterodimerization activity; P:response to estradiol stimulus; P:response to drug; F:protein homodimerization activity; F:phosphopyruvate hydratase activity; C:plasma membrane; C:perikaryo…	EC:4.2.1.11		0.130533
001174-001179_All_comp116_c0_seq2	-2.93706	4.33695	-5.73822	3.65e-06	0.000576154	4.3591	544	hemolysin-type calcium-binding repeat 2 copies family protein	4	5.70678e-12	0.4925	11	P:cell-matrix adhesion; P:integrin-mediated signaling pathway; F:binding; F:calcium ion binding; F:receptor activity; P:cell adhesion; C:integrin complex; P:proteolysis; F:peptidase activity; F:serine-type endopeptidase activity; C:extrachromosomal circular DNA			0.130574
001174-001179_All_comp21468_c0_seq1	-2.937	3.24571	-6.0163	1.72e-06	0.000386721	5.14903	2930	---NA---	0			0	-			0.13058
001174-001179_All_comp8494_c0_seq1	-2.92974	3.63122	-5.67977	4.27e-06	0.000628853	4.26227	1650	vacuolar atp synthase subunit	20	2.95249e-145	0.9295	10	F:hydrogen ion transporting ATP synthase activity, rotational mechanism; F:ATP binding; P:vacuolar acidification; F:proton-transporting ATPase activity, rotational mechanism; P:ATP hydrolysis coupled proton transport; C:vacuole; C:proton-transporting V-type ATPase, V1 domain; P:ATP synthesis coupled proton transport; C:proton-transporting ATP synthase complex; P:oxidative phosphorylation	-		0.131238
001174-001179_All_comp17301_c0_seq1	-2.92858	3.45359	-5.4552	7.88e-06	0.000932737	3.68629	4699	saccharopine dehydrogenase	20	3.8803e-40	0.4605	5	P:oxidation reduction; F:oxidoreductase activity; F:nucleotide binding; F:saccharopine dehydrogenase (NAD+, L-glutamate-forming) activity; F:saccharopine dehydrogenase (NAD+, L-lysine-forming) activity			0.131344
001174-001179_All_comp13271_c0_seq1	-2.9244	3.68346	-6.20995	1.02e-06	0.000304001	5.63701	1763	cell division cycle protein 48	20	0	0.8765	3	F:microtubule-severing ATPase activity; F:ATP binding; P:cell division	EC:3.6.4.3		0.131725
001174-001179_All_comp20723_c0_seq1	-2.92357	3.21649	-5.7211	3.82e-06	0.000583585	4.38866	2563	abnormal x segregation-like	20	1.94087e-11	0.509	1	C:membrane	-		0.1318
001174-001179_All_comp11103_c0_seq1	-2.92295	4.12295	-6.0184	1.71e-06	0.000386339	5.11486	5062	amino acid	20	6.28904e-30	0.4525	6	C:integral to membrane; C:membrane; F:nucleic acid binding; F:hydrolase activity, acting on ester bonds; F:endonuclease activity; P:DNA catabolic process			0.131857
001174-001179_All_comp12141_c0_seq1	-2.92075	2.94384	-5.47581	7.45e-06	0.000895008	3.76189	3384	snrnp protein	20	0	0.731	6	F:ATP-dependent helicase activity; C:apicoplast; F:nucleic acid binding; F:ATP binding; F:transferase activity; C:nucleus	-		0.132059
001174-001179_All_comp14619_c0_seq1	-2.91815	3.32992	-5.61189	5.14e-06	0.000704405	4.10146	1587	protein	14	2.31934e-14	0.47	5	C:integral to membrane; P:DNA methylation; F:DNA binding; F:methyltransferase activity; P:methylation			0.132297
001174-001179_All_comp467_c0_seq1	-2.91437	7.93596	-6.04197	1.6e-06	0.000372999	4.55391	1365	hemolysin-type calcium-binding repeat 2 copies family protein	2	8.47434e-15	0.455	9	P:cell-matrix adhesion; P:integrin-mediated signaling pathway; F:binding; F:calcium ion binding; F:receptor activity; P:cell adhesion; C:integrin complex; P:proteolysis; F:peptidase activity			0.132644
001174-001179_All_comp11163_c0_seq1	-2.91401	3.32264	-5.78255	3.23e-06	0.000541683	4.54435	2535	---NA---	0			0	-			0.132677
001174-001179_All_comp11074_c0_seq1	-2.9135	4.1675	-6.29326	8.17e-07	0.000278769	5.82795	1969	indole-3-acetate beta-glucosyltransferase like protein	20	2.84747e-20	0.5115	2	P:response to UV-B; F:UDP-glucosyltransferase activity	-		0.132724
001174-001179_All_comp5958_c0_seq1	-2.91153	4.59058	-6.07087	1.48e-06	0.000361263	5.21195	2544	cg9383-pa	20	3.25218e-43	0.66	6	P:regulation of nuclear mRNA splicing, via spliceosome; P:muscle organ development; F:protein binding; P:nucleosome assembly; C:RCAF complex; P:dendrite morphogenesis	-		0.132906
001174-001179_All_comp14778_c0_seq1	-2.91113	3.78264	-6.14987	1.2e-06	0.000328364	5.47775	2779	---NA---	0			0	-			0.132942
001174-001179_All_comp14196_c0_seq1	-2.90888	4.28653	-6.07042	1.48e-06	0.000361263	5.23767	3411	zinc finger (ccch type) protein	20	6.54308e-26	0.6375	1	F:binding	-		0.13315
001174-001179_All_comp12403_c0_seq1	-2.90663	3.63957	-5.59447	5.39e-06	0.000720421	4.03866	3707	chaperone protein	20	1.56942e-97	0.6285	1	F:binding	-		0.133358
001174-001179_All_comp20154_c0_seq1	-2.90535	4.31641	-5.56201	5.89e-06	0.000760779	3.89382	5403	rna polymerase rpb1 c-terminal repeat domain-containing protein	20	7.95997e-29	0.467	1	F:catalytic activity	-		0.133476
001174-001179_All_comp14217_c0_seq1	-2.90531	4.02856	-5.58903	5.47e-06	0.000728298	3.99409	5102	tpr domain-containing protein	20	3.41491e-82	0.5355	5	F:binding; F:nucleotide binding; P:oxidation reduction; F:oxidoreductase activity; F:glucose-fructose oxidoreductase activity			0.133479
001174-001179_All_comp571_c0_seq1	-2.90395	7.29221	-5.92579	2.19e-06	0.000440365	4.38801	1223	cinnamyl alcohol dehydrogenase-like protein	20	1.58332e-86	0.69	2	F:oxidoreductase activity; F:binding	-		0.133606	Bacterial NAD(P)-dependent alcohol dehydrogenase [Marinitenerispora sediminis]
001174-001179_All_comp16208_c0_seq1	-2.90301	3.97623	-6.0695	1.49e-06	0.000361504	5.25807	3100	protein	20	1.23103e-15	0.4525	7	F:hydrolase activity; P:metabolic process; F:methyltransferase activity; F:transferase activity; P:methylation; F:molecular_function; P:biological_process			0.133692
001174-001179_All_comp912_c0_seq1	-2.89827	7.58152	-5.69107	4.14e-06	0.000614505	3.68418	2273	---NA---	0			0	-			0.134132
001174-001179_All_comp5951_c0_seq1	-2.89623	4.46104	-5.70797	3.96e-06	0.000594057	4.266	1418	morn repeat-containing protein	20	6.33584e-61	0.6085	1	F:transferase activity	-		0.134322
001174-001179_All_comp11081_c0_seq1	-2.895	4.08999	-6.43621	5.58e-07	0.000242377	6.20218	2172	ring-h2 finger protein atl19	4	1.39434e-07	0.605	1	F:metal ion binding	-		0.134437
001174-001179_All_comp24073_c0_seq1	-2.89306	2.97003	-5.59724	5.35e-06	0.000718556	4.07429	3800	translation initiation factor if-	20	0	0.743	4	F:nucleotidyltransferase activity; P:primary metabolic process; F:nucleotide binding; P:cellular metabolic process	EC:2.7.7.0		0.134617
001174-001179_All_comp23934_c0_seq1	-2.89208	2.85649	-5.71706	3.86e-06	0.000584758	4.38279	3586	amidinotransferase family protein	20	1.92988e-60	0.6285	3	F:hydrolase activity, acting on carbon-nitrogen (but not peptide) bonds, in linear amidines; C:cytoplasm; F:transferase activity			0.134709
001174-001179_All_comp24216_c0_seq1	-2.89065	3.14438	-5.45581	7.87e-06	0.000932008	3.70366	4403	transcription factor iiib	20	1.2259e-80	0.6235	1	P:transcription, DNA-dependent	-		0.134843
001174-001179_All_comp19350_c0_seq1	-2.89023	3.3276	-5.7308	3.72e-06	0.000580184	4.41005	3681	dual specificity protein	20	2.44613e-34	0.4975	2	F:hydrolase activity; F:transferase activity	-		0.134882
001174-001179_All_comp25344_c0_seq1	-2.89003	3.04307	-5.63654	4.81e-06	0.000680003	4.17423	4249	p-type atpase	20	0	0.5535	1	F:hydrolase activity	-		0.1349
001174-001179_All_comp31337_c0_seq1	-2.88253	3.09383	-5.73806	3.65e-06	0.000576154	4.43507	5316	replication factor-a protein 1-like protein	20	1.91155e-51	0.467	6	F:metal ion binding; P:DNA replication; F:nucleic acid binding; F:zinc ion binding; C:nucleus; F:DNA binding			0.135604
001174-001179_All_comp19691_c0_seq1	-2.88229	3.09916	-6.02568	1.67e-06	0.000381891	5.17345	5586	ribosome biogenesis protein	20	1.38924e-52	0.496	4	P:ribosome biogenesis; C:nucleus; F:hydrolase activity; F:exodeoxyribonuclease V activity			0.135626
001174-001179_All_comp33984_c0_seq1	-2.88032	3.13767	-5.46755	7.62e-06	0.000908964	3.73396	5234	kelch motif family protein	20	2.635e-37	0.5235	2	F:ATP binding; F:binding			0.135812
001174-001179_All_comp24090_c0_seq1	-2.87873	2.9486	-5.61687	5.07e-06	0.000697277	4.12513	3424	protein argonaute-2	20	2.55364e-62	0.4425	7	P:negative regulation of macromolecule metabolic process; P:posttranscriptional regulation of gene expression; P:primary metabolic process; F:nucleic acid binding; P:cellular macromolecule biosynthetic process; C:ribonucleoprotein complex; F:hydrolase activity	-		0.135961	GREGARINE piwi domain protein [Gregarina niphandrodes]
001174-001179_All_comp20762_c0_seq1	-2.87064	3.51093	-5.59681	5.36e-06	0.00071868	4.05195	5705	---NA---	0			0	-			0.136726
001174-001179_All_comp12414_c0_seq1	-2.86937	3.41432	-5.76319	3.41e-06	0.000557253	4.49031	2883	succinyl- ligase alpha	20	4.21001e-103	0.7795	6	F:succinate-CoA ligase (ADP-forming) activity; F:nucleotide binding; F:ATP citrate synthase activity; F:succinate-CoA ligase (GDP-forming) activity; P:reductive tricarboxylic acid cycle; C:succinate-CoA ligase complex	EC:6.2.1.5; EC:2.3.3.8; EC:6.2.1.4		0.136847
001174-001179_All_comp20141_c0_seq1	-2.8664	3.92438	-6.30735	7.86e-07	0.000273747	5.8775	5325	uba ts-n domain-containing protein	20	2.98395e-20	0.5765	0	-			0.137128
001174-001179_All_comp7311_c0_seq1	-2.86537	4.90261	-5.63054	4.89e-06	0.000685105	4.00654	4792	rna-binding protein 47c	20	4.27323e-10	0.5705	2	C:cytosol; F:binding	-		0.137227
001174-001179_All_comp28294_c0_seq1	-2.86465	3.02199	-6.08232	1.44e-06	0.000358234	5.31731	4232	eukaryotic initiation factor	20	7.22463e-46	0.543	4	P:translational initiation; F:binding; F:translation initiation factor activity; P:RNA metabolic process			0.137295
001174-001179_All_comp16875_c0_seq1	-2.86358	3.38548	-5.6327	4.86e-06	0.000684307	4.15218	2236	protein with c2h2 zn asr2b-like n- and c-terminus	8	4.63819e-14	0.47125	4	F:zinc ion binding; C:intracellular; F:nucleic acid binding; F:nucleotide binding			0.137397
001174-001179_All_comp16543_c0_seq1	-2.86248	3.77738	-6.34148	7.18e-07	0.000262106	5.97174	5005	cdc14 cell division cycle 14 homolog a ( cerevisiae)	20	2.2328e-94	0.6395	6	C:nucleolus; P:cell proliferation; F:phosphoprotein phosphatase activity; F:protein binding; C:centrosome; P:protein amino acid dephosphorylation	EC:3.1.3.16		0.137501
001174-001179_All_comp11292_c0_seq1	-2.86198	4.42191	-6.61794	3.45e-07	0.000199884	6.65033	4896	26s protease regulatory	20	1.57579e-177	0.9015	18	P:proteasomal ubiquitin-dependent protein catabolic process; F:peptidase activity; C:cytosol; C:proteasome regulatory particle, base subcomplex; P:response to misfolded protein; P:meristem structural organization; P:leaf morphogenesis; P:proteasome core complex assembly; P:response to heat; F:ATP binding; F:microtubule-severing ATPase activity; P:root cap development; P:meristem growth; P:respons…	EC:3.6.4.3		0.137549
001174-001179_All_comp24468_c0_seq1	-2.86171	2.24321	-5.51508	6.69e-06	0.000831898	3.85051	1736	atp-dependent rna helicase	20	8.17882e-93	0.6145	3	F:binding; F:hydrolase activity; C:intracellular part	-		0.137575
001174-001179_All_comp24778_c0_seq1	-2.85932	3.58394	-5.65275	4.6e-06	0.000660321	4.19374	4730	eukaryotic translation initiation factor subunit	20	6.00091e-57	0.465	2	P:translational initiation; F:translation initiation factor activity			0.137803
001174-001179_All_comp24392_c0_seq1	-2.85423	3.4253	-5.56703	5.81e-06	0.000753347	3.97904	4304	dhhc zinc finger domain-containing protein	20	6.75487e-92	0.4615	6	F:metal ion binding; F:zinc ion binding; F:transferase activity; C:integral to membrane; F:phospholipase A2 activity; F:hydrolase activity			0.13829
001174-001179_All_comp29516_c0_seq1	-2.8533	3.60278	-5.85419	2.66e-06	0.000484277	4.71788	9717	thrombospondin type 1 domain-containing protein	9	9.0715e-148	0.451111	1	F:catalytic activity	-		0.138379
001174-001179_All_comp16971_c0_seq1	-2.85285	3.51842	-5.71863	3.85e-06	0.000584758	4.36928	4500	ethanolaminephosphotransferase 9 transmembrane domain protein involved in lipid metabolism	20	7.19708e-44	0.499	6	F:phosphotransferase activity, for other substituted phosphate groups; F:transferase activity; P:phospholipid biosynthetic process; C:membrane; F:ethanolaminephosphotransferase activity; C:integral to membrane			0.138423
001174-001179_All_comp20824_c0_seq1	-2.85162	2.61252	-5.65067	4.63e-06	0.000661263	4.20983	4708	small nuclear ribonucleoprotein f	20	1.93884e-23	0.77	5	P:RNA splicing; C:U7 snRNP; F:RNA binding; C:U12-type spliceosomal complex; C:catalytic step 2 spliceosome	-		0.138541
001174-001179_All_comp34849_c0_seq1	-2.84879	3.22392	-6.09746	1.38e-06	0.000349831	5.35694	5555	cyclin homologue	9	2.08785e-08	0.45	4	F:protein kinase binding; P:regulation of transcription, DNA-dependent; C:holo TFIIH complex; P:regulation of cyclin-dependent protein kinase activity			0.138813
001174-001179_All_comp5101_c0_seq1	-2.84709	4.01676	-5.75185	3.51e-06	0.000566867	4.42282	4720	hydroxyacylglutathione hydrolase	20	2.98576e-40	0.5275	3	F:hydroxyacylglutathione hydrolase activity; F:hydrolase activity; F:zinc ion binding			0.138976
001174-001179_All_comp26886_c0_seq1	-2.84537	4.11929	-6.43679	5.57e-07	0.000242377	6.20133	11003	myosin	20	0	0.5755	2	F:binding; F:catalytic activity	-		0.139142
001174-001179_All_comp19642_c0_seq1	-2.84421	3.48212	-5.77103	3.34e-06	0.00055214	4.50731	3637	sodium:neurotransmitter symporter	7	7.82069e-09	0.424286	5	F:symporter activity; C:integral to membrane; F:neurotransmitter:sodium symporter activity; P:neurotransmitter transport; P:transport			0.139254	putative GREGARINE transmembrane protein [Gregarina niphandrodes]
001174-001179_All_comp8631_c0_seq1	-2.83533	4.93107	-6.12363	1.29e-06	0.000339937	5.31256	3245	nad-dependent epimerase dehydratase	20	8.2584e-79	0.625	8	F:nucleotide binding; P:cellular metabolic process; F:catalytic activity; F:coenzyme binding; F:molecular_function; P:biological_process; C:cellular_component; F:transferase activity			0.140113
001174-001179_All_comp12415_c0_seq1	-2.83186	4.28125	-5.58387	5.55e-06	0.000734293	3.9539	4736	viral a-type inclusion protein repeat containing protein	20	1.11051e-10	0.4295	11	C:cytoskeleton; P:protein targeting to Golgi; C:myosin filament; C:myosin complex; F:motor activity; F:ATP binding; F:actin binding; F:nucleotide binding; C:cytoplasm; C:myofibril; F:calmodulin binding			0.140452
001174-001179_All_comp25129_c0_seq1	-2.83158	3.48145	-5.72191	3.81e-06	0.00058311	4.37936	4359	tpr repeat-containing protein	20	2.63328e-51	0.458	9	F:ATPase activator activity; P:positive regulation of ATPase activity; F:binding; C:cytoplasm; F:chaperone binding; F:isomerase activity; F:peptidyl-prolyl cis-trans isomerase activity; P:protein folding; P:protein peptidyl-prolyl isomerization			0.140479
001174-001179_All_comp17497_c0_seq1	-2.82976	3.48772	-5.85367	2.67e-06	0.000484312	4.72176	2785	---NA---	0			0	-			0.140656
001174-001179_All_comp7878_c0_seq1	-2.8268	5.14256	-5.91712	2.25e-06	0.000444876	4.73884	4154	camp-dependent protein kinase regulatory	20	3.07617e-41	0.5585	1	F:transferase activity	-		0.140945
001174-001179_All_comp17155_c0_seq1	-2.81648	3.54724	-5.92009	2.23e-06	0.000442811	4.89148	2978	glycerol-3-phosphate	20	2.80547e-118	0.6945	8	C:cytosol; P:oxidation reduction; F:glycerol-3-phosphate dehydrogenase (NAD+) activity; P:glycerol-3-phosphate metabolic process; P:triglyceride biosynthetic process; F:nucleotide binding; F:coenzyme binding; C:glycerol-3-phosphate dehydrogenase complex	EC:1.1.1.8		0.141957
001174-001179_All_comp14676_c0_seq1	-2.81575	3.89128	-6.17848	1.11e-06	0.000318189	5.54522	2924	zinc finger (ccch type) protein	20	8.51948e-11	0.5705	2	F:nucleic acid binding; F:zinc ion binding			0.142028
001174-001179_All_comp22685_c0_seq1	-2.81474	2.93589	-5.47027	7.56e-06	0.000907032	3.74726	2762	---NA---	0			0	-			0.142127
001174-001179_All_comp19442_c0_seq1	-2.8143	4.13142	-5.47232	7.52e-06	0.000902767	3.67362	5851	membrane transporter	20	1.02533e-122	0.561	7	C:integral to membrane; C:membrane; P:transmembrane transport; P:transport; F:transporter activity; F:transmembrane transporter activity; P:carbohydrate transport			0.142171	Fungal membrane transporter [Diplocarpon rosae]
001174-001179_All_comp11554_c0_seq1	-2.81176	5.0943	-5.46881	7.59e-06	0.000908334	3.54735	6160	karyopherin beta	20	1.8408e-138	0.545	1	F:transferase activity, transferring acyl groups	-		0.142422
001174-001179_All_comp10654_c0_seq1	-2.81036	3.70492	-5.63418	4.84e-06	0.000682889	4.13659	2437	integrin beta-2-like	20	4.63125e-23	0.443	17	P:cell-matrix adhesion; P:proteolysis; P:integrin-mediated signaling pathway; F:binding; F:receptor activity; P:cell adhesion; C:integrin complex; F:peptidase activity; F:calcium ion binding; F:serine-type endopeptidase activity; F:catalytic activity; C:integral to membrane; C:membrane; P:multicellular organismal development; C:cytoplasm; C:extracellular space; F:cell adhesion molecule binding			0.14256
001174-001179_All_comp12612_c0_seq1	-2.80933	3.04454	-5.82461	2.88e-06	0.000506994	4.65822	1243	nifu protein	20	2.62484e-44	0.804	7	P:iron-sulfur cluster assembly; F:iron-sulfur cluster binding; F:iron ion binding; F:ribonuclease activity; P:tRNA processing; C:mitochondrion; P:regulation of RNA metabolic process	-		0.142662
001174-001179_All_comp14088_c0_seq1	-2.80794	3.79516	-5.51332	6.72e-06	0.0008338	3.81197	4030	ribonucleotide reductase small subunit	20	1.63936e-23	0.4175	5	P:oxidation reduction; F:oxidoreductase activity; F:transition metal ion binding; P:deoxyribonucleoside diphosphate metabolic process; F:ribonucleoside-diphosphate reductase activity			0.1428
001174-001179_All_comp22053_c0_seq1	-2.80716	3.85123	-6.28075	8.44e-07	0.000283796	5.8117	3750	methyltransferase domain containing protein	20	5.71135e-39	0.4095	9	F:methyltransferase activity; F:spermidine synthase activity; F:transferase activity; P:methylation; P:metabolic process; F:catalytic activity; C:cellular_component; F:molecular_function; P:biological_process			0.142876
001174-001179_All_comp19778_c0_seq1	-2.80652	3.00485	-5.43714	8.28e-06	0.000967221	3.65943	2049	---NA---	0			0	-			0.142939
001174-001179_All_comp5469_c0_seq1	-2.80115	3.38994	-5.6579	4.54e-06	0.000653201	4.21724	679	60s ribosomal protein	20	2.10041e-49	0.729	1	C:ribonucleoprotein complex	-		0.143473
001174-001179_All_comp12987_c0_seq1	-2.80068	3.20189	-5.66734	4.42e-06	0.00064329	4.24898	1309	---NA---	0			0	-			0.14352
001174-001179_All_comp18977_c0_seq1	-2.80052	4.14023	-5.4574	7.83e-06	0.000928786	3.63255	4751	protein kinase domain containing protein	20	8.86618e-109	0.661	3	C:plasma membrane; F:protein kinase activity; C:cytosol	-		0.143535
001174-001179_All_comp11115_c0_seq1	-2.79975	4.38055	-5.81679	2.95e-06	0.000511751	4.55974	2181	aspartyl protease	20	2.34682e-71	0.5605	3	C:microtubule associated complex; P:salivary gland cell autophagic cell death; P:nurse cell apoptosis	-		0.143612
001174-001179_All_comp28039_c0_seq1	-2.7995	3.05513	-6.34464	7.12e-07	0.000262106	5.98353	3547	#NAME?	20	5.25067e-18	0.5925	3	P:cellular macromolecule metabolic process; F:protein binding; P:primary metabolic process	-		0.143637
001174-001179_All_comp17576_c0_seq1	-2.79778	4.28165	-6.00371	1.78e-06	0.000392907	5.06124	4737	carbohydrate-binding module family 45 protein	20	0	0.48	4	F:binding; F:kinase activity; P:metabolic process; C:chloroplast	-		0.143809
001174-001179_All_comp10316_c0_seq1	-2.79665	4.34362	-5.88717	2.43e-06	0.00046194	4.7488	8418	protein disulfide-isomerase a6	20	1.60529e-92	0.557	1	F:catalytic activity	-		0.143921
001174-001179_All_comp7497_c0_seq1	-2.79581	5.20501	-5.74414	3.59e-06	0.000570769	4.26813	6353	6-phosphogluconate decarboxylating	20	2.39989e-125	0.677	3	F:binding; F:oxidoreductase activity; P:metabolic process	-		0.144005
001174-001179_All_comp22333_c0_seq1	-2.78976	2.62036	-5.43271	8.38e-06	0.000975618	3.65397	1595	chromosome 22 open reading frame 28	20	0	0.847	9	C:cytoplasm; P:cell-matrix adhesion; F:metal ion binding; P:substrate adhesion-dependent cell spreading; ; F:RNA ligase (ATP) activity; P:tRNA splicing, via endonucleolytic cleavage and ligation; F:ATP binding; F:vinculin binding	EC:6.5.1.3		0.14461
001174-001179_All_comp17698_c0_seq1	-2.78506	3.88451	-5.61689	5.07e-06	0.000697277	4.07695	4373	coatomer subunit beta -1	20	0	0.6425	2	C:membrane coat; C:cytosol	-		0.145082
001174-001179_All_comp13948_c0_seq1	-2.78316	5.00981	-5.8842	2.45e-06	0.00046275	4.66699	9073	actin ii (centractin-like protein)	20	2.24907e-124	0.722	2	C:centrosome; F:nucleotide binding	-		0.145274
001174-001179_All_comp25494_c0_seq1	-2.77844	3.93396	-5.44805	8.04e-06	0.000944517	3.62746	8631	p-loop containing nucleoside triphosphate hydrolase-like protein	20	1.79794e-139	0.526	1	C:cell part	-		0.145749
001174-001179_All_comp11514_c0_seq1	-2.77385	5.18622	-5.7832	3.23e-06	0.000541683	4.37401	6928	oligosaccharyl transferase	20	0	0.6185	4	F:transferase activity, transferring glycosyl groups; C:plasma membrane; C:endoplasmic reticulum; P:response to salt stress	-		0.146214
001174-001179_All_comp2533_c0_seq1	-2.76866	5.10719	-5.61674	5.07e-06	0.000697277	3.9396	1046	---NA---	0			0	-			0.146741
001174-001179_All_comp20045_c0_seq1	-2.76184	3.89982	-5.77514	3.3e-06	0.000549145	4.49156	5815	xpg n-terminal domain containing protein	20	6.4723e-77	0.439	3	P:DNA repair; F:nuclease activity; F:exonuclease activity			0.147436
001174-001179_All_comp11963_c0_seq1	-2.76087	3.64321	-5.54074	6.24e-06	0.000791843	3.895	2197	3 -5 -exoribonuclease family protein	20	8.28287e-16	0.5615	6	F:binding; P:RNA catabolic process; P:mRNA metabolic process; C:intracellular part; F:exoribonuclease activity; P:regulation of RNA metabolic process	-		0.147535
001174-001179_All_comp16079_c0_seq1	-2.75988	4.49701	-5.90482	2.32e-06	0.00045265	4.77971	4200	gamma-glutamyl phosphate reductase	20	1.78767e-113	0.6695	2	F:oxidoreductase activity; P:metabolic process	-		0.147636
001174-001179_All_comp19460_c0_seq1	-2.75818	4.11066	-5.88107	2.48e-06	0.00046275	4.7528	4950	udp-n-acetyl-d-galactosamine:polypeptide n-acetylgalactosaminyltransferase	20	1.81622e-72	0.549	1	F:transferase activity	-		0.147811
001174-001179_All_comp17938_c0_seq1	-2.75379	4.27303	-5.66241	4.48e-06	0.000648693	4.16117	5250	abc-2 type transporter family protein	20	7.41467e-48	0.562	5	F:ATPase activity, coupled to transmembrane movement of substances; P:pollen exine formation; P:pollen maturation; C:plasma membrane; P:transport	-		0.148261
001174-001179_All_comp17732_c0_seq1	-2.75357	3.30633	-5.55207	6.05e-06	0.000776171	3.94502	3403	protein	20	8.24735e-138	0.6245	2	F:transferase activity, transferring pentosyl groups; P:pyridine nucleotide biosynthetic process	EC:2.4.2.0		0.148284
001174-001179_All_comp39306_c0_seq1	-2.7528	2.86894	-6.13059	1.26e-06	0.000336916	5.43673	7675	kinesin family member 21b	20	3.21067e-31	0.406	7	F:ATP binding; F:nucleotide binding; F:microtubule motor activity; P:microtubule-based movement; C:microtubule; C:cytoplasm; C:cytoskeleton			0.148363
001174-001179_All_comp28951_c0_seq1	-2.75236	3.27376	-5.89065	2.41e-06	0.000459098	4.82413	5724	wd-repeat protein	20	1.58474e-35	0.53	3	F:kinase activity; P:phosphorylation; P:intein-mediated protein splicing			0.148408
001174-001179_All_comp2938_c0_seq1	-2.75219	4.48977	-5.42683	8.52e-06	0.000987188	3.51206	743	---NA---	0			0	-			0.148425
001174-001179_All_comp25252_c0_seq1	-2.7425	2.94297	-5.58585	5.52e-06	0.000731623	4.04491	4060	protein	20	9.86768e-77	0.507	6	P:trehalose metabolic process; F:catalytic activity; F:alpha,alpha-trehalase activity; F:hydrolase activity; P:metabolic process; F:hydrolase activity, acting on glycosyl bonds			0.149426
001174-001179_All_comp5587_c0_seq1	-2.738	4.5148	-5.54362	6.19e-06	0.000788145	3.81969	1154	---NA---	0			0	-			0.149892
001174-001179_All_comp32194_c0_seq1	-2.73187	2.56476	-5.47927	7.38e-06	0.00088974	3.77268	3579	hexokinase	20	3.91731e-29	0.4615	1	F:transferase activity	-		0.150531
001174-001179_All_comp24222_c0_seq1	-2.73083	4.38143	-5.83346	2.82e-06	0.000499505	4.60225	10541	#NAME?	20	7.12884e-122	0.626	5	F:hydrolase activity; P:protein amino acid phosphorylation; F:ATP binding; F:protein serine/threonine kinase activity; P:serine family amino acid metabolic process	EC:2.7.11.0		0.150639
001174-001179_All_comp27882_c0_seq1	-2.72289	3.15117	-5.60107	5.29e-06	0.000716478	4.07865	5253	unnamed protein product [Blastocystis hominis]	1	6.35409e-07	0.45	0	-			0.15147
001174-001179_All_comp20043_c0_seq1	-2.72007	3.01843	-5.61928	5.04e-06	0.000696006	4.12965	2624	---NA---	0			0	-			0.151767
001174-001179_All_comp19169_c0_seq1	-2.71891	3.08	-5.44854	8.03e-06	0.000944085	3.6856	1731	calcium antiporter	20	7.56695e-115	0.6675	2	C:membrane; P:transport	-		0.151889
001174-001179_All_comp24524_c0_seq1	-2.71242	3.16247	-5.71824	3.85e-06	0.000584758	4.38142	2857	---NA---	0			0	-			0.152574
001174-001179_All_comp35594_c0_seq1	-2.70475	1.81258	-6.07334	1.47e-06	0.000360112	5.16823	2132	venom carboxylesterase-6-like	20	2.25043e-119	0.561	1		EC:3.1.1.0		0.153387	Venom carboxylesterase-6 [Blattella germanica] -- 55% identity
001174-001179_All_comp25493_c0_seq1	-2.70407	3.12796	-5.70903	3.95e-06	0.000593664	4.35843	3573	trehalose-6-phosphate synthase	20	2.67858e-179	0.5955	9	F:alpha,alpha-trehalose-phosphate synthase (UDP-forming) activity; P:cell division; P:plant-type cell wall biogenesis; C:cytoplasm; P:sugar mediated signaling pathway; P:embryonic development ending in seed dormancy; P:starch metabolic process; P:sucrose metabolic process; P:trehalose biosynthetic process	EC:2.4.1.15		0.15346
001174-001179_All_comp13926_c0_seq1	-2.69937	4.47737	-5.63792	4.79e-06	0.000678165	4.07367	5627	conserved hypothetical protein [Toxoplasma gondii VEG]	3	2.417e-12	0.47	0	-			0.15396
001174-001179_All_comp16043_c0_seq1	-2.69751	4.26418	-5.61251	5.13e-06	0.00070394	4.02919	6158	#NAME?	20	4.41199e-116	0.6135	5	P:cellular aromatic compound metabolic process; P:oxidation reduction; F:oxidoreductase activity; F:oxidoreductase activity, acting on single donors with incorporation of molecular oxygen, incorporation of two atoms of oxygen; F:ferrous iron binding			0.154158
001174-001179_All_comp19352_c0_seq1	-2.69039	3.54926	-6.05472	1.55e-06	0.000368261	5.23898	2296	calcium-dependent protein	20	1.117e-180	0.623	5	F:metal ion binding; P:phosphorylation; F:protein serine/threonine kinase activity; F:nucleotide binding; P:serine family amino acid metabolic process	EC:2.7.11.0		0.154922
001174-001179_All_comp7283_c0_seq1	-2.68853	3.67359	-5.80861	3.01e-06	0.000518044	4.5931	1064	eukaryotic translation elongation factor 1 beta 2	20	4.53196e-15	0.55	4	P:translational elongation; F:translation elongation factor activity; P:translation; C:eukaryotic translation elongation factor 1 complex			0.155121
001174-001179_All_comp12210_c0_seq1	-2.67586	2.69538	-5.52691	6.48e-06	0.000815405	3.89539	2444	probable atp-dependent rna helicase ddx56	20	9.9307e-50	0.4755	12	F:helicase activity; F:nucleic acid binding; F:ATP binding; F:hydrolase activity; F:ATP-dependent helicase activity; P:ribosome biogenesis; C:nucleus; P:rRNA processing; F:nucleotide binding; F:RNA binding; C:nucleolus; C:cellular_component			0.156489
001174-001179_All_comp8477_c0_seq1	-2.67548	4.91731	-5.48165	7.33e-06	0.000887133	3.60169	6415	glutamine glutamate--ammonia ligase	20	5.75994e-135	0.649	2	P:nitrogen compound metabolic process; F:catalytic activity	-		0.156531
001174-001179_All_comp27517_c0_seq1	-2.67256	3.07514	-5.93456	2.14e-06	0.000434936	4.94006	3419	---NA---	0			0	-			0.156849
001174-001179_All_comp21991_c0_seq1	-2.67008	3.85232	-5.59222	5.42e-06	0.000723428	4.01263	5991	myosin a	20	0	0.702	6	F:actin binding; C:plasma membrane; C:myosin complex; C:pellicle; F:ATP binding; F:motor activity	-		0.157117
001174-001179_All_comp13307_c0_seq1	-2.64553	3.11607	-5.73208	3.71e-06	0.000580184	4.41811	3377	eukaryotic translation initiation factor 4e	20	1.5957e-16	0.5225	14	P:system development; F:protein binding; C:cytoskeletal part; P:translation; P:regulation of cell growth; P:nucleic acid metabolic process; P:mitotic spindle organization; P:chromosome organization; P:autophagic cell death; P:mitosis; C:protein complex; P:chromosome segregation; F:RNA cap binding; C:cytoplasmic part	-		0.159815
001174-001179_All_comp20608_c0_seq1	-2.63998	3.69927	-5.62139	5.01e-06	0.000694688	4.10088	3137	chromobox protein homolog 3-like	20	1.0231e-09	0.569	2	C:intracellular non-membrane-bounded organelle; C:intracellular organelle part	-		0.16043
001174-001179_All_comp30784_c0_seq1	-2.63429	3.24921	-5.44404	8.12e-06	0.000949976	3.66505	4759	phosphatidylinositol 3- and 4-kinase family protein	20	2.34733e-93	0.5485	1	F:catalytic activity	-		0.161065
001174-001179_All_comp19373_c0_seq1	-2.62247	3.38026	-5.50651	6.85e-06	0.000842509	3.82052	4106	---NA---	0			0	-			0.162389
001174-001179_All_comp11451_c0_seq1	-2.61909	3.76207	-5.92642	2.19e-06	0.000440365	4.89443	4453	endoplasmic reticulum retention	20	3.98237e-87	0.7725	7	F:receptor activity; F:ER retention sequence binding; P:protein retention in ER lumen; C:integral to membrane; C:endoplasmic reticulum; P:protein transport; P:signal transduction	-		0.16277	Protist ERD2 (endoplasmic reticulum retention receptor), partial [Symbiodinium necroappetens]
001174-001179_All_comp44974_c0_seq1	-2.61662	1.67619	-5.6315	4.87e-06	0.000685105	4.08296	2445	---NA---	0			0	-			0.163049
001174-001179_All_comp33783_c0_seq1	-2.61454	2.41651	-5.42826	8.48e-06	0.000984174	3.64067	3099	conserved plasmodium protein	20	1.89705e-16	0.4615	3	F:transferase activity; F:metal ion binding; F:zinc ion binding			0.163285
001174-001179_All_comp23791_c0_seq1	-2.6082	1.46331	-5.45488	7.89e-06	0.000932743	3.60576	970	ankyrin repeat protein	20	3.62837e-29	0.5815	1	F:binding			0.164004
001174-001179_All_comp19639_c0_seq1	-2.60193	3.72313	-5.72553	3.77e-06	0.000581636	4.37153	2968	ammecr1 domain protein	20	2.44603e-114	0.61	5	P:cellular aromatic compound metabolic process; P:oxidation reduction; F:oxidoreductase activity; F:oxidoreductase activity, acting on single donors with incorporation of molecular oxygen, incorporation of two atoms of oxygen; F:ferrous iron binding			0.164718
001174-001179_All_comp13293_c0_seq1	-2.59557	4.02868	-5.64741	4.67e-06	0.000665061	4.14163	3395	inositol-3-phosphate synthase	20	4.50121e-144	0.7115	3	P:cellular biosynthetic process; F:isomerase activity; P:primary metabolic process	-		0.165446
001174-001179_All_comp10134_c0_seq1	-2.59536	3.0912	-5.51698	6.66e-06	0.000831253	3.86143	4312	endonuclease-reverse transcriptase	20	6.68076e-23	0.453	10	F:RNA binding; P:RNA-dependent DNA replication; F:endonuclease activity; F:RNA-directed DNA polymerase activity; F:zinc ion binding; C:intracellular; F:metal ion binding; F:nucleic acid binding; P:proteolysis; F:cysteine-type peptidase activity			0.16547
001174-001179_All_comp30626_c0_seq1	-2.58635	3.23889	-5.45957	7.79e-06	0.000924916	3.70552	5491	chromodomain-helicase-dna-binding protein	20	3.96213e-76	0.522	1	F:catalytic activity	-		0.166507
001174-001179_All_comp19068_c0_seq1	-2.57363	3.88274	-5.82498	2.88e-06	0.000506994	4.62052	3926	regulator of chromosome condensation	20	8.39816e-41	0.4265	5	F:zinc ion binding; C:intracellular; F:hydrolase activity; P:biological_process; C:cellular_component			0.167981
001174-001179_All_comp12487_c0_seq1	-2.57036	3.72152	-5.58556	5.52e-06	0.000731623	4.00391	1571	conserved protein	20	2.13265e-28	0.6185	1	C:plastid			0.168362
001174-001179_All_comp3161_c0_seq10	-2.4944	2.85232	-6.16292	1.16e-06	0.000326917	5.51871	698	ves g 5 allergen	20	4.65679e-39	0.5915	1	C:extracellular region			0.177464
001174-001179_All_comp19708_c0_seq1	-2.48075	4.4896	-5.72182	3.81e-06	0.00058311	4.28999	5656	viral a-type inclusion protein	20	3.70734e-53	0.4085	14	P:transcription, DNA-dependent; F:DNA-directed RNA polymerase activity; F:ATP binding; F:nucleotide binding; F:microtubule motor activity; P:microtubule-based movement; C:microtubule; P:regulation of transcription, DNA-dependent; F:sequence-specific DNA binding; F:protein dimerization activity; F:transcription factor activity; F:binding; P:intracellular protein transport; C:intracellular			0.179151
001174-001179_All_comp25903_c0_seq1	-2.38845	2.80133	-5.54616	6.15e-06	0.000783895	3.94359	3070	actin	20	1.82616e-112	0.8375	3	C:cytoskeleton; C:cytoplasm; F:ATP binding	-		0.190987
001174-001179_All_comp5262_c0_seq1	-2.36371	5.38164	-7.47918	3.69e-08	5.38e-05	8.76226	2024	glucose dehydrogenase	20	5.40703e-115	0.573	7	P:oxidation reduction; F:oxidoreductase activity, acting on CH-OH group of donors; F:FAD binding; F:choline dehydrogenase activity; P:alcohol metabolic process; F:oxidoreductase activity; F:glucose dehydrogenase activity			0.19429
001174-001179_All_comp26730_c0_seq1	-2.32487	2.28413	-5.89674	2.37e-06	0.000453893	4.81916	2416	sensory neuron membrane protein-1	20	2.43978e-125	0.6415	1	C:membrane	-		0.199593	chemosensory protein [Blattella germanica] -- 100% match
001174-001179_All_comp5264_c0_seq20	-2.24769	4.05749	-7.62138	2.57e-08	4.15e-05	9.17944	2113	beta-glucosidase	20	0	0.6555	3	F:hydrolase activity, hydrolyzing O-glycosyl compounds; F:cation binding; P:carbohydrate metabolic process	EC:3.2.1.0		0.210561
001174-001179_All_comp14593_c0_seq1	-2.20434	3.61586	-8.21843	5.83e-09	1.61e-05	10.5867	1591	hypothetical protein AaeL_AAEL008111 [Aedes aegypti]	20	9.6348e-61	0.8935	0	-			0.216985
001174-001179_All_comp1445_c0_seq1	-2.18257	6.08772	-14.2608	2.1e-14	4.07e-10	22.907	2338	---NA---	0			0	-			0.220284
001174-001179_All_comp2326_c0_seq1	-2.17424	6.3362	-10.1483	6.59e-11	4.06e-07	14.9594	1622	protein takeout-like	20	1.80074e-46	0.5275	1	F:hydrolase activity			0.221559
001174-001179_All_comp11849_c0_seq1	-2.17407	4.35976	-8.41258	3.63e-09	1.11e-05	11.0789	2359	excitatory amino acid transporter 2	20	9.16665e-178	0.8215	25	P:D-aspartate import; C:dendritic shaft; P:sodium ion export; P:response to wounding; C:dendritic spine; F:high-affinity glutamate transmembrane transporter activity; P:dicarboxylic acid transport; C:membrane fraction; C:presynaptic membrane; P:adult behavior; P:neurotransmitter transport; P:visual behavior; C:integral to membrane; P:multicellular organismal aging; F:glutamate:sodium symporter ac…	-		0.221584
001174-001179_All_comp1390_c0_seq1	-2.05214	4.20208	-6.79898	2.14e-07	0.000173616	7.11892	468	---NA---	0			0	-			0.241126
001174-001179_All_comp16577_c0_seq1	-2.03262	3.86277	-7.53016	3.24e-08	4.83e-05	8.95527	3290	amino acid transporter	20	5.90317e-141	0.7425	1	C:integral to membrane	-		0.244411
001174-001179_All_comp20091_c0_seq1	-1.9734	3.11838	-6.94645	1.45e-07	0.000138453	7.49713	2023	---NA---	0			0	-			0.254652
001174-001179_All_comp985_c0_seq2	-1.9348	2.35775	-5.62509	4.96e-06	0.000690721	4.14332	1209	---NA---	0			0	-			0.261557
001174-001179_All_comp10383_c0_seq1	-1.86621	4.35792	-7.97808	1.05e-08	2.21e-05	10.0442	3161	protease m1 zinc metalloprotease	20	0	0.517	1	F:hydrolase activity	-		0.274294
001174-001179_All_comp1934_c0_seq1	-1.7268	3.84787	-5.87978	2.48e-06	0.000463692	4.75643	503	---NA---	0			0	-			0.302122
001174-001179_All_comp1111_c0_seq1	-1.6666	6.64036	-8.13959	7.07e-09	1.74e-05	10.2295	824	hypothetical protein BRAFLDRAFT_101933 [Branchiostoma floridae]	1	6.57442e-07	0.45	3	F:binding; P:transport; F:transporter activity			0.314995
001174-001179_All_comp636_c5_seq12	-1.65945	6.00014	-7.57787	2.87e-08	4.42e-05	8.92046	3431	---NA---	0			0	-			0.316559
001174-001179_All_comp3886_c0_seq1	-1.48938	5.75207	-6.53173	4.33e-07	0.000221362	6.25158	1852	catalase	20	1.06955e-130	0.65	1	F:oxidoreductase activity	-		0.356165
001174-001179_All_comp921_c0_seq1	-1.4804	7.15976	-5.77248	3.32e-06	0.000551617	3.94256	1584	---NA---	0			0	-			0.358389
001174-001179_All_comp29_c1_seq2	-1.4199	5.77392	-6.89297	1.67e-07	0.000149711	7.19267	977	---NA---	0			0	-			0.373739
001174-001179_All_comp9442_c0_seq1	-1.39277	4.69903	-6.28522	8.34e-07	0.000282695	5.73903	2335	cytochrome p450	20	1.62393e-118	0.591	2	F:oxidoreductase activity; C:cell part	-		0.380833	Cytochrome P450 9e2 [Zootermopsis nevadensis] -- 78% similar to hypothetical protein C0J52_03714 [Blattella germanica]
001174-001179_All_comp10452_c0_seq1	-1.39192	4.53951	-5.84031	2.76e-06	0.000493545	4.5812	2059	juvenile hormone esterase	20	6.01559e-146	0.5935	1		EC:3.1.1.0		0.381056	Esterase FE4 [Zootermopsis nevadensis] -- 85% identical to hypothetical protein C0J52_03840 [Blattella germanica]
001174-001179_All_comp6133_c0_seq1	-1.38745	4.1885	-5.69152	4.14e-06	0.000614428	4.22545	817	---NA---	0			0	-			0.38224
001174-001179_All_comp13987_c0_seq1	-1.37221	4.80624	-6.34401	7.13e-07	0.000262106	5.88135	4399	bumetanide-sensitive sodium- -chloride cotransporter	20	0	0.7375	7	P:monovalent inorganic cation transport; P:amino acid transmembrane transport; F:amino acid transmembrane transporter activity; C:membrane; F:sodium:potassium:chloride symporter activity; P:metal ion transport; P:chloride transport	-		0.386298
001174-001179_All_comp6375_c0_seq1	-1.33114	4.98032	-7.09802	9.81e-08	0.000109915	7.81663	1926	isoform cra_a	20	1.0499e-27	0.4225	2	P:regulation of metabolic process; P:protein metabolic process	-		0.397454
001174-001179_All_comp729_c0_seq1	-1.30531	7.79494	-10.3597	4.15e-11	2.96e-07	15.1965	1278	---NA---	0			0	-			0.404635
001174-001179_All_comp8500_c0_seq1	-1.30256	4.57156	-6.25704	9e-07	0.000288253	5.67709	2208	esterase	20	1.93494e-105	0.5765	1		EC:3.1.1.0		0.405406	Esterase FE4 [Blattella germanica] -- 99% match
001174-001179_All_comp5104_c0_seq1	-1.28996	4.35639	-5.78927	3.17e-06	0.000536395	4.46537	1083	39s ribosomal protein mitochondrial	20	2.4082e-104	0.8015	7	C:mitochondrial large ribosomal subunit; F:nucleic acid binding; F:structural constituent of ribosome; C:nucleus; F:zinc ion binding; P:translation; P:ribosome biogenesis	-		0.408962
001174-001179_All_comp556_c0_seq1	-1.23029	8.94468	-11.1049	8.53e-12	8.89e-08	16.5408	1590	lipase 1 precursor	20	1.125e-101	0.6415	1	P:lipid metabolic process			0.426233
001174-001179_All_comp3836_c0_seq1	-1.13724	5.0591	-6.24563	9.28e-07	0.000293978	5.58819	964	---NA---	0			0	-			0.45463
001174-001179_All_comp5625_c0_seq1	-1.10735	5.48265	-6.11713	1.31e-06	0.000342677	5.18713	2377	glucose dehydrogenase	20	1.44416e-138	0.645	1	F:oxidoreductase activity, acting on CH-OH group of donors	-		0.464145
001174-001179_All_comp1632_c0_seq1	-1.1022	8.1747	-13.1911	1.43e-13	2.16e-09	20.8688	4273	isoform a	20	2.53891e-99	0.617	0	-			0.465805
001174-001179_All_comp3154_c0_seq1	-1.08935	5.63348	-6.30799	7.85e-07	0.000273747	5.67082	6357	alpha-2-macroglobulin-like protein 1	20	0	0.5525	4	P:negative regulation of endopeptidase activity; C:extracellular space; C:extracellular region; F:endopeptidase inhibitor activity			0.469972
001174-001179_All_comp568_c1_seq5	-1.07665	5.56411	-5.46813	7.61e-06	0.000908334	3.43034	1737	---NA---	0			0	-			0.474128
001174-001179_All_comp4892_c0_seq1	-1.05155	5.60838	-5.52748	6.47e-06	0.000815069	3.5837	2742	cytochrome p450	20	1.98465e-78	0.533	13	F:metal ion binding; P:oxidation reduction; F:oxidoreductase activity, acting on paired donors, with incorporation or reduction of molecular oxygen; F:heme binding; F:oxidoreductase activity; F:electron carrier activity; F:iron ion binding; F:monooxygenase activity; C:membrane; F:aromatase activity; C:microsome; C:endoplasmic reticulum membrane; C:endoplasmic reticulum			0.482449	Cytochrome P450 4C1 [Blattella germanica] -- 100% match
001174-001179_All_comp523_c0_seq1	-1.00506	6.67223	-8.19947	6.1e-09	1.61e-05	10.3563	4503	small heat shock protein	20	3.36371e-25	0.5575	1	P:response to stress			0.498248	alpha-crystallin B chain [Cryptotermes secundus] -- 100% match to hypothetical protein C0J52_13672 [Blattella germanica]
001174-001179_All_comp4423_c0_seq1	-0.96239	5.76106	-5.62727	4.93e-06	0.000690191	3.82461	1937	gram negative bacteria binding protein 1	20	5.70249e-82	0.6045	2	F:hydrolase activity, hydrolyzing O-glycosyl compounds; P:carbohydrate metabolic process			0.513206
001174-001179_All_comp701_c0_seq1	-0.961283	6.13129	-5.47823	7.4e-06	0.000890683	3.35254	3670	d-3-phosphoglycerate dehydrogenase	20	5.58924e-164	0.7245	15	F:NAD or NADH binding; P:oxidation reduction; P:spinal cord development; P:cell cycle process; P:glycine metabolic process; P:taurine metabolic process; P:neural tube development; P:regulation of gene expression; P:glutamine metabolic process; P:neuron projection development; F:phosphoglycerate dehydrogenase activity; P:threonine metabolic process; P:glial cell development; P:gamma-aminobutyric a…	EC:1.1.1.95		0.5136
001174-001179_All_comp1481_c0_seq1	-0.920899	6.79544	-6.06187	1.52e-06	0.00036534	4.79426	1407	cathepsin d	20	1.21865e-64	0.584	4	P:proteolysis; F:hydrolase activity; F:aspartic-type endopeptidase activity; F:peptidase activity			0.52818
001174-001179_All_comp290_c0_seq1	-0.89657	10.6533	-7.97485	1.06e-08	2.21e-05	8.67924	7943	amino acid transporter	20	8.18229e-38	0.4845	7	P:proteolysis; F:hydrolase activity; C:integral to membrane; F:aspartic-type endopeptidase activity; C:membrane; F:peptidase activity; F:binding			0.537162
001174-001179_All_comp305_c0_seq1	-0.882209	8.81604	-7.75024	1.86e-08	3.32e-05	8.73348	748	---NA---	0			0	-			0.542536
001174-001179_All_comp1274_c0_seq1	-0.845726	7.68727	-6.09665	1.38e-06	0.000349831	4.6791	2037	protein bv8	5	1.37334e-09	0.52	0	-			0.556431
001174-001179_All_comp288_c0_seq1	-0.838388	7.25653	-6.30864	7.84e-07	0.000273747	5.35338	343	---NA---	0			0	-			0.559268
001174-001179_All_comp1786_c0_seq1	-0.835531	6.7056	-5.50311	6.91e-06	0.000848822	3.29919	3713	glucose dehydrogenase	20	5.35408e-130	0.5995	1	F:oxidoreductase activity	-		0.560377
001174-001179_All_comp1225_c0_seq1	-0.817368	8.10231	-5.86313	2.6e-06	0.000478901	3.93735	2608	---NA---	0			0	-			0.567476
001174-001179_All_comp2913_c0_seq1	-0.781502	6.81148	-5.74635	3.57e-06	0.000570224	3.93525	2187	sodium- and chloride-dependent gaba transporter 1	20	0	0.91	8	P:neurotransmitter transport; C:plasma membrane; F:neurotransmitter:sodium symporter activity; C:integral to membrane; F:gamma-aminobutyric acid:sodium symporter activity; P:sodium ion transport; P:gamma-aminobutyric acid transport; P:polyamine transport	-		0.581761
001174-001179_All_comp1908_c0_seq1	-0.761649	7.54605	-5.54763	6.12e-06	0.000781501	3.22125	2636	---NA---	0			0	-			0.589822
001174-001179_All_comp608_c0_seq1	-0.73456	9.09173	-5.73524	3.68e-06	0.00057856	3.29844	2418	aldo keto reductase family	20	3.37483e-42	0.57	1	F:oxidoreductase activity	-		0.601001	Bacterial aldo/keto reductase [Ruminococcus sp.] --
001174-001179_All_comp474_c0_seq1	-0.732384	9.68936	-5.78592	3.2e-06	0.000539215	3.23992	8933	actin-bundling protein	20	1.86407e-139	0.601	4	F:calcium ion binding; F:actin binding; P:biological_process; C:cellular_component			0.601908
001174-001179_All_comp1071_c0_seq1	-0.730474	7.79512	-6.02576	1.67e-06	0.000381891	4.4585	2454	chitin deacetylase 1	20	0	0.9475	8	C:cytoplasm; F:pullulanase activity; P:regulation of tube length, open tracheal system; F:chitin binding; C:extracellular region; F:chitin deacetylase activity; P:chitin metabolic process; P:amino sugar metabolic process	EC:3.2.1.41; EC:3.5.1.41		0.602706	chitin deacetylase 2 [Nilaparvata lugens] -- 100% match to hypothetical protein C0J52_26402, partial [Blattella germanica]
001174-001179_All_comp2704_c0_seq1	-0.668196	8.09342	-5.56789	5.8e-06	0.000753347	3.13224	9374	phosphoribosylformylglycinamidine synthase	20	0	0.5815	2	P:purine ribonucleotide biosynthetic process; F:carbon-nitrogen ligase activity, with glutamine as amido-N-donor	EC:6.3.5.0		0.629293
001174-001179_All_comp497_c0_seq1	-0.646864	8.8585	-7.21806	7.2e-08	8.87e-05	7.34148	1419	pacifastin-related serine protease inhibitor precursor	20	7.55405e-30	0.5685	6	P:proteolysis; F:peptidase inhibitor activity; F:peptidase activity; P:negative regulation of peptidase activity; F:serine-type endopeptidase inhibitor activity; C:extracellular region			0.638667
001174-001179_All_comp3602_c0_seq1	-0.598973	7.37406	-5.56838	5.79e-06	0.000753347	3.3185	7459	---NA---	0			0	-			0.660224
001174-001179_All_comp215_c0_seq1	-0.592903	9.15324	-5.58005	5.61e-06	0.000736935	2.85202	1291	---NA---	0			0	-			0.663007
001174-001179_All_comp573_c0_seq1	-0.592246	7.8563	-6.31028	7.8e-07	0.000273747	5.20831	787	---NA---	0			0	-			0.663309
001174-001179_All_comp61_c0_seq1	-0.567376	10.8146	-6.47237	5.07e-07	0.000235165	4.6724	1130	---NA---	0			0	-			0.674843
001174-001179_All_comp103_c0_seq1	-0.55471	10.6298	-7.64294	2.44e-08	4.03e-05	7.83272	1187	protein takeout-like	20	1.10576e-44	0.591	1	F:hydrolase activity			0.680794
001174-001179_All_comp95_c0_seq1	-0.53007	10.7901	-8.59294	2.35e-09	7.76e-06	10.1516	973	---NA---	0			0	-			0.692521
001174-001179_All_comp177_c17_seq1	-0.529693	8.8662	-5.61887	5.04e-06	0.00069608	3.04719	924	---NA---	0			0	-			0.692702
001174-001179_All_comp907_c0_seq1	-0.435461	9.28729	-5.89829	2.36e-06	0.000453893	3.67642	5160	n-myc downstream regulated	20	8.38282e-137	0.8275	0	-			0.739457
001174-001179_All_comp5_c0_seq1	-0.286412	15.0351	-7.8798	1.35e-08	2.64e-05	4.33608	3501	cytochrome c oxidase subunit i	20	0	0.925	10	P:aerobic respiration; C:mitochondrial inner membrane; F:electron carrier activity; F:heme binding; C:integral to membrane; F:cytochrome-c oxidase activity; P:electron transport; P:mitochondrial electron transport, cytochrome c to oxygen; P:proton transport; C:respiratory chain complex IV	EC:1.9.3.1		0.819939
								60 genes highlighted

## Sheet: Go terms sorted
-
-
-
-
-
-
-
-
-
-
-
-
-
-
-
-
-
-
-
-
-
-
-
-
-
-
-
-
-
-
-
-
-
-
-
-
-
-
-
-
-
-
-
-
-
-
-
-
-
-
-
-
-
-
-
-
-
-
-
-
-
-
-
-
-
-
-
-
-
-
-
-
-
-
-
-
-
-
-
-
-
-
-
-
-
-
-
-
-
-
-
-
-
-
-
-
-
-
-
-
-
-
-
-
-
-
-
-
-
-
-
-
-
-
-
-
-
-
-
-
-
-
-
-
-
-
-
-
-
-
-
-
-
-
-
-
-
-
-
-
-
-
-
-
-
-
-
-
-
-
-
-
-
-
-
-
-
-
-
-
-
-
-
-
-
-
-
-
-
-
-
-
-
-
-
-
-
-
-
-
-
-
-
-
-
-
-
-
-
-
-
-
-
-
-
-
-
-
-
-
-
-
-
-
-
-
-
-
-
-
-
-
-
-
-
-
-
-
-
-
-
-
-
-
-
-
-
-
-
-
-
-
-
-
-
-
-
-
-
-
-
-
-
-
-
-
-
-
-
-
-
-
-
-
-
-
-
-
-
-
-
-
-
-
-
-
-
-
-
-
-
-

## Sheet: P
P:translation	49
P:metabolic process	44
P:ribosome biogenesis	40
P:oxidation reduction	32
P:proteolysis	24
P:transport	23
P:cellular process	16
P:biological_process	15
P:proline metabolic process	14
P:transmembrane transport	13
P:glycolysis	13
P:cellular metabolic process	13
P:phosphorylation	12
P:GTP catabolic process	12
P:gluconeogenesis	12
P:cell adhesion	11
P:cell-matrix adhesion	10
P:carbohydrate metabolic process	10
P:translational elongation	9
P:response to cadmium ion	9
P:regulation of transcription, DNA-dependent	9
P:protein folding	9
P:integrin-mediated signaling pathway	9
P:ubiquitin-dependent protein catabolic process	8
P:protein transport	8
P:methylation	8
P:intracellular protein transport	8
P:serine family amino acid metabolic process	7
P:mRNA metabolic process	7
P:microtubule-based movement	7
P:tyrosine biosynthetic process	6
P:tryptophan biosynthetic process	6
P:tRNA aminoacylation for protein translation	6
P:translational initiation	6
P:transcription, DNA-dependent	6
P:response to stress	6
P:response to salt stress	6
P:purine base metabolic process	6
P:proton transport	6
P:protein amino acid phosphorylation	6
P:nucleosome assembly	6
P:multicellular organismal development	6
P:L-phenylalanine biosynthetic process	6
P:lipid metabolic process	6
P:embryonic development ending in birth or egg hatching	6
P:ATP synthesis coupled proton transport	6
P:signal transduction	5
P:rRNA processing	5
P:protein amino acid dephosphorylation	5
P:pentose-phosphate shunt	5
P:mitosis	5
P:DNA repair	5
P:chitin metabolic process	5
P:sucrose metabolic process	4
P:RNA processing	4
P:reproduction	4
P:regulation of translational initiation	4
P:reductive tricarboxylic acid cycle	4
P:pyrimidine base metabolic process	4
P:protein polymerization	4
P:oxidative phosphorylation	4
P:nucleoside transport	4
P:nucleobase, nucleoside, nucleotide and nucleic acid metabolic process	4
P:nematode larval development	4
P:electron transport	4
P:cellular protein metabolic process	4
P:cellular macromolecule metabolic process	4
P:cellular biosynthetic process	4
P:cell division	4
P:viral transcription	3
P:viral reproduction	3
P:vesicle-mediated transport	3
P:tricarboxylic acid cycle	3
P:translational termination	3
P:starch metabolic process	3
P:small GTPase mediated signal transduction	3
P:S phase of mitotic cell cycle	3
P:RNA-dependent DNA replication	3
P:RNA splicing	3
P:RNA metabolic process	3
P:response to heat	3
P:response to DNA damage stimulus	3
P:regulation of translational elongation	3
P:proteolysis involved in cellular protein catabolic process	3
P:protein peptidyl-prolyl isomerization	3
P:proteasomal ubiquitin-dependent protein catabolic process	3
P:pollen development	3
P:neurotransmitter transport	3
P:metal ion transport	3
P:malate metabolic process	3
P:leaf morphogenesis	3
P:glutathione metabolic process	3
P:endocrine pancreas development	3
P:embryonic development ending in seed dormancy	3
P:DNA replication	3
P:chromosome segregation	3
P:cellular amino acid metabolic process	3
P:carbohydrate transport	3
P:tRNA processing	2
P:tRNA aminoacylation	2
P:trehalose biosynthetic process	2
P:transmembrane receptor protein serine/threonine kinase signaling pathway	2
P:system development	2
P:small molecule metabolic process	2
P:rRNA export from nucleus	2
P:root hair elongation	2
P:response to misfolded protein	2
P:response to drug	2
P:response to cytokinin stimulus	2
P:response to cold	2
P:response to abscisic acid stimulus	2
P:regulation of RNA metabolic process	2
P:regulation of Rho protein signal transduction	2
P:pyruvate metabolic process	2
P:pyridine nucleotide biosynthetic process	2
P:purine nucleotide biosynthetic process	2
P:protein polyubiquitination	2
P:protein amino acid glycosylation	2
P:proteasome core complex assembly	2
P:positive regulation of ubiquitin-protein ligase activity during mitotic cell cycle	2
P:positive regulation of translation	2
P:polyamine transport	2
P:peptidyl-tyrosine dephosphorylation	2
P:organ development	2
P:nucleic acid metabolic process	2
P:nicotinate nucleotide metabolic process	2
P:nicotinamide metabolic process	2
P:negative regulation of ubiquitin-protein ligase activity during mitotic cell cycle	2
P:negative regulation of type I interferon production	2
P:negative regulation of translation	2
P:negative regulation of transcription, DNA-dependent	2
P:negative regulation of macromolecule metabolic process	2
P:negative regulation of apoptosis	2
P:MyD88-independent toll-like receptor signaling pathway	2
P:molting cycle, collagen and cuticulin-based cuticle	2
P:meristem structural organization	2
P:mannose metabolic process	2
P:M/G1 transition of mitotic cell cycle	2
P:isocitrate metabolic process	2
P:iron-sulfur cluster assembly	2
P:intracellular transport	2
P:histone acetylation	2
P:growth	2
P:gravitropism	2
P:glyoxylate metabolic process	2
P:glutamine metabolic process	2
P:fructose metabolic process	2
P:ER to Golgi vesicle-mediated transport	2
P:endonucleolytic cleavage to generate mature 3'-end of SSU-rRNA from (SSU-rRNA, 5.8S rRNA, LSU-rRNA)	2
P:endonucleolytic cleavage in ITS1 to separate SSU-rRNA from 5.8S rRNA and LSU-rRNA from tricistronic rRNA transcript (SSU-rRNA, 5.8S rRNA, LSU-rRNA)	2
P:electron transport chain	2
P:double-strand break repair via homologous recombination	2
P:DNA integration	2
P:DNA damage response, signal transduction by p53 class mediator resulting in cell cycle arrest	2
P:deoxyribonucleoside diphosphate metabolic process	2
P:dendrite morphogenesis	2
P:chromosome organization	2
P:chloride transport	2
P:cellular macromolecule biosynthetic process	2
P:cellular aromatic compound metabolic process	2
P:cell redox homeostasis	2
P:cell cycle process	2
P:cell cycle	2
P:cation transport	2
P:carbon utilization	2
P:biosynthetic process	2
P:ATP catabolic process	2
P:antigen processing and presentation of peptide antigen via MHC class I	2
P:anatomical structure morphogenesis	2
P:anaphase-promoting complex-dependent proteasomal ubiquitin-dependent protein catabolic process	2
P:amino acid transmembrane transport	2
P:acyl-carrier-protein biosynthetic process	2
P:visual behavior	1
P:viral genome replication	1
P:vegetative to reproductive phase transition of meristem	1
P:vacuolar acidification	1
P:UV protection	1
P:UTP biosynthetic process	1
P:urea cycle intermediate metabolic process	1
P:tubulin complex assembly	1
P:tryptophanyl-tRNA aminoacylation	1
P:tryptophan metabolic process	1
P:tRNA splicing, via endonucleolytic cleavage and ligation	1
P:tRNA modification	1
P:triglyceride biosynthetic process	1
P:trichome morphogenesis	1
P:trehalose metabolic process	1
P:transforming growth factor beta receptor signaling pathway	1
P:transcription-coupled nucleotide-excision repair	1
P:toll-like receptor 4 signaling pathway	1
P:toll-like receptor 3 signaling pathway	1
P:toll-like receptor 2 signaling pathway	1
P:toll-like receptor 1 signaling pathway	1
P:Toll signaling pathway	1
P:threonine metabolic process	1
P:tetrapyrrole biosynthetic process	1
P:telomere maintenance via semi-conservative replication	1
P:telomere maintenance via recombination	1
P:telomere maintenance	1
P:telencephalon development	1
P:taurine metabolic process	1
P:T cell receptor signaling pathway	1
P:sulfur compound biosynthetic process	1
P:sugar mediated signaling pathway	1
P:substrate adhesion-dependent cell spreading	1
P:stress-activated MAPK cascade	1
P:streptomycin biosynthetic process	1
P:starch biosynthetic process	1
P:stamen formation	1
P:stamen development	1
P:SRP-dependent cotranslational protein targeting to membrane	1
P:spore germination	1
P:spinal cord development	1
P:spermatogenesis	1
P:spermatid development	1
P:sodium ion transport	1
P:sodium ion export	1
P:sepal formation	1
P:salivary gland cell autophagic cell death	1
P:rRNA catabolic process	1
P:root cap development	1
P:RNA methylation	1
P:RNA catabolic process	1
P:ribosomal small subunit assembly	1
P:response to wounding	1
P:response to virus	1
P:response to UV-B	1
P:response to sucrose stimulus	1
P:response to stimulus	1
P:response to starvation	1
P:response to oxidative stress	1
P:response to organic substance	1
P:response to organic cyclic substance	1
P:response to muscle activity	1
P:response to light stimulus	1
P:response to ionizing radiation	1
P:response to hypoxia	1
P:response to estradiol stimulus	1
P:response to cycloheximide	1
P:response to chemical stimulus	1
P:response to auxin stimulus	1
P:response to antibiotic	1
P:response to amino acid stimulus	1
P:regulation of tube length, open tracheal system	1
P:regulation of tube architecture, open tracheal system	1
P:regulation of translation	1
P:regulation of transcription	1
P:regulation of synaptic transmission	1
P:regulation of synaptic growth at neuromuscular junction	1
P:regulation of seed germination	1
P:regulation of root meristem growth	1
P:regulation of R7 cell differentiation	1
P:regulation of protein stability	1
P:regulation of protein localization	1
P:regulation of protein amino acid phosphorylation	1
P:regulation of pH	1
P:regulation of nuclear mRNA splicing, via spliceosome	1
P:regulation of microtubule cytoskeleton organization	1
P:regulation of metabolic process	1
P:regulation of meiosis	1
P:regulation of histone methylation	1
P:regulation of gene expression	1
P:regulation of flower development	1
P:regulation of cyclin-dependent protein kinase activity	1
P:regulation of cellular protein metabolic process	1
P:regulation of cellular amino acid metabolic process	1
P:regulation of cell proliferation	1
P:regulation of cell growth	1
P:regulation of cell division	1
P:regulation of cell adhesion	1
P:regulation of apoptosis	1
P:regulation of anion transport	1
P:regulation of angiogenesis	1
P:receptor-mediated endocytosis	1
P:queuosine biosynthetic process	1
P:pyrimidine nucleotide biosynthetic process	1
P:purine ribonucleotide biosynthetic process	1
P:pseudouridine synthesis	1
P:protein targeting to Golgi	1
P:protein retention in ER lumen	1
P:protein palmitoylation	1
P:protein monoubiquitination	1
P:protein modification process	1
P:protein metabolic process	1
P:protein K48-linked ubiquitination	1
P:protein K11-linked ubiquitination	1
P:protein import into nucleus, docking	1
P:protein deubiquitination	1
P:protein catabolic process	1
P:posttranscriptional regulation of gene expression	1
P:post-embryonic root development	1
P:positive regulation of NF-kappaB transcription factor activity	1
P:positive regulation of multicellular organism growth	1
P:positive regulation of keratinocyte differentiation	1
P:positive regulation of I-kappaB kinase/NF-kappaB cascade	1
P:positive regulation of growth rate	1
P:positive regulation of glucose import	1
P:positive regulation of epithelial cell proliferation	1
P:positive regulation of ATPase activity	1
P:poly(A)+ mRNA export from nucleus	1
P:pollination	1
P:pollen maturation	1
P:pollen germination	1
P:pollen exine formation	1
P:pole cell migration	1
P:plant-type cell wall biogenesis	1
P:pigmentation	1
P:phototropism	1
P:photosynthesis	1
P:phospholipid transport	1
P:phospholipid metabolic process	1
P:phospholipid biosynthetic process	1
P:phosphoinositide-mediated signaling	1
P:phosphate transport	1
P:peptidyl-serine phosphorylation	1
P:pathogenesis	1
P:oxygen homeostasis	1
P:ovule development	1
P:organelle organization	1
P:oogenesis	1
P:one-carbon metabolic process	1
P:nurse cell apoptosis	1
P:nucleotide-excision repair, DNA gap filling	1
P:nucleotide-binding oligomerization domain containing signaling pathway	1
P:nucleotide metabolic process	1
P:nucleotide biosynthetic process	1
P:nucleoside metabolic process	1
P:nucleoside diphosphate phosphorylation	1
P:nucleocytoplasmic transport	1
P:nucleobase, nucleoside and nucleotide interconversion	1
P:nuclear-transcribed mRNA catabolic process, deadenylation-dependent decay	1
P:nitrogen compound metabolic process	1
P:neuron remodeling	1
P:neuron projection development	1
P:neural tube development	1
P:nerve growth factor receptor signaling pathway	1
P:negative regulation of Wnt receptor signaling pathway	1
P:negative regulation of peptidase activity	1
P:negative regulation of multicellular organism growth	1
P:negative regulation of megakaryocyte differentiation	1
P:negative regulation of flower development	1
P:negative regulation of epidermal growth factor receptor signaling pathway	1
P:negative regulation of endopeptidase activity	1
P:negative regulation of cellular metabolic process	1
P:negative regulation of cell proliferation	1
P:negative regulation of cell growth	1
P:negative regulation of cell cycle	1
P:N-acetylglucosamine metabolic process	1
P:muscle organ development	1
P:multi-organism process	1
P:multicellular organismal process	1
P:multicellular organismal aging	1
P:multicellular organism growth	1
P:mRNA processing	1
P:monovalent inorganic cation transport	1
P:mitotic spindle organization	1
P:mitotic cell cycle	1
P:mitochondrion organization	1
P:mitochondrial electron transport, cytochrome c to oxygen	1
P:mismatch repair	1
P:microtubule-based process	1
P:microtubule cytoskeleton organization	1
P:methionine metabolic process	1
P:meristem growth	1
P:male meiosis	1
P:maintenance of root meristem identity	1
P:lysine biosynthetic process	1
P:L-serine biosynthetic process	1
P:long-term memory	1
P:lipid storage	1
P:lipid catabolic process	1
P:L-glutamate import	1
P:leaf vascular tissue pattern formation	1
P:leaf shaping	1
P:leaf senescence	1
P:leaf formation	1
P:leaf development	1
P:lateral root primordium development	1
P:JNK cascade	1
P:intein-mediated protein splicing	1
P:inositol metabolic process	1
P:innate immune response	1
P:induction of apoptosis by extracellular signals	1
P:induction of apoptosis	1
P:IMP metabolic process	1
P:homeostasis of number of cells within a tissue	1
P:histone lysine methylation	1
P:histone H2B ubiquitination	1
P:heart development	1
P:head involution	1
P:GTP biosynthetic process	1
P:glyoxylate cycle	1
P:glycosphingolipid metabolic process	1
P:glycogen metabolic process	1
P:glycogen biosynthetic process	1
P:glycine metabolic process	1
P:glycerol-3-phosphate metabolic process	1
P:glucose metabolic process	1
P:glucose homeostasis	1
P:glucose 1-phosphate metabolic process	1
P:glial cell development	1
P:germ-line stem cell maintenance	1
P:germ-line stem cell division	1
P:germ cell development	1
P:gene expression	1
P:GDP-fucose transport	1
P:gamma-aminobutyric acid transport	1
P:gamma-aminobutyric acid metabolic process	1
P:gametophyte development	1
P:galactose catabolic process	1
P:fumarate metabolic process	1
P:fermentation	1
P:feminization of hermaphroditic germ-line	1
P:female germ-line stem cell division	1
P:ethylene biosynthetic process	1
P:ethanol oxidation	1
P:establishment or maintenance of polarity of follicular epithelium	1
P:establishment of localization in cell	1
P:erythrocyte differentiation	1
P:epithelial cell migration, open tracheal system	1
P:entry into host cell	1
P:endosperm development	1
P:endosome transport	1
P:embryonic development	1
P:drug transmembrane transport	1
P:DNA-dependent DNA replication	1
P:DNA strand elongation involved in DNA replication	1
P:DNA replication initiation	1
P:DNA methylation	1
P:DNA metabolic process	1
P:DNA damage checkpoint	1
P:DNA catabolic process	1
P:dicarboxylic acid transport	1
P:determination of adult lifespan	1
P:detection of gravity	1
P:deoxyribonucleotide biosynthetic process	1
P:defense response to fungus, incompatible interaction	1
P:deadenylation-independent decapping of nuclear-transcribed mRNA	1
P:D-aspartate import	1
P:cytoplasmic mRNA processing body assembly	1
P:cytokinesis by cell plate formation	1
P:cytokinesis	1
P:cysteine metabolic process	1
P:cysteine biosynthetic process	1
P:cyclin catabolic process	1
P:cyclic nucleotide biosynthetic process	1
P:CTP biosynthetic process	1
P:compound eye development	1
P:citrate metabolic process	1
P:chromosome condensation	1
P:chromatin silencing at telomere	1
P:chromatin modification	1
P:chitin catabolic process	1
P:chaperone-mediated protein complex assembly	1
P:centrosome separation	1
P:central nervous system morphogenesis	1
P:CenH3-containing nucleosome assembly at centromere	1
P:cellularization of the embryo sac	1
P:cellular response to potassium ion starvation	1
P:cellular response to nitric oxide	1
P:cellular response to iron ion	1
P:cellular response to fatty acid	1
P:cellular response to extracellular stimulus	1
P:cellular response to electrical stimulus	1
P:cellular response to chemical stimulus	1
P:cellular respiration	1
P:cellular membrane organization	1
P:cellular homeostasis	1
P:cellular component movement	1
P:cellular calcium ion homeostasis	1
P:cellular biogenic amine metabolic process	1
P:cellular amino acid catabolic process	1
P:cellular amino acid biosynthetic process	1
P:cell wall macromolecule catabolic process	1
P:cell proliferation	1
P:cell fate determination	1
P:cell differentiation	1
P:cell cycle checkpoint	1
P:cell communication	1
P:carpel development	1
P:carboxylic acid metabolic process	1
P:CAAX-box protein maturation	1
P:C4-dicarboxylate transport	1
P:body morphogenesis	1
P:BMP signaling pathway	1
P:blue light signaling pathway	1
P:blood coagulation	1
P:biological regulation	1
P:behavioral response to nicotine	1
P:basipetal auxin transport	1
P:auxin efflux	1
P:autophagic cell death	1
P:aspartate metabolic process	1
P:arginine metabolic process	1
P:apoptosis	1
P:anti-apoptosis	1
P:anterior/posterior axis specification, embryo	1
P:anion transport	1
P:angiogenesis	1
P:AMP biosynthetic process	1
P:amino sugar metabolic process	1
P:alcohol metabolic process	1
P:alanine metabolic process	1
P:aerobic respiration	1
P:adult behavior	1
P:adherens junction organization	1
P:activation of MAPK activity	1
P:actin polymerization-dependent cell motility involved in migration of symbiont in host	1
P:2-oxoglutarate metabolic process	1
	1228

## Sheet: F
F:binding	81
F:transferase activity	67
F:hydrolase activity	63
F:nucleotide binding	54
F:catalytic activity	53
F:ATP binding	49
F:oxidoreductase activity	44
F:structural constituent of ribosome	42
F:nucleic acid binding	33
F:zinc ion binding	32
F:metal ion binding	26
F:peptidase activity	23
F:protein binding	20
F:ligase activity	20
F:RNA binding	19
F:isomerase activity	18
F:GTP binding	16
F:DNA binding	15
F:nucleoside-triphosphatase activity	13
F:molecular_function	13
F:GTPase activity	13
F:transferase activity, transferring glycosyl groups	11
F:oxidoreductase activity, acting on the CH-OH group of donors, NAD or NADP as acceptor	11
F:calcium ion binding	11
F:translation initiation factor activity	10
F:receptor activity	10
F:magnesium ion binding	10
F:nucleotidyltransferase activity	9
F:NAD or NADH binding	9
F:methyltransferase activity	9
F:protein kinase binding	8
F:phosphopyruvate hydratase activity	8
F:translation elongation factor activity	7
F:transferase activity, transferring acyl groups other than amino-acyl groups	7
F:helicase activity	7
F:electron carrier activity	7
F:transferase activity, transferring acyl groups	6
F:hydrolase activity, acting on glycosyl bonds	6
F:endopeptidase activity	6
F:ATP-dependent helicase activity	6
F:aspartic-type endopeptidase activity	6
F:aminoacyl-tRNA ligase activity	6
F:structural molecule activity	5
F:NADP or NADPH binding	5
F:lyase activity	5
F:hydrolase activity, hydrolyzing O-glycosyl compounds	5
F:DNA-directed RNA polymerase activity	5
F:chitin binding	5
F:actin binding	5
F:unfolded protein binding	4
F:transporter activity	4
F:serine-type endopeptidase activity	4
F:rRNA binding	4
F:protein serine/threonine kinase activity	4
F:nucleoside transmembrane transporter activity	4
F:microtubule-severing ATPase activity	4
F:iron-sulfur cluster binding	4
F:glutathione transferase activity	4
F:exonuclease activity	4
F:copper ion binding	4
F:ubiquitin-protein ligase activity	3
F:transferase activity, transferring phosphorus-containing groups	3
F:transcription factor activity	3
F:threonine-type endopeptidase activity	3
F:sequence-specific DNA binding	3
F:RNA-directed DNA polymerase activity	3
F:pyridoxal phosphate binding	3
F:protein homodimerization activity	3
F:prostaglandin-D synthase activity	3
F:peroxiredoxin activity	3
F:peptidyl-prolyl cis-trans isomerase activity	3
F:oxidoreductase activity, acting on CH-OH group of donors	3
F:motor activity	3
F:microtubule motor activity	3
F:metallopeptidase activity	3
F:hydrogen ion transmembrane transporter activity	3
F:histone binding	3
F:glyceraldehyde-3-phosphate dehydrogenase (phosphorylating) activity	3
F:FAD binding	3
F:cysteine-type peptidase activity	3
F:cation binding	3
F:carbohydrate binding	3
F:aromatase activity	3
F:aminopeptidase activity	3
F:UDP-glucosyltransferase activity	2
F:UDP-galactopyranose mutase activity	2
F:ubiquitin thiolesterase activity	2
F:triglyceride lipase activity	2
F:transmembrane transporter activity	2
F:translation factor activity, nucleic acid binding	2
F:transition metal ion binding	2
F:symporter activity	2
F:substrate-specific transporter activity	2
F:structural constituent of cytoskeleton	2
F:sodium:potassium:chloride symporter activity	2
F:saccharopine dehydrogenase (NAD+, L-lysine-forming) activity	2
F:ribonucleoside-diphosphate reductase activity	2
F:Rho guanyl-nucleotide exchange factor activity	2
F:proton-transporting ATPase activity, rotational mechanism	2
F:protein tyrosine phosphatase activity	2
F:protein heterodimerization activity	2
F:polypeptide N-acetylgalactosaminyltransferase activity	2
F:phospholipase A2 activity	2
F:peroxidase activity	2
F:oxidoreductase activity, acting on the aldehyde or oxo group of donors, NAD or NADP as acceptor	2
F:oxidoreductase activity, acting on single donors with incorporation of molecular oxygen, incorporation of two atoms of oxygen	2
F:neurotransmitter:sodium symporter activity	2
F:NADH kinase activity	2
F:N-acetyltransferase activity	2
F:myosin heavy chain kinase activity	2
F:metalloendopeptidase activity	2
F:metal ion transmembrane transporter activity	2
F:MAP kinase activity	2
F:malic enzyme activity	2
F:iron ion binding	2
F:inorganic diphosphatase activity	2
F:hydroxyacylglutathione hydrolase activity	2
F:hydrolase activity, acting on acid anhydrides	2
F:hydrogen-translocating pyrophosphatase activity	2
F:hydrogen ion transporting ATP synthase activity, rotational mechanism	2
F:histone acetyltransferase activity	2
F:heme binding	2
F:heat shock protein binding	2
F:guanyl-nucleotide exchange factor activity	2
F:glutamate dehydrogenase (NADP+) activity	2
F:galactosyltransferase activity	2
F:ferrous iron binding	2
F:cytochrome-c oxidase activity	2
F:coenzyme binding	2
F:calmodulin binding	2
F:ATPase activity, coupled to transmembrane movement of substances	2
F:ATPase activity	2
F:antioxidant activity	2
F:amino acid transmembrane transporter activity	2
F:4 iron, 4 sulfur cluster binding	2
F:3'-5' exonuclease activity	2
F:2-isopropylmalate synthase activity	2
F:xenobiotic-transporting ATPase activity	1
F:voltage-gated anion channel activity	1
F:vitamin binding	1
F:vinculin binding	1
F:UTP-monosaccharide-1-phosphate uridylyltransferase activity	1
F:UDP-N-acetylmuramate dehydrogenase activity	1
F:tryptophan-tRNA ligase activity	1
F:translation repressor activity, nucleic acid binding	1
F:transferase activity, transferring pentosyl groups	1
F:transferase activity, transferring hexosyl groups	1
F:transcription factor binding	1
F:sulfotransferase activity	1
F:sugar:hydrogen symporter activity	1
F:sugar binding	1
F:succinyldiaminopimelate transaminase activity	1
F:succinate-CoA ligase (GDP-forming) activity	1
F:succinate-CoA ligase (ADP-forming) activity	1
F:sterol binding	1
F:sphingomyelin phosphodiesterase activity	1
F:spermidine synthase activity	1
F:sodium:dicarboxylate symporter activity	1
F:sodium:chloride symporter activity	1
F:SNAP receptor activity	1
F:small protein activating enzyme activity	1
F:signal transducer activity	1
F:serine-type peptidase activity	1
F:serine-type endopeptidase inhibitor activity	1
F:scavenger receptor activity	1
F:S-(hydroxymethyl)glutathione dehydrogenase activity	1
F:RNA-directed RNA polymerase activity	1
F:RNA ligase (ATP) activity	1
F:RNA cap binding	1
F:ribose phosphate diphosphokinase activity	1
F:ribonucleoside binding	1
F:ribonuclease III activity	1
F:ribonuclease H activity	1
F:ribonuclease activity	1
F:Rab GDP-dissociation inhibitor activity	1
F:queuine tRNA-ribosyltransferase activity	1
F:pullulanase activity	1
F:pseudouridine synthase activity	1
F:protein transporter activity	1
F:protein domain specific binding	1
F:protein disulfide oxidoreductase activity	1
F:protein disulfide isomerase activity	1
F:protein dimerization activity	1
F:protein binding involved in protein folding	1
F:prostaglandin-E synthase activity	1
F:P-P-bond-hydrolysis-driven protein transmembrane transporter activity	1
F:phosphotransferase activity, phosphate group as acceptor	1
F:phosphotransferase activity, for other substituted phosphate groups	1
F:phosphotransferase activity, alcohol group as acceptor	1
F:phosphorylase activity	1
F:phosphorus-oxygen lyase activity	1
F:phospholipid transporter activity	1
F:phospholipase A1 activity	1
F:phosphoinositide binding	1
F:phosphoglycerate kinase activity	1
F:phosphoglycerate dehydrogenase activity	1
F:phosphoglucomutase activity	1
F:phosphatidylcholine-sterol O-acyltransferase activity	1
F:peptide receptor activity	1
F:peptidase inhibitor activity	1
F:palmitoyltransferase activity	1
F:oxidoreductase activity, acting on the CH-CH group of donors	1
F:oxidoreductase activity, acting on paired donors, with incorporation or reduction of molecular oxygen	1
F:ornithine-oxo-acid transaminase activity	1
F:O-acyltransferase activity	1
F:nucleotide kinase activity	1
F:nucleoside diphosphate kinase activity	1
F:nucleobase, nucleoside, nucleotide kinase activity	1
F:nuclease activity	1
F:NAD(P)+ transhydrogenase (B-specific) activity	1
F:N2-acetyl-L-ornithine:2-oxoglutarate 5-aminotransferase activity	1
F:myosin-light-chain-phosphatase activity	1
F:myosin phosphatase activity	1
F:mRNA 5'-UTR binding	1
F:mRNA 3'-UTR binding	1
F:monooxygenase activity	1
F:mismatched DNA binding	1
F:microtubule binding	1
F:methylmalonyl-CoA carboxytransferase activity	1
F:mannitol-1-phosphate 5-dehydrogenase activity	1
F:malate dehydrogenase (oxaloacetate-decarboxylating) activity	1
F:long-chain-fatty-acid-CoA ligase activity	1
F:ligase activity, forming aminoacyl-tRNA and related compounds	1
F:isocitrate dehydrogenase (NADP+) activity	1
F:ion binding	1
F:intramolecular transferase activity, phosphotransferases	1
F:inorganic phosphate transmembrane transporter activity	1
F:identical protein binding	1
F:hydrolase activity, acting on ester bonds	1
F:hydrolase activity, acting on carbon-nitrogen (but not peptide) bonds, in linear amidines	1
F:hydrolase activity, acting on acid anhydrides, in phosphorus-containing anhydrides	1
F:hydrolase activity, acting on acid anhydrides, catalyzing transmembrane movement of substances	1
F:histone-lysine N-methyltransferase activity	1
F:high-affinity glutamate transmembrane transporter activity	1
F:glycine hydroxymethyltransferase activity	1
F:glycerol-3-phosphate dehydrogenase (NAD+) activity	1
F:glutamate:sodium symporter activity	1
F:glucose-fructose oxidoreductase activity	1
F:glucose-6-phosphate isomerase activity	1
F:glucose dehydrogenase activity	1
F:glucosamine-6-phosphate deaminase activity	1
F:glucan 1,4-alpha-glucosidase activity	1
F:GDP-fucose transmembrane transporter activity	1
F:gamma-aminobutyric acid:sodium symporter activity	1
F:fumarate hydratase activity	1
F:fructose-bisphosphate aldolase activity	1
F:formate dehydrogenase (cytochrome) activity	1
F:feruloyl esterase activity	1
F:ferredoxin-NADP+ reductase activity	1
F:fatty-acyl-CoA synthase activity	1
F:exoribonuclease activity	1
F:exopeptidase activity	1
F:exodeoxyribonuclease V activity	1
F:ethanolaminephosphotransferase activity	1
F:ER retention sequence binding	1
F:enzyme binding	1
F:endopeptidase inhibitor activity	1
F:dolichyl-phosphate-mannose-protein mannosyltransferase activity	1
F:DNA (6-4) photolyase activity	1
F:diphosphate-fructose-6-phosphate 1-phosphotransferase activity	1
F:dipeptidase activity	1
F:damaged DNA binding	1
F:cysteine-type endopeptidase activity	1
F:cyclase activity	1
F:CTP synthase activity	1
F:cofactor binding	1
F:chromatin binding	1
F:choline dehydrogenase activity	1
F:chitinase activity	1
F:chitin deacetylase activity	1
F:chaperone binding	1
F:cell adhesion molecule binding	1
F:carboxypeptidase activity	1
F:carbon-nitrogen ligase activity, with glutamine as amido-N-donor	1
F:cAMP-dependent protein kinase regulator activity	1
F:cAMP binding	1
F:C4-dicarboxylate transmembrane transporter activity	1
F:beta-lactamase activity	1
F:ATPase activity, coupled to transmembrane movement of ions, phosphorylative mechanism	1
F:ATPase activity, coupled	1
F:ATPase activator activity	1
F:ATP citrate synthase activity	1
F:anthocyanidin 3-O-glucosyltransferase activity	1
F:alpha,alpha-trehalose-phosphate synthase (UDP-forming) activity	1
F:alpha,alpha-trehalase activity	1
F:aldose 1-epimerase activity	1
F:aldo-keto reductase activity	1
F:alcohol dehydrogenase activity, zinc-dependent	1
F:adenylosuccinate synthase activity	1
F:adenosylhomocysteinase activity	1
F:acylglycerol lipase activity	1
F:actin filament binding	1
F:aconitate hydratase activity	1
F:acid phosphatase activity	1
F:acetylglucosaminyltransferase activity	1
F:7S RNA binding	1
F:6-phosphogluconolactonase activity	1
F:5'-nucleotidase activity	1
F:2,5-didehydrogluconate reductase activity	1
F:1-aminocyclopropane-1-carboxylate oxidase activity	1
F:1,4-alpha-glucan branching enzyme activity	1
	1305

## Sheet: C
C:membrane	64
C:nucleus	46
C:ribosome	43
C:integral to membrane	40
C:cytoplasm	38
C:intracellular	30
C:cytosol	26
C:cell part	20
C:plasma membrane	19
C:cellular_component	17
C:nucleolus	13
C:ribonucleoprotein complex	12
C:extracellular region	12
C:mitochondrion	10
C:intracellular part	10
C:integrin complex	9
C:plasmodesma	8
C:nucleoplasm	8
C:microtubule	8
C:cytosolic small ribosomal subunit	7
C:cytosolic large ribosomal subunit	7
C:cytoskeleton	7
C:chloroplast	7
C:vacuole	6
C:phosphopyruvate hydratase complex	6
C:intracellular membrane-bounded organelle	6
C:cytoskeletal part	6
C:cell wall	6
C:vacuolar membrane	5
C:proteasome regulatory particle, base subcomplex	5
C:proteasome complex	5
C:intracellular organelle	5
C:endoplasmic reticulum	5
C:soluble fraction	4
C:nucleosome	4
C:myosin complex	4
C:Golgi apparatus	4
C:extrachromosomal circular DNA	4
C:chloroplast stroma	4
C:viral capsid	3
C:protein complex	3
C:proteasome core complex	3
C:plastid	3
C:pellicle	3
C:microtubule associated complex	3
C:eukaryotic translation elongation factor 1 complex	3
C:centrosome	3
C:apicoplast	3
C:synaptosome	2
C:proton-transporting V-type ATPase, V1 domain	2
C:proton-transporting ATP synthase complex	2
C:proteasome core complex, alpha-subunit complex	2
C:photoreceptor inner segment	2
C:perikaryon	2
C:nuclear pore	2
C:mitochondrial matrix	2
C:mitochondrial inner membrane	2
C:microtubule cytoskeleton	2
C:membrane part	2
C:membrane coat	2
C:extracellular space	2
C:eukaryotic translation initiation factor 3 complex	2
C:endosome membrane	2
C:cytosolic ribosome	2
C:COPII vesicle coat	2
C:chloroplast envelope	2
C:apoplast	2
C:XY body	1
C:vacuolar proton-transporting V-type ATPase complex	1
C:U7 snRNP	1
C:U12-type spliceosomal complex	1
C:tubulin complex	1
C:transcription factor complex	1
C:succinate-CoA ligase complex	1
C:stromule	1
C:spliceosomal complex	1
C:small ribosomal subunit	1
C:signal recognition particle	1
C:ruffle	1
C:RNA polymerase complex	1
C:ribonucleoside-diphosphate reductase complex	1
C:respiratory chain complex IV	1
C:replication fork	1
C:RCAF complex	1
C:pyrophosphate-dependent phosphofructokinase complex, beta-subunit complex	1
C:proton-transporting V-type ATPase, V0 domain	1
C:proton-transporting two-sector ATPase complex, proton-transporting domain	1
C:protein serine/threonine phosphatase complex	1
C:protein phosphatase type 1 complex	1
C:proteasome regulatory particle	1
C:presynaptic membrane	1
C:preribosome	1
C:plant-type cell wall	1
C:outer membrane-bounded periplasmic space	1
C:organelle	1
C:nuclear microtubule	1
C:nuclear exosome (RNase complex)	1
C:nuclear chromatin	1
C:nuclear body	1
C:myosin phosphatase complex	1
C:myosin filament	1
C:myofibril	1
C:mitochondrial respiratory chain	1
C:mitochondrial outer membrane	1
C:mitochondrial large ribosomal subunit	1
C:microsome	1
C:membrane fraction	1
C:male germ cell nucleus	1
C:large ribosomal subunit	1
C:lamellipodium	1
C:kinetochore	1
C:intracellular organelle part	1
C:intracellular non-membrane-bounded organelle	1
C:holo TFIIH complex	1
C:histone acetyltransferase complex	1
C:Golgi-associated vesicle	1
C:Golgi membrane	1
C:glycerol-3-phosphate dehydrogenase complex	1
C:formate dehydrogenase complex	1
C:eukaryotic translation initiation factor 2B complex	1
C:ER to Golgi transport vesicle membrane	1
C:endoplasmic reticulum membrane	1
C:endocytic vesicle membrane	1
C:DNA-directed RNA polymerase II, core complex	1
C:DNA replication factor C complex	1
C:dendritic spine	1
C:dendritic shaft	1
C:cytosolic part	1
C:condensed nuclear chromosome	1
C:chromosome, telomeric region	1
C:chromosome	1
C:chromatin	1
C:chloroplast thylakoid membrane	1
C:cell surface	1
C:cell outer membrane	1
C:cell junction	1
C:catalytic step 2 spliceosome	1
C:cAMP-dependent protein kinase complex	1
C:axolemma	1
C:actin filament	1
C:actin cytoskeleton	1
C:90S preribosome	1
	680
