# Supplementary material for: Transcriptome Responses to Defined Insecticide Selection Pressures in the German Cockroach (Blattella germanica L.)
Source: Front Physiol. 2022 Feb 4;12:816675. doi: 10.3389/fphys.2021.816675 (PMC8856671; doi:10.3389/fphys.2021.816675)
Supplement: Supplementary Data Sheet 1 — FASTA sequences of upregulated contigs. [file Data_Sheet_1.FASTA]

>001174-001179_All_comp946_c5_seq1 len=5520 path=[10:0-5519]
TTATTTATTTTTTCATAATATACAACATCAAAGAGCATAAGCTCGTTGCAGAGGTGACAC
ATAGAAATGGGTGCTGTATCATTTCATCAACCCAATTTGGTGGAAACATTAATAATCATT
CAATAAAAAAAAAATTGTCTGCAGAATTACTTCAGGAACAAATTCTATGAATCAATGCTT
ACACTGGTGAATTATTCTGCATTTAAGAGGATCAGGAATAGTATTGGTATACACCACTTG
GATTTAATCAGTCATCCTTCGATAGGGAGAGGGAAAATTTGTTATCGACCAACAGTAGGT
ACTGGCTTGCAATCATATTCTTGTATTCAAGTCCAGAAGTCTCTAAACCAACCACCAATG
TATTTGGTTTATTTATAATCTTCAGTGTAAATTAAATTACCTCGCTAATATTTTCACAAC
TGACACCCTCTAATTTTATAAATAAGATTAATTTAGCAATGAGAATAGATTATTTTTAGT
AGAAAGTTTTATTGCTGAAAGTATGTATTGTTGAGAATTACAAGGGTTTACTAAATATGG
AAAAGTGACTTATCTATCAGTTTTATCATGCTATACCTGCATGTTCATGTAAGACCATAA
AGATAGGAAACCACTACTACTAAATAGACCACTGGGTACAAATCCAATTGATAAGTCAGT
CTTTATTTGAACATAACCATGTAATTCTCAGAAAGTTTCAAGTGTTTAGTCATATGTGCA
ATGGAATTCTATTCCACAATCTTTAAATGCATATTATCTTTATCTTTAGTGCAAGCTCAC
CAGCATTATATTCATTAATCACTTATTTTGTAATTGAGATCCATCATCTGCACCAATGAC
ATGTCAAAATCCCTTTCATAGAACCACATTCATCCATATTTCTCATCTGTAAGTTTTAGA
TTATTTGTAAGAATAAGCATGAAATTTCAGGTACAGTATGCTCTCAATTATCCATACTAA
TCATCGGAAATTTGGGCATGGAAAGTGGAAACACATGGATAATCTAAAAATGTATATTTT
GTATCATGTAGTTCGACAGAAAATATGCAAGGTGCTACTTTCATAATTAGGCCTATAATT
TCACTCCACATTCATTATTTAATAACCACCATAAAGTAGTACACACTATACAGTCTTGGC
CTAATTATTTACAGTACAACATTAAAATGTACTATACTGTACTTACACACCTTATACAGG
AATATTTTTTCTGCTTTTGATCATCTTATCACAATTTGTATCTTGCATGTGATAACAAAA
ACATGGACTCTCCACTTTTAAAGCAGTGGACTAAACAGGCAGGACAGACGAGTGCAAACT
TTTTCTATCAGGTCCTCGCTTTAGGTATAAAGGTTGAATTTGCTAAGTGATAAACTTTCA
CTTTATTGTAAGTCTCGCCTAAATTCCTAAAGGGTATCCCATTATTTTTTAGCACTATAT
ATAAGGATATATATACTGTAAGACCACATGTGGTTTGACATTGGAATGGATTTAGTAATT
ATTTTGTCAATATTTCTAGCACATCATGGAGTGGGGGGGAAATCAAGTGAAAGTCTCTAG
CAGTTAATTGAGAGTATACTGTAACGTAAATTGTCCATTAATACCAAGGACATATTCTTG
TAAGATTTTGAGAAGGCAATAACTGTAGACAGGGAACAAACTCAGATCCAGGAGTTACAT
ATATACAGGATACACTTCTCTAAATGTCACCCCATTTTTTTATTAACATTTGTAGGTCCC
ATTATCACATGGAACGACCGACCACACACAGATTTATATATTTTTAACAAAAGTGGGAAA
TGAGTTACACAATCAGAAAAAAAAAATCTTCCTGAAATATTTTACTGGGAATTTATGGAT
GAATGTTTAAGGAATTCTGATTCACATCCATTTCTTTATAACTGGCATGATTTGATTAAG
GCCAAATGACAAAATACACTGATTTAAAAATGTACTTTTATCCAGCTATTTTAATTCTTA
AAATGCAAAAATATGCCTATGGAATTTTAGCACTGTCAGTTCTGGCACAGAAGAATGAAT
CTCATGAACTACAGCAGGGAGTAGCACTACTTTCCAGTTGATCAAGCAGTCTTTCTGAAT
AAGCACCGTATTAGAAAAGAAGCAACATGATTTGCTGAAGAGGACATTAGGACACAATCT
GATCAAGATTATATTTCAAGGAAAGAATGATATGCAGGGCCTTTTAACTTCCTGGTTAAT
GGGTATAAAATACCTTCAAATGGTCATCCCTTGACAAACTTTTATTAACTTAAGTATGAA
AAGGAAAGACCAAAACTATATAAAGAATATGATGCAACAATAACAGCTATGGCAAATAAT
TGCGTAAAAATAAATCTCAAACTAAATCATTCAGTTTTATAGATGCCAGTACATACCCCC
TCTTCCAGGAGACAAATTTTCCATATGAACAGCATATTCACTACATAAAATTACATTACA
AATTTATCAAATTTCAGGGAATCTCTTGCAACTAATTTATTTATGCCAAATGTGGGAGTA
TGATCTCACAGAATTGAACAAAAACAAAGAGTTATTCATATTTAACACTTGTTTTTAATG
GTACAACCACTTGCCTGAAACTTAATATCCGAGACAGTAAATATATTGAATTATCGTGTA
TTTCGTAATGAAATACTATATCATGTAATTTATGTTCAGATGTCCTCAAAGCAAATGTAC
TGAAAGGACAATATCTCTGAAGATTTACTATACTATTTTACTATTACATTCAAAATACAA
AGTAAATATCTTCCCAAGGACAGCAGTCTTATGAGCAGACCTGGTAACAACTTTTAAATT
GTCACAGCTAAGGTGATAATAGCATGAAAATTTTGAAAATGAGAGCAATTGCAAGTATAA
CTGAGCAATAAACATTATTTCATTGCAGCAATTTTTAGAACATCATTATGATCAACACTC
TCATGGAAATAGAGCAAGCTATTAATGTGCAAATCTTGCTCTATTAGTAAATGTATCTGG
AATGAAGCTACTTGGATGTAATTGAATTTTAATTAATTGGCATATATAACTGAAACTTTC
ATTGTCATGTTCTCTGCAATTTTTCCCTGGAATTTTCCACCTGAATTTCCCTTATGAAAT
ACACAACAAAAAATTTAATAAAAAATCAACATGTTGACTTTCACAATTTTACCATGCTCT
AGGAAAAGTGTAATATTTACATCAAAATTAACAATATGGTACAAGATAGTAAAACCCTGT
TAAGAGGTTATGTATCTATTATAATCTTCCTTTTACATACAATTTTGTCTTTTACAACAC
TAATTTATATTTCTTCTGGTGCTAGCAGTACAAAACTCAAGACTGACAAACATCGTAAGA
GGGTTTCACAGTATTTAAATTAACCTCTAAGAAAGAAAAATTGAGAGCTTCAAATCTAAC
CTATAATTGTTTGCTTCACTCTCTATCCTTTTGTAGTAGAAAACATGGCCAATTGTTTAG
ATAAGGGAATTTTAATTTATATTACTAGTTGGAACAATGACTAGAAATTTTTTTCTGTAC
TGTTCTAAATCAACATTATAATTTTTAATTCAGATTTTGTGCAACAAATACTTAGCACTT
CATGCAAAAACAATCCCCCCAACCTAAAAGAGTTGCCATCAATTTTGTTAGAAATTTTGA
TTACAAATTCTAGAAAATTAGGCAATATCTTCAGGATCATGTTGCCCAAAGCTATGGCAA
TAGCATGCCAATTGGTTTATTGTTATAGACGGGCAGTCTGTAACAATATTTCACAAAAAT
AACATAATTAAATAGGTTTATGAAGCTTCATTGAAAATTATGCAACAATACTTTCAAATG
TTTGTTTCAGTAGATACTATTACTCAAGGTATTGTTTCCCTGACTAGTTAATTTTAATTT
AGTAGTTACTTCATTCTCAGTTCTTACCTTGCATATGAAGGAATTTTTTAAATATCAGAT
ACTGGTACAAATGGCATCTTTTTCTGTACTGCTTAATGTAATTCACATAACCAAAGCATT
CAATTTTTCTTTCCCCAATTGTAACCTGTTCTAGTAAGCTATGGTCTGAGAATAATTTTC
ATACAGCACATGAATATTTAATTAGTAATAAAAGGTGCCACTAGTTTTTATACCTTAAGC
AAACTTTGATGAATCACCAGATTCTAAAATGAGTCAAACTGGCAATCCTTGTACTTTCTG
CAGAGGAAGAACTTGTCATCAACTCCCAAGTTTGTCAATGTTTCCTACAATTGAAATGCT
ATTGCTGTAATACAATTGCATAAATGAGTCTTCAAACTCAATGCATACAATTTTCTGTGA
TATTGCTTATAAAACACCGAGTGACATGGTACAAGTTCCAATCAGGAGTCAGGCATTCAT
TAGTGAATAATTGCAACTAAACTACAGGCAGTTCTTGCATTAAACTTTTCTATTAGAGTT
GAAAGAGAAAGTGATAAAAGAATGGCCCCTGGTTGGAACTGCAGAGTAATATAGACCAAC
ACCAATTACAAGGGTACATCTAAAACTCTGCAATAAGTCCATTTCCACAGTAACTAATAG
ACTTGTGGTGTAAAGAAATTCTTGATTTTTAGAGGTCGTACGAGGAGCTGGTGATGGAAA
AGGCCTATGAAAAATCATGCACTCTTCCACAATACCAAGAGCATGGGAAATGTTTTCATG
AAAATGAGCAGTCAATATTTAACAATAAATACAGAGAAACCCAGATAAAACGAGTTCCAG
AAAATTACTCTTCTTTCTCACTATGGGGGAAATTTAAAAATGCACTTATAAATAAACACA
TACTCTGATAACAAGACAGCATATTTGCTTAACCTAAAAAGTACTATATGTATTTGTGCT
ACTTCTATATAAAGTATGCCACTAATATTAGGCCGACTACAATAGCTTCTTGACAAGTAA
TGTAAACAAAAACTTGAAAGCAGCAGTGACTGCAGTGTAATTTGACGTAAAAATATATTC
ACTCGAGATACGGCGATTAGCATGTGTCTACTTTAAATGTGGACAGGTTATTCAGTCTTC
CTCATTGCCAACAAAAACACAATCTTTCACATAATTTTCACATATTCTGAGAACTGAGTA
ACAATTACATATTGTGTACTAAGAAAGGAAACATAATTAAAGATGAACAAGACATTTACT
TTAAGAACACGGAGTCCCCTACACTAATAAAACATTAAATTCTTAGCTTACAAGAGCAGT
TGTAATATAAAGTATTAAGATTCATTCTCGCTGTAACTGGGTTTTGCTGTAAATTGCACC
TCTCACAACTATGCACAAACCTAGTTTTATATGTATAAAAAAAATCTGGTTACAATATAT
AAAATACAAACTATGAGTCGTGTGCTTTTAATTATGCCTGCCCTCAAGATATAATTTGGA
CATGAAATGTCAAAAATGTTATGCGATAATTGGAAATTATTTCATGTTAACAATTTTAAT
TTGGTCTGTAAGGACTGGCGAGATTACAGGCTAATAATACATAATGAAAATCACATTATA
>001174-001179_All_comp381_c0_seq1 len=1045 path=[0:0-1044]
TTTTTTTTTTTTATGCTTAATTCCTTTATTATTTCATAAGGCATTACTTAGTATGCAGCC
ACATGGTTGGAAAAGGGTTTTTTTTAATTATAAGTAACACTTATGTAAGTGTCTGTACGA
TAGTCATAGATGTCAAGTACACCAATTCTCTGTGGATATTGTGAAGAGTATGATTATCGG
TGCATGTGAAAGAGCTGGTGCTAGGTGTCCTTTTACCAGATGGTGATCCTGTATGCACTG
TCGGTACATGTGTAAGTGCTAGTGGTGTCATCGTAAGCATAGCTGTAAGCACCGGGGCAA
TTGGCCTTAAAGTAAGAAGCAGAGTTGACAGGCCAGCTGTTGATGTTGCAGGTCTGGGGA
GTGCCGAAATCACCACGGCAACAATATTGGTCGGTGTTGTAGGCCAAGCAGGAGCTCTTG
CAGGCCACCACTTGACCTGCGCCGTTGTACACCTTCAGGCCTTCGGGACATCCGGGGTTC
AGGTTGTTTGTGCATCCGGAGACTCCACAACCGTATTGGTTGTTTGGGTCTACGCCGAGG
TTCACTGGTTGGATCTGTACACCAAGATTGTAGCCATCGACAAGACTGACGTCATAGTAG
TCCAGGCCTCCCCATCCAGTGAGGGTGAATTCGGCGAGTGTCACTGGAGGAACACCTCCG
GCGCCTGCGCATTCGAGCTTGTTGCCACAGTCGCCAGTGTCACAATGGCCATTGCCAGCG
CCGTCGAAGCCACACCCGGTTCGAGCCCAGAAACGTCCACCCCAGTTGTCGGCGGTTGAA
ACGGACCTCTGTTCGCCAGCGCCTAGCGCAAATCCTCCATTGTTGGGAGCAGCCATACCT
GAATTACCCAAGGAACCAATCCAAACGGTGGAACCATGGTTATTCACGAATATGAACTCC
TTCGGGTATACCAACCCCAACACTGCAAACAGAACCAAGAGCTTAAACATGTTGATTGCT
TCTTTCGACTGCATCTGTGTTCCGAATCTGCGACTTATATACTAGTCTGTCTTCCGATGT
AATTGCTATAAATAGAGATAAAAAT
>001174-001179_All_comp203_c0_seq1 len=2432 path=[0:0-1702 2573:1703-1721 1722:1722-1747 2531:1748-1766 1767:1767-1825 1826:1826-1829 1830:1830-2431]
TCTGTTTGGAACATGTATTTATATTTATATTTATATATATAACATATTGACATTCAAAAA
ATGTACACTTGGAATGGAGACACATGATTTTTTTTTGTTTTATATATTTTTTTTCAATTG
TCTAATTTGAAGTAAAGAACACATGGCATAAAATGGCTAGAATCACCTACCCTAATCAGT
TGCAATTATTTTTTTTTCCTTTAACTTTTATTTTTCAGTTCCAACAATTTGGATAAAATA
ATAATCTAATCTATTGATAAAAAGAGAATACTGAAGAGGTCCTCATAAACCATCCACGCT
TTTAACAGATTCACCAGAAATTATGTTGATTATTATTTAAATTCCCATAGATGAAGCAGT
AGCTAATTATTTAATATAGGAAATTAAAATGGAATGTTGAAAGCATGTGTCCCTTAACTT
TATTTTAGTAATACTGAATAGATATTAACAAATATTAAAACAAGGAGGAAAAAGTTAAGT
ACAGTATTCAGAAATGCACATATACTTAGCAGATTCTTAATAACAATTTCATTTACTTTG
TTTGTTCTTCATGATTGACCCCTTGAGTGTCATTTTATCTACATATTTGAATATATTTTA
CTTGAGAAAGATGGTGAAGACCATCAAGGTAAATCCTTGACTTTCTTAATATTATCAATT
GAAGAATCAAATTTGTTCTACCTTTCACATACATACAGTACATTTTACATGTATGTACCT
TTCTGTTTATTTCTTCTGATATTCATAAATATACTAACTCTTCTTATGTAAATTTTCCTA
TGTAATTGGTAACAACATCTGAATTTACTTTTTATTTTTTCTCTGTTTATACAGTTTTCA
GTCTATAATCCAAAGTAAGTACTGTAATGATTTTTTACTACAGAGCAGTTTTAACAAGTT
ACATTATAATCCCAATCACAGATATGTTTTGTTTCATGAAACTTGAGACCAGATGGACAC
TGGAATGAATGGATAATATAACTACTACCGTTTGCCTGACAAATGTAGTAAACAGAACAA
TTATTTGGATCCCTTACATAACCTTCCTTGGTACACACTCCTTGTGCAGGTGGTGGCGCT
GATGTTACGGGAGGGTCTGTCACTATAGGAGTGTCTGGGTCTTCAGGAGTGTCTGGATCT
TCAGGAGTACCTGGATCTTCAGGTTCAGTATGGTCGCAAAGATCATTGAGAACACAATTT
ATTGCTCTGAGGAGAGGATATTTATAACCATAACATTTCCCTGTGAAATCATCTGTTTCT
ACACTCCAAACCATGGCACCTCCCAATCCTTTGTCGAGGACGTACTGAGATTTTATTTTT
ATTGATTTAATAGAATCATATCCAACAAGTTGATTCCCTTTGCAAGCATATGGCACTTGT
TGTTGATCATCCCATTTCTCAGTCCAATTGTTTTCACAAATCTCATTGAACCCAAGCATT
CCAGCTTCCCTGGTGTAAGGTCCAGCAGTTCCAGCTCCTGTCCTAGCAACACCAAGGGCA
CATTGTGAACCAGCCATTGTAAAGGATCTTCCATAGAGTCCCATACCAAGTATGATTTTT
TCTGGAGGAGCACCTTCACTCAACCAATAGTTCACACAAGCATCCACATTAAGAAACTTA
TCATTGTCGGAAACATCATTAGGACCTACATAAAGAGGAGCATTATGACCAGTTACAGCA
TCCCATGAACCATGTAAGTCATAGGCCATTATATTTATAAAGTGCAGGTACTTTCCTAGT
GCAGGAATGTCATACGATAATTCTGCGCTGGGTTTTGCAGCTGCTACAGCTGCTGTTAGT
AAGTATCCATATTTATCAAACTCAGCACGAAGCTCTTTAATTAGTTTGACAAATGCTCCC
TTGTCTGATGAAGCACCACCTCTCTGGCATGGATATTCCCAATCTAAATCAAATCCATCA
AAACCATATTGCTGGACAAATTTTACAACATTTTGCACAAATGCACCTCTTAAAGCATCA
TTATTCATCACTGTTGAGTATGAAGTGGATCCTTCATTCCATCCACCAATAGCAACTATG
GTTTTGAGATTTGGATTTGTACTTCTCATAGCATTAAATCGCTTGAACCCCTCTCTGTCA
ATCTCATTCCAGCTGTCTAAGATTCTAACACCTCCATCCAAAGTAAGACCAACAAAAGTA
TAGATGGCATGTGTACATAGATTTGGATTAAAGTTTTCTACTTCAAATTTTCCATTTCCA
GGCCGATAAGTTGACCAGGAACCATAATAGCATACAACTTTTTTGTCACTTGAAGATGCA
ATACTTATAAATAATATAAGAATTAATCCAAGAAAGCATATCCAGTTTCTCATTTTCGGT
TGCTTTCTTTTAAAAATGTTTCAATACCGACTTCTTTCTGCCATCAGAAAGAGAAACTTT
CTGCATGTGCTTAAATACCCAGCAAATGAGAG
>001174-001179_All_comp151_c0_seq1 len=925 path=[0:0-924]
GTATTGGATGAATGTTTGAAACCGGAAATACTCTTCTCTTGCCTTGGTCAATCAACGGTT
CGTCGAGAATTTCCTTTTCCTGTATTTTGAGCAAGGTACACGTTGTTATCTTGGTTACCA
TTTGCTTTAAAGTGGTATTAAGAAATATATATGCGTACCATCCACGCAGTAAAGCATTCA
AATAGTACATAAATATTTTGAGACTTTAATGTACTGAAGTTTTCAGATGTTCCAAATGTC
TACTACTACAAAGATAAAGAAAAGCGGCGGCGCTGAGCCAGACCAATGTGAAACCCAAAT
TTCTCAGGCATTGATTGACCTGGAAATGAACAGTGATTTGAAGACTCAATTGAGGGAACT
TCATATTACAAAAGCAAGAGAAGTTGAGCTGAATGGAAAGAAGTCCATCATTATATACGT
ACCATTTCCACAATTGAAGGAATTTCAGAAAATCCAGTCTCGATTAGTAAGAGAGTTGGA
AAAGAAGTTTTGTGGACGGCATGTTGTATTTATTGGCGAGAGAAAAATCTTGCCCAAGCC
AACAAGGAAAACAAGAACTAAAAATAAGCAGAAACGACCAAGGAGCCGCACTTTGACAGC
TGTATATGATGCTATCCTTGAAGATTTGGTTTACCCAGCTGAGATTGTAGGGAAAAGGAT
TCATGTGAGTCATGGCCATTCAAAATTGAAGGTCCACTTGGACAAGAATCAGCAAACAAA
CATTGAACATAAGGTGGAGACATTTGCATCTGTTTATAAGAAGCTAACCGGACGTGAAGT
AACATTTGAATTTCCGGAACCTTACTTGTAAAATTGAACATCATGAAATTTGTATGAACT
AAAATTGAAATGAAACAAAAAAATCTATAATATTTGATTTCATTCATATTTATTATAAGT
AAATACCAGTTATCCATTAAAAAAA
>001174-001179_All_comp587_c0_seq1 len=1301 path=[0:0-289 2326:290-1300]
TTTTTTTTTTTGAGACTCATAACACATTGTATATATTATAATATTAATTTGTATACAATA
TATCAATTTAATAATGTAGATAAATAATCAAGGTACTTTGCTGGAATACAAAATCAATTT
GACATTCAATGGATACATAGAAACGGTGGCACTGATGTTTTAAACAGCAGACAGTCAAGG
TGATGATTTAAGAAAATGAGGTCCTCTTCAGGTAAGTTAGATAGTGATCAGATGGTGCTA
CCTCACTTGGTCGCCATCTTCTCGCGGATTGTGACTCACTCCTGGGACCCCATGTCGTAG
AAAATGTAGCCGTTCTCGACCACTTTGTGCGAATCATCACTCGAATCTTCGTCAATCCAT
TCGACACTGGCGTCAGCGGCGTTTTCTTCGCTCCCAACTAAATCGAAGCCCAGAGTATAT
TCTTGACTGGAATCGACTGATGCATCTCTGTCAATTTTTTCGTACTCCACTACTAGAAAT
GTTGGTAAATCAGCCTCGTTATATCCATCATCTCCCGTGAAAACTTTGTCGAGACCAAAA
TCATCTTCTTCACTTGACAAGGAATCAATTTTGATATTGTGCTTTTTCTTCAGTATGTGT
GATATAGAATCTATTAATTCTGATACGAGTATTTCTGAAGAACTGATGTAGTCTGGTTTT
TCGTTGACTGGAACTGCTCCATTTACACGGGGGTTGTGTATTTCATTTTCATCTGAAGAT
TGTGGTAAGCCTAATACAGGCACCTCGTTGGTCATTCTATTTTCATCGTCGTCATACTCC
ATTGAACAGCTTATGTCGTCACCATTAACTTCATTCTCTTTACTGTCGATTGGATCCAAA
ATTGGAATTTCATCCCTTTCAAGATCGAACAAATAATCGTCATTATCATTTCCCCAATTC
ACTGGCAAGGACCCACGGATAACATATCCATCTACGTCACTGTTAACAGTCAGTAATACT
AACTTAAAAGCAAAAACGATAAAAATAGGGTGCTTCATTTTAGAAAATTAGTTAATATTA
TAGTGTAGAATGACTAAAAGAATACAATCTAATTTCTCTGGTTGGCTAAGTAAGAGTGAA
TAGCGTTAAGTTACTTATTTTTCTCTTTAGGATTTAGGATTTATTTGTCCTGGATGTAGA
AACATTGTAACTAAAAATAGAACAAATAAATAACGAAACAAACTTCGAAGCTAAAACAGA
TGCACGCACAAATAAAGTTGCCGCTACGACTGATAAAATGTTTTCATTCAATCTTCTTGA
TTCAGCTGGTGAACATGAACTTTGGTGCAGTATCCATCTTG
>001174-001179_All_comp880_c0_seq2 len=997 path=[0:0-300 301:301-312 313:313-350 2772:351-371 372:372-700 701:701-723 724:724-749 1455:750-750 1456:751-800 1506:801-996]
AAATAAGCAATGTTCCCGCCCCTTATTCGATTATTTTATCTTCGATCGCACTCAATTGGA
CTCGTCTGGTATAAATACTTGACGAAGGAAATTCACGGCGTCACTCCACAACGCGACTCT
CCCGCACAAGTGTAACCAAGGTTAAGTGGTAATCATGTATTCTGTGAAGCTCAACAACGG
CAAGGACTTCCCTGTCCTGGGAGTAGGCACTCTCTTCGCAACAAAGGCAGGAGAAGCAGA
ACAACTGGTGAAAGATGCCATTGACATTGGATACCGTCACATTGATACAGCTATGATATA
TAGAAATGAAAATGAAGTTGGAGCCGGAATCAGAGCTAAGATAGCAGAAGGAGTTGTCAA
GAGAGAAGACATCTTCATAACTACCAAGTTATGGTGCTCATTTCATAAGCGCGAGTCGGT
GGTTGAAGCTTGCAAGAAATCACTCGCAAACCTTGGGCTCGACTACCTGGACCTTTACAT
TATCCACAGCCCAAATTCTTTACAGGAAGGGGATGATCTTTTACCAAAAGACAAAGATGG
AAATTTTTTGGTAACCGATGTGGACTATGTGGACACGTGGAAAGGAATGGAAGAATGCGC
AAAGCTGGGACTCGCCAAAAGCATCGGTCTCTCTAATTTCAATTCACAACAAATCAACAG
GCTTTTAGAGGCAGCAACCATCAAACCCGCAGTGAACCAGATTGAAGTCCATCCATATTT
AGTCCAGTCTAAGTTGATTGCATTTTGTAATGAAAAGGGTATAGTAGTAACAGCCTACAG
CCCTCTTGGAAGTCCAAATGCAATTGCTAAGGAAGATACGCCCGCACCTTTGAAAGACTC
AAAATTGCAAGAACTGGCCAAAAAGTACAAGAAGTCAGTTGCTCAGGTTATCCTGAGGTA
TCTGATTCAACATGGAACAGTACCAATTCCAAAGTCATCGAGCAAAAACAGACTTAAGGA
GAATTTTGAGATATTTGACTTTGAAATCAGCAAAGAA
>001174-001179_All_comp877_c1_seq9 len=741 path=[0:0-562 563:563-574 11975:575-577 17759:578-578 17760:579-599 17781:600-601 602:602-618 619:619-623 11647:624-636 17786:637-637 17787:638-645 17795:646-648 17798:649-653 654:654-664 665:665-679 17879:680-688 17888:689-689 17889:690-691 11446:692-705 11158:706-721 10453:722-735 10467:736-740]
TATCAATAAATTAATGAATATTAAATATATATGAGGAGACAAGGAGATTAGAAGCTCATT
TGTTGGTATCTTATATGTCTGGTTTGAAATTGACCACTTTACAACTTTACTGCCATCGTT
TAATCAACTGTTTTCAGTACAGAAAGTGTTGTATTATATTCCTGTGTAAATATTACAAGA
GAACATTCTACAGGAACATAATGGGATTCGGATCTGGTAGTAATGCTTTCAATGGCTTCT
TCTGGTTACTGATTCTACTCCTATTTTCATGGTGGATTGCTGCATTATGCTTCTTCCCAT
TTGTATTGGTCAGTGTTCTAACACCTTGTATTGATGGCTTCAAGAATGTTCATGATTTAC
TTCTGGCAGGAGTTATGTTCCCACACAAATGTTCTGACAACATGGTACATCGAAGATCAT
ACGACTCATTTTGAGCTAAAAATCGAGGAGTTTAAGAAAGACAATACAAAATATCTGAAG
AAATTAATATATTAAATAAATTAAGGTGCAAATTGAATAACTTAGTTGGAAAACTAAAAG
CATTTGTTATATCTATGCTGCCTGGAAAAGTAGTATAAGTCAGAAATTTGTAAAAATGAG
TTAAGTGTTCCCAGCTATATATCCTAGCATCCTTCATGTCTGGTCAAAGTAGTATATCTC
AATTCCAATTCTTCACTAAGTTATTAATGCCGTTCTAAATAGAATATAACGTTTTGGCAT
ATGTAACTAAACTTTGAAATT
>001174-001179_All_comp686_c0_seq1 len=1311 path=[0:0-560 561:561-561 562:562-1310]
TGCTACGCCGTCAACTGTTTGGAATGTCCTTCCTTAGTCTACGAAGTGGACGGTACATGA
TGGTATCTCCGTGACTCGAGGAGGAACTTCCTGCGCAGACGTTTACGCACATTTGTGTAG
TGAGGGAAGGAGAACAAAGTGCAAATATATAAAGAAGATACAACTATTAATCTATTATGA
TCAGTGAAAGTGGAGTGATTAACAGCATCTAATTATGCTCTGAGACGAGTTTGTGTGGCA
TTAGACAACTTTTTTTGTTTTGAGTGATTTCGTGTGAATCTTATTGGATTTCTTTAGTTT
TTTCAAGAAAGCATTTACATTCACCATGGGAAATCTCCTGAATGCCCTCTCAGGATCTGG
ATCAAATGCTAATCTTGATGTGCCAGATCCAGCTACAGGACTCACACCTCGAGAAAAGAA
TGCTATAAGGCGCAACTGGGAACTCGTCAAAGGAGACATAAAACAAAATGGAATAGATCT
GCTAATGCTATTTTTTGAAGAAAATCCAAGTTACCAGCAATTCTTCAATTCTTTCAAAGA
TGTCCCTCTCAAAGAACTTCCAAAAAAATCCAAAATTCCACGCACACTGCACAAGTGTCA
TGTATGCCTTGTCAAGCGTAGTGGATAACTTAGATGATCCTGGATGCCTTGTTGAAATGT
TAAGCAAACTTGGTGAAAATCATCATCGGCGAGGAATTTCAAGGCAGGAGTTCATTAATC
TAAAAGCTGTAGTTCTTAAGCTTCTAAAAACAAAGCTTGGCTCTAAGTTTACATCCGAGG
ATGAGGCGGCATGGAACAAGACATTGGATGTTGCATATTCCGTCATTTTTAAAGGACTGG
ACAAAGCTGAAGAAGATGCTTCTCAGAAGGCTTAGTTGAAGAAACGAATAAATGCAGCAC
CTGTTTGTTCTACTCTTTGAGAATATGACTTTTAATTTTAATTGCAGTTTTGTTGCATCA
TTTTATGATAGACAATACATCATGTGATATTTTATATATAGCAATGTTTGTTTACTTTTA
ACAAAATTGTTGCATTATTTTGGGACTCAATATGTTAAAAGAATGCATGATAATACTAAA
CAACAGTTATGACTTATATTTATGTTGTTGTGAAGTGTTTTTTAACAGTTTATTTAATCA
TTACTTCATTTTTTACTTATTACCACTGTAATTTTCTCAGGGTCAATTAAACTCTTAATT
CAATGGTTGTTTTAAAAATTTATTTAAATGTATGATATTTAGCATCATAACATCTAAAAG
TGAAGAGAAAAATATAAATAAATTACTAACTTTTGTAAGAAAAAAAAAAAA
>001174-001179_All_comp1802_c0_seq1 len=1659 path=[0:0-1658]
CACTATTCTACAAAATATAAGTATGAAATTTAGTTTTAATAAGGTTTGATTGTAAAGTTT
TTTTGTTATTTTAATATTTGTGATATAGTAAAAATGATCTTTACACTGTATGCACGGTCT
GGCAAATATGCGAAGTCATGAAAGGGGCTGGACTTTGTGAGCAAAACAAACAAGACAAAC
AGTTATAGTCAGTCTCAACTCAGAAGCTTATCTAATATCTAAATAAGTTGACTGTTGGAC
CTTGAATACACAGTGACAGTTCATATAAGAATTATTCTTAATAAGGTTTCTCCACTTGTT
TCAAGTTCTGCTTTGAGTTAAAGCACCTGCTACTGTAAAAATTATCGTATTAAATTATTT
AAATAATTTCCAGGTCTTAACAGAATCATTAAAATGGCACTACCATTTCTTGTGCTGAAC
AGGTGTTTCTCTTCTTCTACAGCCATGGCTGCAGCAATTAAGAATGTCACTATTATTGGT
GGTGGCTTGATGGGCTCTGGGATTGCTCAGGTTGCAGCCCAAACCGGTCACAATGTAACA
ATTGTTGAAGTTAATGAAGAGGCTATCAAGAAAGCACAAAATGGAATTCAAACGAGCTTA
CAAAGAGTGGCAAAGAAACTATACAAGGATAAGCCAGCTGAAGGGGAGAAGTTTATTAAA
GAGACACTTAGTCGATTGAACACATCTTTAGACCTACAAGAATCTGTGAAGAATACTGAT
TTAGTAATAGAAGCTATTATTGAGAACATGGATCTTAAACATAAGCTTTTCTCCACCATT
GACTCGGTTGCATCAGATCACACAATATTTGCTTCCAATACCTCTTCTTTGTCTATATCG
GATATTGCTTCTGTTTCAAAGAGGAAAGACAGATTTGGAGGACTACATTTCTTCAACCCA
GTCCCTATGATGAAGCTTTTAGAGGTTATCCGTATACCAGAAACATCAGATGAAACATAT
GAGAAAATGGTAGCTTGGGGCAAGGCTCTTGGAAAGACTACTATTGCATGCAAAGATACA
CCTGGATTTGTGGTTAACAGATTGTTAGTTCCTCTGCTGGCAGAATCTGTACGGATGTTG
GAAAGAGGTGACGCAACAGCAAGAGATATTGACACTGCAATGAAATTGGGAGCTGGTTAT
CCAATGGGACCATTTGAACTTGCTGATTATGTTGGCAACGACACTACAAAATTCATACTT
GATGGTTGGCATAAGAAGTATCCTGATGTTGAATTGTTCAAACCAGTCCCTCTTCTAACA
AAGTTAGTAGAGGAAGGCAAGCTGGGACTCAAGACTGGAGAAGGTTTCTATAAATATGAC
AAAGGCTCGAAGTAATTCATTCTCCAGTAAGAAGAAATAAAATGTTGCATGAATATAAGC
TCATTTTCAAATCATGTTTGTATACAATCATATGACATTAAAGAACTTCAGACTTTTGTA
ATTTGGAATTATTATTGAATGGATGAGTGACAGTGAAATTGTGCATATTTTATATACTCT
GTATATCTTTATAGACTCTATTTTTATAATTGGATCATAGTGTGGCTCTAAATGTAAACA
AGTTGGAAATTTTCAAGAAGAATATTTGTAAACTGTAAATAATGAATGCCCAATTTTAAT
TGCTTTGAATTGGTCATTAATTTTAATTTAATTTAATTT
>001174-001179_All_comp824_c0_seq1 len=950 path=[0:0-949]
AGCGGGTGTAACTGAAAAATTGCAGTGTAATGATGATGTTGGCAGCACTGGTGTGACGCA
ACTTTGACAATATTGGTTGGGTGTAGCGTGTGAAGGTCGCGAGCGGCTTCCAGTGGACAG
CGTGAGACTGCAAGAGTCGGTTTTCTTGGAGACGGAAGAAGCAATTCTTGAATCTTGAAA
TGGAACTCATCTCGAAGAACAATCCCATTTTTGCGGCATACGCATTTTATGCGTCCATTT
TGGTCCTGAAAATGTTGGCCATGTCTGCACTCACGGCCCGTCAGAGGTTTAGGAAGAAGG
TATTTGCTAATCCTGAAGACACAGCATTTAAGGGGAAAGTCAAGTATGATGACCCAGATA
TTGAGCGAGTGAGAAGAGGCCATCAGAACGATTTGGAAAACATCCTTCCATTCTTTGTTG
TTGGATTCCTGTACATTCTCACTGAACCATCAGTGTTTCTAGCTGTAAATCTCTACAGGA
TTGTTACAATTTCAAGAATTTTGCATACAATTGTGTATACAGTGGTGGTCATTCCTCAAC
CTGCTCGTTTTCTAGCTTGTGGCATTCCTTACTTCATTACTGCTTATATGGCAATTCAAG
TGGTTTTCTCCTTTTTGTAGAAAATTAAATATGGGGTTAATGCCATAGAACAGTGGTAAA
TTGAAAAGGTAATCATTGCATTAAATAACTGTATATATTGAAACAATTATTAATATTTGT
AATATCATCATATATCACCTCTAGTTCTTTGAAGAAAAGAAAACTACTATACATTATCTT
GATTTTTGTGTCCTTGACATGAAAGGAGCAAAAGTTAAGAGTCAAAACAATTCTGAGATA
CATCTGATCATTTCTTTATCTCTTGTGTGTAACATTTTGCTCTCCTCAGAAGAATTTTGT
ACTAATTCTATATTATAAATAAATCATATTTTATTCATAAAAAAAAAAAA
>001174-001179_All_comp421_c0_seq23 len=277 path=[7631:0-65 7697:66-106 7738:107-248 7880:249-276]
ACTTGTAGAGGAATTACATTATCACAATCTATATTAAAAAAATAAGAGTTTTTACTTACC
CCACTAGTTTTTTTTCTCGTTTTTTAAGCATTGAGATGTTGTCATAGCAACCAATATTGC
TTGCGGGGGTGTCAAATTACAATACATATCAACAATAACAGTGTGAAATATTAGTTACAT
AGTACAAAAAATAAGAAGTAAACTCTTCACATGTACATGTATTAGTCGACCAGAACTTGA
ATGCGTTTTCTTTTGATGGCGCCACTGTTTGTTTGTG
>001174-001179_All_comp421_c4_seq1 len=998 path=[6340:0-997]
CAATGTATATTCTGTCATATTTTATTAAACAGTACACAAATATGACTGACATTAACATGA
TTTATTGTTCTCATTTAAGGCAATAACCACAATGAATTGGAGTACAATTGTTAATTTTTT
TTAACAAGGTATGACAAGTACAACTTGTAACATTATTCCAAACTTTTGTTCATGTGTATA
CAAGTCTACTTTACCCTTCTATCATATGCTAGCGCTAGAATGATTTGAATAATGTTGCCT
ATGCATTCTAATGCAGCCTCTAAATAATGTCTTCTAATACTGCATGTAGTACAATTTTAG
AAATCAATTGCTTTTTAATAATATAATAATTATAACATTTTATTTCCTTGTTTATTTCAA
CGATTTTATTGACATATCATCAGCTTCTTCATTGGTCACCACAGAGTGACTGGTCCACTG
CCTCCAGATCTGCAAAATCCAGTCCATGCGCTTGTAAAATTTCTTTCACTGCATTCTCTC
CCTCTGCACTCATTAGTTTGGATTTGCTTGCTACCCATATGAGAGGTGTAGAACTACCTT
CTATACAGCCTGTAACAATGGAGTATGTGTCATAGTCTGTCCCAATGACCCAATACTGAC
TTGACCAAGAAGGGTCATTACTGTAGCTGATGGAGAAGGAATTATCTGTAGCGCTTACAA
TCTTTCCAGTAGATATTATAAAACCAGCTTTTGTTTTGTTATAAGCAACACTTATAACAT
CAATTCCGTCAGCACTTTCAAAGTATCTGTCAAATTCACAGCCAATGAAAACATTCTCAT
CACTATTTGGAGTTCTATAGTGTTCATACCATGTTCCTGTATACTTGACTGGATCAAATC
CTTTGAAGTCCAATTCACCAACATCACATTCCTGTCCAGCAACCAGCACAGCACTGATGA
GCAGAGTGTACAGCAGAAACATTTCTCTCTTATTGATGACTTGCGATGAAACGAAGACTA
CTGTCGCAAAAATGTGCATGTCGGCTTTTATACACTCA
>001174-001179_All_comp1221_c0_seq1 len=991 path=[0:0-31 32:32-990]
GGTCAGGGGTTCGGTACCATGCAGGCCGGTTAAGAGAGCCTCGACTGTAGCTTGAGATTC
AACTTCTTATATCTTTAATAATTTCACTCAATCAGTAATTGTTACAGATACAAAATTTAT
GTAAAATGTATCTTAAAATTTGTTGGTCTTGAATCAAACAACTTCTTATAATCCAAACAA
GCAGCATGGTTTATTTCATCATATTTCGGAATAGTCTTCTTAGCGTTTGCAAGCCATTTT
GTAACATTAGCATGCTTTGTTACATCATAACCAAATACTTCTGCACTTGATACAGTTACC
ACAATGGCCAAATCAGCGATGGTAAGATTGTCACCAGCTACCCATGGCTGTCCTTCTAGA
TATTTGTCAAGAAATTCAAAAGCTTCATGTAAGTTGCCCAACCTGACAGGATCTGGTTTT
TCATTTTTATGCAAGATGGGAAAATAATATTCCTTAAATCTCTGATAAAGAGTTCCTGAA
TCAAAGAAAAGTCTTTGTAGAATAGCAGCTCGTTTCTTTGGATCTTTTGGATATAAGGTG
TCATTTTTAGGATATGTTTCAGCCAAGTAGCATAGTATGGCATGGCTTTCCCATATTATG
AATCCATTATCATTTAATGTCGGTATGACATGCTGGAAGTTCAGCTTAAGAAACTCAGGG
GTCATATGTTCTCCTTTGAATAGATTCGTAGGTTTCAAATTCAGCTCCACTCCCAACATA
TTCGCTAAAAGCTGAACTGATCTGCATGGTGCACTGACTGGAATATAGTAGAAATCAATT
GTCATCTTGTTGATGCTAAATATGGGATTTAATCGTTTTCCAGTCTTACTGGTATTATGA
AATAGCTGGATGTTTTGAGATGTTGATTATTATGTCAGCTCTTGATCTTCATGTGATGTG
ATAACATACAGGGTCAATGTTACTATGAACAAGCATTTCACTTAGATTGTCTAATAAATA
CTGGTGCTTATGATAAGCAGATACTGCTTAC
>001174-001179_All_comp284_c0_seq1 len=4798 path=[25:0-4797]
TTGTTTTAAAACTCCTTGTATTCAAAAGAATACCACGAGAACTTGAAACACACACGCACA
GCCTGGATCGCACATCTATTGGGAACAACATAAAAAGTATGAAGACACACCCAAAACATT
CTTCATCAACTAATAACTATATCTGGGTATATTTTATCAACGTGTTATAATCTATTTCTA
TACTCTTTTTACGATGTCTCTTTTCTTTGTATTGTTGGGTGTTATACAGCTTTGGCCTGC
TGTGGACGGGTTGGTAGCATACGACTGTTCTCATCCAAATCTCAATATATCGACGATTTC
GACAAAACATGTAGAGCCATGTATTCCTTACAATCGCCCAATCCAAAACACAACAGTTGT
TATACAACTAATACAGCTTGAAGAATCCTTTGCCGTACCTGTTCATTACTGCAACATAGA
AATTACGCGTATAGTAACGCACTGTGGTATGCACTCGCATGCATCGATGGTGTCTGGAGG
GTTGGCAACATATATGCTTGAAATGCCAGTTGGTGACTGTCGTAAAGCATACACCACCCA
ACAGGTGAGATTGCCTGGTGGCAAGACATTATCGGATCTCCAAATAGGCAAGGAAGAAAC
AAGATCCATAGTGTTCGCAGGGAGAGTGAATGAAAATAGTGATTGCCAAGGAACCGATTT
CTCCGATCGATACGGGTCTTGGTCTGGGGTTATTGTACAGGGGTATGTCAAATATTATCT
AGATAAGAAGATAGCACAGGCTTCAGCCGATTTAGATAAGGTCCATTTGCCTACAGGTAT
CTCCTGCCGTTACACACCAGGCCATTGCGTAGACTATGAAAAAGGATATGCAGAATGGGA
TACAGTAAGACAAGAGTCTTGTTCCCCCCATCTTCATACAGTGCTCTATCAAGGTCCAGC
CACTAAGATTATTGAATCAATGTTAGATGGTTCTCAGAAAACTACGTATCTTGTCCAGAC
ACCAAACAGATTATTTGCGCTCAGAATCATAGGAGATTACACCCAATGTCCTGCTAAAGT
CCACTCAACGGAGCATCCACGCCTGGTCATCCAGCAACAGACTGAATACCCATTCCTATT
CCCTATGACAATACCCTCACCTGCTTCGCTTGACATGATGACATATGTGAATACAAAGTT
TGTCTATCTTGACAGGACGATTGGAAAATCTATGCAAGAGCTATACTCAGAGGTGGAGTT
CCGCAGATGTGTAGTTGAACGAAAGTCTTTGTTAAACTTACTTAGTATGGCAACTGCTCA
ACCGAATGAGTTTGCCTATGCACTTATGGAAGGACCAGGATATACTGCGATAGCTTATGG
AGAGGTGGTACATCTCATACAATGTGTTCCTATTAATGTAGAAATCAGGAAGACACAGAA
ATGTTATAAAGAGCTACCTATAAGCCATCAGAACCAGTCAGCATTCATGACGCCTCGAAA
TCGTCTGCTACAGACACATGGAACAGAGATAGCTTGTGATGTTCTTTTGAACTCTCAATT
TCAGTTGAACTCAGTATGGTATGGTTTTACACCATCAATGCATGCTGCTATTTCACCGCG
TGTCTTGTCTCCTTATACTAATCTTACTTGGGAGTATATTAGTCCAAGTAAATTAGCATC
TGCAGGGATATATACAGATGATGACCTGAAGACAATACAACAACAAGTCTTATATGCTGG
GGAACGAGAAGCTATAGAGAATATTGTTGTTCGAGGTGTGTCAGGAAGCTCGGTGGACCT
ACAGGGTATTAACGGAATACATATAATACCTGATGAAGCACTGCATGATGCAGCGAATAA
ATACTGGACCAAGTTGTGGGGGTGGTTTTCTGGATTTGGGAATATCAGTGCTGGTGTTAT
AGGAGTAATTATGGTTTTCCGATTGATTAAGTTCTTACTAGATTCCATTGTACATGGTAA
AGCACTATATGAGATATATGGATTAAGCATATACCTAGTAGGTGCAATATGGGACAGTGT
GACGACATACCTTATACATAGACGTTACTCCAAGGCGTCATTTAAATCTGAAACGGATCA
TCAGGACAATAGTGATCTGGATAAGGTAGTCACAATTCACGGTAACGAAGAGGCCAAGGA
TATCCTGAAATCTACTGCTCAGTCAAAAGAGATGACTGAGGCAGCAAAGGAGACTCCTTC
TACATTATACCCTATACTTAGACCACAGCCTGTACCAGCGGTAAGAGGGTACAATGCTTA
GGACAAGTTGTAACGAAACTTATTAAACTGGGGAGATATGTCTCTACAATAGATGTCTCA
CCCCAGTTAGTCTGATATTAGACTTGCATTTACTTTTATACTTTCATATATGCAGACCCG
TTAGATAGGATTTGTATTAAAACTACAAAACCTGAAGACACCACAAAGATATCGTTTTAA
AAGCTATAACTATAGTTTTATACTTTTATATTACATTTAGTTGCAGCTTTCTTATCTTGT
TAGGCGATATGGCAGCACCATTGATACATCCCCTAGGAGTGGCTGACCAGGCAGGATTTT
ATACTGAGTGGTTAAGGAGGGACAAACTATATGATCAGCTTATCCTACGAAACCTAACCT
ATTTCCCGTTTGATGGTCAATGGAACCATCAAGCAATCCCTGCATGTGCCTATTTTCTCG
GTGTAGGCTATGCACTACACCTTGATGAGAATATTGTCATTAACAGTGACAGATTTTACA
CACGCTCCATGGCTGAACTCCTGGGTCCTTCCTTACCTCATGACCTCTTCCTTGACCAGG
ATCCTGCCAGAGAAAGATTTGTGACATGTGTGACAAATCTCCTTGAATGGGATAATTTGT
CTAATATGACAGATTGGACTCCTGCCTCAACGACAAGAGCACAAGGGGACACAGATGCTA
CTCTCGCTACCCTTATAACCAAACTACAAGGGATAGTTGAAGGGGAAGAAAATATAGCTG
ATCTGACGTTTCCAGAGGCAGTCAGAGTATTATTAGATATTGTTGAAAACGGTCAAAATA
GGTTTAAGTTAAGTGGCCTTGTGTTATTGACCCACGTCTATGTGTCTGTTCTCAAAAGAG
GTACAGTGACTGCGAGGTTCTTAGAGAAGATCTCACAAGGTATGACTGCAGATTTTGGTC
GGGGAATAGATAACTGGAAAGAAGGAAGCATCCAGCAATTCTACAACCACTTCGGTACTC
ACATCACTGATGTGACTATCAGGGACACAACTGCTCATTGGTCAGGTTTGCTTCCACCTC
AGGCCATTCGCCTTCGTAACACTGTGCAGCAAGCTGCCAACTCTGGTCTCACATCTCTGA
TTATAATAGGCAGGGCTGTGAGACTGTTCCCAACTTTCTCATGGGCGCGAATACAGCGTC
TATTTGATGTAGAGTGGGAAAATGTTATTGCTGCTATGAATGAGGTAGGTAATAACCAGT
GGTACGGATTTAAGAAAGACCTGGGAAATGCAAAGTCAACTAAATTCAAGAGCATTGCCT
ATGTTTCCAAAGAGCTACTTGTGAAACTCAATGGAGAAGGGTCTTTGAACCAATACAGAG
GATGGGCTAATACTGTTGCTAACCAAGGTGTAGTCGACACACTGATTGCGCAGTATGAAA
CCCGGAGAACACAGGCTATGCTCGACCCTGATAATCATGATATGCCTGAGGATGACCAGA
ATGACAGGGTCGATGCTGCAAGGGAGATTATCATGAATAATGCCATTTTGTACGCCTAAG
GGTGGTGTTTTTACCATAAGCAGTTATATGACGACGAGGCATAGAGACTGCAGATGATCC
CTATAATCTGTGATAAGATGTAAATCACGTTTGATACCCATTTATGATTGTAAAGGATAA
GTTTGATTATTGTTTTAAAATGTCATACTAACCAGCAAAAGATTGAAGATACAACAAATT
AGAAACCTTAATCTGTTAATCAGATAAGTCTAATTTGTTAAGTTCATTTTTGGACTTTTG
TTTTGTTGTCTATTGACGTTTTTGATCAATCGCCTGGATGGCTCAAGACCACAGGCATGA
GGAAGAAGGCCTATATAAGGGCCTACATGGTAAGTCCAGTAAACAGAGTGCTCAAACACG
ACTTTTTCAGCTCGGTATCCAACTTGCCTCAGGGACACAGTCCTCAGATTCACCACAGTC
ATCTGTTGTGTCAGACGATATAGTAGAGGAGATACAAGACCACTCCCAGTCAGAATTCTA
TATAGGAGGGGGGTCATACATAAACCCAGCAAATTCTGGAGGAAATAAACCCATAGGACC
ACAGAGGGTACAACTAGGAGGGAAGAAGCCAACCCAAGATGTAGTACTAAGTTTCACAAA
GAAGACCACCACAGACAAACCCGGAGGACGAAGGATACAAGACCCGGATACATCTAACAT
TGACTATAGACACATACTACAAAGACTTAGCAACTTAGAAGCACAGATGGCCCAGCTCTT
ACAGCAAAATAAAGAAATCCTGACAACCGTTAAAGAAATAAAGAGGGTAACACCTAAGTT
GGTATCTGGAGGGACAGGAACTGGACTCCATACAACGCATAAAGGGTATGACGCCTAGGT
CAAGCATAAAGTAGTATTAGGTTGCATAAATTAGGCTGTGTGATACATGATCTTACTTAC
CCTGTATCAGGGGCACCAAGCATAAATTAGGATAAGAACTGAAATTAATATAAGTATGAA
GAAACTAAAGCATAAACTTTTGAAACTTTTTAATGTAAAATAGAATGTGATTAGGGAAAA
GTATATTTTTCCCTTAGATATAGCGATAATCTTTTTCTGTTGCTTGCGTTGTTTTAAA
>001174-001179_All_comp178_c0_seq1 len=3287 path=[0:0-654 655:655-655 656:656-3286]
CTATTTCGCAGTTCAATACAGTTTTATATAGTACATGTTTCTACAGAGTTAGTTATATTG
TGATTCGATTATAAAACTGAGAATATAGTTTTGGTGTTGAAGGAATCGAACTGGAACATA
CCGCTCCTTGTGGAAAAGTACAGAGTCATTCTCATCTTGCGCGTGTATATACGACCGGAA
TTTGGCGTACTTTCAAACAGTCGCCGGTATTCAATTGAAGAGTGCGGTTCGAGCTGCTTC
TTTGTTCCTCCAAGTTCAAGAAAACGCTAACTCAAGATGACCATTGATTTCTATTACTTG
CCCGGCAGTGCTCCATGCCGCTCAGTCCTGCTGGCAGCTAAAGCTTTTGGGGTTGATCTA
AACCTCAAAGTGACTAACCTGATGGCTGGAGAACATCTCACACCAGAATTTTTGAAAATG
AATCCTCAACATACAATTCCTACACTGAATGATAATGGCTTTTGCCTCTGGGAAAGCCGA
GCTATCCTCTCATATTTGGCTGACCAATATGGCAAAGATGACTCATTGTACCCCAAGGAT
CCCAAGAAGCGTGCTCTTGTAGACCAGAGATTGTATTTTGACTTGGGAACTCTGTACCAG
AGATTTGGTGATTATTATTATCCAATCATGTTTGCAAAAGCATCTCCTGATGCAGAAAAA
AATGAAGAAACTTGAAGAAGCCTACCAGTTTTTGGATAAATTTCTGGAAGGACAAAAGTT
TGTTGCTGGAAATTCTTTGACCATTGCTGATATTGCTACCATTGCTTCAGTGTCAACAGC
AGCAATTCTTGGCTTTGACATCACCAGATACCCCAACGTGAACAAGTGGTTCGAAAATGC
AAAGAAGGTGATTCCTGGATACGATGAACTCAACCATTCTGGCTGCCTTGAATTTAAGAA
AATGTGGGATAATCTCACGCAAAAATGAAAAGTTGTAAAGAATTCCTGCTTGAACAATCA
AAACAATTTTGCTGTGCTAAGTGTTGTGACTGGCATTTCTCCATCTAAAGTATTTACCTC
AATGTTTTGCAAAATTTGCATTAATTTATAATGGCTGGTGCAAACAAGTGCAGGTTTAAA
AGGAAGGAAGCTATTTTCCATTTTGTATTTATAAATTGTATTAGGCTCTTTGCTTAGAAA
ATTTTATAATAAATTTGGAAAAAAAAGAAAAGTATATTTATTTAGCATATACACTGGCAG
ACAAAAAATTCCGGACACCTTAATTTTTCATTGCAAATGTATTTTAAGTAATAAAGCCTT
ATTGTGATTGTGAGTATTGGCATTTATGTTCATTTATCTTCACTTTTACGAGTATCTATG
ACATCCACAAAAATGATCCCAACAATGGCAAAGACTATTACAATTTTATGAATTTGAAGT
AACACTGTGTTGTGCAAATTACCTGCATTTTATGCAACCTCATTGGCTGTTAATAATGTG
TGTTACCACCTCGAGCTCTAATCACATCTTGCAAGCGGTGTGGCATGCTTGAGATGATTC
TTGCAATGCTTTCTTGTGGAATATCATCCCATTCTGCCTGTAAAGCGGCTCGTAGTTGAC
CCAGGGTTTCAGGAACAGCTTCTCTTTGGCGGATCTTCCTGTCAAGCATGTCGCATACAT
GCTCAATGGGATTCATATCTGGACTTCGTGATGGCCAGTCCATAACGCGAATCCCAACTG
CATTAAGCACAAATGAAACGTCTCTTGCTGTGTGAGGTCTTGCGTTATCTTGCATAAGAA
TAAAATTATCCCCAATAAATGGGGCATATGGCACTACAAGGTCAAAGATACACTGTTCAA
TATACCTAGGCGCCATCATTGTGCCGTTGTCTATGAATACCAGTTCCGTGCGGCCTCCAA
TAGATACACCTGCCCATACCATAAGGGATCCACCATTGAAAGGTACTCTTGGTAACATAA
GCCCTGCTTCATATCGCTCTCCTCTCCTTCTCCATACACGTTCACGTCCGTCCGCTGACC
GCAAAGCAAAACGCGACTCGTCTGTAAAAAAAACAGACTCCCAAACGCCCATGTCCCAAT
TGATATGCTGGCGGGCAAACTGAAGACGTGCAACTCGATGCTCTGCAAGAAGTTCTGGGC
CTCTGGAAGGACGTCTTGATACCAAGCCATACTCCCGGAATCTTCTTCGTATGATTCTAG
CAGAAACCACCATATTTCGGACTTCTGCCAGAAGACGAGCAACAAGTGTTGCCGGCAAAC
GTCTATTTCGCAACACAGTAAGGCAAGAAAATCTGTCATCCCGTCGATTTGTAGACCTCG
GACGACCCGATCCTTGTTGTCTGCTGTATTGTCCAGTCTCGTTGTAGCTTCTAATGACAT
CCTGAATTGTACTTCGAGCTATGCCCAACATTCCGGCGATGTAACGAATGCTTCGACTGT
CCTCACTCAATGCTACTGCCTTTGCCACTTCTTCTGGTAACACTATTATTGGAAGTGTGT
GACAAAATAATCTTTAGAATTCTTAAAACGAATCCTCTCAATCTGGCATGAATATAAAAA
TGCAGAGAAAAGATTACAATGAAAACAATTGGTTGTATGGTTGAAATTATAAAGTGCAGA
GAAAGGTTAACAATCACAACAATTGTTTGTATTGTTGAAATTATGAACAGATAGCATTTG
TTTCTTGTGAATGTCATGAATAAGATTATACAAAGCATAAGAAACATTGCTTGTAATTTC
TTGTGATTTTGTAATGAAAAAATGAGGTGTCCGGAATTTTTTGTCCGCCAGTGTATATAT
AATGTCAATGAAAGAGCTATGAAAGAAAAACAGATCTGCTGTGGTGTTTCACGACAATAT
AATCAGCTACATTTTAAATGAAAACATTTATTTTAAGAATTTCTATACCCAATTCATTAT
ATGTAATCTGTTGAAGATAAGGTGCGATTAATACTATTGTTAAGATCTTAATTTCATCCC
TTCCTGTACAACATCTAATTAATTTATATATAATGCCAAAATTGATAAACTAATTTTATT
TATTACATACATTCTTTCAGAGGTTTCATTGTATTGTTTTTTTGCCATTGATGTGGCATA
ATCAGTCATATTTGTCATTATGATATATCTAAAAATAACTTTTACTTATTTTTTTACTTG
TGATCCATATTGTGATTAAGTAATCTAAATATTAGTTGATTGTTTTGGAATAAAACAACG
ATCATTTGCACAAGATACTAGATGTATTATATTGTATTACTATGTACCTCTTTGTTACAT
GTGTTTTGTAAAAATAATTCATCTATTTATACGTGAGTGTTCTTTCT
>001174-001179_All_comp1180_c1_seq1 len=3461 path=[0:0-1557 1558:1558-1796 6493:1797-1824 1825:1825-1865 6427:1866-1884 1885:1885-2057 2058:2058-2082 2083:2083-2116 2117:2117-2142 2143:2143-2186 2187:2187-2206 2207:2207-2604 2605:2605-2622 2623:2623-2648 2649:2649-2650 2651:2651-2714 2715:2715-2722 2723:2723-2768 2769:2769-2782 2783:2783-2834 5945:2835-2851 2852:2852-2937 5911:2938-2948 2949:2949-3019 3020:3020-3055 3056:3056-3239 5726:3240-3245 3246:3246-3460]
TTTTCTCGCGAGTTGAGTTGACAATGACTCGAGCATTTCACTCGACGACATGACTTGGTG
TTGTTGGGAGAGAGGGAACTTTGTACGCCGCGTTTCTCATAATCACCATGATACAGCGAG
AGTGTCTGTTTGGAGATTCTGTGGATAAGAAAATTCACTCGAGTGAGCGGTATCAATAGG
GCCGGTTGGATTCAAGATGGGTGCCGTCCAAAAGGAGAACCAAGACCTCAAGAAAGAGAG
GCGGAAGTGCTCGTTCAATCCATTGGAACTGACTTTTCTCTTGGATGGCGGGCGAGAGAA
GACCCGACGAAGGAGAGAAATTGAAAACCTCTTCTTTTCTGACCCTGAGCTTGAAGACAA
AGTTCCTTTGGACTTTTTGAGCCACAAGGAGAAATATGAAGAAACAATACGCAAAGCTAC
TTACATCTACAGGAAGATCAAAGAGGGCGGTTTGGCTAACGTGGGCAGAGAAAGGGATGG
GGCCCTCTACTCTGTACTCAGCACTGTGATGAAGGACGGCAATCCCTTTGGTTTGAACAT
GGTGATGTTTATCCCTGCAGTTCTCGGCCAAGGTACGCCCGAACAGCGGGAAAAGTGGGC
TATGAGAGCCATCAAACACAACATAATCGCCACTTATGCTCAGACGGAGTTAGGACATGG
GACATTTATCAGGGGTTTAGAAACAACTGCGACCTACGACCCACACACGAAGGAATTTGT
CCTCAACAGCCCAACTTTGTCTTCATACAAATGGTGGCCAGGAGGAATGGGACAAACGGC
AAACTACGCAGTTGTAATGGCACAGCTGTACACGAATGGAGTGCACAGAGGCATTCACCT
GTTCGTAGTTCAGCTGAGGGACGAAGAAACACACAAACCAATGCCAGGCATCAAGATCGG
GGAGATTGGCACCAAGGTAGGAATGCATACGGTGAATAATGGTTTCCTCGGATTTGAAAA
TGTTCGTATTCCAAGGGATCAGATGCTCATGAAAAATGCAAAAGTGCTGGAGGATGGCAG
CTACGTGAAAGCTCCAAGTGACAAGCTAACATATGGAGCCATGACATTCGTACGTGTCAT
AATTGTGCAAGGAGCGGCTTCTCAGATTGCGCAGGCTGCCACTATAGCAATAAGATACAG
CGCAGTGCGAAGGCAATCGGAAATGAAGCCTGGGGAACCTGAGCCCCAGATTCTGGACTA
TCTGACTCAACAACACAAACTGTTCCCTCATTTAGCGACAGCATTTTCTTTGAGGTTCAC
TGCAAATTGGCTTTGGAGATTGTACAGCGAAGTAACGACTGAGCTTGAAACTGGACAGCT
CGACAGGCTACCTGAGCTTCACGCACTCTCCTGCTGCTTGAAAGCCGTGTGCACAGCAGA
AGCCGCACATTCTGTAGAGGTTTTCCGACTCTCATGTGGTGGGCACGGATACATGACTTG
CAGCAACTTTTCCAGCATATATGGAAATGCCACTGCATCGTGCACTTATGAGGGCGAGAA
CACCGTCATGTTGCTGCAGACGGCGAGGTTCCTCATGAAAGCTTGGCAACAGGCATCCGG
AGGAATGGACATGACTCCCACGGTTGCCTACCTTCAACTAGCTATCAGAGATGGCAACAA
AGTGAATCGCTGGGAAAACTCTACACAGTGCATCGTCAGAGCTTTCCAGATGGTTGCGGC
TGGAAAAATTAAACGCGCTGCTGACAGTATGGCCAAACGGATTAAAGAGGGCAAATCCCC
TGAAGTTGCTTGGAACATGTCGTCTATTGAACTGACAGAGTGTGCAGAGGCCCATGCTAA
CGCATTCTTGGTGGAGAAATTTGTGGCGAGTGTTGCTGACTTGAATTGTTCTCAAACCCT
CAAGGCGGTATTGATTCAACTGAGTGAGTTGTATGCAGTGTTCAACGTACTTCGCAAGAC
GGGAGACTTCCTAATGTATTCAAATCTGAAAGCCCACGACATACAAAGTCTTCAAAACTG
GATGGAGGACCTTCTGATGCATATCAGACCCAATGCCATTGGCATCGTTGATGGATTTGA
TTTCCACGATCGAGTTCTAGATTCTCCTCTGGGTGCATGGGATGGAAATGTGTATGAGCG
CTTGTTTGAGGTTGCGTCGAAGAGTCCACTCAACAAGGAACCGGTTAATGAATCGTTCTA
CAAATACCTCAAACCATTCCTCAAGGCCAACCTCTAGAAGAAGGTCATTTTAGTCTAAAA
CAACTTTGGAACCACCAATCATATGCTCAGTGACCTTTACCAACTGATGACGAACTAGTC
AGAAACTTACATTTTTGTTGCTGCAGATTCAGCGTAGTCAAAAGATGAGATGCAAAGATG
TTATAGCAATATTTTTTTACATTGTATCACTCAATTGTTGGCTGTGTTTTACTTGAAAGA
AAATTTATATTATGCATAACAGAAGAGGAGGAACAGTTATGAGTAAATTTAGGATAAGGT
CTCATTGTGACCCAGACAAGGCAGGGGGTGTAGTAGGTAGAGAATTCCTTTGCTCGAAAA
TTATTTTCTTGGATTATGACAATATTTTATCTGATATTAGGCTACATTTGAATAATTAAA
TAAACATGTTTCTTAAAACTGTTTTAAGTCTGATAACTTGCATTGTCATTCATTAATATA
GTTTGAAATGCTAATTACCGTACTTTCAAAGAATGAATTCAAAGCAGGAAATTTTGAGTA
AAAGTGCCCCTCCTCCTCTACATTTCATATTATGCTGTGAACAAAGTTCTTTTTGGAGAA
GACAATATAATTATGTAAAGTTTTCCCAAATATCATTAATATCTTTTGGTATCTACTGTA
TATTTTTAGGATATTTCACATCATGTCTAAGAGTTTCCTAGTTGATTAATTTTTTATGGA
ATTATAACAAAATTCTAAATAGTTGTTTATGTAAACACTTCAACAACTTCCAAACTCCTC
ACATACTCTAGTGAGACTGAACAACGAACGAAGGTAAGCCAAGATTGAGCAGACCGGAAT
ACATAAGGGCTTTATATTGAATTAAAAGCGACTGCAATGAAACCAACATTCCTGCGATTG
CTCCATTTTCATCATCTGCAAATATGACCATTGGCTACGATTGTTGTAATCCTTCAACAG
AGCACTGAAACCGCTGAAGATGTTCGTTTAGTTTGGTTCGAACTGTTATGTAATTATAAC
ATCAAACATCTTCATTCAAAATGTACAGGTATTACAGTAATGTTGAACATGTTCAATGGA
GCAGTAATTTTTTATTTGTTTAAGAGGTTATTAAAAATTATAAGTCTATGCTATTTTTAT
ACTATAAAATGAGAATATTTACAAAAATGTGTGAGTGTTTTACGAGGTGATAGGTACCGG
TATGAAGAAATGTATGAGCAATACTTATATTTTATGTTGAATTAAATGTTGTATTACTGA
AAATATAGCCAGTCTCATTATTTCTTTGCACAGGTGTTCTA
>001174-001179_All_comp239_c0_seq1 len=1151 path=[0:0-1150]
TAGTAAATAGGATATGATTTTAAGGAATTTTCTTGGGATATTAAAATGGGTTTCATAAAA
AGGGATATGATACATTGTATTATCTAATTTATACAGTTCAACATGTCCATATCCAGTGAC
TTTATTTTGGAATCACATCTGTATCAAAATTCAATAAAATTTAACCCTCAATTTCTCCTG
ATTCCAGCTTCTTCTTCCAAGCTGCCTTCTTTTGAGAAACACGATTCTTGCGTTCAGACA
GGCTCAACTTGGCACGGTTCCATCTCTTCTTGACAATAGCAGATGTGTCCTTCTGTTTCT
TAATGGAAGATGGATCAGCTCTTATAGCGTCATGTGCTTTTTTATAGATGTCTTCAATCT
GATCTGAAGTAATTCCCAATTTTATGTATTTTGAAAACTGTTTCTTGTAGGCCTCATCAT
CTCTTTCAGATAGTTCACTCATGTATTGAGCAACGTGTTGGCCAAAAATGTGTTTTCTAT
GCACCTCAGCATTAAATTCCTTTGCTTCAGCATCATATCCAGGAAAGCGCTTTGTACTGT
GAGGAATGTTGAGTCCTCCATCCACAGCACCCTTCATTGCACCAAATACTCTGGCACCTG
TAGTAGTGCGCATCAAACCAACATCCAAATAGCATCGGAATGCTCCTGGACCTCCATCTG
CTGCTTCTACATTATATTCTTCGCCAGTAACTTCAGTACAACCTATATATAGTTGATCCA
ATCCTAGTTTCTTCAATAGCCTTCTAGCCAAAAGTAGACCGGTGCAATATGCTGCAGCAT
AATTTGTAAGGCCAACTTTCACTCCATATCGTGGTAATTCATGGCTGTAAGCTGCGCAGA
GGATCATATCACCTTCAATGCGCGAGTAGGCAACCTGACAAGTAATGTCCTTATTGGAAA
ATCGTACAATAAGACGATACTTGGGTGTGTTATATTTGTTTTTGTCTTGAATTGTAAGAC
GTAGGCGTGCATAGTAATCTGTTTTACCCTCACGACGCCTCTTGAACTTCACTTGATAAC
GTTTGAAGTACTGCTTATTCTTCACAACTTTTACAAATCCCATGATGATGTGAAAAGAAA
ATTAAACGGCAACCGCCACTAGTACATCGATATTTGACGGCCGCTTTCTCAAAAAAAAAA
AAAAAAAAAAA
>001174-001179_All_comp32_c0_seq1 len=5713 path=[0:0-3 7:4-1774 1778:1775-1792 1796:1793-5712]
CAATCAATCAATCAATCAATCAATTAATCAATCAATCAATCAATACATATTATCCAAAAT
GGCATTGGAATTTATTATGGTAGTGTTTGTGTGTGTGTATTGTGCAAGGTAAAATGGTGA
CTTTTCAACCCTTTCAATTTAAAATTAATTTCATAAATACACTCAGCGGCACAAAAAATG
CAACACTTGTATTTTGTAATGATTTTCATAATTTATTGCACTGAAATTATTCTTATGTAA
AAATTATGCATAATTAATTGTTTTTTTAAACATTTTAAACCATTTCACATAAAAAAATGC
TTCAAATAAAAAATATGTTATTTTTTTAGAATAGGAATAAAAAGTGAAAATGTCTTAAAT
CAAATAAATTTATTTAAATCAAGTGTTGCGGTTTTTTGTGCTGCTGAGTGTATTATTGAA
GATTATTTCTCTTTAAAATACCCAAACTGAAAAATAGATTAACCCATTTGCAACACACAA
AAAAGTGAAAACTTTCTTATCACCCTTTTTAACTAACATAAAACTATAACATTTCTTATG
TATAACTTGACCAAACTCTTACATATAAAGAACAAATATAAATACACTCAACGGCAATAA
AAACACAACACTTGTATTTCTAATGATTTTCATAATTATTGGACTGAAATTATCCTTTTA
AAATTATGCATAATTAATTTTTTTTTTTTTAACATTTGAAATTCTTTATTCTCTTGTTTG
TTACATAATGTACCATAAATTTTATATTTTCAAGGTGTGCATTATATAATGTAATACGAA
ATAATGTAACTCTGTCAAAGGAATTTAGGAATATCAACAGAGGACAAACTAAATACATCA
AAACATATAATTACAATATTTTCTCTTCAAGACTGTTTATGTATGTAATTAAAAACATTG
TACATTTGAATGACAATCAACTTTACACTCATTCATTATTACATCAGTCATAACAGCAAT
TGAAAATGTGACCACTTTCCATTCTTATTTAAACATTTTTACATTATGGAACTGCTTTAG
ATACTTTTTAAAACATAACTTTAATTGAACTGCCGTAGAAAACTTAAAAATGGCCTTACT
AAAGTTCATTAGCTACAGAGCTAACAACAAACTAAAATTCAAAGCTGGTAACTGAATTAC
AATTCACCATTGAGCAATTTCTTATCAAAAAGAAATTCTCCAAGAGCACCATAGGTATCC
GACATCTTCCCCAAAGTTGAGATCTTGCCAGCAATGTCTCGCTGGCCTCGATATTGTTCC
TCCAAGAAATCAGCAGTCAGATAATCAACCAAATGATAGTCATTGAAGTCTGAATCTGTA
GGAGTCTCACAGGTAATAATGATGTCTCTGATCTTTCTTGTAACATGAGCTTCGAGTTTC
AAAGCGTCCTGCAAAGCAGCAATGCCTGATTCCCAGCTTTCATTAAGGGGTGATGGGTTC
TGAATGAGCTTGCTGACTTCAGAAGTAAGATCTCCTCTCATCAACAAGTATGAAATGATT
TTGATGGCATGTTCTCTTTCCTCACTAGCGCTCTCGAAGAACATCTTGGCAAAACCAGGT
CTGTTAATAGTGTCTTTTGAAAAGTGGGCACCCATTGCCATGTAGGTCAGTGCAGCTTTC
AGCTCCTCTTGTACTTGTTCTCTCATCTTTTTAATGCATGGATCCACCATTGTAATCCAA
TCCTTGGGAATATCTACAGGAGGGGCCTTACATTGTAATTTTGCTGATACAGAATGTGCG
CAGATGATGGCGATAACGACGACGATAACTTGCATAGCTTTCATTTTTGAAAAAAGTATT
ATTCTTCAAATGCACAAAAATGTGTACTTCCAAAATATTTTCGAAAGTCGATTTGACTGA
CACACTATAGGAAGATGACTACAATGAGGTACCAGATATAAATTGATAAAATTCTTAATT
GTAACAACAAAAAAATTAACAGAATAGCAAATAGTTTAGTATCACTTGTTCTTTGGTCAA
CCTTTACACACACTGGCGTAGAAGGCGACTCAAGCACACAAAATGAATATTTGCTAAGTA
ATGGCTACGATCTCATGGAGTCGGACAAAGTATTTCAAAACTCTACCATGAATAATCGCT
AATGCGCAGTTTCAGGATGCGTGCGCACTTGGCACGTGACTGTTTATCGAATGATTGTGC
AACAAAAGGTCGACTTCTACCATTAAAGTGATTTCAGCAGTTTGTCAGTCGAGGTTTTGC
TTTTTACACAACCAGTAAATATTTGTTCCGTGGTGAGCTACAATAAATCAGGTTGAAGGC
CTACTTATTGTTGGTTCATCATGAAATTCTTCGCCGTTGTTCTGTGCGCCCTTGTGGCTG
TTGTCTCTTGTGAAGAATTCTGCTATAACGATGTCGTAGCAAGCTGTGGTTCGAAAGCTG
ATTCTGACTTGGAACATTGTGATGCCAGATATGGAGGAGTTCATTCAGTCGCATTTCACT
TGCAAAGTTACGTAAATGATCACATTGCCAGAAGCTTTGACTATCTTCTTATGTCAACAC
ATTTTTCAAACTATCAGAAGAATCGTGAAGGTTTCTCAAAATTATTCAGGAAGTTGTCAG
ACTCAACTTGGGATGATGCTATTGATTTGATCAAGTACATCACGAAGAGAGGAGAAAGGA
TGGACTTCTCTGCTCGCAAGGGTGATGCAGGAGTGCCTGACGAGAAGACCCATGAACTGT
TTGAACTTCATGCTTTGGCTCGTGGTCTTGACACTCAGAAGAAACTAGCTGAGGAGGCAC
ACCTTATTCATAAGGAGGCTCTTAAACATCATGAGGGATCCCATGATCCAGAGGTCACAT
CATACCTGGAAGAACATTTCCTGCATAAGCAGGCAGAGAATGTGCGAGAGTTCAGCGGTT
ACACCAATGACTTGAAGAGACTTCTTGCTGAACCCAAACAGAGCAGCCTGGCTTTGTTTT
TGTTTGACGAGTACCTGCAGAAAAAACTCTAGACGTAAACTGCTTCTAGATTTTTCTTTT
AGTGTTACCACCAATTAAGTGTAACAGTCACTGGGGCTGGTATAGAGCACACTACAACAG
AATTAAAACATTAAATTCATTTTGCATATGTCTAACAATTACCTGGCATTATGCATTTAT
TCTAAATCTTTAATGAAAAGTTCCATGAGTTATCTTATTGTTGCAACTCACAGTATCATT
TTTAATTGTATTCTATGATTGTAAGTTTTGTGACAAACAATTTTAATAAATCTCGTTGAA
CCGAAAAAAAAAAAAAAAAAACAAATGGAAGCAAATCATATTCAAAGTAAATTATCAAGT
ATGTTCTGTACCCTGTTTTCAAGTTCTACAAAGATATCCCAAAACATGCAAACACAATCA
AAAGATTCACTAAAAATTAACTTTTGTGAATGCAATTTATCTAACAATATAGTTTCTTTT
AAAAAGCAATATGCCGTATAGACACAGCAGTAAGAATAACCCTATCTTCTTACACATAGT
ACACTTTGACATATAGTACAGACTTCACAGCCATATTTAATTGAAAGTCCCTAACACTAT
TGAGCATCAGGATTTCAGTTAAAAATAAAACGGGATAGAATTTTTTTTTTCTTTCTTCCA
GGATATTCTTTACTCCACTAAAACAGGGTACTTTTACAAGCTTTATTAATTAGAAGAGTA
TTTATATTATTACAGAAGCGTCCCTCTAAATCCCGGTTTCGCATGCTCGGAAACGGTGGC
CATACCAATGCAGATCTGACACACGCACACAATCAACTGCAAGCATTAAAATCATAGTTT
GCTATTTTAAGGCATGGCAATATATGTTAAAAAATATTTAAGTATATTAAATTCCATAGT
TCATACAATATTGTTGAGTATAGTCAATTTGCTTTCTTTGTTTCTAGAATCGATTTCAAC
TTCATACTCTTTAGAAATTAATATTAGTTCCCTGTACAGCATTTTGAGATATTAGCAATC
TCATTTCCATCGAACATCGACTCTTTGTCCATTGATAAGAGAATGCAAATGCATTGAGTT
CTCAAAGTTAGGCCTTTATAACGGACACGTTTTGGTCTCAATGAGTATTTTAAACTTCAT
TATGCTTTATCTTGTGAAATATGAATCACTCACATACAAACCTCTCCATCAGTGAACTCT
GTCTTTAACAATTCTAGAAAAGTAAGCACAATTCTTAAGAATGTTCTTTCAAATCTCCAC
TTTCATAGCTTGTATTCAGGAAATCATTACTACAGCAATTATATCTATCCTTCCATAAGT
TTTCAGTCTATCACTTTTGTAGTCGATGAAACATAGCAGATGGAATTTACAATATCAAAT
TGCAAGATCCTCAAAGGCGGGAAGAATTTACCATATTACAAGCTGAATAATGTACTGTTC
AGGGTCTATATTTATTTCTAAATGCTCTTCAGTATTTTCAGTCACATATTTTAACAGTTA
CCGGTATTAAATTTTGAAAATTTTGTCAGGTTCACAGTCTGCAAAAAGCTAATATTCTTC
ACTGTACAACGCTTATCTTACTTTGTTCAATGACTCCAATAATCTTAAAAAAATTCTGTT
GTTAGCCAGTTCCTGAACTTACATAAGTGTCTGATTGTTTAATAAATCAGAAGATACAAA
TGTTAAGATGATAACGGAGGCATAATTATTAACTAAGAAAGCAAAGAAACAATACTCAAT
ACGATCAAACCTATCTCACTTTAACAATGCTCAGAAGCTACTGATTTCTTGAGAGGTCAT
CAACATCACACCATTATAAGAAAACCAGCTCAAATCTAGGAGGACTGCTTCCGCCAGGAG
ATTACAGCAACGCTCTCTTAACATATGAAGTACGCTTCTAATTCCCAGACGTTTATCACT
CTAAATATAACAATGCCAAATTCTTCAAGGTTAAACAATTATGGAACAACACCATGTGTT
CATGTCTTATGTGCTGATGAGGCTTCGAATCCACAACCTTGACACGAGCGAGGCTGCAAA
ATTCTGAGCACATGGTGAATGGAAGGGATGCGTCACCGAACTCGCTTCTCTGAAGAAACT
CGAACGCAGCTGTTTCAGTGTTCATATATCACATAATTGCAATGTGTCTATCACAACAAC
GGCAATGCCTTTTGTATCTGATTGGTGTTATTAACGTCTGCCAGTTTCTCAAGCCGTGTC
GTGGATGCCCAGACGAAAGATGTCGTGTTGGCAATAAAAGGAATTGCCCAATGGTTTGAG
CACAAACACTTGCAAATATGGGTGTGGGGGATCCTCATCAGCCTGCAATCTTCCAAGAAC
ATTTATTAGAACACCTCCATCGAACATCGGTTGTGAATCAACAGCAGTAATAATTCTATT
TATTTTCTGGAAACTTAGACTATTTAGTTTCTCCATAATTTTTACAGCTCCTTGAATCTG
GAGTCCTTCAAACGTCATAAATGAAGTTTCAGTATTATACATGTTTATTAAATTTGGTCG
CTGGGCAGGGTCATCGAAGATTGCATAGTATTGCTGAACAAAGCCTTTTCCTATGGCTTC
ATACGCTGGATTTAGCGTCATATTAAAATTTATTACTAAACTCTTCAAATGCACCCTACT
ATTTTGCGTTAGTTTAAGCACCTTCAGTCCTTTTTCCAACAAGGTTCGTTAAATTCCTTG
TTACCAACGGCAATAACTTCAGTAGATACACCACAGAAGTTGAAAACGAACTTCAATAAA
ACATGCACCATCA
>001174-001179_All_comp55_c0_seq1 len=933 path=[0:0-51 52:52-98 99:99-141 142:142-201 202:202-303 304:304-305 306:306-932]
AATTTTTTTTTTTTTTTTTTTTTCAATTGCAAATTTTAATTTATTTCCAATTCAATAAAG
TTATACTTTAAACAAATGGACTTGTCCACTGAAGAATCAGCTAGACAAATGAACCAGATC
ATTCAGTTGTTCATGCTGATGCAGATGTTGCTTCTGTTGCTGCAGCTGAGGTTGCTTCTG
TTGCTGCCGCTGTTGTTGTTGCTGCCAATTTGTTTTTGATGCATGTCATTCCATCGCTGA
CAATAGCACTAATTTGGGTGCTGGCTGAAGAGACCTCTTGCTGGAGGGAATTCTGGATAG
AAATGACTGCGTTGGCAGCAGCGATCTTGGCTTTTGCCTCGAATTGGACAATTTGTTGTC
CGATGGATGCTGCTTGCAATGTTGCAGAGGGAACAACCTGTGCGTAGCAAGCGAATTGTG
TGAACAAACTTTTCTTTGCACAGTCTTGCAATTGTTGCTTGGTAGTGTTGACAAAGCTCA
GAGCATTGGAGAACAAAGTGGTGGCTTGTTCACGCACGGGTGCGAGCTGGTTTTGCACAT
TAGTGGCAGAATCTTGCACGGCTTGTTTTGCGGCTTTTACGGTGTCGTTAAAGCTGGATT
TCTCGGCAGCAACGCAATCAGAAACATCTTGGGAAGCAGCTTTTGCTTGAGCGACTTGCT
TTTCGAATTGAGCCTGAGCGCTTGCGGCCATATCGTCTATCTTTTGAGTGAATTGAGAAA
CGGTTTGGTTGAAGGTGCTAACGAATTTATTATGAACATTTGTTTCAATGTCTGTTATTT
TTGCCGTAATACCATTCAATGCACTGGTGATGGCAGTCAGATCATATCCAGCTACCAGCT
GAGTAGCGCAAAGAAGAGTGATTACGATTTTGGCGTTCATTGTGCTGATTCTCCAAGTGG
ACTTCAACGTCAAAATCGTAATCACTCTTCTTT
>001174-001179_All_comp1038_c0_seq1 len=1249 path=[4629:0-1248]
AACTCTGGTCTACAATTTCGTACTACTTTCTATCTGGTAAATATTTATTTGTGTGTGTTT
TATGATTAACAGAAGTGTTATTTTCTATCTCCAGATCTTAATTAATTTCACTGTTGTACA
GAATTGTATATAATTTGACAATTAGGATTAGGAATAAATATGGAAAAATATAGTAGAACA
ACAATGCTTTGTAGTTTAGTGCATTATAAATTTTATTATTTCATGTAACAGTACACCACT
ATTGAAACTCACAAAGGCATTATTAATTAAAACATATTTTTTACAAGAAACTCAAGTGAA
AACGTACAATTTCATGACTCGTATAGAACAGGAAAGGCAATTTTCTTCTTTAATTGCTTA
TGCTGATACCAGTGTTGGAACTTATCCAGCTAAGAAAAGATGTGACTCTAGCATAACCAG
ATGGGTATCCACTTGCACATCCTCGGGAGGACACGAAACTGACAACGCCAATCTGGACAC
CGTTGGTCACCATTGGGCCACCACTGTCACCGTTGCAGGTGCTCTGTCTGCTTGAACCAT
CAGCACAGATTGTGGAAGAGATTATGGTGCTTCCATAGTAGCTTGAGCATGCACTGTTGG
TTATGATGTTCAAGTTAACATAATTCAACTGGTTGCTAACACCACCATTGTCTGATGTTT
TGCCCCATCCACTGACAGTTACAGTTGTTCCTGCAAAGGAGTTGGAAGCCATGGAGTAGC
TTGGCAATTTGATGGTTTGGATGTAATTGCTCAGAGAAACAGCACTGGGAAGACGGACAA
GTGCAATATCATTTGCAAGAGTCTGGCTGTTGTAGCTGGAGTGGACAATCTTTGATGTAC
TCTGAACAGTAACACGGCCTGTTTCACTTGAGCTCAATGCCTGTGCTCCCAAGTAGATGG
TGAATCGGGAGATGCCTTGTGCACAGTGGGCAGCTGTAAGGATGTAGGTAGTTGAGATGA
GAGAGCCACCACAGAAAGATGAACCATCCAAATACAGTGCTGCCTGGTATGGGAATTGTC
CTCTGGAAGCCTGGTTACCATTCACAATTTTTGGTGCAGCAACCTCTGGAGCTCCATCAA
TAAGGGGCATGTAGACGTTTCTTGGCACCACATTTTCAACATCCAGAACATCTACTACCT
CTTCAGAAGAGGCAGCCTGTGCAACTGCTAGCAGCAGACCAAATACAAAGAGCACTGTAT
TCATGTTGGTAGAGATGGATGTTGTCTCAAGCAATACATTGGGTTTATA
>001174-001179_All_comp546_c0_seq1 len=5114 path=[0:0-1489 1490:1490-1492 1493:1493-2238 2239:2239-2239 2240:2240-2275 6638:2276-2277 2278:2278-2464 2475:2465-5113]
CCTACATAATTGACCTATAATTAGCTTAAAATAAAATTAAAAAAAACAATAGACTAACTG
AAATGAGAGGGAAATTCTAGCAAAATGTGAAGAGTGGTATAGCCACTGTCCCTAGAATTT
GCATTTAGGAAGTTGGTACTTCTGTTCTAATTTGTCTCAGTTTCAGCCTCAGTGGTCTTT
GTCCTGTTTTATGTAATGCAATTCTTATCTCATTTTTTGTTCTAATTCAGTTATCACGTG
TAACTGTGACGTATTTAATGTAAGCCTATAAATACAGCGACTAAAAAACTTTTCAGTCTT
CCAGTTGGATGCAAGCATAGCTGTGTGCATAGTGCGTTGTTTCAAAATTACATTTGAGTA
ATACTAAAGTGTTAAAAAACTGATTTGATGTCTTTGATTGTGTTTATTTTCATTCGCATA
AATAGAGTTTGTTATTTTTGAACATAGACTTTCGTGTGTAACCTGCACTCTTTGATTTCT
TCGTCAACCTGAAGACCCACAGAGGGATGAGAAAAGACTGTCGCGATTGCTTAGGGATCA
GGTATCGTATCTGTACACTTCACCAGACCTGGAAGTGGCTGCACCAAACTCAGGATCTTC
ACGATCACCTTGTATCTCTTGAAGCATCTGGTAAAGACGAGATTTATTATTAATCTCAAA
CTTTGAAGCAGAATTTTCAATAGTTATTCAACGTACTGTAATTCTGATTATCATATAAAT
CCTATAATCTACTTATTTCATTAAAGACACTAATAAAAGTATTAATTAGACTGGTGGAAC
AGCATTTAAGAGATCTGGCAATTGAATAATTTTAATAAGTTCATTGTCCTTCTTACCTAT
TCATAATGGCACAAAACTTGGTACAAGGAACCATTTCCAAGCTGTGCAGAATTGCCAGAA
GCAATTCTGTAGTTCTCTCAGCAGTGAAAGTCAATAACTATTCTACATCAAATCATAATT
CAGGAGTTGAAGATAAATCTCCTGTTGTGAAATCTGTCTTCATATCCCAGTCAAGTGACG
TTTTCACAAATCTTGCTCTTGAAGATTGGCTGTATAGAAACTTTGATTTTACAAACCATC
ACATTTTACTTCTGTGGAAGAATTCACCCACAGTTGTTATAGGTAGACATCAGAATCCAT
GGCTGGAAGCAAATACAGCATTGTTAGCTGAACAAGGAATTGAAATCGCCCGAAGAAATA
GTGGAGGTGGAACTGTTTATCATGATGAGGGCAATCTGAACATGACATTTTTCACACCAC
GGGAACAATACAATCGAAAGAATAATTTAGAGCTTATAAGTAGAGCTCTATTTAGAGAAT
ATGGTATGAAGACCGAAGTTTCACCACGAGAAGATATTGTTGTCAATGGAGGTTATAAGC
AGATATCAGGAACAGCTGCCAAACTTGGACGACCAAATGCGTATCATCATTGCACCCTGC
TGGTGAATGTCAACAAGGGAAAGCTGCATGATGCTCTGCATAAACATCATAAGGGTATCA
AGACAAATGCTACTCAGAGTATACCATCACCAGTGATAAATCTGTGTGATGTTCATCACC
ATGTTAAACTGGAAAAGTTACTCGGAGCAGTGGGTTGGGAGTACCTTCGTACATGTCCTC
ATACTCTTCAGGATAAGGGAAAGGAGCATATTGGACAACAGAGAGGATTCCAACTTGTCA
ATCCCACAGATGCATGGTTTCCAGGTTTGGACAAGTTACGTTCAGAGTTCAGAAGTTGGG
AATGGCGTTTTGGAAAATCGCCTAAATTTACGGTTACTCGTAATTTCCGTGTTCCACAAG
AACTTCTTGGAAAAGATGAATTGACAAATCAAGATCTTACCATTACGATTGATGTTAACA
AAGGCTTGGTCGAAGATATAATGCTAACAGTACCTCCAGGATTGAAGGCTGCCAATGGCA
TCTCTGGTCAAGCACAAGTTGTATCATCGTTGGTAGGACAGAGATTTTCAGAGGAAGCTA
TAACTGTCCTGCAAAAGGCTCTCAGCGATCTAAAAGCACCAGAGCAAGCAGGAAATTTTG
TGGTGAACTGCATGAGGCAAGTGGTGAAATCTGTGTGATAGATGGAGTATTTCAGTTTAT
GTTCTGTTTTATGTTCGCCTGTAAAATTCTCATTTTGTACATTGTAACCTAAGACCATTT
TTATCATATTTGTTTAACCAAATTTGGCGTCCTCATTGCTTGCTTCTGAAGTCCATTAAT
TTTTCTTGTTCATCGCCACAAAAAAATTGGCAATTTGTATTTTGAAATTGAGGTATTAGG
TGTATTAATAATGTAACAGATTTTAATTCTTTATTCCAAAGTTTGTATTTTCTATTTCTG
TGATTTATAGCACCACAAAGTTGTGTTTCTCAAATTTATTTTGAGGAAAACAGGACCAAA
CTGTATCCAATAGATCTGTTTAACTGTAGCATTTTTATCAGTCCTCTGAAGCGATAACAT
ACATAAACAGTTTCAATATAAAAGTGAAACTCAATCAGTAGTCTGGTTCAGAATTACAAC
TCTAAAAAAATGTTATTCTAATTCATATAATCGTTAAAAAACATCTTTCACCTAAAGTTT
AACCAAAACTTTATCTTCAATTTAACTCTTAGTTCACCTAATCACTCAATTGCTTTTTAC
CATAGAAGCAAGAAACATTTAGTTAATTTTGAAATTTTGCATTAATATCATTTTCAGGAT
CATTGATTAATTATTTTTCTTTGGATACAATGTATAATTTAAAGTTGTATATTTTTAAGA
TAGTATACAGAAGTTAATGTTCTTATTAAAATTATTCAATTATTGCATGTGCATGAAGTT
TCTGGTAGAGGTATATAACCATGTGATATTGCATTGTGGGTATTATTTTATTTTTTACAA
AGCCCAATTTCAGTTCTCCATTTTATGTTTTATTCCAGTGTATAATTTAATTTTTGTAGA
TTTGTTAGCATACACATATATGCTATTGTTTGAATCTTTATATTAGGAGTCTGATGAATG
AATAATGTTGATACCTATAATTCTTGTTTGAAATTCAGGTGGTTGATGTAACTTTCCTGC
TTCTCACATTGTACATACGCATTGCACGTAAGTTCTTGTTGAATGATTTCTGTAATGCTG
TTCCCGTGTCTGCAATGCCTTAGTGCTTTGTAGTTCTGTTCGACTGCTGTATGTTAGCTT
ATGATTTAAAATAATATTTCAATTATTACTTTCTGTCTCATTATATTGAACTTGTTTGAA
TGTTGTTTTAATAGTTTTGAAGTCATATATACTTCTTTTTATATATTTTGAAATAAGAAC
AAGCATTACAGTCAATCTGAACTTCATCAATTCTGCAACACAACATATGCATTGAGAGAG
CTATCTTCTATATTTTGTAAGAAAGTCAAATTATATATTAAAGGTTTTGTGTAGTTAATT
TGGTCAGACATTTTTAAATGTTGTTCTACAATTTAAATAGTTTAATAACTGAAGTTCAAG
ATCGGCTGGAATGTGCATTTATTTACATTTATTTTATTATATCAGCAATTAACAAGAATG
CATCATATCAATTATTCTTTAATTTGTACACCTTGCACTTAGTGTTTGAAGGTGTCATTT
ATTCTCTCTTTCCTTCCCTTATTTTCTAAGCTCAAGCAATATTATTTTCATGTGCAATAT
AACTCATACCTGAGAAATTACATGTTTCACTTAGTGAAAATTATCTAATATATTTTTAAG
AAATATTTACTAGAGTATTCATATAATAATCATTTTATTAAAAGTTAATGGGATATCTTC
CTAATTAAGTTTTTACTGAATCTCAGATTCAATTTATATTATTTTTCTTCTATCCCATTT
TTTTCTGGTTCTGTTCCACAGTTTAATTTCTAAATACCTTCCCAGTATCATTAACTGCTT
CACAGGAAAACTCCTTCTCTTATAGTTAATAATTTATTTGTATTTTCCATTTGCAGAACT
TCTATATTAACATTGGAAGATGAAAATGACAGTTGATGACTATGTCTATTAGTCTATTAC
AATTGTTGACTGTGATCTGAGAGTTTGAAACTGATTCAGATCTTGGATTATATTTTAAGA
ATGTACATTATTTTTAACAGTTCATATTTTTAAAGGCATTTATACTTTTGGATGAAACAT
TTTATATCTATTAAATAACTATTGAATTGTATTTTGCTCAAGTTTGACAAAGTAAATAAA
AAAAAATCATAAAACTCCATTTGAAGGTATTATTATACCTGTCATGCCTATATCCTAAAT
TTCCTTCTGTTTAATGTGGATAAACATTTTAGATAAAGAGTTTGATTAAATATGTTGATC
AGTTGCAAGTAAATTTTAAGAAAACTATAAAATCAATGCTGGCGTGAAAATGTCTCATTC
AAGTTTTGTATTAAGCCCGAAATAGTTTTATGCAAAATAATAAAATATTCATTTTTAATT
TAATAAATGGTTCAAATATAAAAATTATATTTAGGAAATGTATTTCTAGGTAGGTGCACT
TTTGTAGTGTAAACTTGAGAACAAATTACCAATTTCTATGGTAGTATTGCAATTGGACAA
GTCAGACGACTTCAGGCTTATTAATGAATTTACACTTTTATTAACAGCTTGGCATAATGT
ATGAGGTTTCACATGCAAGATTTAAGAATAAAATTGTCAAAATCAAATGTGAGATCTATA
TGTAGACATGTAGCGTTAATTCTGATCTCCATTAATAGATTAAAGCTTGTTCTTAGCTTA
AGAAAATTTCTTTCTCCACCATCTATTGTGCTCTATTTGTTGGCCATTCATCCTGGATAT
TGCTGTGCAATGAAATTTTCACTGGAGAAACCTCTTGCACAGTATGGTCATATCCAAATA
TCCTCTTTACATGTTTCCCATAGCCCATCTGTTCTTTGAGGACACCTATTTCCAAATTTT
GTTTTCGGAAGTCCAAAGGGTAGGCATCAGGTGACTTCACTGGAATGTTACTGAATGGAA
TAATACAAATTCCTGTTCCTGAAATGCTTGGGTCGAGTTTCAGGTGGGATTGGATTTTTT
ATTTTGATGCACCTAGCCTTTGTTTCTCATTGAGATCTACACATAAATATTCTGATATCC
ATTAATAAATTAAA
>001174-001179_All_comp293_c1_seq3 len=2568 path=[0:0-811 811:812-851 3225:852-900 900:901-1022 3131:1023-1029 1029:1030-1139 3031:1140-1144 1144:1145-1190 2964:1191-1234 1234:1235-1340 2907:1341-1374 1374:1375-1461 1461:1462-1464 1464:1465-1568 2737:1569-1617 1617:1618-1688 1688:1689-1734 1734:1735-1929 1951:1930-1961 1983:1962-2567]
TTTTTTTTTTTTATGTTGTAAAGCATATTTTATTTACAATTTCGTTAAGTAGGTAGTAAT
ATAAGTTCACGTAGATATTCTTTAAAATTATAAGCATAATGTACTGACAGAAAAGTAAAA
GGTATACATGGAAAACTTCATGTCCAATTTTCACTTCCTTCTGCCAACAAATACAGTAAT
TTACGAATCTGTATTGGTTGCAAATGTTTATAGTTAAAGGCTCATATAGAAGAAGAATTT
AACGATCATTGTAAAATTTCTTAGGAAATATAACTTACATTTACATCCTCATTCCATAAT
GATTTAGGGTTTGAACAATTGGATAGCTAAACTTTAAGTTGTCAGGAATAGAGTGCATTT
GTGCACACTTTTTACCCTACAGATGATATTGTAATGCTCATAACAAGCAAGTAGGGCTAT
GACGTTCAAGCAGGGCTGTACAAATTCCCCTGTTACAGGTTAACTCTGCAAGATAGACAT
ATGCCTTGATGTCCAATGACAGTCAAAATAATTTCAGTAATCCCAAAGGAAAGGTGGCTG
GCGGTTGTTGTGAATTCATAATCAGTAAATTTGCTGGCACTGCGCAACAGTTTGAGGAAA
TTATACGAATATTTAGGCTACCAAAATTATTTTACGTGATTCAGGTGACCTAATTACATT
TTGCCGCAAGTATTAGACCTCCTGATTCATAGGTTTCATTCATGTTTATCAAGGAGGATT
CTCAGTTTTTGATGTTACGGAATATGGTTAAGATTTTGAGAGAAGAACATGTTCAAGACT
ATGTCACAATTGTATCCTCTTGAATATCAGTCGAATGCCATTGACGGAGGAAACCAAGAA
GTTCTTGGTGTCTAGGACGAGTGGAATCGGTGTTTCCTTACAAGGTGACACCTCGTATCG
CGACAAGATGTGGATCAACCCTATCTTCGTGTTCATCAAACCAAATCGCATACCAATACA
CATTCTTGGTCCTTCGCCGAATGGCATGTACGTATAAGCCGGTCTGCTTTCTTTCTTATT
TTCGGCGAAGCGCTCCGGATCGTACTTCTCTGGATTTGGGAAGTATTCTGGATCATAGTG
GATTCCCATGAGAGGAATATAAATTCCAGTTCCAGCTGGTATTGTGATTGTTTGTTTACC
GGAACTAACTTGGTAGTCTGAAGTGCACTTTCGGTCAAGGAAAGGCAAAATTGGATATAA
TCTGAGAGTTTCACTTACTACCATGTCCAGATACCTCATCTGTTGTATTGCATCATAAGT
AACTTGGTTGTTATTCTTCTGAAGAACTTCCCTGATTTCGGAACTCAATCGTTGCTGAAT
ATCGGGATTTAGAGCCATCTGGTATAAGGTGAAGCTTATGGTGGAGGATGAAGTTTCAAA
TCCAGCTGTGAGGAAGCTGAAAGCCTGCGCAGCATAATCATCATCAACCAGTTCTAAATT
TGCTTTCTGACTATCTTGATTTGTCTCACAGTCATTCTTCTTTTTCAGTTCCACCAAGTT
TTCTAGAAAATCTCGGCGTTTGATTCCTTGCTGTTCCCTGTGCTTAGCTGTGTCCCATAA
TGTCCTCCTGACGAAGTCATACACCTCAGAATCCACAATCCGAATGCGCAGAGTTTTGAG
AATTTTCGGTGCGAAGAAAGCCAAGTAAAATGCCAATGACTTTATTGGTGTGAAATCGAA
CACTTTTCTAAGTTGATGCCTGAATTCCGCATTAGGGTCCTTCAGAGAGTTGCTATCGAT
TCCTAAAGCACAGGAAGCTATGACGTCGGTAGTAAATTTTGCTGTTACTTCCTTTATTTC
TACCGGAGCGCCTCCACTTATTTGAGAGTCCAGGTAGTTGTCTAATTCCTTAGCACACTT
GTCGACCAAATAGAACATTTGTTTCATCTTTCCTGATGTGAAAGTTGGGGAGAGGTTATT
CCTCATATGTCTCCATTTTTGTCCGTTGATTACAAATAAACCTTTAGCAAAGAGAGGATC
CACAGTTTCACTCATTTCTGTCAAATGATCCAAAAAGTTTTGGGAGTCCTTCACTAGAAC
ATTCTTAATTATATTAAGATCTGTAATCATTAGTGCTGGCTGGTCTATTGAAATTATGCC
AATGAAAGGTTCATTCTTGTAATCGTCGTACAATTTTTTCAGTTGATGTCCAATAGAAAT
TCTTTGCAATGTTACATCTTTAAGACTTCCAAGAAATGGTGAGGGTTTCACAAATTTTAC
TCCCCGTTTCTTCCAAAAATTAAAATTCCTTGTAAAATAGAAGTACAAACCAAGGAATAC
AATGGCAAATAGGCCAATTATTTCAATTGCCAAGGATCCGAAGAAAACCATTGTTCTGAT
GGTAATTACTTCTACTACCTAGGTAGACTGTAAGGCTTGTGTGCAAATTGGTACAGTTAT
ATACTGATTGTAGGTGTAACCTCTATTAATCACTAAATATTTAATTGTATGCGCAATAAG
ATAAGAGTATCCCAGTCGTTGGGAGAAAAATCTGTTTGTACCTTTTGTGACTTTCATAAA
GACTGACGTAATATTCTCGTACAGTATTTATTTTGAACTCGACCTTTC
>001174-001179_All_comp234_c0_seq1 len=535 path=[0:0-534]
TTTTTTTTTGTACAATAAAGTTTTATTTAGTTTCAAGTTACAACACAATTATTCCTGGCT
AGCATCAACATTTTCCGTCTGAAGTCCTTTAAAAGTTGCCACTGGAACGTATGTCACTAA
TGTGTACAACTTGTTGGGTGAATCTTCATCATCGTTTCTTCTGCGAGAAAGACGTACTCG
TAGGCGGAAAGGTACATTCCTGATTCCCCTTGACCAAACTTGCTTGTTTAATCTTGTGTC
AACACGAACATCTGGGGTACCCATTTGTTTCATCGCGAACTTTCTGATTTCTTTAACGGC
CCTAGGTGCCCGTTTCTTGAATCCTACTCCATGGAGTCGCTTGTGGAGATTGATGGTGTA
TTCTCTTGTAACGACTTCATTAATTGCAGATTTGTTCTTCTTTTCTCCCTTTGGTTTAGC
CATTTTTCTTATTGATGAATTCCGATATTATCACCAATAACAAATTCTCCAACACGCTGA
AGGAAACGACACTTTCTCAAGGCGGAAGTTAGAATCTCTCCACCCTAGGTGCCCG
>001174-001179_All_comp554_c1_seq20 len=1331 path=[30507:0-173 30681:174-186 30694:187-559 31996:560-575 28892:576-1042 27637:1043-1068 28026:1069-1278 27873:1279-1330]
CTTTAGCTCACAATTCATGGCTTACTAGATTGACTCGGATACAGATTATGCATCACTAAA
AGGAAATGGTTTACTTTTAAAGAAGTATTGAGAATAGGTGCTTTTTCTTATAGTTGTGGA
AAATTTATTCTTTGACTCCAAAAGTGAAGAAATTGACATTTTTGTGTTTTCTTTAATACA
ATCTCTAGATTCGGATTATTATACTTAATATCAAAATCTTATGGTGTTGCCTTCTAAAGA
ATATCAAAATTAATTTTAAAATTTCAATTTCTGCAACCCCAATTACATAATATCAAAGGA
GGATAACCTTTCCTTCTGATAAATGTCAAATTTAAAATTTTGATTTTTCAACCCTTGATC
TCAAGTACTTAGAAAAGAGGATGGGCTGTTATTGTAAAAATATCAACATATAATTTTGCT
TTTTGTAACTCAATGTACATAGGGTTGGATTCATAGCCAGCACTTATATATAAGTGCCCT
TTAAGTGTGTGTTTCATTTCATATTTGTTACTATCCTGTGATACTTATAGCTATAAGTGA
CATCTTTCTTTCACTTGTACTTTGGCATTACAAGATGGAGAACAATAATTTTGCTTGTTC
CCTAAAATTCGAGGATTACACCATTTTGCATGGAAAAAAAATTTTTTTTTAAGAATTAAT
GAGCGTTTCTAAATCAGAATTTCACATTGATTGCAAAACATAAATCTGTTTTAGTGTTTT
ACAATTACAATGTTTTATAATTTAGAATTTTACATTTTCACATTTATATTTAACATTTTT
CAGAATCTGTTTAATGTACGTACTGTAGTAATATCCTTATAGTAGTTAGTCTTTGGTAAT
ATTACTCTGTGTTCATCGTTTGTTCGAAAAACTCAACAGCTTCTGATTTCAATTTTATTG
CTGAAAATGTGAAAAAATATAACTTATTTGCAAAACTAGGGAAATCTGTATAAGCCTCTG
GAAGAAATCAGGATCTTTTCAAATGTTTTCAAGAGGATCAGAATAGCAATTCATTTCTGC
TTGGGGGTGAAGATTTTTGGCAGCACTTTAGCATACACCTTTTTCATGCTAGATCATCAT
GCAAAATCTACCACTTTCCTATTGAAATTGTTAAAATAAGAAATTGCTCGAAGGTCTCCT
CAAACAATACTGGTAACCTTATTCACATTCTCTTCAAGTTTTTGCAGTGGATTTTGGATT
GTCATTGATGTATTCTCTATTTTCCTTGAACTTTTTAAACCATTTGAGAACCTATATGCA
AGATAGAACATTGGTCACCATGTAGGATTCTGTTGCAGATTTTTCAAGTTTTACGAAAAA
TTTGATGTTAA
>001174-001179_All_comp29_c0_seq1 len=3565 path=[0:0-207 208:208-273 274:274-323 8325:324-325 326:326-395 8199:396-426 427:427-463 8139:464-500 501:501-536 7912:537-716 8779:717-757 7822:758-800 801:801-919 920:920-945 7746:946-1019 1020:1020-1043 1044:1044-1210 1211:1211-1220 1221:1221-1447 1448:1448-1521 7335:1522-1567 7281:1568-1619 9276:1620-1685 7201:1686-1694 1695:1695-1826 9084:1827-1835 1836:1836-1867 1868:1868-2000 9134:2001-2005 2006:2006-2036 9157:2037-3564]
TGAAGATCGAAAACATGTAATGATGAGTGGAAAAATTCGCTGATAAGGACCAGCAGGGGC
GTGTCCTAAGAACACTTTGAAGAGTATAAAACCCCAGGGACGCCCTGCAACGGTCGTGTT
GTAGCCATGAAGGTCTCACTGCTGTTATTCGTCGCATTGGTAGCGCTCGCAACAGGCGCT
ACCATCCCTGCAGACAAAGTTTTTCTGCAAAAACAGTGGGATGTTCTTCGGTTGATGCAC
AGGGTACATCAACATAGCATCATCCCAGAACAAATTACTGTAGGCGACAGTTATGACATC
GAGGCCAACATCAACAATTACAAAGTCCCTCGGGTGGTGAAGAACTTCATGGCTCTATAC
AAGAAGGACCCCGTGAAACGTGGGGAACCCTTCTCCGTTTACTACGCAAAACATAAGGAG
CAGGCAGTTATGCTCTTCGAACTCTTCTACTATGCCAATGACTATGAAACCTTCTACAAG
ACTGCATGCTGGGCTCGCGACCGTGTGAACGAAGGCATGTTCTTGTATTCCTTCAATGTC
GCTGTTATGCACAGAGAAGACATGCACGATATCGTTCTTCCACCATTTTACGAAGTCTAT
CCATTCCTTTTCGTAGAAAATGATGTCATCCAGAAAGCATACGATTATAGAATGAAAGAA
TCCAGTCACGTGAACCAGCCCCATACACACGTCATCCCTGTGAACTTCACCCTCCGCAAC
CAAGAGCAATTGCTTTCCTACTTCACTGAGGATGTGTTTCTGAACGCTTTCAACGCTTAC
TACAGATACATGTACCCAACATGGTTCAACTACACCAAGTACGAATACGATGCCCCACGC
CGTGGTGAACAATTCTACTACTTCAACCAACAAATGTTCGCCCGTTACATGCTTGAGAGA
TATTCCAATGACATGCCCGAAATTCAACCCTTCACATACACCAAGCCATTCAAGACACCC
TACAACCCACAACTTAGGTATCCTAATGGTCAAGAGGTACCCGCTAGACCAGCCTACATG
ATGCCCCAGGACTTCGATTTAATGTATGTGTCTGACATCAAGAATTACGAGAAAAGAGTT
GCTGATGCTGTCGATTTTGGATACGTATTCTGTGACAAGATGATTTCACATTCCTTGTAC
AACAACGAGAAAGGATTGGAATGGCTTGGACAAATCGTTGAAGGCAATTCAATGCACCCC
GATTTCTACGGACACATCTTTCACATGTACCGCTCTCTCCTAGGACACATCACTGACCCA
TTCCACAAACATGGCGTTGCTCCCAGCGCTCTTGAGCACCCTGAAACCTCTCTGCGTGAC
CCCGCTTTCTACCAGATCTGGAAGAGAGTGCAACATTATTTCAACAAGTTCCAGATGAAA
CAGCCCTACTACACACGTGAAGAGCTGGCTTTCGATGGAGTCAAGATCGACAATGTTGAT
GTAGGAAAACTGTACACTTATTTCGAACCCTACGAAATGGGATTGAGCAACGCAGTGAAG
GTAGGAAAGTTGGAGGATGTTCCCAATGTAGACATCAGAGCACGTAACTACAGATTGAAC
CACAAGCCCTTCACCTACAACGTCGAAGTAACAAGTGAGAAGGACACTCCAGTGTACGTG
CGTGTGTTCTTGGGACCCAAATACAACTACTACGGCCATGAATACGACCTCAACGAACGC
AGAAACTACTTCGTGGAAATCGACCGCTTCCCATACCAATTGCACACTGGAAAGAATACC
ATCCAACGTAACTCCCACGACTCTTCTGTGGTCGCTCAAGAACAAGATACCTACAAAGTC
CTCTACAAGAAAGTGAACGAAGCTTACGAAGGCAAGACCACTTACACCTACGAGAAACAG
GACAAATACTGTGGACTGCCAGAGCATCTTCTCATCCCCAAGGGCAAGAAGGGCGGCCAG
GCCTTCACTGTCTACGTCATCGTCACTCCTTACGATAAGGCTGTTGAGAAGGAAGAACAT
CACTTCAAGGCCTACAGCTACTGTGGCGTTGGACCCCATGACAGCGTGTATGACAAGAAA
CCCCTTGGATTCCCATTCGATCGTCCCATCCACTCTTACGATTTCGTCACCCCCAACATG
TTCATGAAGGACGTTTTCATCTTCCACAAGAAATACGAAGAAGTCGAACAGCATTAAATT
ATCACTGTACTCACTGTCTGTAACTCTATGTAATACAATTATTTCCTAACATAACATCGT
AATTTTTCATTTATTTTCTCATAACATGGTCTAATATTAAATTCTACCTGCTTCATTAAT
ATTGGATTTGGAATTTCTATACTATTTGTACATTTTATTTAAGAAAAAACAAGACGATTT
AAAAGGTACTAGACTTTTATCAAAATGTAATTCTATTACTTTCTGTCTCAAGTACATAAT
TAACAAACACTCGTAATGTATGTTATTTACTATTACACACCTAGTTCGATTTTGGTTTCC
ATCACAACAATCCAAAAGAATCTGATAATTACTTGAGAGAGAAATCCCAAATTTGGTAGC
TGCCCTTTAGAAGGGTTAACCAAACGGTTCAGCCTCATAATTAATCAAATGACGATTGCA
TGTCTTAATTAATGTATTTCAACTAACAATTTTGTTTGATATTAAATATCCAAAGTTAAA
TTTATAATTTTGAAAATTTTATTTTACTCTATTGGGCAGCAATCCTAGATGACAATTTTT
TATTTGTCACTGAGATGCGAATAAAGATGGTAATTTATATTATGCACTGAGTCTCTTAGA
ATATTCAGTGCTGTATCTATTATATAGACTTAAGACGATTGTACGATAATTAACCTATTA
CTATCATCATCATCTTCATTATCATCATCTGGTTCAAACAATATAAAACTTAATGTCAAC
AATATCAACACAAAGTTATAAACTCAGCAACGCTAATTATAGAGATCATAACGATAATTT
CACTTATAATTTCATTAGCCAATGAACTGGAAGAATAATGTACCTTCGATTACTACAATA
ATAGTATTTCATCACAGTGCACTTTATTATAGTTTATAAATAAATACATTGTTTGAGAGC
ACGTGGACTGTGACTATTATATGAAAGACCAGCACAAATCTCACATGAGTTGTTCTTGGA
TTGAACAAGATCACAATTATGAGAAGCCGCCATATAACTCACGAGCCTCGGTGATCGCCA
AAAGCCTCCTCATAAACCTAAAGTTTGTGCAACATAATATCAAAATAACAACAGAATATA
AAGTAGCTAATAAATAGGGTTTACCGTTAGGTAAATAATCTGATATTAAAGGCTTCAAGC
TATCCCGGCGTTGGTTATTAACGATGATTTCTCGAGAAGTCAACCACGTCTGAATGAAAT
CGAAATTCGTGCTTTCGGCAACCTGGAACTCCGTTGCCATCTTCAGGCTCTTAGCCAAGA
TTTGGCTGATATATTAGTCGACCGAAACTTGAATATATTTTTCAACTGCTGGCGCCATTG
TTTGTTTGTGCAGTACATGCAGACGACGGGCGGTTAATGAGGGGCGAGTGCGGTGCTGGC
GGAAACAGATAGTCAGTAACAGATA
>001174-001179_All_comp478_c0_seq1 len=2033 path=[0:0-2032]
TTTTTTTTTTTTTTCAAACTTCTCTAGCCACTTTTAGTCACTCCATGAAATTACAATTTC
ACTACAAATTCCCTATTGTTACAGTAGTTTTCCACTCAAGAATTCCCATAAAAATATGCC
AAAACTGAAAACTACCAGTGAACTTTTTGTCCCATTTTCTTTTTTAACAATAATTATCAA
ATGTTGGAATGAGCAGAGCTTTGTCTGTTACTGAAGGTCAGATTGACCACTCTGTAGTCA
CAATTGAAAAACACTTTTTTAAATTACTTTTAAGAAATTGGTCATACAATTATATTATGC
ACACACAGAACACAAATCTACAAGTCAGATTTCTTTTACTATTAAAATGCGGGTTTTTGC
TCCATAGTTTCTTCTTCCAAAGAAGACAAATGTTGATATTAGTAAATACATCCATTACAA
CTCACTGAACTTTTTTATTGCCCGTTTTACTGAACTGCTGCAGAAAATGAGGATCACATT
GTTGGTTTATGTGAAGGTGCACATTCTTGACTAAGTGGTCAAATCCATTCATTGTTGAGG
TTCTGTGTTCTATTTTTTTCAAAATCTTTGTACAGTAAAATTGGGGTTCTTTGTCACAAT
AAAAAGAAAAAGTTAGCTATTCTATGTTACAGCCTGACGAAAAAAACATTTTACAACCAA
ATTCAAGAATAAACTAACACATTTAAAAAAAGAAAACCTTGTAGAAGTTGAACAAAAATC
CTCCAGTGTTATTACAAAATATTGTTCCTTTCACAACTTAAAACACACACACAACATTCG
TCATTAGCATTTGGTTGGTAGTCGATTGTTTTTCTTTCCATCATTTGTAACATTCATGCG
ATGTTGTCTTTGCCAATCTTGTGTCGACTTCTCCCTGCTTTACAAATTCATACAATGGGG
GAGATGGTCATATACAAACAGAAATGGAAAAAAAATAATCTGAAAAAAGGAAAAATTACC
CATGTCCATTTTAAATTATTTAAATAGAAACCATTGTTTAGTGAATGAATATTAAAAAAA
TTCCCCCCACTTACGTTGCAGTATGTTTCCCGTGCTAAAACCTGGAGTTAGGAAGTGAAT
GGATAAAACTGGAAAAATGTTTAACTTTTGCTTTCATTCCTTCGATGCCGTACCACTCCA
TGACCTCTTCGAGGGCTCGAGCTGCTGAAGTATAACAATTGCAGTCAACTACACACACAC
ATATTCAAGGGAACAGAGGGCTGCCCAACTCACAGGAAATAAGACATCTTTATAAACACT
GACAGACCTGCCGAAGTATCAACCCTTGTATTTCCAAGCACCACAGCACACGCCATATGA
ATCCTGTGACAACGGTGAATAAGGAGAGGAGAATAAAATAAAAAAAATAAAAATAAAAAC
TATATCAGGATGAGAATGTCTATCCATCGTCATTTATTAGAACAAACCTAGACGTCAAAT
TCACTTCTTAGTTCCAAGTTTTGCCGGGAAGGCAGGAAACACTCACTCGTTCGCTCTGTT
TTTTAAGTCTCTGCCACACTCTTCTCATTATGCATCATCTTCATCCTCTTCCCCCTCCCC
ATCCCCTTCACCCTCGTCGTCCTCCTCTTCCTCTCCTTCATCTAATTCCTCTTCCCCCTC
TGGCAATTCTTCTTCCTCATCTTCTTCCTCTCCTTCAACGTCTTCTTCATCCTCTACTTC
CTCATCTTCCTCACCATTTTCTTCTTTCTTAGGTTTTTTTGCATCTTCACTTTTTGTCTC
TGCTGGCCTTTTCGTGCCTTTCACTTCTGCTTTCGCATCACCACCAGCTTTTTCGTTGTT
TTCTGTCACTTTATCTACAGCGACTTCGGAGTTATTTTCCTTGGTACTCATATTTTCTGT
GGAGTTTTCTTGCGAACACCTCGTAACGCACTTCCAACTGGCTTTGTTCAAAAATGAAGA
TGGCGCGGGCTTGAAGCTCGATAAACCGGTGATTGGTTGATGACGCAAAGAACTTCTCGA
CGAGGGGTTGGAGAGTACCTGCTCAGAACTGATACATCTGGGTACAAGACTTT
>001174-001179_All_comp893_c0_seq1 len=2999 path=[0:0-1204 1205:1205-1206 1207:1207-2998]
ATGTTATTGCACCAAGCTCTTCAATTATAATCAACATACAATAACAGTATAGAGTAGTTG
AATTTAAAATCCTTAAACATTTATTTTACGTTAATATTTTCTGTTTTTGTTACAAGTTTG
AGTAATTTGATGTATTGATGACATTTGACTTATGCAGCCACTACATAGGAGTCGATATGT
CAGACACTCATCCTTATAAGATTATGGGTAAATTGTTATTTTGCATTCTATTTTAAAGAA
TCATTGTTTTTATAATCTTTATGATAACAGTATAAACATTGAAAATAAACCTAACATTTG
TGCAGCACTAGTAAAAGTTAATACATTGTTAGCTATTTCTGCTTGGTCAAATGTATGTTT
TCTTGAACATGTTATATTTTCTAAAGCTGACCAGTCAACATTTTCTATGTCTTTTTGACA
TGTGGGTGCACTTTGTGCTTCATCACTAAGTTCTATGTTGTTTTCTTTACTCCAATGCCA
TATTGGATAGAGCTCACAGCTACATTCAAGAGGATTGCCATGAAGTAATAGTTCATTCAA
ATTTTCTAAAGGCTTTAGCACCTTAAATGACAATGACTTCAGATTGTTTCGGGCCAAATC
CAGTTGTTTTAAATTTGTGGTTTTTCTAAAAGTAAGTGGTGACAAATATGTTAAATTGCA
ATCAGAAATATCTAACTGATCAAGGTCAGATAAACCAGAGAAAATATCAAAAGGTAACTT
TGATATTGGATTATATGAAAGGTCAAGATCATCTAATTGATACATTCCTTGAAATTCATC
ACTTTCCAGTTGGTCAATGCTATTGTTTTTAAGGTAAAGCGAATATAGATTAAGTTCCTT
AAAGACTCCAGTGTTCATACTTTTCCCCAACTTATTATTTGATAGGTAGATGTGGTGAAG
ATAACTGAAATTTCTGAATGTATTAGGATGAATTAATGATATTGAATTGTTACGGAGGTC
TAATATACGAATTTCGTCTGCTCCCTCAAGCACACCTTCCTCTAGTTCCTGCATATAGTT
ATTATTTAAATCAATTTTGTCAATGCATGTTAATCCTTGAAAAGCTCCCGGTTGGAGTGA
TTTTATTTTATTTCTACCTAATAATAAATCCCAAATTCCATCTGCACCATCAAAAGTTCC
TGGATCAATATTTTCAATTAAATTTCCTTCTAAATTTAGTCTCCTCAGAGATGCATTAGT
AAATAATTTGGGATTCAAAACCGAGATGGAATTGTTAACTAAAGATATCTCATTAAGTTC
TGATAATACTTGGAAATTGACAGCAGTCACTTCTGTCAGATTGTTGTCATCAAGATTTAA
AGTACGAACTTGCTCAAGCCCATTAAATGAACCTGGTTCTAAAGTATGTAAAGAATTGTT
TGAAAGCGACAAAGTCTCGAGTATTTTTAAACCAAGAAATGCATTCTTTTCAATTTTCTG
TATCTTATTGTTTTCTAGATTCATGGAGTTTAAGTTTTCAAAGTGATTGAATGTATTAGG
AAGAAGATTTTCAATCAAATTGTCTTTAAGTTGTAGATTCCTCAAATTTATAAGCCCTTC
AAAAGTAACAGAGGAGATGGTATTTATTTTGTTACCTACTAAATCAAGGGTTGATAGGTA
ACTGAGTTTACTAAAAGATCCATCTTCAATTTTCTCAATGTTTGTTCTGCTAAGACTTAA
TAAATCTAAATTGGGTGTATATTTGAACATGGAGGCGGTAATGGACTGCAGGTTGTTGTC
ATCTAGATACAGCCTTCTTAATCTATTTAAACTTTTCATTCCCTCAGGATTCACATTTGA
AATATTATTTTTTGCAAGATTTAGCGAATGTATATGTTTGATGTTTTTAAATGTTTCTTT
TGGGATGTCTGCTATTGCATTCCCTTGCAAATTAATTTTTAACCCATTGAAATGATTTGA
AGTGTGTCCTTGAAGACCTTCAAATGCTCTTGGTTCTAAATATATTATATTATTATATGC
TAAATTAATAAAATTTAATTTAGCCAGTCCTGTAAATAGGCCATTTTGAAGGGAATGAAT
ACCATTGTGTGCAAGTTCAAGTACCAACAGCTTTTCTTGTTTAGCAAATGTTTGTTGTGA
AAGGGTTTCTATGCTGTTGTTATTTAAATCTAAATGTTCAAGAGACGTCAATTCTTCAAA
TGTATTTGATGAGATAGAAGTTAAATTATTGTTGTTCAGTCTAAGATGCTTTAAATTGTA
TAAACCACTAAACATTTCTTGACTAAGTGCAAGAAGTTGATTCCATGAAAGGTCCAGTAA
TGTGAGACTACCAAGTGATTTAAACAATTCTGGTTTGATATCTTGTATTTGATTGTGACT
TAAATATAGTAATTGTAGTTGTTTTGTTTCTTCAAATACATCTGAATCAATGGACTGAAT
ATTGTTAGCTTTCAAATCAAGAATCTGTAAGGCATCAAGGCCATTAAGCATTCCATTAAT
TATATTTTCCAATGAATTTTCACTCAGATCTAATTCTTCAAGAGTTTTTAAATAATCAAA
TGTGTCAGGCAAGATTGTAGAAATGTTGTTTCCTGGCAAATGAAGTTTTCTAACTTTATC
TAATCCATTGAATGTTCCTAGTTCTATTATTTCTAATAAGTTACCAGCTAGATTGAGTTC
ATCTAAATCATGCATATTTGCAAATGTTTCTTTATGAATATCTGAAAGTTTACATGATAC
TATAGATAACTTTTTTAACTTATGAAGAGAAGAAGTATTTGCTTTTGATAATGATGGTAA
ATTGTTTTGCTGTATTTCCAGAAATTCAATAGTAGGCGGGATATCTGTCGGTATCTTGGT
GAGATTGCTGCTGTAGCATGACCCAGAGAGTACTCCCCATTCACAGGATGCGGTTTCAAT
CCATGATATACTGACTGCTCCAAGGAGAAAAGCAATAATCAAAACTGTTGAAGTGGTCAT
CATGGGATATTTTTATATCTTTGATTGAACCCATACATGTCACAAATAACAAACTGTTT
>001174-001179_All_comp217_c0_seq1 len=445 path=[0:0-444]
TATATATATATATATATATATATTTTTTTTTTTTTTCTTAATCTAGTGTTCATTAATGTG
TCGTATAGTAGTGTTAACTGATTTGAGGATAATTATTCACAATTACAAATCTGCTGACAA
AAAGTAAAATTATGCTATTAATAAAGTTATAATTTATCAAAGCTTTAAAATTTTTCCTAT
ACAAGCTCTAAGCATAGTTTCAATCACTTAACAATAATAGAAATATGGAACTTAACTCTC
TCAGTGATAGATATAGCCTGGTTGATATAAGCAATTGTAAACACTGCAGGCAGGTTCTGG
AGGAAAGTACTAAATATTTAAAATAGATATAAGAATGTATGAATGATACTGGGATTTGTT
GCTGCTATATCAGTTCATTCAACATAGTAATATTGAGAAGTAATTAATAAATTGGAATTG
AAGAGCATTAAAAAAAAAAAAAAAA
>001174-001179_All_comp735_c0_seq1 len=1862 path=[0:0-1753 1754:1754-1807 2001:1808-1861]
TTTTTTTTTTATTTAATAATGATTTTATTTCACAACAATTTACAAACATACAAAATATAT
ATACCTACTGTTTTTATTAACTTCAACATAACCTGAATTTTTGATAATATACAATTATAA
ACTATGTTGTAGGACTTTAAAAATCTCTTAAATAGTAGAAAAATACTTTTGTTATTCAGT
CATAGTAAATACAAGTAGAAAGGTAGAACGCCAGTATTTTCTTAGTTTATGAATTATGGG
AAACCTTCTTTCTCATTGACTCTACGTAAATTGGTAAATAAAGAAAGCTCAAAGTAAGAT
CCATCTAGTTGAGATAGTGGGAACTGAATTGATTGACAAAGAAGGAAACTTGACTAAAGA
CATTCAGTTGAAGATCAGTAATACAAAACAATCAGTAAGTTACATCTGAGGAAGGACTCG
GGGTATGAATGCAAAAACCTTAAACATCCCTTTCTTCATTTGGTTTATGGCCCTTCACAG
TGAAACAAATAAAGGAATACTGAACTATAAAATAGAGGCGTACCATATTCATAATTTTTA
AAGCATATTCTGTATGGTGCTCTATATCTTATTATTAATTGCCAAATGGACAAAAATATA
ATTCCTAGATTTCACTCATGATGGACTACACAATAAAAACTTTATAAAATAAAACTGTGA
ACACAGTAAATTTAAGTAAAATAAAGGGGCTTCAACACAATAAAGTGGTACAATATTTTA
TGCACTAGGGAGCCACAATCATGAGTTGAGATAGAAGAATGAACATTTTCTAAGAAATGG
AAAATTTACAATATAAAAATAATCTTGGTAAAAAGATTGATCCTCGAAGGCAAAGAAAAC
ATTTTGTTTATTCATCCCTTTTATTAGGTCAAATTTCTGTCAGGTGTTAGAAAATATTTT
GAATCTTACTGTTGTCAATGACATTTTTTTAAGTCTATATATTTTATGTAAAACTAAAAT
CGGTTAAATCTGTTCATCTTTTCCTCAAATATCCATTATGGCCAATCTTTATTCTTCAAA
TAATGTATCATTGCTGATATCATTAGCATTTTGGCCCATCTAGTGCTTCTGTTTCATATT
AGAATATAACCTTCTTCATATACCTAGATATTTGATGTTGATAGTTCTTGCGTGATCATA
GACCAAAACCTTTGAGGTTACTAGTTATGAATTACTTCTCCATAGAGATGTTTGAGAGAA
TAGTCTAAGTCAGTATCTTTAGGTAATCATGCTACTGTAGGTAAATCATAAGATATCATG
CTATCATATTTTATTAATTTCTCTTTTACATACTTAGTGCAAAATTTTAAAAGACATAGT
AAATAAAAAATTAAATCACCATTTTATATCAGCATCTAATTTAAGTTGTTATGAAGAAAA
TATGTTCCATAAATCTTAATCAAAAAGAAACTTCTGGAGAATTAAAATGTGTTGTATGAT
TTCCTTATAATCAGCATAAGTAGATATGTGGTGTTTATGACAAAAATGACAAACTTGTAG
TATGGCTAAATGTTGAGTTTGTCCTTTTGGTTGGGAGCACTTTATTTATACTTATAATAG
ATAGCTTTTTTTCTAAATGTAACAATTGTAGTAATATATTAGATAAAGCGGTTCTTACTG
GATTAGGAACTGTATTATATAAGTAAGAATGAAGAATGTGAACGTTAAACCAGCAAGCTC
TTGTTTGCTGCCTGCATCCGTTGTTGTTTCTTGTGGTTGTGTTGTTGTTTCTATTTCTGT
TGATGATTGTGTTTCTGTTGATGTTTGCGGTCCTGTTGATGTTTGTGGTCCTGTTGAAGT
TTGCGGTCCTGTTGATGTTTGCGGTCCTGTTGATGTTTGTGGTCCTGTTGAAGTTTGCGG
TC
>001174-001179_All_comp350_c0_seq1 len=1749 path=[0:0-1158 1159:1159-1176 1177:1177-1215 2116:1216-1226 1758:1227-1231 1230:1232-1748]
GCTCTTCCGATCTATCCTAGTAAATCACACAGACAACAACTGCAGTCACCACACGTCTGG
TTACAGATAAGCCGCCAACATGCCACCAACCACTATGGAAGCCATCCAGTTCTCCAAGAA
GGAGCTCCAACTTTCTTATATCAAAACCCAGGTGCCTGCAACACCCGTGGGAAATGAAAT
CCTCATCAAGGTGGCCTTTGCGGGTATCTGTGGCACAGACGTGCATGTGACCCATGGCAG
TTTTCCCTGTAGAGACAGACCACTCATTTTGGGACACGAATTCAGCGGAGTTATCACAGC
AGTGGGCCCTGATGTGAAACATCTCAAACCTGGTGATCACGTAGCAGTAGATCCGAACAG
CGGATGCAACTGCTGTGACGCGTGCCACTCAGGCAATTATCATTGCTGCAAAGTCGGAGG
AATAAATGACACGATCGGTCTCTGGAGGGACGGTGGCTGGGCACAATTCTGCAAAGCGCC
AGCGGATCAGGTGCACAAGCTCCCGGACAACATCACACTTGAGCAAGCAGCCCTGACAGA
GCCCTTGTCATGCGTATCTCACGGCTGGGATCTCATCAGTCCCATCCCTGTTGGTTCCAA
GATTCTCATCGTGGGAGCTGGCATAATCGGCAACCTGTGGTCTGCTGTCTTACACCTTCA
AGGACACCGAAGAGTAATTGTCAGCGAACCTCTCGAAATTCGCAGAAAACTCATAAAGAA
TTTGGAAACAGGATTCGAAATCATAACCCCTGAAGAACTTCGTGCAAAAAAGGTTGCGAA
TCCCGAATGGGGAGTTGATCTCGTGATTGATTGCAGTGGCTATGCACCGGCCATAGAAGC
AGCAATCTCCCTCATTAACCCGGGAGGAAAACTCTGCATCTTTGGAGTGGCATCGCCTGA
AGCAAGGATAAGTGTATCGCCATACCTTCTCTACAAGAATGAGATCACTATAGTAGCAGT
AAATATCAACCCCTTTTCTTTCCCAAAAGCTCTTGGTTGGATCGACGCAATGGGTTCCAG
ATATTTGGATTATGAAAGATTGGGTATAAAGACATTTTCACTCAGTCAGCACAAAGAAGC
ACTGGAAGCTTTACAGAAGGGAAGCATCGCCAAAGCAATCTTCAAAATGATCTAGGCTAT
ACTGTATGTCACCTTACTTGGGTCCTAATGTAAACAAACACGCCTTATAACTAGTCTTAC
AAGTGATTTATTAACATAATCTCAAGCAGATTACTGATTTCTCAGCAACTTCTCTTCTAA
CTCTGTGATACATTCTGTATTTCATTTGTTTGCATTAGGATCAAAATAAGTTGAGGTGCA
TTATAACCTAGAGTAAAATTTCTTTTTGTCTGTACATAAATAAATAAAGACAATTCTTAG
TAGCAAAATTGTATAGTCTACATATAAAACATTATTGTATATAAAAGTGTAATATAGCCC
CTACACACTATAAATCAACTAATTTTAGCACAGTATTAATTGAATATTTCATAGACTAGT
GCTACCTAATATCCTCATCATGGATGTCATCATGCTTTCAAAATGCCCGGCGCATCCATA
AAGTAAATTTCCTTTGCTAATAACTATGAATTGGTATGAATGAGACTGATCGCTCTTCTT
GTATAGTTCATCGTTAACCGACTCTTCCTTGGGCAGCTATACAGGTAATATTTTTGTTTA
CCAGCCAGATACTAATTATCTTAATATAATATGGATTTTTAATCTCTGTGATAAAAAAAT
CTCCCGCCA
>001174-001179_All_comp397_c0_seq2 len=817 path=[0:0-179 1359:180-189 190:190-287 288:288-288 289:289-312 313:313-387 860:388-816]
AGGACAGGACTTCTATGACGTCAGCATTGTCGATGGGTATAACCTAGGTGTGCAGATCCG
ACCAGTTCACAAAGGTCAAGATACAATAAATAAATACAGATGTGGTGTCGCTGGGTGCAA
GAACAACCTAAACGCCAACTGCCCCAATGGACTGAGAGTGAAAAATGGCGCTGGACAGAC
CGTGGCCTGTAAGAGTTCCTGCTTGGCCTACAACACAGACCAATATTGCTGCAGAGGAAG
CTATGGAACACCCCAAACTTGCAATACCAAAAACTGGGCTGTCAATTCGGCGACTTATTT
CAAGTCAAACTGCCCCAATGCTTACAGCTATGCATACGATGACACTACAAGCACTTACAC
ATGTACCGATAGTGCTTACAAGATCACGGTCTATTAGATGATATGCCACAACACTACAAC
ACCGAAGATATTGTTTGAGTATGTTTGCTGTATCTGGTGAACTGGTGAAATTAAGAATAT
AACAAAATTGAACAATAAGTTTGGAATTTCGTGATAATCTCGGCCTCTTTTCTGTAAACG
AACGAATTATTGAGAATAGCCTTAGCCAATATTAAGATAATTCATTACATTAATTTCACT
GGTTTTAAGAAGACGAACACAATTAATGGCATACAGATTTGTGCAATTTTTATACGTGCA
ATTTGAATTATGCATTTTGCACAGAAATATATCAGTAAATTATTTTTCACAGAAATGTTT
TGTTTAGGTATACCGTACTCCTGTATAATTTTCTAACACATGTTGCATTGTAAAGTATTG
GACAATAAAATTCTAATAATTTAGAAAAAAAAAAAAA
>001174-001179_All_comp648_c0_seq1 len=3127 path=[0:0-3126]
CTGTTGAGCTATAGACAAGACAAGTAGTTACAAGCTGTGTTCTAATAGAAAAAAAATTGT
TTTGAATTGAAAAGTGATTATTTGTTTTTGTTTTATTTTTTTCATTAAAAACCATTCTTT
TTTCATCGTTATTTATGCGTTTCCACATTACCACCACTTTCTTCAAATCCAAAAAAGTGC
AGACTTTTGTATTTTAATTTTTCATCAGCAAATATTTATTACTTCTATGATTTCCAGTGT
AGTTTTGGGTTCGACATATATCCAAGTATGTTTCTGCAAATGTTTGTGTGCAAAGTGTCA
TAAATAAATTTTCTGTGAAGAAAATACAAAAGGGGTTTCCACATTTGCACCACTACCTCT
ATATCTGTAGTCTTCAAAGTGAGCTCATAGGACTCATAGGTGTTTGCCACCATAAGGTTG
GAATTAGGATGCTGTGGTTTTCATGTGCCAATAATCCTTCTTCTTGACCTAGACGTGTTT
TCAAAAATATTTAGTTGACTCAGGTTGACAATGTTTCATAGCCTAAGTACATCTGATAGG
GATATGCCTCTCTGTTTGCCTGCTCGTGCAGTCGGCAATTCAACTCCTTCCATTTCGTCT
GCTGTTTCTCGTTTTGCGTTGATCGGTGTTCACTTCTATCCACATCAACTGTATGTGTGT
ATATAATATACATTTTGTATGTTGTTGGCGATGATGTGCAGAAGGATTAGGAATACCCAC
TGGTAACAAGTAGCCTATTTCTCATGAGAAGCTATTTATTTGAAAATGTGTCCAGTAATG
GTATTGGCATACAGTTTAGGGACAATAACATAGTAAAATAGAGGAGGGATTGCATGAAAC
ATGGGCACCTACCATCCGCAACGGAACTGATAAGGGATACCCAACTGTCAATTTCAAGTT
GTCGGACACTGCTCTATTCCAGGGTTTACAGTTAGATACCACATCTTATGTTTTGTGCAC
TGGTTCTTGTATAACATTGATAATACCGGCCAATTTTCAGCTGTATTCATATATGAGTAT
ATTGATACATTCCTCATCAGTATAGGTCAAAATTTTGGCAATAGAAGGTGTATTTGCAGG
TTGTTACTCTGTGGGCTTCCTCTGATTTGATTTCTTGGATCAAGGATAATGCAGACTTGT
TGTATAATGCCAATTTAAGCAAGGAATAGGCAAAAGCCAAACTAATTCTTGTGGTATCAT
GTAATGTATAGGTTGGTGGCTTGCATCATATTATAATTTTATTTGTTTATTTATTTATTA
TTTTTTAAAAATTGCACAGAGCATAAAATTAATTTCTAATACTTTTGAATTACATAGTAA
TATATCAGTATAAAAATTGTTTTTAAGTTGAACATGTTTTATTATAAATTCACAAAAATA
AATGATTTAGAGTTCAGAGTGAGATTCGGTTAAGGGCGTGTCCACCCGCAGTTGCTTTTC
TTGAATGGGAAGGGAATCCCAGAATGCGGGATCACCAAGTTTGTCGCTAGTTCGCATTTC
AAGTTTGTCTGGTCCTCCAATAAATAAATATGAGAGGTCTTTGCTATTATGAGCCGTCGG
ATTCCACTTCAGTTTACCTCCTGGTGGGGCTGGGTTTCCATTTCTTGCAAAGTTGGTCCA
AATATCAAGCAATATCTTGCTCATCTCTCTGTCATCTTCAGTCTCGTCTGATTTGAATCC
GTATTCTATGGTGTATGCAGTGTCATCAAGATGGGATGCACCAAGATCTATGTTCTTCCC
AGTCATTCTCTCAGTGAAACTGTGCTTCCCCCTATAGCCGAACAAGTAGAAATAAACAGG
CGATTTGGTGACGGCAGCCTGTAGCTTGGATGCTCTTGCACCATCGAGGAGGTAGGTTCG
ATCAGTCAACAGCTGCGTGAGTTGCTTGAAAGTCTTCATAGAAATTGGTTGGTTGTTGAA
GTAGTGTTTTCGGATCCTGTTCACAATCTCTTGTTTCAAGTGGTGGGGGGCTGTGTGGTT
GAAGTCCAAGATGTGAACGATGAGTTCGTCGAAGCGCCTGTTCAGTTCCTGTATGTATTG
TGGATCGTCACCCGCCCAGTCTGCTGTAGGAACCAATCCGTCTTCAGTGGTTACGCTGCA
GATCCAGGGGGAGTCTTGGATGTCCCCTTCAAGAATGTGGTCAATTGGATGTTTGTTGAG
GAATGGATTAGGACCAGCAACTTCCACAGTGGGCGCGAAAGGAGAAAATGGATTGTACAT
CCAAACCTGGAGGTGCCAGACATTCTTTATGATTTGTTCTGCTGGACGTGTGCGAAGGCA
GTAGACTAGTGCTTTGGTATTGTCTGTGGGACAGCCCAGAAGAGCTCCTAATTTGTTTGC
TTTGGCTCGCCCTTCTTCCATTATGACCCAGGGAACAGTCACTGTTCCACTCTGCGAAAT
TCCTCCTTTGAACAGGCCTCGACTCCAGGGTGACAAATAGTGGAAGTGGACGCTAGCTCC
TCCGGCTGAAGTACCTGTCAAGGTGATACTGTCTGGGTTTCCTCCAAATGCTGCAATATT
GTCTTTTATCCAGCGTAGGGCCACAGCTTGGTCTTTCATTCCCATGTTCCCAGGAACAAC
GTCATCTTCAGTGTCGAGGAAACCGAGGGCACTTAGCCTGTAATTGATGGTAACCCAGAT
GACATCTCTGTCCATGAGAATTTCCGGTCCAAACTCATGACCCCAACCATACATGAAAGC
TCCACTGTGCAGATTGAAAAAGACGTCCAAGTTTGGATTGGCACCATCTTTCGGCAGCTT
TGGTGTGTAGATGTTTAGGAAGAGGCAGTCTTCTTCGCCCACAAATTTCTCCCAAATGCC
ATATTTTGGTGGAGGGACTCGTCTGATCTGAATGCAAGCGCTGCCGGCCTCTGTTGCGTT
CCACGTCCCAGTCCATGGTTTCACCGGCACAGGGTCCTTGAATCTGAGTTCTCCAAGAGG
GGGCTGTGCATAAGGAATCCCTTGGAAAGCCATAAACTTGCGTCCATAGCGTGAGGTTTG
ATAAACACCCTGCAGCGGACCCTGTTGCGCGTGCACTATGGGCCCGTCATGAGGAACCAC
AGTTTCCACCGAGAGCACGAAAACACACGAGGCCAAAAGCAGTCTTGCCAGCATTGTGCC
TTCTCAG
>001174-001179_All_comp1080_c0_seq1 len=1765 path=[0:0-1764]
GAGAGATATGAGATAAAGAGAGAGATGTGTGTCACATGGACCACACTGTACGGTAATCCG
TCATGCTGAGGAGGCCAGCCAGGTCTTCGGATTAAAGCAAACTCATTTGTGAGTTGCAGC
TGTCGTGGACGGTTGGTGATACCATGACGCGAACATCGAAGATTCTATTACTTGTTGTAG
TGTTAGTATCCTTCATAACTATAGCCCAGTGTAACTTATACGGGGAACAAATACGACAAT
TTTTCAAGAACATATACGCAGCTCCTTATGAAGAACGTTCGGTAAACCGTAGGAACATCC
CAACACTAACGGGCAATGGTGTCTTTCAAGAACCGTCTTCGAGGGATTTAGACGTTGGAT
TTGCTGTAGGAGTCAAAGATGAAGGTGAAGCCAAGGACATTCTCATTAACAATCATTCTT
CCAAAACCTATTCACCTACTGATTATTCCCAATCTTCCAATCCTTCAAGTTATGCAGTTG
AGCCAGAAACCGCTTCCAAACAAGTGAATATAGGTCTTTATCTGGATCCGAAGAACGGTG
TAAGATATTTCACTCCCAATTTAGCACCTGGTGGTACAACACAGAACTATTTTGAAACTT
TCCCCGCAAAACCTATTGCCACACAAACTTATCCAGGACCAGCTCCAATTTATCCCACAT
TTGTTGCAAATCAGCCAATTCCAGCATCTATTCCATATCAACCACCGTTTACACCATATC
CATTGATATCCCCTGCACAAAATTATGGACAGAGATACCTCAATCTACCCCCAATAAATC
AACCATCATATCCATACCAAGTAACTCCTTCCTTCTCTCCAATTCCTGCACCACAGCAAA
ACTACCCCATAAGCAGAATCATAAATCCAGATCGCTTCCAAAATATACCTTATCCCTATC
AGAATGACTACTACCAGGAACCCCTCGAAACTGATCCTTATTTTGGTAGGCCATATCCTT
CTAATCCTTTCAGTGATCCTATATCCAACTATCGCCAACAAGCACCAGCAAATGTTTTGG
ATGAAGGGTTGTTCCAAAACGTTTACGCAGGTCGTTTTCGAAGGAACCACGGAAGGTTTC
CCTATCAAAATTCGCCATTCAGATACAGGAATCCAATGAGAAACTTCCAGAATGTGTTCG
AGATTGAGGACCAAGCTCCAAGAGGATCCTACGGACAATTTACCCAGCCCGTTATAGTGA
GACAGGAACCTCAGGTACCAGAGATCATAGTTGATCAGCGAGGCAGGCCAATGATGACAT
CAGAACCATATGGAGAGCGTCAAGTTGGCGCATTCAAACTCAAAAACGATCATGGATATC
AAGTTACGATGAATGTCCCACCAATACCAGCAGATGGACCAGCTGATGGAGTTCTTGTTA
TGGAGATGAAGGCCAATCTTTATCGACCTCTGAGTTGAACACTGTGATATCTCACAATTC
GTAATCTATCAATTAATAGGGTCTATTTTACATACTTCTGAAATGTCTGTAAAAATTACA
TTTATATTAATAAACAAACGGCAATGATGGAAATACTATTCAGTTAATACATTATGTAAG
ACCTAACAGAAAGGTAAGTCGAAACTGAGTTGAAACGTTCCCCACGTGTAAGTAGTGATT
GTACAATAAGTTAACTGGTAATAAATATTGGGATACCTAATAACTATTATTAATGCCTAA
TTAATGTAAAATTTTCGTTTTTAATATTTAGCATGAACAAAATAAACTCGCATTATGACT
TATTTTTCCGTGTTTGGCAGTAGCC
>001174-001179_All_comp1424_c0_seq3 len=436 path=[1276:0-92 1369:93-100 1377:101-435]
TATCTTCTGTTGTCTAGGGCAAAGAACATTTGCCGTCCTGACACACTAATCCTTTCTTGC
ATGCAATCAGGGGCGGAGACTGTCTTGTAAGATAATAAAACTCACTGCAAGGGCTTCCAA
GTTCTATATCATCGACGCAAGCTGGACAACACCCACAGAAAGTGCCGTAACTGTTGTAGC
TTTGGTTTTCTTTGCAAGGTGGCTGGTGGTCGATACTCAGTACACTAGGGTCAGTACAAT
TCACACCTATGCATTCTCTTCCTCTGCATACATACAAAGACGTTACTGACGTCAGACAGC
CCAGGAACGCTACCACACTTATCAATTTCAACATGCCTAACTGGTATCTGTTGCTATGGA
TTCAGAAAGAGTACCCAAGACTTCGCTCACCCCATTATATGCAAGTGCTTTTCAGAAAAA
TGTTCACCGTCCCCAC
>001174-001179_All_comp1110_c0_seq1 len=1910 path=[0:0-458 1902:459-465 459:466-1909]
GTACAGTAGCAGTTCTATTTCGGCATACATTTTTCAAGTATTGAAACAGATCAAATTAAA
TCTCAGTAAAAGCTGCAATTTGGAGAACTTTTTCAACCAATTTCTAATATTCGTTGTAAC
TGGTTTGGAGTTTTTAAAGTTTAACACTTAAATAACATTTTATCCATTCTCTCTTTATTT
AAATGTTGTCCAATGTTTAAAAATAATTTTAAATTGTACATTTGATAATATAATTCTATA
ATTTCTATTCTAAATAAAAACTTGATCACAGATTTAAAAGTTCACAATTACATTTTCTCA
TATTATGAATAAAACATACCATTTGCACGATTAAAACAACTAGTTTACCGTAATATCAAT
CTTCTAAGCCACAGCTTGTCTCAAGGATCTATATACTCAACCAGAAATTAGTTTTTCGTG
CGATCTGAGGAGCCTTTCATTGCTTCTAAATATACTCGTATAAGCCAGTGAAGTCAATAT
CTACTCACTGACGAGAATAACAATTATTTACGTGTATACAATGTGAACAAGAATCTTTTG
TACTGTATATTGACATGTATGAGTAGACATAGTTATTTCGTATTTTGTAACTTTTACATA
CTGTATGTTATTCCATTGCAACAAATTCAGCTGAACAAAACTTAAAATTGTGAAGAAACA
AACTAACCAATAACTTTACTTAGTACAGTGAAATATTTACAAAATAAAATATAAATTAAT
CCGTTAAGCTACTAAAACAATACATTTTGAAACCTTTTCGTTATTTAATATCCATTGTGG
TGAGTTACACTACAAGTACTAGTGATAATATTTTAAATGAACAATTAACTTAAACAATTC
TGTTTACTCGTAATGAACTAGCATTAGACTGCCTTTGTTATCCTATAGTCCTAAAGATGA
ATCAGTATGAATGCACTAATTATCTTCTGGAGCAATAGCAGCTTGAATTTCTCTGTTTCT
TTTTTCTCCAAATTTTGACCAAAACGTGACTTTGCAGGGAGTACGTTGACCTGTCCTTTG
ATTAAATACATTACAGCTGTCAAATGGGGGACAGTACAAATGTAAACTCACTGCTGGATC
TATATTGCTTGGATTTTCTATCCTGTGCAGTCCAAGAGAATCATTTATGTAGCACACTTC
GTTAAGATTCAGCCTGGTTCTAGCGATCTCCTTCAGACCAGAATCTTCGTTTTCATCTTC
AATCATTGTTGTATCAGGTTGTCCATCCTTAGGGAACTCAAATCTCACCTCAGCAAGGGA
ACCTTGCATCACTTTCATAAAGCAGTGAGCATCAGCATGATCATGGATTGCAGAACCATG
TCCTTCACCCCAACAAAGAATCATGAGGTTGAATTTTCCATTACCTTCGTCAACAAGATT
ACGAGTATACCTATATCTGTCAAATTTCGCGTACTTCTTCCAATCGACTGGTCTGCTCTT
ATAGCTTGACATGAGGTGTTGAACATACTCTATATTAACGGAGTCCGACTCAAAAGCTGA
ATGAAGTTCTCTAATCAAATCTTGCAAACTGACGATTCCCGTTGCTGGGAGTTTCATGCA
TGGACTGTTGTTGCAAATATTTGTGTAATTATGCTGCACTATTTCCATATCAATTAGACG
TATTAACTAATATTCCAGCTAAGAGACTGAAGGATCACAACACACACAAACACTTCCAGT
TGAGGTCAAGACACTACTGAAGTGCTCCGGTTGTAGTCTATAGACTTATAGTCAAATTAA
GCAGAGTTACCTCAGACCCATGACCGTGTCTGTTGACCCTGCTCATACTTATCTTCTGGT
ACACAATTGTGAGATATCTAATTAGAGTATTTAACCATAGTAACATTCTATCTAAAGCTT
GACTACTTCGTTATTTAGAATTAATTACATCATTGCTTGTCGACTATAAT
>001174-001179_All_comp27_c0_seq1 len=390 path=[16:0-389]
TTTTTTTTTTTTTTTTAATTTATGTCAGTTTCTTTTTTATTTCAATAATGACAGTTTCAT
CATGGAAACTAACTTCTTGTTTTACTTTTTAAGCCATACCCTTTGTTGTTGCTCAGCATA
CGCGTATTGAAGAACATTCAAAGCGACAACTATTGCTAGTAGTACTGCTGCCATTATGTG
TTGAGTCTGTTTTTCACCGTCCAATTCTATAGTTTACCGTTGGAAATAGGTGGTTATATA
TAGGCCAACGTAGGTATTATTTCATACATGCTAAGTGATAAGGCAATGTAGTAAATTATT
TTGAGAAGCAGAATTAAGTTAACTATTTGAAATATTGCAGATAACAAGATTGTTCATTAA
TAGAAATTTATGTTACAAGGATTAGAAATA
>001174-001179_All_comp1044_c0_seq3 len=3630 path=[900:0-33 5274:34-42 943:43-77 5208:78-120 1020:121-216 5146:217-231 1132:232-401 5104:402-420 1319:421-521 5048:522-564 1463:565-608 4854:609-697 1598:698-737 1638:738-767 1668:768-819 4756:820-837 1738:838-873 1774:874-890 1791:891-1354 2278:1355-3629]
AACAGATACATTGATAGAATAGATACATTTTACGTATTTTTATAGATTTTTTTACTATTT
ACGAATTTTCTATTTTTTTCCTTTGGATCAAGGACAAAATTAACTTACGTGAATTTAAAA
TAGTGATATTTTGTTTATTCAATTCCAAAATATAATCAGAATACATTAAATTAGACAGAG
ACATAAATTTGCAAAATCCTCAGATCCGAGACAATATCAAGCAAAACGATCATTTTTTGG
TCACTTTAACATTTTTGTCCTCTTCGTCATATGAGAGAGCATTTCGATTAACTTTTTAGA
TCAAATACAAAAGAAAAATATATTCTAAATAAACTTATGTTAATTTCTCGCATAACCAGC
ACAAAACAGTCATAATAAAGTCGAATGTAAAAATAAAAAAAACAACGTAAAAAGAAGTCA
ACTTTATTCTAATCTGTTCTATCAATATGTTAATAATATGGATTTTAATTCCATTTATTT
GAGTTTTAGGATTTTTTCAATGAGTGCTTGAACCCTCTCGAGTGCTACTGCACCTATACC
AGTAGGAACACAGTCTTGGTGACAAACTGTATGTCAAAGAACACAGTGAACATTGAAAGC
TAGTGTTGGTATTTGTTGTTGACTTATTTTCCGTCACTAGAGTTTACATCTTCATTTATA
AAAATTACCAGATATTTATCAATCGTGGTTTAAGGTCATACTACATTTCTATGATTACTT
AAAGTCATGATTTTCTTCAAGTTGCTAATTCCCATCTTCAATAGAGACTATGTTTTATAA
AGTAGGCATGTATCATAGACACAATTTTAATGAAAAATGTGTAACTAAAACAGATGTAAC
ATGAGTTTTGATCCAATTCCGAAAAATTCTTCCAGAGGTTGAGCTTTGTGGTCGACAGTG
ATTCCAATGTACCTGTATTATAATATATCTGAGAAGATTGGACATTTCATCATACTGAGT
TACTACATGTTCCTTGGAAATTGTATTTTACTTTATTTACTGTTATCATGCGCTATGAGC
ATTCAATAAATTGCAGCCTAAGATAATAAATATTTAATGGTGGGTATGTTTACCTCGAAA
TAGTCAAAAGTCATCCTTCCTCTTATCAACTTTGACTTATGACTTTGAGTCATATGTTGT
TGTGATATTTTTACTTGTATGATTGTACGAGTGTTCAATATCCTCTAAAAGTATTCCATA
CATACATACATACTAAAAACATTTCAATATTAATGCTATTGAGTTAATAGTCATTGTCTA
ACAGCAATGAAATGAGGTAATGACGATATCTGATACAGTAGACTATGTGACAGTCTTGTT
CGTAAACCCATTTAAAACCCTACTAGTCCACCAGATTAAATAATAATAACAATAATAATA
GAAATCCTTTTGATTCAACTCTTTCTTATTGATTAATCACTTTTATTTACTTTCAAGTCT
TTCATTATATGGTAAAATAGTATTATTTTGTAAAATAATCTACGCCAAGAATTGTGATTT
TATTTTTAGACATGTTGAGTTTGGCATGGGTATGGGGAGTGTAAGTTGTACAAATTAAAT
GTACCTAGCACGGAAGTAGAGTACATCATTCGCAGAAATACAATGCGAAAAATGAATGTT
GATAAAACCTCAAAATCCCTCGTGAATATCCAACCGTCTGGTGGAATAACCCTATCTTAA
ACCCAAACCAAGGCTACCACAGTGAGTGTGAGCGAAGAGAAGTTTTTTCTAGCCTTTAAT
GAACAGGGTCATAACTAAGATATTTAAATAAGTAAATAATTAAAACATAATAAGTAGTTG
TGTAAGAAAATGCGAGCGTGGTTGTTCAAATCAGTATTGTTTTTTATGTGTTTTTAACAT
TTTTTGAATGGGGAGGGTAGAGGACTAGCATTCTAGAGGTGGCAGTTTATTTATTATTAT
TTTTAAGATATTGGAATAGACACCTCTGTACAATACAAAGTTTTTCGCAAGAAACCAAAA
TACAGTAAAACCCTTATAATCTACAGTATGATAATTAAATGGATGAAAGGTAAAAGCTTC
ACATGATATATTAATTATGAGAAATACTCTTGCAACTGAAGATATGAGTTTGAATAGAAA
TAAAGAAGGCTATATTTGAAGTAATAAAATATACAGATAGGCTATTTTTAACACTTTCAG
AATCTTTCATAGGTGGTGTTAAATGTGTTTATAGAAGTATTTGTAATATGTAACTTACAT
TGATCGTTTACTGTTTTCTACATCTCAAGTTCTGCTCTTGTCATATTTTGGTTGATCTGA
TAATACAACTATGTTAGTGAAATGTAATGATTATAAATAAGGCCTGGATTCTTTCTGTTA
TTAGCCAATTTTGTATTTATTTAATTGTATCTTATTTTGGCATTCATTTTTGTTATATTA
TTATATTAAAATTTCCTTGTAAAACTACACTAGGCCCTATGTAAACTGTAAATACAAATA
ACGCAATATTTAAACTTCTAGTGCAAATTTGATATGAACTTAATATTTTTAAAATTTTGC
TTTGATTAGTCTAATATAGAACACAAAAAAAATATGTTCAGTTAATTTAGCTAAATTTAA
AGTTTTTCTGATTGTTCCTATAGAGTTTGTAAAAAATGAAGCAAAATAAAACTTTCTAAA
AGAAATAAGAAGCTGACAGGCTACCTCAAAAATATGGGCTCTAAGCTATCTAAAGTTCTC
AATCAAATTATTTAATACATTGCCACCAGGTACATTAAGTTAACAAATACTGGGATAAGG
ATTATTGAGGTTTTACTGCACTTTGTTATGAACTTTGTATTAAAGTAATCTGAGAGGGGA
GAGCTAGTCATGTGTTTTCTGCTCATGTCTCCATCAATCAGGGATGAAGGTTTGATAAAA
AGTATTTAATTTAAAAAAATACATCGTTGGGAGGGGAGAAGGATGGGGAATCTTTGTAAA
TAAATATTATTATAATTATTATTCAGGGTGATGCTTTAAATATTGTCATCACACGGCAAA
TCAAAAAGAATGAACCAAAACAAATATTACTATAAATAAAACTGTGTGTTGTTAGTGCTT
CTTGCTTGCTACTAGTTCAAAAACATCTTCTGCACGTTTCAGTTTGGTGGGGGGCTTGTC
GTGGAAAAAGTTTTGTTTTATATAAAAGTTCAGAAATGTTTGGAAAATATAAATTTTATT
AACACGAATATAGCAACAAAAAGAATAAAATAGTATACTTTCATTTATAATATAACTTGA
AGATGGGTGATACATCACCTAGTCGAGTGAAAGAAATAAGAAGAAAAACGTGAATGTCCC
CCCAGGATAATTAAAATTGTATAAATGAAAATGCTTCTCGGAAGCATACAAGCTGAAATG
GGTAGCAAGTATGGTTGTAGATTATTCATTCGGAAATTAAATATAAAATAAAATAAAAAA
AGTATCAGAAATCAAAGATGTTTTATTACTGCTATTATAATAGTGTTAAAAGTTAAGGGC
AATAATACTGAGGTAAAAGAAATAAAAAAAAAAAAATACCAGGCGTAAAAAGACAAGTTT
TAGAGCTGCACATGTACTGCTGTCTTGTAAGCTGTTACTATTAACACATTGTGTACTGTT
TGTTTTGTTTATTAAAGTGTGTATATTTAG
>001174-001179_All_comp647_c0_seq1 len=1041 path=[0:0-684 685:685-691 692:692-1040]
TAGATGGACTCTTACATATTAACAAGGTCATAATTGTTGTAAAGACAACTCTGAGGAACA
TTTAAATAGGAAGCCCCATCTCCGATACCAGTTCACCAGTAGATTCGAAGGGGTAGTGAT
CAGACATCATCAAAATGCTGACTAAAGATCAGGTGAAATTCTATAAGGACAATGGATTCA
TTAAGCTGTCCAACATCTTCACGGATGCTGAAATAAAAGAGATTTCAGAAGAATACGATG
ATCTTTTCAAGAGGAAAAAAAGTACTGGGCTGCGGGCAGAATGGCAGGGCAACGAAATGA
AGAAAGCAGCCAATCAAGAACCCGTAACTGTATTATCCATCCACAATTTACAATTCCACT
CTGATGTGTTCACTCGCCTCATCATGAACAAGAATTTGCTGGACGCCTTGGAGTGCATTA
TGGACACCCCTAATATCCTCTTACATCATACTAAGGCTCATCTGAAACCCCCAGAAAATG
GAGCACCCTATCTCATGCACCAGGACTATCACTACTTTCCCTTCAAGAAGCATTCCATGG
TGGCTGCATTTATAAACCTAGACGACTCTAGCCCTGAGAACGGTGGCTTGTGCGTGTACC
CTGGATCTCATAAACTAGGTCCTCTGGAAGATGTTGGGGTCATAGAAAAGGGAGAGGCTT
TCCACTATGTGGATCCGAAAATATACCCAATTTCAAAAGCAACCCCAATCGAAGCAAAGA
AAGGAGATGTGATCGTGTTTTCTTATCTTCTGCTGCATGGAAGCTATTTGAATACTTCTG
AAAGAGTCAGAAGAATGTTCCTTATCCAGCTGATGAATGCAGAAGACGACCCTGTTGAAG
ATGTACACAAATCTCCTGCCCAAGGCATGGTGCTTAGGGGGAAAAATGTAAGAAGAGACG
CAACTATGGCTACTCGTTTTGTAAAATAAATTGTATTATTACTTTGTGCTTATGTTGATT
ATATGACTGGCAGAAAATTTACTCTGTAACCATATAAGTATTTTTTTACAAATTAAAGTT
ACTTTGCATATAAAAAAAAAA
>001174-001179_All_comp790_c1_seq1 len=501 path=[1366:0-500]
TCTGCAAAGATGGGTGCCGTAACCATCTGTCACCCTAAGGGCTTCCTACCTTTACCTTTT
TACAATTCAAAGAATCAATAATCTGATTCATTCACAGTGGTCAGGAATGTTTTAAACAAT
AGATTATATCTTAACCCTTTCTGCCCTGGTGATTCCATTTTGAATCGCTAACTCTCTTCA
TGTCTTTACGTCATATAAGCCCTTCCTAATGTCCCAATGATATAAACTAGAATCATTCCA
AATTTTTTACTTAGGGGCACTTTTTTCAATAGCCAATATTTTATCTATTATCATCTACTA
TCCTGAACGCACCAACGTCTATGCTCGAGGTGTTCTCATGTCTTACCTCGGTATCTCGAG
TGAAGCATGCCTGCGGAAGTTAGTGGGTATTCGGCGAACAACAGGAAAGAGAACGATACA
AGGTAATTTATACTGATGTTTCTTTAAAAAAAACTAATTGTAAATGATACAATAAAGATT
AACTGAACACAGAAAAAAAAA
>001174-001179_All_comp1040_c0_seq2 len=1823 path=[10981:0-23 11005:24-75 21157:76-90 21172:91-113 1483:114-145 21208:146-151 10626:152-176 21219:177-194 1564:195-631 3518:632-635 2005:636-1114 2484:1115-1196 2566:1197-1223 21531:1224-1268 3324:1269-1272 2641:1273-1453 2822:1454-1465 2834:1466-1670 3220:1671-1678 3228:1679-1693 3067:1694-1822]
TCTGGTGAATTTTAAATTTGTATATGTTCTTGACGAATGCTCATATAACTCATCAAATTA
TGCCGAATCACTAGTTTACATACCTTAAAAATAGGAAAGTACTTAATTAGTAATATATAT
TTTTAATCACCTTATGCCGAAAGCGCGCGAATCTGAAGGCCAATAGAAAGCGGCATTGTG
CGGAAGGATACATTGACTTTGTTTACATCTACTTTTTAGTTAGACCGTCTTGAGTATAGT
ACGTTTGGCAATGTTGAGTGGCAGCATAATTGAAACTGAATTAATGTTACTTTGAATGTA
CCAAATAACTTTTTATGTAATTTCTACATATATAGACCATATAATATACTTAAGAATAAT
AATAATAATAAATGAATGTGCCTATTTTTGAGAAGTCAATTAACATTTTTGGTAACGTGA
AAGGTATAGGGTATCAGAAAATATTCTGTAATTCTTTATTTCATCAATCTTATTTAAAAT
TTACTCAGTTGCCAAATAATTTAAGTTCCAAGAATTATTTACACATTCTCATAAAATGAT
TCCAACATCAATTTAACCCTTGACCTGTCGCATTCGTGAACACAATTAACCACCGTCATG
TTTTTTTAAATAGGGCAAGAAAAGACGCGACCCCTAGAGGGTTACAAAAATTAGGGAACT
ATTAGCATCCTGCTATTATCTTTTAGTATTTTCTTTTATCATAATATATTGAAAAAGAAT
TTTCCCTGTTTCTGAGTGTTCAATCTAAAAAAATATATTGAATTTTGAAATTAATTAAAA
AGAAAAAAAAAATTTTTCACTTAATTTCCTCATTATATCCTCGATTTTGAGAATAAAAAT
ACTGTATATATTTTAGATTAAATCCAAACTGTATTAAAATTTTAGGTTATGCATTAATAA
AAAAGATAATTTGCACTGCACTAGTTGGTTTCTTAGAAATTTAAAATTAATTTTTAAATA
CTTTTTTCTGTTCCAATAGGCCTACTATATCTAATGTATTAGTATAGGTTAGTGACATCA
TATTGCACACCCTTAGACAAAACAAAAAATGACCAGGCTCCACATTCTAAGTCCAGATCG
GAGAACTTCGGATGTGTTCATAAGAGCATGATGTCGTTTTTCTCTTTCTGGGTGAATGTT
CTACAGTATTCCTTCTTTACCTCTATATGATGGCTCTTTAAAATCTGTAATGTTATTATT
TCTCATGCATAGTGTGGTCAGTAACATTCACGCTTTGTATTTTCAAGGTAACAACTTCTA
ATCTCAGTTCAATTTTTTTTTTTCTTTTTTATACTGTATTACCTTCTGATATCCGAATGG
GATAACTTAACTATACAACAATTATTTCCATTAAAGTTATGGTAACTAAAGTAAAATGAA
CCTTTCTTGGATATTATTTAAAAAATAAATGAATAATTCTTATAGATGCTTAAACAAGAG
CCTAATAAAAAAAAAGTGATATGAGGTGTGTATTTCCCCAGAATAAACAGTTTTAATTGT
GCCTGTGATAAAGCTCTGATTTACTGCATTCTTATCAGCCTTCATCTTGGTTTTATTTAA
TTTTTTCTTTCTTTCCCATTTTATTTACCACAATTTATACTTCTCAGTTTCAGAGTATCA
GTAAGCTATCTTAAAGAATTTCTGTTGTCAGCTGTTAATCATTACCCTTCCGATATTTGC
AATACTATTATTCATATCATTACTGATAGTGTCATTATAATCCATTTAGGACATGCAATT
TACTACTCTCATAGTAACTAAACTACTTTTATGGTGATGGGAGTACATTTAAAACAGGGC
TCTTTTTTTTTTTTTTTTTTTTT
>001174-001179_All_comp806_c0_seq1 len=1521 path=[0:0-1520]
TTCGAGCAAAAGGAAAATGTACACTTTTGCGCTGGTACTAGCTCTGGGGGTTATTTCCGC
CATAGCGGAAGGGGACCAACCTCAAAACATCCAAAGAAGAGCCTTCAACGGCGCAGAAGA
TGTCACATTCCAGCTCTACACTAAGCAGAATACAGGTTCATACACAGCTATTTACCCAAA
TAACAACAACCTAGGATATTTCAGCGCAAGTCGTCCAACAAGATTCGTCATCCATGGTTG
GCAATCTAAAGCAAGCAAAATGGCTTCTATAAAAGATGCCTATCTTTCTGTGGGAGATTA
CAATGTGATTCTAGTAGACTGGTCAGGATTGGCTGGTAGCCTATATTCAATTGCTAAAGG
AGATGTTGTCGAAGTTGGGGAATATGTTGCTACTTTGGTCGATCATTTGGTGTCGCGAGG
AGCATCTCTATCGAATATTCATATCGCTGGACACAGTTTGGGAGCACATGTCGCTGGAAT
AGCCGGGAACAGGTTGACCTCAGGAACTCTTGGAAAAATCACAGGTATGGACCCTGCTCT
CCCACTTTTCGGGGACGATTCTTTGGCGAACCGCCTGGATTCAAGTGACGCTAGTTTTGT
CGAAATTATTCACACTTGTAGTGGACTTCTTGGGTTTTCTGATCCAATTGGACATGCGGA
CTTTTACCCTAACAAAGGCACAATCATCCAACCAGGTTGTGGAATTGATCTTGCAGGATC
CTGCAGCCACTCAAGATCACATGTCTACTTCGAAGAATCTATCACATCTGGAACTGGATT
CTATGGTTATAAGTGCAGCAGTTGGAACACTTATGAAGATGGCGGTTGTAGAAGCAATTC
TGTCGCCTTGATGGGAGAGTACACTGATACCAGTGCTAGAGGAAACTACTACTTGGCAAC
ATACAATTCATCTCCCTACGCTGAAGGAGTCTAACTGCTTCTACTGATGTTCTTCATGTC
TCTTGAACAACATGGAATACAGACACCTTTTCATTGTTTTGATACTTGTTAATTGTCTCA
AATTCACATCAGTTGAAACTGATGTTAAGAAATTTGATTCACTATGCTATAGAACTTTAC
AGTGACGCTTTATAATACTTGTTCGACAATATTCTGTAATAATAATTATGTTCTCAATTG
GTATTCGTAAAATTATTATAATATAAGTATAGGCCTCTTTGAAAAAAAGAAGTTTGTTAC
ATTCTTCCAGATGGAGTTAAAAGGAATAATTAGGACTGATACCAACTTGTGGAATTCGTT
AATTTTAGTATTATGGCCAACCTAAAATAAGAATACGAGTTGACAAGTAACTACTGTATT
ACTGAACTTATACTGCATTTATTATAAAGTCTAAACATTTCTGTGACATGTTGAAAAATG
AAAACCTAGAAATAGACAAGACGGCCCTTCGTATTACATTCAAATATATATTTATGAAAA
TGTTATTTGTTTAAATTTATGAAGCATCTCTTTGAGATAAATAAACCATGTTGTAAATAA
AACAATACATTTTAAAAAAAA
>001174-001179_All_comp1813_c0_seq1 len=2445 path=[2604:0-24 19:25-48 135:49-1885 2533:1886-2444]
TTATAAAATAAGGCCGCTCCAAATGTTTTTTTTTTTCACTAACTGTACATTGTTAAGGTT
AAACACAATTTTAGGGTATTTAATATAAAACTATTTGTACCATATCAATATACATTTTAA
AATAAATTATATAGATATGTTTATACTTCAATAATTTTATCTAAAATATTTTAAATTTTA
TATTACATACTATTCATCACATTTGAAAGCATTTTATACAAAATGACTCGCTTACTCTAA
GCTCCCATCTCGTTGCATCCAGTATATACACATTGCTGACCACAAAGTCTTTGTCGGAAC
TCGCTTTATAGGAAAAATGCACAACATAAAATACTCCATACAACCCGTAAATGCCACTGA
ATTGACTTTAAGCTTCCCTCAAAGAGATCAAACGGCATTCCTCAGTTTATTAATATGACA
CACACACAAACAATTCATCTGTTTTAAACTGCTTATACACAGGGCAGATACAACAGCTAA
AATATTTTTACAGACTGTTCCATCGTAATTGAATTGATTCTAATAGTGTATGTGTCTTGT
ATATATGTAAATACCTCGATTGCAGTTAAGCACATATGAACATATTTTATTGTATAATAT
TGAAATGTCTGTTTATTTTATTTTTTATTTTTTATTCTTTTTCAAATTCCCTATGGTTGA
TGAGAATAAATTTAAGAGTTTGTAACGGAATGGCACGCCTATATTGAGTTCTAAACGGAC
TGTAACAAAATAGGGACATGCCTTATTCTATTCCTGTATTTGGTACATTTTCTTATTCCT
TTTTATAGGACTAGCTTTCAAAGTGCTACTCCAACTTTAAAATCAATTAGATAAAATTTA
AATGGAATTACACAGTCATAACAATGGCGTTTCTCATTCCACTAGCATTCAAATCTATAA
CAAGAAATTCAGTTAAAATATGTTTTGTTGTTTTGATCATTAGTTAAAGAACGAATATCA
TGAGTTGGGCTGATTCTGAACAATTTCACCATTTAACTCTCTAAGAATGGACTCTATACT
TCTGTTTTTGGTTTCCGGAAGCTGGAAGTAAACGTAAAAAGCTCCAAATAAACCCATAAC
TGAAAAGAGCCAAAAACACCCATAGCTATATATGACAGTCAGTAAAATGGGATAAAATTT
CATAATAAGAAAAGCAAGTAACCAAACGACACTATTAAGCGTCATCACTGCAATTCCACG
AGCTTCCGGATTAAAAATTTCAGATACGACTACATATGCTAAAGTAGGCATTCCACAAAC
CATGGCTACGCAGTAAATAGAGAGACATACAACCGGTAAAATACCTAGAACACTAACATC
AAACCCAGTTTCTTTTAAATAGAAATAAGTGCCTAAACCTGCAAGTGTAATAAACAGAAC
AATTTGGGTAACGATAAGAACAATGCGGCGTCCAGCTAAATCTGTAACAAAAGAGGCTAC
AAGCGATCCTATAAGTAGAAAAAGTGCTACAATGAGGGATGATGTATGTGGAGACAGATC
TGTGCCTGCCATCTCGAAGATGCTTGCGCAGAAACTAAGGACAACATACATCCCTGAGAA
CTGCTGAATTATGGCGAGGATGAAGGTTATTAATAACGCTCGCCTCGTCCCTGAGAAAGC
CAATAAATCTTTTATTGAGAGACGTTTCGTTGATTTCGATGTGAAATCTCTTACTACCAC
TGCTATTTTTTCCATTTCCAACTCAGCTGCTTCTTTATTTCCTCCACAAAGCCATAGCAT
AGATTCCATTGCCTCCTTGTCTCTTCCTTTTGCTGACAGAAACATAGGAGATTCTGGAAG
CCAGAACAGGCCTATCATAAATAAAAGTGGAATTACCACAGAAACAATGGCCATGTTGTG
TACAGATAAATACGGCCCAGCACCATACATGTAAAGTATGCCGAAATTGGCGAACATTGA
ACGGAAAGTTCCAAGTGCGCCCCTGACATTGTCTTCTGCAATTTCACCACAGTACATAGT
TACAAATACATTCACCCCAGATCCACCGAAACCCATAAAGCATCTTCCGACCAATAAGTA
GACGATGGCATCGGAAAAAATGATGAAGCACCAGCCCACGATGAATGGAATGGCAGTCAA
GTAGCCCGTTGCTTTTCTACCCCATTCTTGATTGACATGACTGTAGAGAGGGACAGCTAC
CAAGGCTGCAAGGAATAGGACAGAGCTCACCCACGATTCTTCATCTAATGTGATTGGCCT
GCCTTCTAACCCAGTTTCTGGATCTCTCAACAATAGCAGTGTAGGTGAAGGCCAACCGTT
CACGCTGCCGAATGCGATGGATACCAGGTTTGCTAAGATTGCAGCAAGAAACTGTGGTAA
CTTCTTCCTTCTCTGTGTCCCTGCAAGAGGAGCATTATTGGGTTCTGGTTCATTTTTCAC
TTCTATGACCGACACTGACACCTCCTTCATGGCAGTCACTCGGAC
>001174-001179_All_comp850_c0_seq2 len=2235 path=[3128:0-1411 1949:1412-1438 2232:1439-2234]
TTTTTGCTTATATAATATATTTTATTAAACATGTCATTTTATAGTACAAATATTGAATAA
AAATAGAAATATACATGTAAATATAAACATTTTTAGTAAAATTCTCAACCAATTAACAAC
AATTATATATTTATTATATTTCTATAGCTTCCATAACCTGCTTTGTTTGGCATAGTAGTA
AAATAATAAACATCAAAGACACAGCCATTTATAGTAGACTCTAAACTAATACATATAATT
GCACTGTTGGTGAAAGTCTTGTTATTTTATCAATGTTATCATAACTAGGGTAATCAACGT
ATTGTGTGAATGAATTTATTTAGACAATTAATAAATATACTGTTCAAAACTAAATGGATC
TTGATCATGGGATGTGTCTGCGTGACTGGGGGACTCAAAATGCTGACTTCATGTCTCCCC
TTTTCTTGTCAGATAATAGCTCATCTCCAAGTTGTAGGACATGTGTGAGATTGAGGGCAA
CAGTAGGTTGGTAGGCTATGGCTCATACCATGGCGTTTAGAACATTTTAGTATTACTGTA
GTTATTTTGAAATATTTTGTATGATGTCTTATACAGTAAATGTGGATATACTAGGATTGG
CAACACTTCTATGAGAGATCTTTGAATTGTGCTAGGTGGGCCAGTGAACTTTGTATTTTA
AGTACCAATCTTCCTGATCAGTGATAAAAATGATTGGAAATCAGTAATTATTATATATGT
AGATAGGTAGTAATAGAATTTTATTCTCATGAAATTCCAGAACCTTTTCAACTTCAACTT
TAGAAAAGTCCATTCAATTTCAGAAAATATCGATTGAGTTTCGGAAAACGTAAAACCAAT
TTCGGAAAAAAACATTTTGTAGCATTGATATTGAGTTTGAAAAGGTATATATCATTATAC
AATTTTTTATTTTATTTGTCTTTTGAAATTTAAATTCATAAGTTTAAAATATATAACAAA
ACTTCAGAAATAATATGTAGCAGAATTATTAAATTAATATACCTATTAAATTAATTATTC
ATGCAATTATAATATGCAGTAAATAATGGTAGTCACAGTATTGGGTTCTGTACAAAAAAT
GATTCTATTAAATGAGCATAATCGTTATTTGATATTATTTGAATAGCCCAGTTGGGTGAT
TTTTGTTGAAAATGGCAAATGAAGGGAATCGATGACATCACTTCATTCTTCTTGTTTCCA
GTTCTGTTCTTGACAACGAGCTTTCAATTATATTTTTCTAATAATTTATTAAACCCATGT
ATACATTAAAATTCATAATAATTAGGTAGATGTGAAAATGTTGATATCTATTGATTTTTA
TCGTTCAAAAAGTTTCATATAACCTTCTCAATGCCCTCGCTGTTGAAACTGTAAACAGAT
ATTATAAGGCGCTTTAATACTTGTGTAGGTGGATTTCATTTTCCGAAATTGAGTTTACTT
ACTCCGTAATTGCGGTTGAAAAGGTATAGAACCTTTAAATTACTATCCACCCTGGCATGA
AGGAAAAATTCCAACTAGGGCTGGTTTTGAACCAGCTGAAGGGAAGAATTCCTGTATTGG
AAAACAGGAGGTCACAGATAAATCTGGAATTGGCGCTTCATAGGCCTTAGAATAGAACTT
AAGCATAGGCATCTTCCAATCGCTGGTATCGTGTTCTGCTTCGTTGGTAAAATTGCAATG
CACACTTGAATGGACCTCTCTATAGAATATGAATTATACATTATGCATTAACATCAGTAT
AATTACACATTCAAAATAAATTAAACTATTTATTTACTCATTTTTATCCTTTTCTTTCGC
TTTGAAATTTATATTTCATGTTATTTTGCCCTATCAGGCTATGAATAAATATTATTACAA
AATAACACAATTAAAGGAGTGAAAAAGAAAACCACATAATTTTAGGAACTTTTGGTGAAA
ATAGGTTGGATAAAAACAGAAAATAAAATCATCTGAAATTAATTTTTATACGTGATGTAA
ACAGTAAACTCTTGCTGGAGATAATTATGCCTGTCCAAGACAATGTTTATCTGTGTCTCT
TTAATTAGAGGCTTTCTATGACATAATCTTTTGGCTGACCTAAAAAACCAATGGGATTAA
TCACAGTAATTTCCTGGAATATTTGTTGTCATATTGTATGTCTCAATCCCAGTTTAGGGA
AATAATTTCTCTTGAATTATATGAAATACTAATGCCCGGTTTCACCAACCATCGTTTAAA
TTGCCCAAACGACGC
>001174-001179_All_comp469_c6_seq1 len=2851 path=[0:0-2771 2772:2772-2774 60390:2775-2788 61395:2789-2826 60447:2827-2836 60457:2837-2850]
CGGACAGGACATGAGTCATGTCTATTGGCCTTGATACATGCCCGTTCATGAATTTCCTTT
ATAAACAGAACAAAATATTATTTGTACATCCCAGTTGCTGGTCTATATAGCATCATTTCG
TTCTGTGCTGATGGTAGTCGTGACTTGTGGTTGAGCTTGTGAAGACATAAAAGGTTCGAT
AATTTTTGGCTGAAAATGAAGGCAGTGTTCGCTCTTGTTTGTGCTCTGGCAAGCGCATCT
CTTGTTATTGCAAAAGTTTGTCCAGGAGGGGGACAATCTTGTCAGCCGTACATGACCTGC
TGTGAGCTTCCTAGTGGAAGACAGGGATGTTGCCCACACTCCAACGCCACCTGTTGCCCC
GACAAAGTTCATTGTTGTCCTTCTGGATATCATTGTCATTGGAATAGCTGTCAAAAGCAA
AATGAAGATAAGGTTATTGCAACAACAAAACTGATGATCGACTATGAAGAACCAAATGTC
GAAACGGTTGAAGGATACCGCTTCACAAATGCGAGTACCCCAGACAATACTATCTGCCCT
GATCAGGGTTTGTGTCCGGATGGCAATACTTGTTGCAAACTTAGTCCCACTGAATATGGT
TGCTGTCCTCTTGAACATGCATATTGCTGCAATGATTTTAAACACTGCTGTCAAAAAGGC
TACAAATGCGATGGAACGGGATCCTGCGTTAAATCGGTAGAAGATGAAGTTTTTGTAAAA
AAAGTGATCTCTTCAGCAACGGCCATAAATACAATATGTCCTGGAGGCTCTGAGACTTGT
CCTGCCGGCGATACTTGCTGCCCTACTTCGTATGGACACTATGGATGTTGTCCGATGGTT
GCTGCAACATGTTGCGATGACAAAAAAACTTGCTGCCCCCATGGATATCGTTGCGATGGC
AGAGGTGGTTGCACAAGGTCGTCTTGAGCATTTCTTCTTTGACATTTAATCTCAGGTTGA
TAAATATTACTTTGTTAGGCCAACAATAAACATTTCATTCAATTTATAAAATCTCTTCCT
TCATTTTGTTTTTGGAACAATGTTTCTGACATCCGTAAATTGTTTTGAATGTGTGTTGCT
TTCCTCGCCACCAGAATTCCAGCTTCCTCATAACAGCAATGTTGGCCAACCAACATGCTT
GATTTTTAGATGTTATTTACTAGTCCAATGTGGCTAAGAAACACACATTCATTCTTCAAA
ATAAATTCTTTTACAAGTTGGAAATACGTAATTATGCTTATCAGTTTTTATATTACTATT
TTATTGTTGGTCAATTGGAATATCCAAATTCTATTAATACATTAAAAGTTTATATTATTC
AGAAGACATGTTTATGACATAATTTTTAAGGGTGATTATTTTTTCTTGCATTGTTTAGTG
AACGACATATTGTACATATGTACGACACTCTACATTGTTTAATTCCTAGTTTCATGTTTT
TTTTTGCAATTTACAGTGCTCATAAACATTTGTAAACTGTAATTATATTGATTTATAAAT
GATAGACAATATAAACATTTTCTATTTACTATGAATGCATATTTTCTTTAACAAGGACTA
TACAGTAGAACTTATTTTTGATACTGAATTCAAAATGTTCTCAATCAAACCTGTATTTCT
GTTGCATGTGTTAAGAAAAAAAAAAATGGTACCTAACTAATGATAAATCTACGGCTAATT
CTGGGCAACTGACACAGTTACAATATTTCAACAAATTAGAACATGTATAAGCATGCTTAG
TGCCGACATTCTGTCTTCTGTGATTATAATCGAGAAAGTCTGCTATACAGAAGTATATTA
CGAGTACCGGTAAACAGAAAGACTGTAACAAGGAAACTGTGCCTGACGATGGTAATCTGA
TTAAATATTTGAAATCTAGGTACCTTGAGAGAAACCAAAATCATACTTGTCAGTGTTTAC
AATGAAGTCTGTGTACTTTTCGTTTTCATGTTTTGTTCAATTTGATTTATTCTTGATTTT
GTTTGTAACAGATTTAATGAATGTATTCAGGGAAGCTGATATTCAATAAAACATAATTGA
TTTACATCATGGGCTACTAGTACAGTACTGGAGACAAAAGTATGAAAACCTTGACACCAT
TTCTTTATTGATGGCTATATAGAGTCAAAAAGTATCCAAACTGCGGCTAGTAACGCCGTG
CTGTATAGGCAACTTCTTTGCATCATCCATCCATCTGACTGACTGCGGTCTCGTTTGGTC
TCTTGTGCAACTCGAGCTATGTTTTCTTCCGTTCTTGTCGATCTGGGTCTTCCTGAATGT
GGACTGATGGCCACTTCTAAAGTGCTTATGCCACTGATACACTTGTGTTCGAGACAGCGC
ATCCTCACTATATGCTTGATGTGCTTAAGTGCTAAAGTCTCAATAAATGTTTTACTGAGT
TTGACACAAGAGTTTATGTTAATTTGTTGGTCTTTTAAACTCATTGTACTGGTTCCAACA
TCCACCTACACGTCTTCACAGCACAACGCGGGGAGCTCCTCTGTGATATCCACCAGTATA
GCGATTAGTTTCCGGTGCATTAGTACCGTGTGCTGAATTGGAACACCTGCGGAGTAAGCA
ACACGTCAGATGGATGGTGCAAAGAAGTTGCCTATACAGCATGGCATTACTAGCCGCAGT
TGATACTTTTTGATTCTACTAGTAGAATGTAAAGGAAGGCAATTTTGGTTATGTCTGATG
TGCAGTGATATGATGTAAGATGAGAATTAGTTAAGAAAGACAAAAGGCACAGCCATGAAA
GAAAAATGAAGAATATACAGTAGAGCGTCGATAATCCGAACTAATTGATGTTCAGCCCTG
TTCGGAATATCGATTCGTTCGGATTTTCGAA
>001174-001179_All_comp691_c2_seq1 len=1830 path=[23154:0-7 4203:8-8 4204:9-34 23240:35-46 23252:47-50 4281:51-1829]
TCATGTCGAGCAACAATATGACTCTTCCAAAATTAGTTTCTTCATTGTTTAATCAAATGT
TGTCATTAATTATTGAATAACCCATGTAATTCCAAATGTTGGTTACAAGTATTATGACAA
CCTCTTGAACAGTAGAGGGATTGCACTCTCAGCTTGAATGAGGAATGGTTTCGGATGAAT
CTTGAGAGGTATCGGTGTGTCCTTACAGGGGGCCACCTCAAAGCGCGAAAACACATGGAT
AAGTCCTATCTTGGTCTGCATTAAACCGAATTTCATACCTAAACAGAAACGAGGGCCTTC
TCCAAATGGCAGATAGACGCTTTGAGGAATTTTCTTCTTATTCTCCTCTGTAAATCTCTC
TGGGTCGAACTTTGCTGGATTTGGGAAGTACTCCGGATCGTGATGAAGAGCATATACTGG
CACATAAATTCCAACCCCGGACTTGATAGTTACTGTGCCCTTGCCGTCAACGCTAGGCAG
CTGGAAGTCGTTTACCGTCATTCTGTCCAGATATGGCACAATTGGATACTTGCGGAGTGT
CTCGTTTACTACCATGTCGAGGTACTGCATTTCTATGATCGCTTCATATGTTAATTCGTT
ATTGAACTTTGCCAAGCCACCCATAATATCTTTTCTGAGTCGAGTCTGCAAGTCTGGATG
TAAGGCCATTTCGTAGAGAGTGAAAGTCATTGTTGTGGAAGATGTTTCAAACCCAGCAGA
TAGAAATGCAAATGACTGAGCCACGAAATCATCTCCATCGATTGTTAAAGGGTCTTGCTT
CTCTTTTCCCTTCCTCCTGAGTTCCATCATGTTGTCGAGAAAATCCTTACGATCAATTCC
ATTGATTTCCCTGTACTTAACAGTATTCCATACAGTGCTTCTGAGGAAATCCACTACGTC
GTTGTGGAGAATTTTGAGTCTGAAGACTCTCTGAATATAAGGAGCAAAGGATATTGCAAG
TGTGACGAACGATTTGAAGGCATCAAAGTCGAAAGTCTTTCGCATGTAGCGCCGAAATTC
AGCATCAGGATTCTTCATGGAATTGCTCTCTATACCAAAGGCAATTGATGCTATAACGTC
AACGCTAAAACGAGCCATAGTTTCTTTCACTTCTATAGGAACACCTCTGGCAGTTTCCTC
GTCCATAAAGTCGTCAAATTTCTTTGAAATTTCCTCCACAATGTAAAACATTTTCTTCAT
TTTACCCAGAGTGAAGATGGGTGACATTGCCGAGCGCACACGCTTCCATTTCTCATTTTT
GAGGGCAAATATAGCCCTCCCTGTTAGAGGATCTCCTTTCTCATCTGCAGTCTGAACACG
GTTGATGAAATTGTGTGCATCCTTCACAAGAACTTTCTTCACAAGTTCGGTGTCTATTAG
GAGGAGCGATGGTTGATCGAAAGAGAAAAATCCTACATAGGGTTTCTCTCTGTGTTTGTC
GTATATTTTCTTCAGTGTCTGTCCAATATCCAGATTCTGCAAAATTGCATCCTTGATGCT
GCCAAAAAATGGCAATGGTTTCTCGTATGGAATTCCACTCTTCTTCCAGACATTGAAGTT
TCTTGTCAGGAAAAGATACACGGAAATGAAGATAACCGCGAAAATCGAGACGACGCCTAG
AGCCACAGAAAAAAGCGCCATTGGCTTCAGACTGGTTGCACTCGATTGGCTTAGAACCTT
CACAACTGGCGTGTTGTTGTACAGTCATTTCATCTCTTTATCTCCTTCTCTTTTTTTATT
GAGGCTAGAGACCATGAATACCGTATATTAATAAGACAACTTTAAGTCATGTATCCACAC
GGGTTGCAAGACATTCATTTTGGAAATTTC
>001174-001179_All_comp691_c2_seq27 len=662 path=[0:0-366 367:367-371 372:372-393 22459:394-410 22476:411-413 22479:414-420 22486:421-425 22491:426-427 22493:428-428 22494:429-432 13394:433-433 13395:434-455 458:456-479 22654:480-491 22666:492-540 22796:541-579 7276:580-587 571:588-625 24470:626-661]
TGGTATGGGAGTAAATTGGGGAAATGGGAGAAACCCGAGAAAAACACCTAAAGCCGTAAC
ACCACTTAAAATCTCCACTTCGGATCGAACAGAAACGTGGTTGGATGGGGCGGAGGATCT
ACCAGATATGAGGATTCATGGACAAAATACTGTGTCAAAGGAGAGAGATGTTTGGAGATG
CTTGGCCGAGGAGGCGAAAGTCGTAGAACCTAAGGAAAAATAAGTTAATAAACATAATTA
TAGTACAGTTTATAGAGACGTATTTACTTAACATACGTGGGTCATTCAATAATTAGAGGC
AACAATGTTTGTTTCTGTTGCTCTCTGCGGTAAATATTGCTAGCTTGCAACAATGAGAAA
GAAGGGTATCTGATGTATGTTATCTCTGGGTTTTAAGAAAATAATTACATTTATAAGTTA
TTTGTGATGAGTTTAATTTAATACTATTATCTGAATTGCTCTAAAATGTTTAGCAAAACC
GAAAAGCCCAACTAAGATGCTTAATTAAATGTCAGATTGCAAAGTACAAGAATGTTTGCC
AATTCCATGTTTGAAGCATCTTCCTTTCTTACCATGTATGACTTCTTGTTGTGATTTTTA
TCATCCCCTGAAAATAACCAATAACCGCTTTGCTTCAAACCCAATTATATCAGCAATAGA
GC
>001174-001179_All_comp430_c0_seq1 len=2777 path=[0:0-1581 1582:1582-1602 1603:1603-2460 2461:2461-2471 2472:2472-2776]
TTTTTTTTTTTTCATGAACAACGATATTATACATGTTTATTAATTTATACTATTCATCAT
AATACTTCACGTTTTATCTTAAATAACCAACATAATATTACAGTTGGTCTGTCTTTGACA
CTGTAAGCGTACGTTTCAAACAAGTTTTCCATGAACCAGATTCAAGTGCTGGTATATCAC
AACAGTTTACATCTTTTGTCTTCTAGATTCATTTTGGCTCCTTTCTGACATCCCCAAATT
CTAGAAAATTCTTTGGAGTGCGTGACAGCTCCCAGTAATCTGAATCTATTTGGCGTATGA
ACATCTTGAAGAGCTAGCTTCCTTGCATATTCTTTCATATCAATACAGAAAAAATTTGCA
AACGATAGAAAGAAAATTTGCTCGTCGGTGAAGTCCTCGAGTCCAGGAAGCTTTGGTTCT
GTTCCCATTAATGCCTGATAAGCTACCAAGGATGCTTGAAGGCCACCGGTATCTGGCATA
TTCTCATCAGCCGTTCTTTCTCCATTCACCTTAAAATCGGGGCCCCAGCCATACTTGCTG
TAATCTTCAATGAAACATTGACGTCTGTCAAAAAATCGGTCCAGTGTAGAATTGTTGTAC
CATGCGTCTGTTTCGGCTGTCTTCGTGAGAATTCCTCTAATGTCAAAGGCATGATGCAAT
TCATGGCCTAGAGTAAATCCTAATGATCCATAGTTCAAGGCATCATGTCCAAGATCAAAG
AATGGGAACTGAAGATATCCAGATAGTACCGTGACAGAATTATGAACAGGCAGGTAATAT
GCGTTGATGTCCAATGGATTAATGAGCAGTTCTTCAGTTACTAAACCTGTTGATACTGAT
GTCAAATACTTCTGCATCTTCCATTTACTGATATTCACAGCAGATAGCAAAAATTGTCCA
TCTTCAAGTTTCAATTGCTGATAATATTGTTCCACATTTTTACGATCAATTTTCCATTTT
GAGTAAGAAGTCATAATCTGAATGGCTTCAACTTTTTCCATCATCATGTTTTTGGTGTTA
CTATCTAACCATTCTGAAGTTTTCACAATTGACATAAATGCTTTTCTAACGTTGTTAAAC
ACCTCAGTAACCTTTTGTTCAGTGGTGTTTGAAAATTGTGAATGTGTGATGAAAGACAAA
AGTGCCATCTCCATTGTGTGGGTAACTGCTTTTGTGCAAACAATTGACCTTGCCTCCTTA
GCTTCAATGCCAGTTATAAACTTCACCCAATTTTCTTTGCTTCTTCGTATGTCTGCTGTC
AAGTGGCCAGCCACTGAATTAACAACTTTCCAGTAAATCATCATATCTAGATCTTCCCTG
GTACTGTTTGAAATGATGGAAATGAGAGTTTTGAAATAGTCTGGTTTTGCTACTATAATT
TTATCCTTTCCAGATACACTGACATTCACATTTTCAAACAATGTATGAAAGTATTCCCTC
CAGTCAATCTGTGAAAACGTGGAACCCGTACTGTTACTATCAGTATATTTCTGGAAGTCA
TCTAAAGAAATCTGGATCACTGTTTTGTCATCAATTTCCGTCAGATTCTGAGTTCCATTA
ATTATTTGAAGCAGTTCTTTTAAATTTAGTTCTTTCTTGTCATTTTTTTCAACCAGTGAC
ATGTTTCCAGCTTTTGCTATTTCCGCTTCTAGCATGAGAATCTTCCTCGCAATCCCTAGA
GTATTCGCGGTCGACTGATTGAACATTTGACCCAAAATTGTTGACATGTGGTGCATCAGT
CGATAACCAATTTCTATTTGCTTTAGATCAGGCATGCTACTATTAGTCTGTTGATTTTGC
TCTTCTAGAAAATTGAAGTAGCCAAACTTCCAAAATTGGTCCATTTTCAAGAATCCAGGT
AAGAATTCAGATTCTTGTGGAGGACTTAGAATTATCCGATTTTCCCCTGATATGAAAAAT
GGTTGTATCTTTAAGCCAATCAGCAATTCAAGTGAAAGAATTTTCTTTGCCTTTGCAGCT
ACAGTATACCACTTTGAAGTTGGTTTAGATGAATTAGACCACAGCTCTGATGGCCCACGG
AGACCTATTTCTTTCAGCATTTTCACCACTGGTTCAATTCCCAATGATTGTAGTTTATTC
TCATCCATGCAGGATCGGTACATCATTTTAGCTTTCTTCCATGGTATTGGCTCTTCACTG
TCCTCTGCATTTCCACTTCTCAAGAAATCTCTTATTTTCCTCGTATTAAAATGCGTTATT
TCGTGAAGCCAACTGTTCATGAAACTTGTGTCTGGTATCGGATGTTGCTTCTTCCAGTTT
CCACAAGTAAAGTTGTAAAAATCCTCACAGGGGTCAATGCTGCGGTCCATAGATTGTAAT
AAGTTATTAGCTGACGAAATACATTTCTGCGAAGAACAGGTGACATATTTACTCGCACCT
GATGATCTGTTTACAGCCAGTGCAATGATGATTACTATCAGCACCAAAATAAATATAGCA
ACACCTCCCTTGATTAACTTTTTCTTCAATGTTGGTTCCATTGACCTGTGATAACAAATA
ACGAATTAAGAAAATTTTAAGGGAAAATTTTCACTCAGTTGTGTATTGAGTCTGAATCTG
CACTGAACATTGCGGGAGATGAAGTTTCTACTGCGAAAATGAATGAATCATCTACAGTAG
GTATTTATGATATAATCTAAATGTCCTTTTCCTGAATCATAAAGTCAAAGTTTCATCTTG
CTTGTCTGAAAATAATGCGACTGGCTTATAAAATATATTTATGAAGAAGACAAACAGTCC
CATAATTTATGGTAGAG
>001174-001179_All_comp1882_c2_seq3 len=2003 path=[4273:0-640 4914:641-1828 6102:1829-1869 15549:1870-1874 8279:1875-1893 8271:1894-1896 8193:1897-1901 6175:1902-1911 15579:1912-1927 7985:1928-1930 15597:1931-1932 15599:1933-1933 15600:1934-1951 15618:1952-1952 15663:1953-1953 15620:1954-1957 15624:1958-1965 15632:1966-1969 15636:1970-1975 15642:1976-1977 15644:1978-1978 15645:1979-2002]
CTTTTCTGAGCCGAACATTAGTTACTGCACTTGATGGCTTACATCAGAATAAACATTTAT
CTCATGGAGTGACTTGTAATTCTTCCAAGGTCAAGAATGAACGAGATAGCATCATACAAC
ACACGTATTAGCACATAAAAATTACGAATAGAGTAATGTATATAACACATCGGCCCCTCT
CATTGCCTGCAGTGTAGCAGAAGAGGGCTTTCTATAAGGTTATATTCAGCAGAATGTTAA
TTGCATATGTGATTGCAATATTTGTCATTTATTTGACAATTCAATGGTTGGTACACAGAG
CAAAGAACTACCCTCCAGGGCCACCATCAATACCGTTTCTTGGAAATATTGTATTTATTC
CATCTAAAAATATTCATTTCACTTTGGCGGGAAAATGGCGACAGAAGTATGGCCCTTTAG
TAGGCCTTACAGTTGGTTCTTCTCTTAGAGCTGTAGCTGTATGTGGACCTCGCGAAGTTC
TGGAAATCTTGAAGAGAGAAGAATTTCAAGGAAGACCCAAAGGAGAATTTTTTAAAGAGA
GATCTTTTAACAAATATCTTGGTGTTTTCTTCTCGGACGGTCCCTTTTGGTTGGAGCAAC
GTCGCTTTACTCTGAGACATTTGAGGGATTTTGGATTTGGCAAAAAATCAATGGGAGATA
TTATTGCAGAAGAAGTTGAAGATTCAATAAAGGAAATGTCAAAAAAGGGAACTTTTGAGG
TGTGTGGAATGTTTGCAATATCAGCTTTAAATGTGCTCTGGGGAATGATAGCAGGAACAA
AGTATTCCAGAGATGATGAAAAAATGAACCAAGTTCTAGATAGGCTGAAAAAAGTGTTCC
GCGCTGGTAATCCCACGGGTGGAATTGGTGCAATTTTCCCCATTTTGAAACGCATTATTC
CTGGATTGATAGGGTACACAGAAGCAATGGATAATTTACATGAAATGCAGTCCCTTTTTC
GGAATTCCATTCAAGAACACAAACAAAACATTGATGACAACAATGCAAGAGATTTTACAG
ATGCATATATTAAAGAAATGAATCTTCAGAAATCGAACCCAAATACTACATTCACAGAGG
AAGGCCTAATAACCATATGTCAAGATCTATTTGCTGCTGGTGGAGAAACAACAACAAGTT
CTATTGAATTTTCTTTGCTGTATATGGTTTTGTATCCGGAAGTACAAAAGAATGTTCAAA
AAGAATTGGATTCTGTGGTTGGCCAAAACAGAAGACCAACTCTTGAAGATCGACCAAATT
TACCTTACGTGGAAGCCGTCATAACTGAACTTCTCCGTGTGTGTTCTATTGCACCTTTAA
CGCCACCTCATCGTGTTACAGAAGATACTTATCTAAATGGATATCTTATTCCTAAGGACA
CCATGGTACTCATCAACTTATATAGTCTAATGCAAGACAAAGAACACTGGGGTGATCCAG
AGAATTTCAGACCCGAAAGATTTTTAAATGCACAGGGCAAGTTTGTCAAGGATGATTGGA
TGATTCCATTTGGTACTGGAAAGAGAATGTGTTTAGGAGAAGTGTTAGCTCGCAGCACCG
TCTACCTCTTTTTTACATCCTTTCTTCAAGAATTCACATTCAGTGTACCAGAAGGAGATA
CTAAACCCAGTACTTTCCCCCTTCCAGGATTTACTATTGCGCCACAACCATTCAGGGTCA
AAGTGACAAAAAGAATATAATTTTAGAGTATTCTTCTAGTAGATATAATTTCTCTACATC
GATCAATACAAATTGAAGCATGAAGGCTTTCCACAGCCATTTGTCAAGATTGATAGTAGC
AACCGTGTTTATGAGCTGTGGTCTATGGTATTAACCCTTGAGAGGTCGCGTAACGGTTTG
TAACGTAAGGGGTCGCGCTCGGTCTTTTCGACCGAACCATTTTAATTGTCATTGAAGCTG
CTATAGTTTTATAAAAATCCATTTTAAAGACACGTAGTAAATACTCCTAGTATTTCAGTT
ATTTAAGAGGGACAAAGGCATTG
>001174-001179_All_comp884_c0_seq1 len=871 path=[0:0-870]
TTTTTTTTTTTTGACAGTAGTAACTTTATTTTATTATATTGAAACAATTATACTGATAAT
GAATACATCAGAATGTTTAATCAAATGCAATACCTTAATCTTTCTCTGCAATAGCTGTCA
GATGCTTATCAATTTCACTCTCATTCAGAACCCTGAATTCTGGATCATCTTTCGTTACAA
GACCCACTTCAATTTCCGTGGGTTTGAAATCCACTGACAGAACAGTTGAGAGACATGTGA
TAGCAAGCTGAATGGCTTCTTCAGTGTTGTACTCCTGCTTTTTCTTTAATTTCTTCTCCA
AATAGCTATTCGCTTCAGTTTGTTTAGCACCAACGCTGATTGCTCTGTAGCCACAGAAAT
AGCCTGCAGGGTCTGTCTTATACACACATGGACCATTCTCATCATCATATGCAATCAGAA
TCATACTGCAACCAAGAGGACGCATTTCTGCATTTTGAGTGTAGACCTGAGAAATGTCTG
CTACTCGACGACACAAGACATCAACAGGAATGTCATAGCCATTTTTATACTTCCAATTGG
CAGCTTCATAGCGAGCTCTCTGGACTTGAGACTTGCTATCCGCAATCATTCCTGTCATCA
CACATCCTATTCTCTCTGTTAACTTGAAGAGATGAGTTACAGTGGCGGAATTTAGAAGCC
TGTCTGGGACTTTCTTCTGCGTTGCAATTACGGCTGTATCAACTCCTTTCAAAGCGACTG
ATGTTAAACCACCTTGATTAATCGCTTTAAAGGCATACTCCACTTGATAAAGTCTGCCTT
CAGGAGAAAAAATAGTAATATGCCTGTCAAAACCAGCGCTACTTCCTCTCGCCATGTTGC
TCTATGACTTTTCGAGATACTCAAATCACTG
>001174-001179_All_comp86_c0_seq1 len=945 path=[0:0-534 535:535-665 969:666-687 688:688-944]
CATCCATTACTGATTTATTGATTTCTTAGAAACAAACTTTTCATATTTTTAAAGGAAATC
CGAAGAACTGGGCGATGTCTCGTCATTTTAGTTACTATTCTGATCATTCGCGATGTGATA
TTTATTCAAGATAAAACAATACTTACATTGAGATTTGCGTTTGCTGCAAAGACGTACGTA
GCATAACACTATTAACTCGTCAATTTTGAATCAGAAGAAACAGAAAATAAAATAAGTAAC
AATATTGTTATGAGCTTGAGAAGTAATAGAAAATAGCATACCAATATATCAAAACTACAT
ATTTTAAAGTACGTGTTATACTCGAATAAATAATGAAAGGAGATACTGTATCTGCTTTTA
AGAGTTGAAACGAGAAAATGTAGCAACGTCTACCCCCAGCTTTATAATAATTATTAATTA
TTAATCTGTGTATACCGATTCCTACTTCATAATTTACATATTAAATTCAATAGAAAATTA
TAATTTTTGTGTATTTTGATGATTTTATTTCTTCAATATATTACACTGTGTTTGGTTTAC
TTCTGACCATAATTCTGGTAAATTGTATCTTGCTTTCAAGAATGCATGATGCAAATGCAA
ACATTATCTGCGCTGCAACTTGCTCCCCTGCCCCCTCGATTATCTACGCAGTGACGATAA
CAATCATTTGCAGGTTCGTTGCTTCCTGCTCGAGTGCTGCAGCCTAAATCCTGGTGTGTA
TCTTCCGTGTAGTATCCTCCCATAACATTAGCTACAAGTATCACGAGCATACCCAGGAAT
AACAGTCTTTGCACGTTCGTCATTCTATTTCCCCTGTATTTCCGATCTAGTCTCAAGTGT
GGGATTTTAGCAAAATTATTCCTTTTATATACCAACATAACGTATTCGCAGATATAAGAA
AGTATTAATTTCACATTTGGTTTATCTCAAATACTAAGACTGAAA
>001174-001179_All_comp1564_c0_seq1 len=1384 path=[0:0-239 1741:240-241 1743:242-675 1496:676-681 676:682-1081 1081:1082-1383]
AACTGTATACAGGCAACAATCATCGAACTAAGGTCCAGGAGTTGCTGATAATAAAGGGGT
GGCTCATTACCACACGTCAAATTACGTTATACGCCTCTATATATTGTGTATGTGCTCATG
TTTTAGTTTAGTGTAGTGTGAACAACATCATTCAACAACAGAGATGAAAGTGTTTGCTTG
TGTTTAATGTTAAATGTGAATGGGTCTTAGCAAATGTCTTAACTAATATTTGAAACATTC
TTATAAGGTTTAACTCACATTATCATGATTATGAATGATTTAAATAGCATTTGTACTGAA
CATCATATGAATGCATTACAAGAAATATACACTCACTTTCTGTTGTGATATGAACAAAGA
CAAAAATTAAAATGATTAATAGGTTACACACACCACAATGAGAGTTTTTAAAGTTAGGTT
ACAATGAATATTATGCCATTTATAAATAAGTATAAATAAGTTGGGCTCAAACAGGAATGA
CATTTTAAAACGATTTAATACTCACATTTCGGGTAATGAAATAATTTAATTACAATGAAA
TTGGTGGTTAACAAAATATGAGTCACACAGATGAGGTTTATTTTTAAAACTAAAATATAG
CTCTTAAGTGCCAATAGATATATGATTCATATTTTGTAACTCCATCATCAGAGGACAAAG
ATGATAATGCACTTTTGTACCGGTAACATAAGGTATAAATACCAAAAAATGAAATTAATA
ATTATCCTTCAATGCTATAGCCTGTAACCTTATCTACATCAAATCTCATAATATCATAAA
AGACATGCAAGAAAACTTTGGTAAATATTAAATGGAAATATTTTAACAAAAGTGGGCATC
AATACTAATACTATTGATGTTCGCTCCATAATATTATTTGTACACTACCGGTTGCTCACA
ATTTAAAGGTAAATTAATTGAACAAATATATGAAGATTATTCCTTTAATTTGTGTCAATT
TTAAAATTATAATCGTATACTAACCCTGAATATACACCTCGTTCTTTGAGGTTTTAACTT
AATTGAATATGATAACATGCCTAAAGCCAATAGTTTACATAAAATATATTCTGACATATT
TAAATTTTAAATAAGTTCATGTTTGCCAACTGGTAAATCTAGGAAATAGCCTACATTACT
GTAAGATGCTAGATTGGGGTGAAGAAAAATGGTAAATTATGTGTTTTCTTCCCTTCTTTA
AAATTGAATGTTGTTGGTTCCATGCATCTTTTTACTGATTACAAAAAGGAATTAAGTGAC
ATCAATTGATCATGTTAATCATTGAATAAGTCAAATAATGTTTGTTTTTTGATAAAATAT
GCTGCATATGTAATTATAATTTTCATAGTTCAATAAATAAATTTATATTGTAGATAAAAA
AAAA
>001174-001179_All_comp818_c0_seq1 len=3201 path=[0:0-1052 3779:1053-1070 3789:1071-1271 3498:1272-1292 1293:1293-2465 2466:2466-2475 2476:2476-3200]
ATTCAGAGAAAATGTTATTTTAAGATTATTATAGAGTTGGTAGTAGCCGAAAGCTGACCC
AGCTGCTAGCCAGTAAGGATTATAACCAACGCAACGTCGGGAAAATTTTAAATCATACTT
CTCTCTTTTTCGTACTAAAGTAGTTCGCCCAGTATTCGGCACATTTGTTTGTGTCTAATA
GCGAATCTACAGCATTGTTAGCACCGGCACTGCTGTTTTCATATTCAATTTCGTTTGTTT
TGTCCACTTCTGCTGGACACTTTATTGCTTTATGCAATGCTCTTTCCATTTTATTTTTCT
TTAGGTTATTTTGCTTCTACGTGTTTTCAATTGAGTTAATACGAATTCAGGCTGTTTTTT
AATGTTTGAGTTTTTGTCTGGAATCTTAGGAAGAGGTTTTATTTCCTGAAGAATCTCTGT
TGATGAAAAATTTTCTGTGGATTTCGAAGGGCGATCAATGGTTTTGCTAGGAGTTTGTAA
TTCTGAACGTAGTGTCTACAGAAATATAATGTAGGTTGTGTTGCATCTGGAGTGGCAAAT
ATTATACAAAACTTGTGATCAGGTAAATAATTGTAGCCTATATAAAGACGATTTAAAACA
GGAAGTATTATTGGTGCACTATGTAAAATATTACATCATATCTGTGACTTTAGAACATGA
CTTTATTACAATTGAGCGTCATTTCCATATTACCAGAGCATTTAACACATTTTTTTTTCT
AATTTTAGTTACATAAGGTGCACCATTTCGATGAACTTACCAAGCAGATAGAATTCGAAG
CACTACCATTTTGTGGGGATGGGAACTTTCACCCTAGCATCTGTTCATTTTTAAATCTCC
TTCAATGCAAATTTTAATGTAAAGGTTTTTTGTAGGCCTATATAAACATTTATAATATTT
ATTGTGTTCTTATAACATTAATATAATTTCCTTTGAATTGTTTTATTGGCTTTTAATAAG
AATTACAAAGTTCCTGGAGTTAACAGTAAAATAGTAGCAATTTAGTCTTAAGCATACATT
TCATAATAGAAGACAATTGTACACTATTACTTGACCGAAGGCAAAAGAACTCTCACCAAA
TCCATTGCGGGCAGATTTGTTGCTCAACTCCGCGCCTATTTGACTTCAATATTGCACCAC
ATTTACCGTTCATTACAGAACATCTGTCTTCTTCCGATTACTGTTACTAGTATTCTCGAA
ACTTACGCCAATAGTTGATCAGAAGTACCTCAGAGTTTCTTTGATTAATAGCAAAAATGA
AAGCTCGTCATGGAGATTTGTTTAGACTATTTAAGGATATCACAGGTTGAGTGGTGAGGA
ATAAGAGTAATCTCATTTCCTGGGTACATTCTTCACGAAGCCTTTTGTTTGTCCACTGAA
GTACTCCTCAATCTCGATAAGGGTTCTGCCCTCCATAACCGGCATACGGAAGTACACGAA
TATGAACCCTACAAGATTAATGGCCCCAAACAGCAAGAACACACCATAAAGCTCCAAACT
CTTCTCCAGATCGAGATATGTCTTGGTAGCGATGAATAAAAATATGTAGCACATGGCAGC
TGATAAACCACTGGCTATACCTCGTGTCCTGAAAGGGAAAATCTCGCTGAGCATTGTCCA
CGGGACCTCGAACAAAACGCTACTGAAAAATGAGAAGATGACAATAAGAGTAAGGGGTAT
CCAGGCCATGGAGTTTCCTTCAGAACCTGGGCGAAGGACCAGTAAAATGTAGACGGCCAG
GAGCACACAGGCAACTGCGTTCCCCATGAATGATATAAGGGAAATGAGGCGTTTGCCCAG
CCAGTTCACCGTCCCTACAAGGGCAGCGGCTCCAATGATGCCGATGACTGCGGAACCAAC
GGCTACCCATTCCGCCACGTCATGTAAACCAAATTCGCGGAAGACGTGCACCATGTAGGG
CCTTATAGCGGCCATCCCGCCAAGTTGATACAAGAAGAAGAACGGAATCACCAGAAGCAG
TGGTCTCAGAGTGGGTGGTCTAATCATTTCCTTCCACAAATCCACACTACAGTGTGATTC
CTCTCCATACTCCTGGCTTGGGATTTCGTTGTATTGGGATTCGTCTTCATGGAGTTTTTC
ATGCAGTGCATCTCGTTCTCTGTTTGTTTTCTGGGAGGACTCAATGGTATTGAGCTGAAT
GGCACCAGTTGTATTGGTTTTGCTGTTGTATAAAACTAGTTCGTTGAACTCCTGTTTCAC
GACGTCTGGAGTCACCCATCCTCGCAACCAGCAAAGTGATCGCTCAGCTTCTTTTTCGCG
TCCTCGGGACAAGAGCCAGATCGGCGACTCCGGCATCTGAGTAACGTATAAAGCCGTGAT
AATGGGCAAGGCAGTGCTGATGGCAGCTGCAGTTCGCCAAGTGGTCACTGTCCCCAACAG
ATAGTCGACGAAGAAACTTATCTGTGCGGTTATTCCTAACAGAGCCGTGAGTATAGCCCT
TAATTCAGGCTGACATGTCTCTGCAACGTATGTTAAGATAGGAGCCTCCATGAAGCCAAT
GCCAACTCCAAGAATCACATTTGTTGTATAGAGCATGGCGACAGAATGGGAAACGCTGTA
TAGAATCCATCCGATCAAAAACGGCAAGTTGACGATGATCATACTCCACTTGCGTCCAAA
GAACTCCACAATGAACCCGGACATGACACTGCCTGCAGGCTGGCATATGTAGGCGATGCT
TCCAAGCCAGGACGCCTGGACACTATTAAGCGTCAAATCGTCCTTCCCGGTGGAGTCCAT
CAGAGCCGCATTCACGATTGTTGTGAACGCAAAGGCCATGCATAGATCAAGGGCCAGAAG
GTGGCATGACAAATTGGCGACATACTGTGATATTTTGGTTCTAAATATGCTGGGCTTCTT
CCACACTGTTTGAGCTTCATTATCCTCAGTTCTATGATCAAAAGTCTTAGTTTCTTGATC
TCCGTTGAGTTGGTTGAAATGATACTCGGTTCTTTGATGGGATGGCATAATGTTGCTGTT
CCGGATAATTCTTCACAACTGCTGGATTTACAGAAATCTCCGTCTGTTTCAAATAATCAA
GTGATGCAGATCATCTAGATATTTATTCTATGGATGGACCATGACGTGAATAAACTAGGT
ACTAGATGCAGGTAAAATTGTCTTCCAAAAGAACAATCGCACTCTGCAATGTCTTAAGAA
GTACCCCGGAGTAGTTGTACG
>001174-001179_All_comp713_c0_seq1 len=5007 path=[0:0-1249 5029:1250-1252 1251:1253-5006]
TTTTTGCTGAGTAATAGTAATGGACTGTTTTTATTATACATTGTTTTATTTAATAGTACA
TAAGTCATGAACAAAAATTTTTCACATTTGATTAAAGGAATAAAGTATTTGTTATATTGC
TGCATAAGGCACATCTGCAATAATAAAGTATTGTAAATTGAGCAATACGAAATACACGAA
ATAGGTGCTATACAAAATTATTGTGAAACATCTGTTCAAATAATACGTATAAAAGGTGAA
TATATCCAATATAGAAAAGACAGTGTTGCAGAATTGCTATTCATAAACTATTCTTACACA
GACAAAAAATGCTATTTTCTGTTTTTAAATTTCTAAACTCATCCAAACCAAGCCAATAAT
CATTATACTCCTATCTTTACATTCATCAAAATTGGAAACCAATGAACATTTTCACAAATA
CATAAATCAAATGAAAACTTTGCAATTCAATATATCTTTTTATTTGGAAGATTAGAATCA
AGAAAATATTATGGTTTTATTTTTCTCTACTCTGGGATTCGACTTGTGTCGACACTTTGG
CGCCATCACATCTTTCGCTAACGTCCAAGATTGCAGGCTCAGCAGCTGAATCTGCAGTCC
GAATTAAACGACAAAAATACCACCATTTATTAAGCACACATGAATTTTATGCTTTTGCCG
TCGAAACGTTTGGCTCCTGGAGTACTGAGGCTAGGGAATTGGTGTCAGTGATTGGAAAAT
ACCTTATATCATCTTCTGGAGATCCTAGATGTGTCGGTTATCTACACCAGCGCACAGGAT
TGGCAATTCAGCGTGGAAACTCAACTAGCATTCTCGGCAGTTTTCCGGATACCGATCATT
TATCGGAAATTTTCATACTATAAATTTTTCTAGTATTGTATAAAATATTTTTACCTCTCT
ATATAATCTGTAATAAAAAATTATACAGACTATTGTACAATACTAGACTGTATGCTTGTA
TGTTAATAATGTAGATAATAATTAAATGAAATATAAAATCTAAAACAAAACAAAAAAACA
AAAAAACAAAAAACAAAAAAAAAAAAACAAAAAAAGGTTTATTTATTTATTTACACTTTT
ATTTTTAGACTGTTCTGAATATGACATCAAGGTCAATAGGAAAAATAATATATCTCAATC
TGTTCATTGTTTATTGCCATTGAGAAAAAGAAAAAAATGAGTTCTCAGTTGTTTTATAAT
CACTTGTAAGAAAATAAGGAATTGTTTAAACCTCTGACAGAAGTTTTTTTTCTTTTTTTT
TTTTCTTCTTCACTTAAATCATTCTACCATTAAAAATAGCTAAGCGTATTTTGAATTTAG
TAGTAGCCTTAAAACAAATTTCAAAATTTTAAGGCATTGAGGTATCACTTCAGAAAAATA
TATCTTAACCAGAATATATTCTTAAATAAATCCCAGATGTTATTCTTGACAATAACTACA
CTGATGAAATCATATTTACACATATAAGTCTCCAAAACACATGACATTATCTAGTCTACA
AGAAACAAGTTTTCCTCTATGGCACAAAATATAATTCTGAAATATTAATCACATTTTACT
GCACAATATCACATATTGATCAGTCAAAATATTTCCATCGGAAGAGAGAAATCGGAAGTA
ATCTCATGCCACACGATGTTTGATAGAGAGGAATTCTCTGACAAATATTAGGTTCAGCAG
TCAGCTGATCATATTCATGAGAACAACTAGCTGAGAGATTTGTAAATTCTTCTGAATTGA
AAATGAAGTATTTCAATCTGTATTACAGGTGGCTACATTCCTTCATGAGGGAAAAGAGAA
GCTTGTATTTCTTCTTTAATACTTCAATAATGGAGAAAAGACAACACAAACAGCTAAAGA
TAAACATCAATCTTAGAAAATATTTCAACTTTATAAGTTATTTTATCATAGCTTATAAAT
TGCTTCAGTACATCGGTCTGAGACCTATCAGAGAGGTGCTAACGTGATCCACACTTCATT
CATTAACATACAATCAATCTAGAGTCAAAAATGGAGTCTAGATTCAAACACTGTGTTCAT
TTTCTAATTTAATGTGTTAAATTTCAAAACATGGCAATGGATAGTGATGAGTGGAGGAGA
TGGATTCAGGCAGACCGGACACCGTGAGGTACAAGGAGAAGAGAAAGAAGAAGAAATTCC
AAAACAAATATCTACTCACACTCACTACTAGCTTAGTTAACTGACGATCCTCCACCGTTT
GTATAGTAAGATTGTTCCAAACTTATTGTGTGTCCTTGATGATGTGTGGTTAACAATAAA
AAATAATATCAAAAGAGTATTTGTCCAACTTTTAAATAATTATTCTAGTTAATATGTACT
GAAAAAGTTAACACAATACAAAAAGAAATATTTCTCCATATTATTGAGAGATGTTACACA
AGTCAAAGTCGCATTCAAATACATAGCCTACCATGAACCTTACAGTCAGAACAGAAAGTT
TTTCTGATATGAAATGTTATCTATTTATTCAATTTTAAGACTTTTCAGTAATACAATAGT
TCATCATGTGTTCTAACCATTCACATTTTTGCTAAATTAATTATGAAATGTTACCAATAA
AATTAGAAGTACCGGTACTGCAAAGAAATATGAAAAAACCACATACTAACTTGGGAAACA
GTATAATGAGAAGATACATGGAAAATCATAGAAACTAACTGTATTCAGCTTAGAGGAGGA
ACAGCAGATTACTGTTTCAGAGAATATTAAGAGCTTACAGTTATTTTCAATACATTTTAG
GTACATTATATTAATTAGTATGTTAATAGACCTAATTGTGATAATGTTGTGTGTAATTTT
ACATAATTTTATGTCAATTATTATTTTATTAAATTTATTAGCCTTACTTAATATTATTAA
AGAATGTATTTTAAATAATTGTTCATATTTTTCTATAAATATAATTATAAACAAAATAAA
AACAATAACTAATAATAGAAGTATTCAAAATGACTCTAATAGTGAGCAAACATTCATTTA
CATGTAACATTAATATGGTGGTCAACTTAGTATCATGTACTGGATTGAGTCATCCAGAAC
TGAAAATTTGGTTTATTCAATAACCGTAAAAGTTCACAGAATGAAAATAACAGAAAATAA
TCCCCAAGTTGTGAGCATACCATTTTCAGTAAAACAGCAGATCATGCCTCTGAAGTAAGA
AAAAGGAGTGGTTTGATGGTAGTGAAAATATTCATACAATATTTTAATATATGTACAAAT
GCAATTCTGAACCCAGATATTAAATACTGGATATGGTACAAATTATTTAGCTGTTTTTCT
GTGGAATCTTCACAATCACACTCTTAGCTTCAGTATAAGCCTGCAGTCCATACTCTCCAA
GTTCACGTCCATTCCCTGACATCTTAAATCCTCCAAATGGGCTCTGTGCTCCAAGGACAT
TATAGCAATTCACCCAAACTGTACCGGCACGAATTCCCTGCACCAGGTGCATGGCACGGT
CAATATCTTTCGTGAAGACAGCAGCAGCAAGGCCATAGTCTGTACTGTTTGCTCTCTCTA
TCAAATCATCTAACTTCTTAAACCTCAGAATCTGCTGAACTGGTCCAAAGATCTCGTCTG
TGGCAATTGTCATGTTATCTTTCACATCAGCAAACACAGTGGGTTGGACGTAATAACCTT
TATCACCATGACGACTGCCACCAGCCACTAATTTTGCTCCTTGCTTCTTTCCTGTTTCTA
TCATTCCAAGAATCTTTGACATTTGCTCTTCATCAATCTGAGGACCTTGTTCCACAGATA
GATCAAAAGGATTACCAACTGTACGATTTTTTGCTCTGGCAGCACTTCGCTCCACAAATT
CATCATATATGCTATCTTCTACAAAAGTACGGGAGCCAGCACAGCAGCATTGACCCATGT
TAAAGAAGAGACCAAAGTGAGCTTGTTCAACTGCATAATCAATGTCTGAGTCACCGAGAA
TAATGTTGGGGGACTTGCCACCAAGTTCCAATGTTACACGCTTCAAGTTACTCCTTCCTG
CACCTTGCTGGATGAGCTTGCCAACCTCGGTGGACCCTGTGAATGCCACCTTATCAACTC
CTTGATGGTCTACTAGAGCAGCACCTGCACCGCCAAATCCAGGGATAACATTCACCACTC
CTGGTGGGAAACCAGCCTCCTTCGCAAGGTGTGCCACATATAGTGCGGTTAGAGGTGTTT
GTTCTGCTGGCTTCAGTATTACAGTATTTCCAGTAGCTAGTGCAGGCCCTAGTTTCCATG
CTGCCATAAGCAGAGGAAAGTTCCATGGGATAATTTGACCACATACCCCTACAGGTTCAT
GTCTGGTGTAACAGAAGTAATCCCCATCCAATGGAATTGTTTTACCATGAATTTTGTCTG
CCCACCCAGCATAGTACCTCAGTACTTGGGCAGAAGCTGGCACATCAAATCCATACGCAG
CAGAGTAAGGTTTACCATTGTCCAGTGTCTCCAAGCTAGCTAGATAAACTCTATCTCGTT
CAAGAAGGTCAGCGAGTCTATAGAGAAGCAATCCGCGAGCTGAAGCATCCATGCGCCTCC
AGGGGCTGCCCAGCCGAAATGCCTCAGTTGCTGCACTTACGGCCTTATCAACATCAGCCT
TATCTCCTTCCTGTACTTCTGCGATGACCTGACCAGTTGAAGGGTCTAGAGTTTTGAATG
TTTTTCCAGAAGCTGATTTATGCCACTCATTGTTTATGAATACCCCCGTGTACAATATCT
CCGGGCTCGTGTTTGGTGCTGGTAATGCTGCAGTCGAGTACCCAAAATTTTGTAGCTTAG
AAACAGAGCTTCTAAATATTGTACGAAACATCTTTCTTAACGATAAACAATAAATTGTAT
TGTAGAAATTCGTAGTTTTACTCGGAAATAAATGTCGTTTAAAATTATTAGGTCGTAAAA
CTTGTAAACTACCGGAAGGTTTGCCGCACTCTGCCGCACGCAATCACGTACAGCACACAA
TGCGAGTTGCTTCGCCTGATTTCCAAA
>001174-001179_All_comp227_c0_seq1 len=539 path=[0:0-538]
GTTTGATAAACATAAACAGGAAACACAATTTTCCCGTCGTTCACTTCGGCAACTGTCTTC
GTTGGAGCCATCAACATGGGTCGCGTTAGGACAAAGACTGTGAAGAAAGCCGCCAGAGTT
ATAATTGAAAAGTATTATACAAGATTAACATTAGATTTCCATACAAATAAGAGAATATGT
GAAGAAATTGCAATCATTCCAAGCAAACCATTGAGGAATAAAATTGCAGGATTTGTCACT
CACTTGATGAAGCGCTTGCGCCATACCCAGGTTCGTGGCATTTCCATCAAATTGCAGGAA
GAGGAGAGGGAACGCCGTGACAACTATGTTCCAGAAGTGTCTGCTCTTGAACATGACATC
ATTGAGGTTGATCCTGAAACAAAGGACATGTTAAAGATGTTGGAATTCAACAACATCATG
GGTCTACAGCTTACACAACCTGCAACACAATCCTTTGGGCGACGGCCATAAATATGTAAA
ATGTTTGTATTTTCAACTTTCAATAAACATTCTCTAAACTGAGGAAAAAAAAAAAAAAA
>001174-001179_All_comp484_c0_seq1 len=3263 path=[0:0-447 4372:448-467 468:468-510 511:511-519 520:520-745 4285:746-753 754:754-847 848:848-863 864:864-1007 4103:1008-1031 1032:1032-1382 3974:1383-1415 3919:1416-1770 4950:1771-1822 1836:1823-2499 3664:2500-2500 2513:2501-2590 2603:2591-2614 2627:2615-2903 2916:2904-2904 2917:2905-2929 3340:2930-2965 3379:2966-2998 3006:2999-3024 3269:3025-3048 3055:3049-3262]
CCCGGCCAGGGATTCGAGTGAGGTCTTCGGACCAGAATACAGGCACACTCCTCTCACCGC
CTTCTTTCGCACACTTCCCTGGGGTATGTTTTGCTTCCACTAAGTGTGCCACTGTAGAGC
CCGGCCAGACATGGGAACTCGCCCCCTTCTGCGGCCGTTCAACCTGCGTGCTGCCCGAAG
GAGAGGATAAGAACACCGGACACCTCTTGGAACTTGTCGAGGACTGCGGACCTCTGCCCA
AGCCCAACCCCAAATGCAAACTGTCCGAGAAGACCAACAAGTCTGCCGCCTTCCCTGACT
GCTGCCCCATTTTCGAATGCGAAGATGGAGCCAAATTGGAATACCCCGAAATCCCCACTG
TGGCACCCCCCGCCGAAGGTGAGAAGAAGGACGCTAAGGCCTAAGTCAGAAGAACGACAA
TGATCCAGCAGGCGATGAAGAAACATCAGAACAGAACCAATCTATCCGAAACCAGGTTGT
TTTGCCTCACATTTAACACCAATAACTCACAAAAGAAATGAATTTCGATCGGGAGAAATG
TAGGAATCACTATAAAAAGTATTTCAATATCGAACCAATCTATATATCAAAGGAAGTTTA
TATAAAATTTAGCAACATTTTAGTTCAAGTAACCATTGCTTTAGATCAGGGCCGGTCAGA
AATTCCAGAGCACTTGCACGAGTGTATATGTCTTGCACACTTTCCTCATATGCAGTTACG
TTTGAGACTGTGCTTTAAGACATAATTAGAGCTCAGCCCCTGAAAGATATGTAGCAAAGG
ATGCATAACATCGCGCCCGTTGAAGAGTGTGCAGCACTCGTGCCGTTTTACACACTGTGC
AAGTTTTGATCGGCCCACCTTTAGATGTAGCCTACATTAAAAGATTTATGAGCAAAATGC
TTTAAAATATGGCAAGGCAGCTACTGTATCATATCGGGATATGTTTCACACCAACAACTT
TATCCGTCAAGAAAGAAATCTGAGGAAATGTGAGTCAGAGCAACTTGCTTTTAAACAGAG
CACACACTATTCGAGCTTCCAGGAAGTACTGTGTCCCATCTCTTAGTGGCTCAAGATGGC
TTCTCCGATGCGGCTGTCTCTGGTTGTGCATTGAAGCGGTGTCTGGGATTTCTGAAACCT
GAGGTGTGTCAGCAACCTTGTGCGCCCAGTCTTAAGTTCATTCGGTTTTTGGGAGGAACC
GATGTCCCGGTTGTGTGATCCGCAGTTGCAGCGGACGGAAATTCGCATCGTGAAGGTCAT
TTCGGCACGTCCGCAAAGGGGCAGACACTGCGCTTATTAGCGAGGGTCGACCAGGACCAT
CGCCTCCCCCGCGTGAACTTTTACTGGGCGCACCCTGTGCATCTCTTGTGGATGATCCCA
GCATTTGTGCATGTCTTTGTTCTTGAAAAGGTGGGTTTGTCCTTCGTTCTCAAGTGGTTG
CACCATCGTCCCTTCACCCGATCACCTGGTGGTACATCAAAACCTTCGCTTTGTCATCCT
TTAATCCTGGACGTCCTCTCCAACTCTGACGCTCTCTTATGACGACTGGTGAATCCGCTT
GAGGTCTCATGGACCCCATGTTCTCCGGAAAGGGCAATCACCGTCTCCTTCCTTACTTTG
GTAGGGAGTTTCTTCCAACTGTGGTAACTACACAGCTGAGAATTTCAAAATCCGGCGTTT
TTGTTCTGTGATATCTACCTGGTGTCATTTTTCTTCTATCTAGGGCATGACATTTATATT
GACTGTTCCATATTAGACATTCAAATATACAGCTTTTTAGACTACTTCTATTTAATTAAA
TTAATTATTTCGACTTTATAAAGCATTAGCCCCAAGTCAAGTCAAAATACTTATCATGTC
CCAGAGTGAACATTATGCCATCAGAATAGCGTCTAAGCAGAACTCAAACGGGTGAACATT
TGACTTTCTCGGAGGCAACTAGTTTCAAGAGATTCTGATGAGAGTGCTTGGATTAAATCC
TCAGGTATAGCCGGCCATTTCTATCCTGTGGAATTTAATACTAGATGACGAGCGAGAGAA
AAACATCGAATGCAATCAGGGATGAGGCTTCTGTCGCCGATGAATTGACATTCGACTCTC
GACTCGTGTCTTAGTTCTTGAGGGCCTACGAGTCCTCCGTCGATCCTTATCGCTGAAACT
TTCTCCCTCGCTTTAGAAAGTCTCTTCGACATTCGGGTGCCACTTTGGCCGGTGGTAAAC
CCGTGAGCATGCCATGTGCCTTGTGTGTGGCGGCCGTGCTCTTTATTGTACACACCGTCT
CCTGGACGTTAAACCGGTTCAAAGGAGTCAAAGAGTGGCAGTATATTTTGCCGAATGAGA
GCCACAACCACTCCCCACGGTCTGGGTCTTCCCAAACTCAGGTCGGCCGTTCAATATCAC
GATGCAATCGGAGAGTTCAGATCACTTCACGATAAGAGAACGGGCACTACGTGATGATCA
TGAAATACCCTATCTTTCTAAGTGTTTGGAGTTCTGGCTGTTATGCACAAACCAGAGGAA
GCTTTGCTATTCTCGGTGACAAAGATCAACACAATTCATCCTATTTATTATGTGAAAAGT
AACTATTTTAAAACAATTTTGTTGTTAGCGATAATAATTGTATTAAAATTTGTTCTCAGC
TAGTCATATAAAGTTTAAAGAGATCAATTTCCTCCTGTGACACCAATTTCTGTTGCTCGA
TGTTGTATTGTCAATGAGTTTAGCCTGTAGATTTTCTCTTTCTCTCTTAGTCTTTTATCC
CGGGATGATTCAAGACAGACTGAATCATTGTGGGATGATCGGGACATGTGAGATCTATGG
AAGACATCGGGACGCCATCTTGAGTTGCCAAATGAACACATAAACTGCGACCCCATTCCA
GAATCAATCTTAATTTCGGTCGCTAAAAAAACACAAAAGGACCTAAGAAAGTATTCTAAA
CCACTAAAAAGAAACTAAGTTAAAAGGAACAAAAAGTCATTGCACGTCTTGCTTACAACC
TTTTTGAAAAATGTAAATAATAATTTTAAAAAAACGTTTAGACTACTTTATTGTGTATTT
ATATAATTGTACGTACATTGTTGTCTCTTGGAATTCTTAATCATGCTAAGTCAATTCGAG
TTGTATGAAGAGAGTACTTATTTTTGGCACACCCTCTATGAATGTGTTTGTTTGTAGAAC
GAATTATTAGTTGTATGGCTGTATAAAAATGTACATCTTTAAAACCAATAATAAAATTCT
ATAAAACAAAAAAAAAAAAAAAA
>001174-001179_All_comp206_c0_seq1 len=521 path=[0:0-141 142:142-143 144:144-197 588:198-203 204:204-520]
TTTTTTTTTTTTTTTTTTTTTTAGGAAGTTGGTCCTTTTATTTCTTCACCAAACACTATT
CACCGAAAGAGTGCAATACAGAAACATTGAATGTAAACAATAATTTAAATGGAAAATCTT
CCTCCAACTCGTCCCTCAGGAAAGAACTCCAACAAATTGACCTCCATCTTGAAGAATCTT
CAGCGAAGAAGAGTTTTTGTATGCTTAATCCAACTTCTTGAAGCCAATATCATTAGCATA
TTCTCTGAAGCACTGCCTGCAGAGATTGAGACCGTATTTTCTTATCAGCCCATGGCCATT
AGCGCAGGATCGGCATGATCTAGATCCTTGGCCATATTTCCTAGGATGTGAATACCAAAT
GTTTTGGAAACCCATTTTAAACACACGTGCTTACAATATGTAAACCAGAACGAAGAAGAA
CGCTCTAATCCGGAAGAAGGACTTCAACGTAATAACCGCAGATGGCGTTGCCCACAGAAC
AAGAAGCGTTGCCGGAAGTTATACGTATAATGTGAAATGAG
>001174-001179_All_comp1324_c0_seq5 len=1012 path=[17610:0-42 17481:43-43 17482:44-44 3007:45-1011]
GCGCCGCCCGAGTATAGCTCGGGCTTGGGACTCAAAGTGTTAATACTAGTGACATTTTTT
GGGGATGCAAAAACTGTATACAAGCAAAGCAACAAGCATGAAACTCAGGTCCACAAGATG
TAAATATACAGGGATGGATAGTATCTCAAAACATGTCACCACGGGTCATCCATAATAGAA
ATATAATTATTGAGAAATAGTTTTAATGAAGTTAGTACAAAAAATTTAATTTAAAAAGCA
CATTACATACAAAAAAGTGAATATTATGTTCATCAACAAATTGAAAATGTTTACATATTT
AGTATAATTTCTTTAATTTTTTTGGTACTATTTTCAAAATAAAATTCACTCGTAACACTT
GAGTCTATTCAGATATCAGCATTGTCTTCCACTTGTTCATCTTGCATTATTTTACAGTTG
TCGTTGTTGCTAGGGGATTCCTCAAAACCAAAATCACAGAATCTCCACGCAGAAACATTT
TTGAAATGAATCTGTCCTTGTTGACTGGTTTAGCTTTCTTTTTCCCTTTTCCAGTTCGTG
GCAGTTCTGTCCACATCTCTTTTACATTCTCCAATACCATGTTGCAATGTCTATCAAATG
CTTTCACACGTCCTAGTAGCTTTTTGTTGTTCCTGCAGTTGATCAGTACCTGTGTGTTAT
TTTTCACTGATTGTGTCAAAACTGAAAGGGGCCCCGTGCTGAATTCTTCCTCTTCTCGTC
TTGATAACTCTTCTGGAGTCATCTCAGATTTTGGTTTACTCAACAGTGGAGTACTCATGT
TTGCTGGTTATTAATTTTGTGAAAATTTTAGTTAAAATATGGAATATTTACTAAAATATC
TTTATATTTCTGTAGGCTCCGTTTGTATAATAAGCACAGACGCTGAACCAACGATTACCC
ACAGAGCGCTGAACGATGAACGTCCATTAGTTATTAATATATCGATCTGTCGAGATTACC
ATGGAGCTATTAATATCGATACTGAATAGATCAATGATACCAACATGTAGAC
>001174-001179_All_comp1448_c1_seq1 len=3665 path=[13939:0-87 18429:88-119 14057:120-2193 18186:2194-2269 16233:2270-2308 16272:2309-2341 16305:2342-3012 18028:3013-3067 17031:3068-3540 17504:3541-3664]
CACATCTGAATACATTTTAATTGTTCCTTTTTTTTAACCTTTAAAGACAGTGTCAAATAT
ATCAACATGTATGTCAGAAGATTAAATAGAAATGACACACATGTTTAACATTTTTTGAGA
AAATCTAGAATTCAACTTTAAACACCCCAATTTCTGTGTAGCCAATATTAAAAACTCCAC
AATAGTCGAAAATCGTGACCAGTCCAAAATTATATTGCTGGCCATCCTGAAGAATGGGGT
CGTGTATTTCACACCATTTTCCATTCTTGATGTTCTCTCCAGAGCCTACTAATACCTCCG
ACTCCTCCTCCAGGTTTTCCTGGTCAAGTTGTGCAGCCACATAGAAAGTTCCATTTATTC
TTTGTTTCAATTGTTGGGCTATCCAATCATCATGGAAAGTTGGTTCTTGAATATTGTCTT
TGGTTGATTTTGGTAACACTACAATCAGATATCCACTAACAATATCCTTGTTCTCTGAAA
CTGGTTGTATAATTAAAGATGGGCTCCCTGATATCCCTTCATCACTGTCTGCTACTTGAA
GAGATCCTACAGATGGCACTGCTGGTCTTGTATGAGTCGTAATGCTCACCGCTGGACCCA
TTGCGGTCGTTTTTGCTGCGACGCTCACGGTGTAAGTTGAAGCAGGCTTCAAGTTGTTCA
GCTGTTTCTGATAGAAGGCCTGTTCAGACCGTGCAGGAATTTCTTCAATCGGGAAATCTG
TACAGCAACTGGAGATGTTATGTGAATCTGTTTCTTCCACATTCACAAGAAATGATCTCA
ATACACCATTCAGCATTCTAGGCAACCCCCATTGAATTGTTAATTCTGTTTCTGTTTGAG
CAACAGCCCGAATATAACCAGGTGCGAGTGGAGCGTTTTCTTTAGTAATAGCAACTACTT
CAGAAATTTCACCATCTTCTGGAACTTCGGTGTTCCTTGCTTGTACCTGAATAACATATT
CCATATCTTGTTTGAGATAATTGATAGTATAACAGAAAAGATCAGGCCAAGCAAAGCAAG
GCGTGGGCTTTATTACAACAGTTGTAGCTTTCTGGTCCTTGGCTCTGTAAGTGATAGTGA
ATGAGTGGATCTTGCCATAAGCTTCTCGAGGTTCTGCCCATCTTAGACCAAGAACACGGC
GCCCAGTTTTGTACACCGATAGCTGCTGCACCTGTCCAGGAACTGACCCTTTGGTGCTTG
CATTTATAGCCAATGCCTGGTTGAGGTTTTTGCCACCTGATGTGTTTAGATACACCTTAA
TAGTGTAGTGCGTATGTGGGGTTAGACCAGCAAATGAAGTCCAAGTCTCTTGAGTCTTGC
CTTGTCGAATGGGGGAAGGGCTTCCAGACTTGTAAAGTTCATAAATAAAACCAAACAGGT
AACCATTTATGCTGGTGCAGTTTTCTGGATACTTCCACTTGACCATCAAGGTGCTGTTGC
TGCTAACAACAGAATTTGGTTCTGCCGAAGGTGCAACTTCGGGCACTGTCATATCAGTTG
CCACTAGAAGGGAAGCAATAGCTCCATATTTTGCTGCCTTCGCAGAAATTCTTATTTCAT
ACTGGGCATGGGACTGCAGGCCGTGCAAAGAGACAGATGGCTCCAGCACATCCATTTTAC
CCTCGATATCTCTACAATACATAGAACTGCATCCAAGAAGCTTTACACACCTGTATGACA
CCGAATAGCCCTGGATTTTTCCTCTCTTGCTAAATGGCTCCTTCCATTCCAGTTCCAATT
CACTGTGTGTTTTGGATACAACTTTCAAAGCAGTCACCGCCTCAGGTGCTTCATCTTCTG
TTATGACAGTAAATGCCTCCGAGAAGGCAACTGCACCTTTGACTGTCATGGCCCTTACTC
GGATTTGGTAAGTTTCAGCAGGTAACATGCCTTGAAACTTGAAAGATGTTGTTTCTGTAT
TGGAAACATGTTGCCATTTCCATCCCATTTTCAGTTCAATTTCAAAGTGTGAGAATGTAC
ACCATGTTATATCACTGTCATACTGCCACTCAACTGTAAATGTGTCATCAGTCACAAACA
TTAAGGTTAGGTTGTAATTCATTTCATCTGGAACTTTGCACTTTGTAGAAAGTTCTGTAA
TGGGCACATCTCCTCTCTGGTAACTGTTTCCATCGTCATCCAATAGAACAGCTCGAATTT
TATATTTCATGTTTGGTGTCAAATTTGTGATGTTTGTTTCAAATGTATCTTCATTGTTTA
GCACTATAGGTAAAAGTTCCTTCCATTCAGACCAGGCTCCACTCTGTATTTGCAGCTGGT
GGAACCTTGGTTTCCCTACTCCTTGCATACTCTTTGGATTAAGAGAATAACTCACTTGCA
AAGTATAAAAGTCAATGGCTTCAACTTGAGGTGCCATTTGCAAATATTTGTATCTCAAAT
GACAATATGGCGCGTAAAAGCCATCTTGACAGCCTTGGAAACATATTCCTGTGTACTTAT
CACAATCTCCAAAGTCACAATTCCCACAGAACTGCTTGCATCCAGCCCCATATTGACCCT
TGGAGCATGGGATATCACAAACAATTCCTTTGATGCCAGCAGCACAGCTACAGCCAATCT
TAGGTCGACACAGCTTCATTTCCATGCATCCCAATTTAGTTTTTGAGCATCTTGCATCAC
ATCTAGAACCATATCTATCAGGACCACAACCAATTTCACAGGATGATCCCATGAATCCGG
GAGGGCAAATGCAGCTGCTCCGTCTCTCATCATACAATCCGCCATTCAAGCAGTTTTCAG
TGTCAGGGTTAGCTGGAGAAGAATCTTTGACAGCCACATCATATGTGAGATAATCCAAGT
AAGATGAATTTTTGCTTGACGATACAATGTGTATGTCATCATCAAGATCTTCACTATTGC
ATCCAGCAATTCGTTGTATTCTAGCGCTGCTTATGTAATTAAAAGAACATTCGGATAACT
TGATTGAAATAGGACCCAGAATACTTGTAGTTTCTCCATGGTATACTTTTACTTTCCAAC
CTTCTCCCAATGATGTTTCTTGTTTCTGAGCAAGATCTAGAATATGTCCATCCATCTTCA
AAATTTGCAGTTTGCAGGAAGAAGTCTGGTCATAGGATACAAGAGAGACACAAATTTTCT
TGTTCTTTGGAATGAACTTTTGACTCACCATTGATGCCCCAGCTTTTGTTGGAGAAAATA
CCTGTTCCTCCCCTGGTAATGTCAATGGTGAAGAATCCTTGATCATCTCATAATCTGTTA
ATTCCCAATTGCAACCATCTTCGATAGCAGTGCATGGTTCAAAATCAACAGCAACATTTG
CATCCAAAACTTTTCCACTTGGAGATATCAAAGGCAATCCCAAAGCATTGTTTCTAGAAT
GTACTTCAACTGAACTATCTCTCACAATAGTCAAAGGCAAGGCATTGTCTTCTGGTTTGC
ATTGCCTTATGTTCTTTATTAGCATCAGAGAATCGTTGGTTGGTTTTTCAATAATTAGTT
TGATTCTTTTGTTAGAAAGAACATTATCATTATAAAATACATGGGTTTTCCATGCATAGT
CCTTGCTGTTCCATGCAACAACTTCATTTACTATGGATTCCTCATTGCCATACATCGGCA
CCATTTTCACAGCAATGCTTCCATTAGCCTCTGGCTCAAAATAATATTCAACTGCAAGAC
ATAAT
>001174-001179_All_comp1597_c2_seq1 len=1290 path=[4348:0-3 4282:4-69 5880:70-73 5884:74-92 5903:93-93 5931:94-95 3518:96-108 6044:109-116 3340:117-120 5970:121-134 5985:135-139 5990:140-141 5992:142-142 5993:143-149 6000:150-156 6007:157-159 6010:160-160 6011:161-161 6012:162-162 505:163-1097 1440:1098-1108 1451:1109-1167 1510:1168-1198 1541:1199-1289]
ATCTAAATAAAATGCAGCATATAACGGTTCTAAATTAGTATTGTAGAAAATAAGGAATTA
AACTCTTTCGACATCAAACGTCTGTATGATAAGATGACTTTGACAGAGTATTTCGTCAAA
TAAATAAATAAATTCATCTGAGCTCATTAACACTTCTATAATTATTCCAAGAAGACACAA
GCAAATATAATTTTAACAATTATGGTGTATTGGGGAAAGAGAGTTCATTAATTAATTCGT
ATCTGTCTAATAGGCAGCAGTATGTAGAAATCGATGGTAAATCTTCCTCATTACGTAGCG
TTAATTCTGGAGTTCCTCAAGGGTCGATATTGGGGCCTTTTCTTTTCATATTGACAGTTA
ATGACATGCCTGCTTCAATACCTGACAAAGTGGTTTCTTACGCGGATGATACAACGGTGT
TAAAAGTTATTAAAAACAACAACTTTGATACGACAGAATTAACGAAACTAATGTCAAATT
GGTTTAGTGCAAACGGTCTAAGCTTGAACACCAGTAAGACAGAAACCGTAATATTCAGGC
TAAACACGAATGTAAACACTTCGAAACCTATTAAGCTGCTGGGCTTTTGGCTGGATGGTA
AACTTACCTGGAAACGACATACAGAAGAAATTTGTAAAACTCTGTCCAAAACGTTATATT
TGTTAAGATGCTTGAGACAATTATTACCAGCCAATGCATTACTTTCAGCATATTATGGAT
TCTTCCATAATCATTTAAATTATGGTGTGCTACTGTGGGGAAATAGTGCGGGAGCAAAAA
AAGTCTTTCTATTACAGAAAAAGGCTATAAGAATTATAACTAGCAGTGCATCCACTGAAC
ATTGCAGACCAATATTTAAAAAACTTAGAATTTTGACATTGGCGTCTCTGTTTGTTTTAG
CAAATATAATGTTTATGTTTGATAAAACTGACAAAATGTCTACGAATAAGGACATTCATG
CCCACAACACTCGTGGTAATCAGAATATTGTCGTTCCCAAATGTAGACTAAATACGACCA
CATCCAGCCATATCGTAATGAGTGTGAAGCTCTTCAATAAGTTGCCCACAGAGATCAAGA
CCATCAAGTCAATTGACAAATTTAAATTAAAAGTAAAAGCGATTCTTTTAGAAAAAAACT
TTTATACTGTCCAAGAATATATGGATAAAGAATTCCTTTGATATTTAGCTTTTTATACTT
TGACTGAACCAATTGCATCTTTGTATGCCTAAAGGTCGCCAATAAAAATTATTATTATTA
TTATTATTTGACAAATCATCCGCCATTTTA
>001174-001179_All_comp503_c0_seq1 len=2175 path=[0:0-544 2661:545-581 582:582-1406 1407:1407-1443 1444:1444-1971 1972:1972-2015 2016:2016-2070 2225:2071-2080 2200:2081-2082 2083:2083-2174]
TTTTTTTTTTTAACATTTTTACACTTTTTTTTATTTATCTCAGATTACATATGATCTCAA
AAATCATATTACATCTATGTATGCTTACATTTGTTTTTGACATTTTCAGTGATGAATACA
AATGCCTGGCTTAGTGATAGTTACTTCGTTCTATGTAATTCATAATTAGGCATCGGAATA
CTCGAAGTTGAGCATTAGTATAGATCAAGACTCTCTGACATTCAGCATAATTATACAAAG
TCTAAAAACCACAATATATGAGTTACGGATACATCACTGTGCCATACCTCTACAGAATCA
TTTTACAACCAATTATACAATTCCTACTTTTCTCAGTTACCACAACATCACATTCATATT
TCCCTCCAAGATAAGGATGGAGTTTATTCAAGAGAAAATACAAAATTCCACAATTTATTC
TAGGATACAACTACACGATTACAATAATTAATTTAGAAAATCTACTGGTGCAGCACCAGG
ACCTGTCATAAGGATGTGAGGTAATACTTTGTTAATGACCGCCCTTGACTCCTTCCTCAG
TGTATTCTTCTTTAACAAATGCGTCAAGAAATCTTTTAGAATGCTTCCAGTGGTGTTGTA
TTTCCAATGCGGGAAATCTTTTAAAGCGTTGAAAACATGCTTTTTCTCAATTGAAAACAC
GTGGAAAAGTTTTTTCTCGTCAGATAAGCTCACATGTTTCCGATCAATAGCTTTGAAGAG
TTTATTAAGATGTATGATTAATTTATTGTACTTGCTAATGGGAATACCCAAAATATCAAG
TAGCTCATGACCTCTGATTTTAGCATGCTTGTGTGAGTCATTTTTTAGTTTCGACAAGAA
ATATCTCATAGCTTCAGCAAGATGGTTGTCTATTTTAACATCAGGGGACCATAGACTGCG
CTGCAACATAATGTTCAATAGTCTGTCCACCGATAAGTGCTGTAAATTCTGAATCCCTAT
AATGTAACGTATGACATTTTCCTTTCGAGACATAAATGTTAGTAGAATGTCCAACATCTC
TTCGTCTGTTTTGTTGCTGATTTTGAACACCTTTCTGAACAACGCCCTCAGTCTCTCCTT
TATCTGAGGCAATCTTACGCGTAATTCAGAATAATTTGTAATCTGCATGTACAATTCCAA
TAATTTAACTTTATCAGGAGGAAGAATATTTGCTTTCAGAACTTGAGCTATTACAGCTCT
CACATACTTCTCTGATGTCTCAAAAGAAGAATGACGTAAGTGAAGACGTTTCACAACTGT
CCTGACCTTTGGCGATTCGAATATAGTACGGATATTATCAAACACCTCACAAATAGGCAG
GCCATAGCATTTTGGAATCAGCCAGAGGATGTCAATTTTATTATCATGCTCTCCCATTGC
AACTATAGTATCTAAATATTTCTCAAAAGTTTTTAAATCACTCATAACTTCACAAGATAA
TTTAAAATCAGCAAGAATTTTTTCCATAATTTCTATTAGTAATGAGGCCTTGGATGCGTG
CATATGAACGAATATCTTCATGTTCTTAACGTGACTAACAACGTCAGGTCTTTGTAATAC
TAATCTAACATTTTCTAATATATTACATTTTTCCAAACCATCGCACGCCGGAATCATTCG
AACAGGATTTATTACGTCTTCCATTGAACAAGGATTTAACAGATTGGTATCTGCAGGAAA
TTTTAAAATTAAATTAATGGGGTCAATAGTAATATTACCGTCACATTTATCAAGACCTTT
AGTGGTATATTTGAATGGGTTATAAGCAGTAGTCACATGTACTAAAGGATTCGATGGTTC
AGTGGTTCTAGATGAAGCAGAAAATGTCACTTCTTTCGTTACTAATCGATCATTTGGACG
AAATGTTAAATTAACTGTAGAATTAGTAAATGATATCGTGGATACAAAAACATCACTCAC
AGATTTTGATGTTTCACCTACAGAACTCCCAGTTACAAACGCCGCGGTTGTGATACGGCT
AGCTTCTGTACTCCCAACTGATGGTGGGATACGTTTCGTAATTGAAATTTCTGGAATAGT
TTGATTCCCCGTTGACGGAACTGTACTCTGACCTTCCTGACTACTGGTAACTGTTGGTGG
AACACGTTCAGTTGTTGACACTTCAGGAATAGTTAGATTCCCTGTTGACGAAACTGTAGT
CTGAACTTCTTGTGT
>001174-001179_All_comp1322_c0_seq1 len=2177 path=[0:0-2176]
AGACAGTGTTTCTTATCTACTCTTATAACTGGCAATTCACTATCCCACTGTGATTCAAAC
AAGGATGTTACGAATAATTGTCTTGTTATTTCTTACATGCACGATTATTCTTGGACAGGA
TGACTCTTTACCGGAAGTTACAATTCAACAAGGCACACTCAAAGGATTTCGATTAACTTC
CAGGAAAGGAAGGGAATTTTTTGCTTTTCAGCGAATTCCTTATGCCAAGAGTCCTGTGGG
AGATCTCAGATTCAGGAGTCCTCAGCCGTTGGAGAAATGGGAAGGCGTGCTGGATGCGAC
GGAGGATGTTCCGAAGTGCACTCAAAAGGATACATTTCGAGGCCAGAACACTGCTTCTGG
ACAGGAAGATTGCCTATTTATTAATGTTTACACTCCACGTATAGATGGACAAGACTTGCT
GGATGTTATGGTGTACATTCATGGTGGGGGCTTTTTCGCCGGTTGGGGATCAAAACATGG
TCCGGCGTACCTTATGGACCAGAACGTTGTTTATGTCAATTTCAACTACAGACTTGGAGC
GCTTGGTTTTCTGAGTACCGGAGATTCTGAGTGTCCAGGTAATAATGGACTCAAGGATCA
AGTGTTAGCACTAAAATGGGTGAAGGAGAATATTGCAGCGTTCGGGGGAAATCCTGATAG
TGTGACAATTTTTGGCGAAAGTGCTGGAGGTGCTAGTGTCCATTTCCACATGATATCACC
TGCCAGTAAAGGCTTATTTCACCGAGCGATATCACAGAGTGGAACAGCCCTAAATGCATG
GGCCTTGGCACTTGGTGGTTCAAATGTAGATAATGCTAAGAAATTGGCTGCGTCTTTCAA
CTGTCCAACTGAACCAAGCAATGCTCTTGTCGACTGCCTGCGCAAGCAGGATGCTGGAGA
CATTACTGCCAACGATCAAATTTTCAAGATATGGTACCAGCACCCTCAGATGCCCTTCAA
ACCAGTGCTAGAAAAGGGAGAAGATGCATTCCTTCCAGCTACACCTCTGGAACTGGCGAA
GCAAGTGACCAACACAGTTCCATGGATGACAGGAATCAACTCCGATGAAGGAGCCTTCAC
TGCAGCCAGGCTATATGGAGAAAACAGAATTGCAGAATTCGAAGAGAAGTTTGAAGAGCT
ATTGCCCTTAACTCTTCTCATCAACGGCTCTCCAGAACAGAGAGCAGATATAATCAACCG
CATCAGAAAGTTCTACTTTGGCCAAAAACGCATTGTCGACAGTCCGATATCTTCTGTAGT
GGATATGTACACAGATGCCCATTTCCTGCATGGGGCTAACCAAGCTGTGAGGCAGCATTT
AGCAGTTGGATCTGCTCCTGTCTATTACTACTATTTTGCATACAGAGGTTCAAAGAGCAT
CAGTGAAGTTGTCGGAGATCCTACTAGGGATTATGGAGTGTGTCATGCAGATGATCTCTT
TTACCTATTTCACGCCAATGTAACATATCAAGGACCAATGCCAAAAGAAGATGATGAAAA
GATGATTGATCTCATGACAACTCTTTGGGCCAACTTTGCCCACACAGGGAATCCTACACC
GACGCCATTTAAAGGAGTTACTTGGCCGCCAGTTTCCAAACCATCTAAACTGGAATACGT
TCGGATCGACAAGAAAGGTCTGCATGTGAAGGATAAACTTCTGAAGGAAAGAACAAAGTT
CTGGGACTCCCTTCCATTGGAAGTTACAACACCAGCTCATAAAAAGGATGAACTATAATT
CTTAAAATACATAGAATTATGTTAGAGCACTGCTCTTGATGAGTAGAGTATTAAATATCA
GTGTTGCTAGTCAAAAAGTCTATTAGAAGAGGTAAGATAAGAAAATTCTGTCAAACAACT
CATCAAAACAAACTGTCCACATTGGAAAAAATGTAGGCTACTGATGTGATGACATAGTAT
TAATTATTTTGAAAATAAGTTTGCCGCCAATAAACTACTTATTTTAACGACTTAATAAAA
TATCTGAATAACCCAACTTTAATAAAAAGTAGAACTTTAATGTACAATTGTGTTTAAAAA
GAATGGGCTTCTGAAAATATTCGAAGCCTTGAGAATCCTGCATTGCACATTATCAGGATA
TTACTATCAATGTGACTCCTCGATGTGCTAAATTATTAACCAGTTACATTATTAATTTTA
TCTTCATTTTGATACCA
>001174-001179_All_comp272_c0_seq1 len=474 path=[0:0-473]
TTTTTTTTTTTTTCAGGAACAAACTTTATTATTTACTATTCAGTAATTTCAGAAGTATCA
TTGGTAGTATAAGACACTGTATAATACAATAAAGCTGTTGTTGATAATCGCAAGTCGTCA
GCGCATATGGATGTATTTTAAGATTAAGCAGCTGTTGTTGATGCAGCCGTGGTTGATGAG
GCTGTTGTTGTTGATGCAGTTGTGGTTGTATCAGCGGCAGTAGCGGCTGTTGTTGCAGCT
GTTGTTGCTGCTGTTGGAAATCCAAAAGGAAACGTGAATTGTGGAATGAAAGGGATGGGT
GGCAGAGTAGGGAATCCTTGGAATATCCAGGGATTGGGGTACGCCGAACAAATGGCGACG
CAAGCGAACAGCACAACAATTGCCAGTTTTGTCATGTTGGTGTTTGTAGTGTTACTGAAT
ATCTGAAGCCAAATAGTAGAACAACAGTACTCAACTTTGTCTCTCTTCTTCTCC
>001174-001179_All_comp1623_c0_seq1 len=1615 path=[314:0-1589 216:1590-1591 2045:1592-1614]
CTTCAATGATAAGAGATAATAAAAACTGAAAAGTCATTCAGGAGATGCAGTATTCAGCAA
ACAAATAGCACCAAGAACACATATTATCAAGAGTACTGAGCTATTGTAACTCAATACCGA
TATATTTGGTTAATTAGGTCCACCAAAACCGAGAGGCTACAAACAACATGCCCCAACTGA
ACAAAGATGACTTGGAGAGTCTTTTACGTCCTCAATTTGGAAATGATCTTGTTGTCGAAT
CATTTACATCAACAGCATTAACTCAACCAGGAGAGAATTATGGGAGTACCATGCTGGCAC
TAGAGGTCAATATTGTTCAAGAACCAAACAAAACAAAACAAAAGTTACCACTAGTTGCCA
AGTTAGCTCCACCTAATGAATATCTTTGGAAATTGTTTGATACACCGAATACTTTCTTCA
AAGAAATTAGTTGTTATGTAGAGGTAAAAGAGGAATACGAGAACCTTCAAAAGGAAAGAG
GTATTTCAAAAGACAAGTATCTTGATGTATTTCCAAAATGTTATGGCGCTCGTACAACGC
TAGCTAAAAACATTGGACCTGTAGCTGATAAGAACGCAGCCTTGCTTCTTGAAAATTTAA
AAGTATCAAATTATTGTTTAGGGGATAGAAGAAAAGGATTAGATCTCAATCATACAAAAC
TAGTAGTTACACAACTGGCACGTTTCCATGCAATCGCTGTTGCGATCAAACTACTGAAGC
CTCGTGTATTTGAACAAACAATCCTTAAAGCTTGCAGACCATTCAATCATGGACTTAGTA
AAGAAGAAACAGAAAAGTGTAATATAAGTCTTGCAGAAAGTGTTGCAGCTATACCAGAAT
GTAAAGTTTACCTTGAAAATATACAAAGACAGTTGGAAGAAAACTTGAAAAACTATATAA
AGCAGTTGCCAATTGCAAAGGAACCCTTTGGAAGCATCGGCCATCAGGATTTTTGGGTAA
ACAACATGATGTTCTGCTATGATATAAACAACAAACCCTCAGGAATAAAATTCTTAGATT
TCCAGGGAGTTGAATACATGTCATTAACTAGAGATTTAATATTTTTTCTATATTCTAGTA
CAGCTATTGGAGTGCTAGAAACATTCTATGAAATGCTTATTCAATTGTATCACCAAAATT
TCATAGACTGTCTCAGTGATTTGGGCTGTGATATCACACCTTTTTCTTTACAATCATTCT
TAAAAGAAATAGATGAAATGGCCCCACATGAATTTTTTCATATTTTATTTATGTTGAGAG
TTGTATGTGGCGACAAGAAAACCACTCCACAGCTTGCAGATCTCAAGAGTGAAACACTCA
TGCCAGACACCAATGAAATTTTTGAAAGTAGAGCAAAACGGGTCGTTTTAGACTTTGTGA
AAAGAGGTTGGATCTGAATGAATGTAAGTCAAAATATAGAGTTAATATTTACTGTATAAT
TTAGAAATTGTCTTAATTCCTAAATTTAAAAAAGAAACTAAGTACAATTAGTATAGCAAA
TTTATAAAGGAAATGCTTCATCTATATCAAAATATGGTTACCGTATAGTTAGTGGCTTGG
TGCAAACCAAACTAAAATACTTCAACCAATTAATAGTTATTTATGTATCAAGGGC
>001174-001179_All_comp954_c0_seq1 len=3146 path=[0:0-3145]
ATACTTTTTCTGGGCCATACTGTATATGGGACATACAGTCGAACAACAAAAGCAATATGA
AGATGAGTCAAAAGTTAATCTTATTCAATATTAATTTTAATGGAAAACGAGTTTTTTAAA
ATTTTTTTATTGGATATATAATAGTGATGAAATGGAATAAATAATAATATATACAGTTCA
AAACGTATATTTATAATAAAATGAAGAATGGTAAAAGAAATCTGTAAATACAGCTTTAGT
GGTGGCTATTCATAAAATAAACATATTGAAGAAAATGCTCAATAAATAACAATAAAAAAA
ACAGTTTATTGTTGATATTCATTACCTTCGTCCAGCATTTCGAAAATAAATCTGCTGAAA
GCTGAACGATGATACATATGTTCATTAAAAACTAAATTACAGAAATTAGATATCAGAAGT
GATCTGCCACAGATAACCAATTACCGCTACCTTTTAGCTCCTTCACCATTTCAATATCAA
ACATCAACTGATTTACCACACTATTACAAGTATGAATTTAAAATATTAATATGATAACAG
TTAATTGACTTACTTTACAACAGAAAAAAAAAATATATAGACTTATACGCTCAGTAAAAT
TTGATGCAAATGTCTAATGATCTAATCTATATGTACTTTCATTGCAGCTAAGTTTTTACT
CTCAATTATAGGAGTGGTCAAATATAAAAGTTGTAAATAAAACACCTTAAAAAAATTATA
TAACAATATTAAAGGCATAGTCACATCCCCCATGATTTTGGACAGTCAGGTTGTACTTTT
GCAATCCAGAAGTTATATTATTAAGATGTTCGGAAATATTTGCATCTTATTATGTACAAA
TTTAAATTCAGGCATGTCTTGTGATATGCATGCATAGATATTTTGCTTTATAAATGCTCT
AAAATTATATAAAATTAATTTCACGATGATTAACTCATACTCATTTTAGATCAACGAAAT
TATTTCAATATGTCTTACTAACATAATCCTATACATGTTCTTTGGCTTTTAAATTATTAT
TATTATAATATTAAGCTTCCCAGTAATCATATTTCAAAGGGAATAAAATACTTCATTGTA
TTACATGGTAACTTAGGCAGTTCTTGTAATCAATAATTAGTTACTTCGTAGAGATTGATA
GTATCCAGATAGAACTTTCCAAGCTTTTGGTGCCATGAAACCTTGTGGAGGAAGTTGTCC
AGATCGAGCCAGACCTCTCATTTTTGTTCCTGAGATGAACTCAAAATCTTGTTTCCTCTG
TGGGTCGAAGAAGGCCATTTTATTCTTCGTTTTATCATAAGCAGCTACTCTGAAAGGAAT
GATTTCTAGCGTGTGCAGACCAGGAGCCATACTAAGGACACGAGATCCATGTGTGGCATC
ATACAAGTCACAGTTCAAACTTTTATCAGGATGTGGGAGTCCTGCAGGATCTCTGCCTAC
AATGTAGAAGTTAGCACCAGCAGACATACGTGCCTTTGCATGCCATTGTACCTCTGTAGG
TCCTGCATATTGCATTGGCGATGGAAAGATAGCTAGCACCGTGTTCTGAGGATCAAGTAC
TCCCTCTTCCAAGACAGCTTGATGCTGCTGCATGCGAACAGGCAATGGTACATCATCATC
CTTCGTCCATCCTCCAAGGGGGTGCAAGAGCAGCACTGGCTTTTTAAATCCCTTTTCTTC
CAAGAGCCTTCTCCTCGTGTCCTGCATAAGGAGAGCATGACCATTGTGAATGGGGTTTCT
TAGTTGAAAAGCAAACACAGCATCAGCACCCAATTCCTTGAATTTAGCACGCAACTCATT
AGGGGTTAGTCTGTAGCTATCCAAACCATCTCCCCAGCGAATACGCTCCAACACTTCAAG
ATCACCTCCAACGAGCCAATCTCCACTCTCGTAAATCATCTTAATATAGGGATGATCCCT
GTTACACGTTCCAAATTGTCTGCATACTCGTTCTTCTTTGCGATGAGGATAGAACTCAGG
CTTACGTAAGATGGCTACTTTATACCCATTGTATGTCAAGGTAAATGAAGACAATCCAGA
TAGCCTTTCTTTATCTTCTGTAGATACAGGCAAAACAATAGGGACAGATTGGTTTACTCC
ACTGCCTTCTAGGAGACAATTGAAGTGTTGTGACTGCAAGAACTGATCCTCCCTCATGAA
GCCTTTGAGAGGAGTTGCCCATCCTTCAGCGAGCACTTGAACCCATTGCAGGTCAACAGT
TGTGATCCCCAAGGAAGGTAGATGCTCGGCCTCTTCCTTAGCCGCTTCTATGCGATTCTC
AGGGACGAAAAGCTCTTGTACCGAATCAGAAGACCGCAATGTTGATGGAATAATACCATG
TTCTTCTAGTATTTCCACCACTTGCAACATACTCTCCTCAATAGTGCATTCCACTGTTTT
CACAACAAGATCAGGTGTTTCTGGCTTTTCGTATACTTGGTCCACACCAGTGAAGCCTTT
AATACTTCCTTGCCTAGCTTTCTTATAAAGACCTTTCACATCTCTTTGTTCACATACATT
CAATGGTGTATCCACAAACACCTCGAAGAAAGGCAAGTCACTATCCTTGTGAATCTTACG
GGCCATTTCTCTGTCCTCCGAAAAAGGAGATACAAAACTGCAGAGAGAAACAACACCACT
GTCAGCAAATAATTTGGCAACTTCAGCCACTCGTCTGATGTTTTCTTCCCGGTCCTCTTT
TGAGAATCCCAGATTCTTATTAAGGCCAGTCCTGATGTTGTCACCATCAAGTCCATAAGC
AGGAATTCCCCGAGAAACTAAGAAGGCTTCCAGCTCAAATGCAATTGAAGTTTTTCCAGC
ACCAGATAATCCTGTGAACCATACTGTACAACCCCGGAAGCCTCGCAGGTTGCCCAGTAT
CTGACCTCTTTTATCTCGAGACACATGGTGCTTCTGTTCGGTCACATTTGTTGCAACCTG
AAGAGCCTTAAAATCACCCCGCTGGGAGTAAATATTGTTGCGATTCCCGATCATTTCCTC
TCTTCCTGATGTTGTCAAAACGTCAAAGAAGTGTTCGTGCTGTTGTTGCTCTGGTAGATG
TGGTTTCAAAAGACCTCCACCATTCACTGGCAGCATAAACTCCAGTGGCACACTTAAATA
CAACTAGCACATGCAGCTATCTCTTT
>001174-001179_All_comp834_c0_seq1 len=2390 path=[0:0-1320 1321:1321-1370 3575:1371-1372 3577:1373-1376 1377:1377-1565 2042:1566-1713 3028:1714-1727 2203:1728-2389]
AGCTGGTGTAAACGATAACCCAGCAACAATGTTATTTTTCGGATCTTTGGCAATAGAAGT
CATTGGACTCTCGATATCTTTGATCATCGGTTTGTACTTCTATTATACCAGAAATTTTAA
CTTTTGGAAGCAAAGAGGGGTGACGTTTGTCAAACCATTGCCTTTCCTCGGAAGTCTAAA
AGAAGTAGCTTTACAAAGAATGACCATCGGGCACAAACTGAAGGCACTTTATGAAGAATA
CAAGAATGAGCCATATGTGGGCATTTATTCGTTCGATAAACCTGCATTGATGGTGCGAGA
TCTTGATTTGGTGAAGAATATTTTGGTAAAGGACTCTCAAACTTTTCTAGATCATTTGAT
AACTTTTGATGAAGATCTAGATCCTCTAGGTGCTAGAGGTTTGTTTTTGATGAAAGGAAA
AAAGTGGAAACACATGAGGAACAGTCTCACTCCTACATTCACATCAGGAAAAATGAAACA
CATGTTTTACTTAGTAGAAAGATGTGCTAAGGAGCTAGACAATTACCTGGATACGGCAAC
TGCTGAAGCTTCAGCAGTAGAAATAAAGGAGGTTACGGCAAAGTTCACAACAGACGTCAT
CGCTAGCTGCGCATTTGGAATCGAAAGTAACACTCTGAAAGACCCTAATGCTGAGTTTAG
GCAGCAACTTCGTAAAGTATTCGTTATTACACCGTTAAGAGGCTTGATAGCATACTTGTC
TTTAGTGTCGCCTTCACTTATCAAGGCATTCCGTCTTCAATTTGTGGAGAAAGCAGTCTA
CGATTTTGTGAGAAGCACAGTCTGGGACACAGCAAAGTACAGGGAAGAACAAGGAATAAC
GCGTCAAGATTTTCTAGACAGTTTAGTGGCATTGAAAAGAAAGAATGATGCAGAAAATTC
ATCGCCCAAGAATGACGATCACGACAATATCAAGCTGACCGATGACGATTATGCAGCCCA
GGCGTTGACATTCCTCACTGCTGGTTTCGAGACTTCTTCGTCCACCATGAGCTTCACCTT
GTATCAATTGGCTCTAAATCCAGATATCCAGAGAAGACTGAGTACCGAGATAAGAAAAGT
TCTACAGAAACACAACAACGAAGCTACGTACGATGCAATTAAAGAAATGAAATACCTAGA
CATGACAGTAAATGAGACTCTCCGATTATATCCCATTCTTCCATTCCTAGACAGAAAATG
TCTCTCAGACTACGAAATTCCAGCTCCATCCGGGAAAGGAACTGTAACAATTCCAGCTGG
AATGGACGTATACATTCCACTAATAGGAATCCAATACGATCCTGAATATTTCCCAGATCC
TGAGAAATACGATCCAGAGCGGTTCACCGAAGAGAACAAACAGAGTAGACCAGCCTACAC
CCATATGCCATTCGGCGAAGGACCAAGGATGTGCATAGGAAATCGTTTTGCATTTATGCA
GACGAAATTAGGGTTGATCCACATCTTATCGCGTTACGAAGTGTCACCATGCAAGGATAC
TCCAATTCCACTCATCCTTGACAAGAGATCTTTCCTGCTTTCAACAACTACTGGCATTCC
ATTGACGTTCAAGAGGATACAGACATGATATTAGGGATTTTAATAACTTCATATGCCAAT
TAATTTGAACAAGGAATCCAATTGAGCTTCTTTTGTTCAGTAATATAGGCTAATTCACTC
ATTACCTCATTGCAATGTAAATAGTGCTTCTTTTTATATATTTTCTAAGATATTTTTAAT
TTTCTACCATAATTTTCAACCATATGAACGAAAATCATACTTAGCCTATAATACTTGTCT
TTGTGTTTTTCAATATTTTAACGTTTAATATTTTTGTGCATTAGACATTTACTGCAATAG
ACTATTTTGCATTAGAGGAAATTAAATTAGTCAATGAAAGTAGCGTACTACTGTAGAATA
TGAAACACGTTAAGGATTATTCCCTTTGTATAAAAGCACATAACGATATCCATACTTTAT
GTTTTAGAAAAAAAAATATCTCACTAATAAAAAATATAGGACATGCAAGTATTACTTTCA
GTAACTTACATAAATTCAATATTAACATCTTCAAATAACTGGAAATATTTTCCAATTAAC
AGAAGCTTACGTCGTTTATTTTGTGAACTTCACTGACGATGTGGTCCAGAACTACAAAAC
GTATTTTACGGACGGCCATATTTTGGAGATTTCGCGGCTCTAGGCTACATGCTCAGCACA
GTTCACCAATTTAACAATTTAACAATGAACGACATAAGTTTCTCCTAATCGCGAAATATC
CTAACACTGTATATTAAACAGAATTAAGTATGCTAAATAAAAATGTAAATATTTGTTATT
TTATATCTCTTCTTTACAAATAAACATATAAATATTTTAAAAAAAAAAAA
>001174-001179_All_comp834_c0_seq2 len=2042 path=[0:0-1320 1321:1321-1370 3575:1371-1372 3577:1373-1376 1377:1377-1565 1566:1566-2041]
AGCTGGTGTAAACGATAACCCAGCAACAATGTTATTTTTCGGATCTTTGGCAATAGAAGT
CATTGGACTCTCGATATCTTTGATCATCGGTTTGTACTTCTATTATACCAGAAATTTTAA
CTTTTGGAAGCAAAGAGGGGTGACGTTTGTCAAACCATTGCCTTTCCTCGGAAGTCTAAA
AGAAGTAGCTTTACAAAGAATGACCATCGGGCACAAACTGAAGGCACTTTATGAAGAATA
CAAGAATGAGCCATATGTGGGCATTTATTCGTTCGATAAACCTGCATTGATGGTGCGAGA
TCTTGATTTGGTGAAGAATATTTTGGTAAAGGACTCTCAAACTTTTCTAGATCATTTGAT
AACTTTTGATGAAGATCTAGATCCTCTAGGTGCTAGAGGTTTGTTTTTGATGAAAGGAAA
AAAGTGGAAACACATGAGGAACAGTCTCACTCCTACATTCACATCAGGAAAAATGAAACA
CATGTTTTACTTAGTAGAAAGATGTGCTAAGGAGCTAGACAATTACCTGGATACGGCAAC
TGCTGAAGCTTCAGCAGTAGAAATAAAGGAGGTTACGGCAAAGTTCACAACAGACGTCAT
CGCTAGCTGCGCATTTGGAATCGAAAGTAACACTCTGAAAGACCCTAATGCTGAGTTTAG
GCAGCAACTTCGTAAAGTATTCGTTATTACACCGTTAAGAGGCTTGATAGCATACTTGTC
TTTAGTGTCGCCTTCACTTATCAAGGCATTCCGTCTTCAATTTGTGGAGAAAGCAGTCTA
CGATTTTGTGAGAAGCACAGTCTGGGACACAGCAAAGTACAGGGAAGAACAAGGAATAAC
GCGTCAAGATTTTCTAGACAGTTTAGTGGCATTGAAAAGAAAGAATGATGCAGAAAATTC
ATCGCCCAAGAATGACGATCACGACAATATCAAGCTGACCGATGACGATTATGCAGCCCA
GGCGTTGACATTCCTCACTGCTGGTTTCGAGACTTCTTCGTCCACCATGAGCTTCACCTT
GTATCAATTGGCTCTAAATCCAGATATCCAGAGAAGACTGAGTACCGAGATAAGAAAAGT
TCTACAGAAACACAACAACGAAGCTACGTACGATGCAATTAAAGAAATGAAATACCTAGA
CATGACAGTAAATGAGACTCTCCGATTATATCCCATTCTTCCATTCCTAGACAGAAAATG
TCTCTCAGACTACGAAATTCCAGCTCCATCCGGGAAAGGAACTGTAACAATTCCAGCTGG
AATGGACGTATACATTCCACTAATAGGAATCCAATACGATCCTGAATATTTCCCAGATCC
TGAGAAATACGATCCAGAGCGGTTCACCGAAGAGAACAAACAGAGTAGACCAGCCTACAC
CCATATGCCATTCGGCGAAGGACCAAGGATGTGCATAGGAAATCGTTTTGCATTTATGCA
GACGAAATTAGGGTTGATCCACATCTTATCGCGTTACGAAGTGTCACCATGCAAGGATAC
TCCAATTCCACTCATCCTTGACAAGAGATCTTTCCTGCTTTCAACAACTACTGGCATTCC
ATTGACATTCAAGAGGATACAAGAATGACGCGTAGATCTTCAATACTTTCAACATCATCA
TATACTGTCCTCGATGTTGAACAATGAACGGAGCAAGAATGTTTGAGTTATGTAATTTCA
AAATTACATCATTAGCTTTAAAAATGGAATATAAAGACTGTTTATCAATATGAGATTAAT
TTTCAGACGAATGCAAACAGAATGAATTGTGTCAATGAGAGTAGTACCCATGTTTTCTCT
TTAACCGTCTGCAACTGCAGTGTTGCATTAGTATGAATTTAATTGATCCTGAATACTACC
AGTATATAAAATAGTGTAGTCTATATAAATAATAATTAGGATTTCATCATAAAAATGATT
GTCCATGCTCATAAAAATAGTTCGATAAAAAATTATTACAGTTTGCATTCCTCGTAAAGT
AATTATCTGTTATTTTGTCAATGTTTATAACTTACTAATAAATGCAAAACAGAAAACAAA
AA
>001174-001179_All_comp1651_c0_seq1 len=2565 path=[0:0-1399 1400:1400-1412 1413:1413-1671 3195:1672-1705 1706:1706-2564]
TGATAATTGGTAAAGAACCTTCATCTGACTTTTAGATACTGCGTATTTGCCACAGTGACA
CTGTATATAAAAATACTTGAGCAGATTCTAGAAGATACCATTGTGTTCAAGGAAGTGATA
GAGTCTACGTGAAAATGGGTGTCTTTGGTCTCGAAACGTTTCTAGAACGAAATAGGCCGA
ATGCCTATTGCTATGATGTGAACATTAAAGAACTGGCAGATAAATTTAGGAGTGAAACCG
GAAAGGAGCCCGAGGTTCTGATTGATGGATCCAATTGTTTGAGGAGCTTGTACGACAAAA
ACGATGACCATTGGATATTAGGAGGGCAACTCAAAGAATTTGTGGAAACTACGAAAAAAC
TCATCACGGCTTTTAAGAATGCTGGAGTACGACCTCATTTCTGTTTTGTTAATGCCATGC
CGAAAGGTAGACTAGAAACTTGGATAGAGAGAAGAAATTCAAACATAAAAAAAGTAGTAG
AAATATTCAAAATGATACAGCAAAACACTGATTACTCAAGACAGTACCTGCTGCCACCAA
TTGTCGGAGCTGTGGGTCATTTAGTCCCCAGATTAGAATGCAACTGTGATGTTACAGTTG
TAAATGAAGAAAATCATACAGAGTATATTGCAAAATATGCTAGAGAACATCAGAGTTTTG
CCATCTTGTCCCAAGATTCAGCATTTGTATTAATGAACGGAGCAAAACATTATCTCTCTC
TCAAGTATCTCAATTTTGATACATTGACGACAATAACTTACAGTAAGGAAGGCCTCATGG
AATTCCTGGGACTTAATCATCGTGAGCTTGTACATATTGCCCCTCTCTTGAGTAATGAGC
TGTTTCCCATGAACAAGGTCAATAATTTCCTGGAGAAACTTGACCCACGTAAAAAATATA
AATATCCCGATATTTTTAAAATTCTCCCATGTGTAGTAAAATACATCAAAGAGAGAAATA
TTCCAAATGAAGGGGATTACCAGTATCTGGAGAAAATTTCACTTGATATTTGTGGAACAA
ATGAGATGGTAAATGATCTTGAAACGTGTATCAGAGTCTACATGCTTGATTCCAAGAAGA
GTCAAAATGAACCTCCACACAGCTCAGTGGAATCCGATGTGAATTGGATGAAAATCCTGC
AGAGAGCAAATGAAAAAAATGAAAAGTGTGAAATAACAGAATATATGAATTCTTTAATGC
TGGGAGATGATTACAGACTTTCTGTTGCACTTGAAAACTACAGTGATAATAATCTTGTTC
CAACTGCAAGACTTTATTTGCCACTTCGACAAAGAATATATGGAGTTCTGTTTTTTGAAA
AACCTACTGTGTCTTATGTCAAAGAATGGTGCATTGAAGGCATGGAATGTCCCACTGAGC
CAAGTGAGGTTGAAATTAAACGGATCAAGAGCTTAGAGACTCTTCATCCAGGCCTGCTTA
AATTGTGGAGTGACAACTTTCCTAATGACAAGAGATGGCAACTCTTTGTAGATATTCTGA
CAGACAAACTAAAGTTGGATGCAACAAAACTGAAGAATTTAGGATTTCCCTTTGCAGTTC
CAGTAGCAGTATTGTTCTATGTGCTTCAAGAAAATGGAAAATTGCTATCTGAGACAGAAA
TAGATGTGATACTTATTCAAGCAGCAGCATTACAGTTCTATTCAGCTGACTATATCAAGA
CAATGAGAAGCCAGCTACGCTCAAGTCCTGTTCTAACAAAGAGAGCCGTTGAAATCTCAA
CAATATTCACAAGAGGTGTTGCAATTGTTCTATTGCTCTTGTCTGCCTGTGGATTTCCAC
TTAAGAAAGTCATGCCATGGTTCTATTTTGATGGGAAACTTCTACTTGAGAAATATGTCC
AAGCAATAAAAATGAAAAAATCTCCAAAAAATCTTTGTGAAGACAAGGATGAGATTTATC
ACCTCTACAAGGGAATGAAGGATTTGGTGATGCCTTGTAAGTCATGGAGGATTTAATTTA
TGGGCCATTTCTAAATATACTGGTATCATCAAAATATATTCTCTTGTCTTTTCTGTTTGA
ATACTGTAAACATTTATCTTAAGTTATCCTATTATATTCTGATATGAAAGTGCTAAGTGA
TTTTTAGTGGATCGAGGAAAAGATTGTAATGACGAGACCTAGTAGAGTTTTCTCAATTTC
CAAGAAACTGTGTTACACTTAATATCCATGTATTGCATATTATTTTTAAGAGATGAAGAA
AAATTTATATTATAGTCTAATATTTGTCATTAAACAAGTTACATGTGTTTACAATATTTA
TTTAATTATTTTATATATGGTACCAGTATTATTACCAAAGACTAACTACTGCTATTATGT
TGTATTACAGTATTACAGCCATATCAATTTAATAAAGAGTGTAATATTGCATCTATATTC
AATGTCAGAAGTCAATTCATTCCAAGATCAAATTCCTTTAACTCCACCATATTCCTTCTT
AGTTTAAATTTTTAAGCTGCATTATTGACTAACAGGAAATCCTAACCTTGCTCATACCTA
TGTTGAAATATGTAGCTCATTCAAGTGTAATGCAACACATTTTTC
>001174-001179_All_comp71_c0_seq2 len=1438 path=[0:0-540 1443:541-1437]
TTGACGCCCCCACAAATCGCCACTAGCGCCGCGACGCCTGGTAGCAGGAGCAGAGCCGAG
CGTCCCTCAGTCGCACGCCAGTGATACAACCTTCGACAGCGGTCGTCCGAGTCCTGGTTG
CAGCACTCACAAGATATCGGCATCAGGCATCCAGATTGTCTGGACTTGAACCTTAGTTCG
AACGAGATTTAATTCCCCCCAACAAGAAACATGATGCTTAAGAATCATTTGGACATCATT
GGCAGAAATGAGCCGATACAGAGGAAAGCCAAGTTCTGGCAATCCTACGTGAGGGCCCTC
AAGGGCACGGACGACATGCGAGCACCCGACCGCGCCTCGTCCCGTCCTCGCGGCATCTTC
AGGCCTCTTCTGTCTGACTTCCCAGAACTAGGCAGCTCCTGGCCCTACAGCAAGTCCATC
TACGAGGAGCCCATCCACGCAGTGGACCGTATTGCAGTCCCCGGCTACCGCTACCTGCCA
GTGTCCCGGGAGACGTACGGATATTCACCACGCAATCTCTACCCGGCGCCCTACAGGCCG
GTTTACAGCGTAAGAAGAGCGAAACTGGCCCTCCAAGAAAAGTTGAGAAAAATTAATGCT
GATGAAGAATTGATGAGATTTGAACAAAAAATATCAAAGAGGATTTCTGAAGCAAAACAT
TCAACTGAGATAACTAAAATCAAAGAAAGTACCCGAGAAGGAATCCCTGTTTATTCACCT
GGAGTTCGTAGGCCTCTGGCTGATGTGCTGCAACCTCTGGAAGATACGCCCCATGCTACA
ATTAACCGTGAACCCTGGTGGTGGACTTATCCATCACTTAGACCTCATGTTGAGGAGCTG
AAGGCTCTCCCAGCCCATCTTCGCGACAGCTATTTGTCTCCAGTCAAGAGTGTTTTCCAC
TGGTATGAGCATCCCTTCCGTCCACTTGGCCCTGTCCCTCATGCATTTTACTACTATCTC
TGGAGAAGGTCTCACTGGGAAAACAAACTGAATGAATTGGACGAAAAAGTTAAGGATTTC
ACAAGTGTACCTGCACACTTAGTGTACCCTTGAAGATGAGGAGTTAAATATGTAATCCAC
CATCAAGAATTTCAGTTAAAACTGAACAAATTTGGATGATGAAGATATTGGCTTTGAATT
ATTTTTCCATATCTTAAGCAAGCATCACATAGACCTGCTGTTTACAATGTAAAGAATATT
ATTTTTTGGATACCATACTATTTTCATTTAAACTATTTGGTTCATATTACTATGTGAGTA
GAAAATTTTGTTATTCCCATTGATACTTTAATCTGATGTTCATGTCATTTCAATTAATTG
AATCTGTTGTTTGTAAATACAATACACTGTAAATACTGTATAGAACTGTACATAATTGTA
TTTTATATGTATAATTGCTTAAGAAATAAAGTTTTAGATCCAAAAAAAAAAAAAAAAA
>001174-001179_All_comp441_c0_seq1 len=2807 path=[0:0-1103 3475:1104-1104 1104:1105-2017 3440:2018-2030 2088:2031-2102 2160:2103-2140 2702:2141-2806]
GCATAGTGTATTGATTTTCATGATATTGACAATTACTTCACTTATTTTTATTATACTTAG
GAATGTATTGTTTAAACTATCGGTAGGCAACGGCTTTTTTTAATTTATAATATCTACAGT
ATTGGTACGGGCATGTTTTCCAGTACTTCCAACTAATTTTCGCAGCTAATTTTAGTGCAT
GGGCTTTACTGTATGTACACCAAGAATGATACAAACAAAATGTTCAGCTTATTCAGACAT
AAGCATATTTATAGTTCCATTTTTAGTTCATTCTTATATTTTAGTCCACTTCCATTTACT
ATTTTTTACGGTTACCCTGAACTTTAATATCAGCCTATAACCTGGGGAGTCAGATCAAAC
CCCTACTCTACATCAGTTGTCTTCACAGCATAGGATGTCAAAGATGTAAAGTCAGCAAAT
GACAACACAACTTCGTGGCCTAGGTGTAAGGTGTTCTGCTGTCACGTTCATAGGTAGAGC
AGAGCACCTTACCCCAAGGCCACGAAGCCGTGTTATGATCTGTTGACTCTATATCTGGAA
TAGGCTATTACAGATATACAGCCTGGTATAACCTGAGTCATCTGTGTGAACAGTTATTTG
CCACTAATTATAATTATTATCATTGAAAGGACAGTGGTAAGGAATTGAGGTAAGATATTG
TGGTGTTGTGGGACTCAAGTATGTCGGCGTTTGACTTCGAACTTGTTTCATGTGTCAGAT
TATGCTAGTACTTAGACCATTGACATACTCTGGGTTCAACCTTCATGGAAGCTTTTCATT
ATTATTAAAATATCATTTATGAAGCATTTTTTTCTTACAAAAAACATATTTTATTCTATT
TGTATTATAAAAACACATGTTCATACATTTTTACAAAACGTTCATCTTTCACACAGTAAC
TCGTCGTTTGAAGTCCGATCTATTCCATAGGCCTACATCTTGAAACTTCATACAGATCTC
TACAATAGACCGGGATGTCGTTTCTTTTCCTGACTGCAAAGCCTAGATATTGCTTTAACG
AGATTATGGCTCAAGCAAACTTGAATGAATGTATTGAAGATCTCGGTCTTTGACTAGCCA
CTAGACCATCAATTACACTTATGGTTTTTTTTTTCTTCTAGATGTCATGTCTGTAGCCTC
TTTAAAGTCATTGGAATGCCAGTTGTAGTGCCGAGAAGGAAACTTCTGGTATCAAGAGCA
AGTGGGAACGGAGGTGTGTCCTTACAAGGCAACACTTCGTATCGTGATAAGATATGGATC
AGTCCTATCTTCGTCTGCATCAGTCCGAAACGCATTCCAATGCATATTCTTGGTCCTTCA
CCGAACGGCATGTAAGTGTACGCTGGTCTGCTCTGTTTGTTTTCTTCAGTAAATCGCTCT
GGATCGAACTTCTCAGGATCAGGGAAATACTCTGGATCACAGTGGATTCCCATAAGGGAT
ATATAGATACCGGTACCAGCTGGAATTGTCACAGTGCCCTTACCAGAAAGAGAAGGCACT
TCGTAGTCTGCAGTACTTTTTCGGTCCAGGAAAGGCAGAATTGGGTATAACCTCAGTGTT
TCACATACTACCATGTCGAGATATTTCATTTCATGTATAGCATCGTACGTAACTTCGTTG
TTATTTCTCTTCAGAACGTCTCTTATTTCTGAACTTAACCGTTGCTGGATTTTTGAATCT
CGCGCCAATTGATACAAAGCGAAGCTGATGGTGGAAGACGAAGTTTCAAAACCAGCCGTG
AGGAAGGACAGTGCCTGAGCAGCGTAGTCATCATTGACCAATTTTGAATTTGGTCTCTGG
CTGTCTTCAACTGTTTGTGCTTCGGTCTTCCTTTTCAATTCTATCAAGTTATCCACAAAA
TCACGGCGTGTTATTCCTTGTTCTTCCCTGTATTCCGCTGTTTCCCAAAATGTCTTTCTG
ACGAAGTCGTTGAGCTCTGGTTGAATTAGAGGAATTCGCAAAATATTAAGTATTTTCGGT
GCAAAGAAGGACAAGTAAGAAGCTAGTCCTCTTAATAGTGAAAACTCAAAGAATTTACGA
AGTTGTTGTCGAAACTCGGCGTTGGGGTTCTGGAGTGTGTTGCTGTCAATTCCAAATGCG
CAAGAAGCGATGACGTCAGTAGTGAATTTTGCTGCTGCTTCTTTTATTTCTACCGGATCA
CCTGTTATGCTTTTTGCGTCCAGGTAGCCGTCCAGTTCCATCGCACACTTTTCTAATAAA
TAAAACATGCTTTTCATCTTTCCTGATGTAAACGTGGGAGAAAGATTATTCCTGCTATAC
TTCCATTTTTGACCTTTACTCAAAAGTAAACCTCTTGCAAGTAGAGGATCCACATTTTCA
TTCACTTGCATCAAATGATCCAGGAAACTTTCAGAATCTTTTACCAAAATATTCTTTATT
AAATCTAGATCTCGAATAACTAATGCTGGCTGGTCTATTGATATTATGCCAACATAAGGC
TCATTTTTATAATCTTGGTAGAATTTCTTTAGTTGATGTCCAATTGATGCCTTTTGTAAA
GTTACAGCTTTGAGACTTCCAAAAAATGGCAAGGGTTTGACATACGGCACCCCTCTTTCT
TTCCAAAAATTGAAATTCCTCGTGAAGTAAAAGTACAGAGAAATAAATACGAAACCGATG
ATTGCAATGATGTCAACTGTAAGCGATTCGAAGAAAACCATTGTTGATGTGGTATTTTCC
TGTGTGGCCTGGAGCGTCTAGAAATACTCTAAGTGTACCCTGTAAGCAAAGTAAGGTTGT
ATATATTTACCTCTTCAAGGTTAGAATATATACCGTATCAATTTGAT
>001174-001179_All_comp441_c0_seq2 len=1095 path=[3660:0-390 2160:391-428 2702:429-1094]
CTCAAATCCAGCTGTGAGGAAGCTCATAGCCAGAGCTACATAATCATCATCAACAAACTT
GACGGTCGATTCCTGGTTGTCTTGATTTTTTACAGAACTGTTCTGCATTTCATTCTTTCT
TTTCAGTTCCATCAGGTTGTCAACAAAATCTCGTCGAATTATTCCATGTTCCTTCCTGTA
TTTTGCTGTATCCCACAAAGTCTTCCTTACGAAGTCGTTGACCTCTGCTTTTACTACTGG
AATGCGCAAGACATTCAGGATTTTCGGCGCGAAGAAGGATAAGAAGACAGCCAATGATGC
AAGTGGTGAAAATGCGAAAACTTTGCGAAGTTGTAGTCTAAATTCCGAATTAGGGTCCTT
GAGTGTGTTGCTGTCAATTCCGAACGCGCAGGAAGCGATGACGTCAGTAGTGAATTTTGC
TGCTGCTTCTTTTATTTCTACCGGATCACCTGTTATGCTTTTTGCGTCCAGGTAGCCGTC
CAGTTCCATCGCACACTTTTCTAATAAATAAAACATGCTTTTCATCTTTCCTGATGTAAA
CGTGGGAGAAAGATTATTCCTGCTATACTTCCATTTTTGACCTTTACTCAAAAGTAAACC
TCTTGCAAGTAGAGGATCCACATTTTCATTCACTTGCATCAAATGATCCAGGAAACTTTC
AGAATCTTTTACCAAAATATTCTTTATTAAATCTAGATCTCGAATAACTAATGCTGGCTG
GTCTATTGATATTATGCCAACATAAGGCTCATTTTTATAATCTTGGTAGAATTTCTTTAG
TTGATGTCCAATTGATGCCTTTTGTAAAGTTACAGCTTTGAGACTTCCAAAAAATGGCAA
GGGTTTGACATACGGCACCCCTCTTTCTTTCCAAAAATTGAAATTCCTCGTGAAGTAAAA
GTACAGAGAAATAAATACGAAACCGATGATTGCAATGATGTCAACTGTAAGCGATTCGAA
GAAAACCATTGTTGATGTGGTATTTTCCTGTGTGGCCTGGAGCGTCTAGAAATACTCTAA
GTGTACCCTGTAAGCAAAGTAAGGTTGTATATATTTACCTCTTCAAGGTTAGAATATATA
CCGTATCAATTTGAT
>001174-001179_All_comp761_c0_seq1 len=1250 path=[0:0-497 498:498-524 525:525-572 573:573-632 1813:633-655 1333:656-656 657:657-660 661:661-1249]
CATGTTCATGTATAAATGTGCGCGTGAAATGGTCTATTGTGATTAATGTTGGGAGGTCTG
CAGCATGACCAGACAGATCGTGCTCTGCAATACAGACGTTCCCCTTGGGAAGTGCGTCGA
ATACCTGCTTGGAGACGACGACGTCGAATTCAAGGAATTTAAGAACATGACGTTTGATGA
GAGCGTCATTGCCAGGGTTGTGCTTCAGATTGAAGATCTGCGACATCTAGTGTTTATCAT
CACAGAAGTGTTGTCTGCAACTATCCTACTCATATTCCTTCTCGTCTTAGTCATTGGATG
GAGAGTAAACAAGGACAGGCGAAGACAATTACGGACGAGTGAACAGACATTCATCAACAA
AGCCTACCAATATGATGAAGTAAACAACAGAAATAGAAACATGCAATTAGTATATTCACA
GGAATCCCAAACACCACAGGATAAGAAAACGGATTTATTCTCAGTTACAACTCAAAATAC
TTAGCAGTAACTAAGTAACTATACACAAATCACACAAAACAAAAAGTCAGCAAACCCTGA
GGAACTGAATACCAATTGAACACATGTATCTTTCAATGACGTTACAAATATTTTGCCTTA
TACAGTATGTACATACATTTTCGTTTGTTAAATTCTTTCGTGATACTGTGTTAGATAAAA
CAGCTGCTTTATAGTGTATTGAATCATAATAGTCTCTTCGAAGACATGCGGAGGACATTA
GAATCGTAAAGATACTTCAATGAACTCAGTGATTGTGCTTTGTATTTACTAGTACACTGA
AGACATACTGTAGGACCAACAATTGCTGTCTAAAAAATCAGTGTTATGAACATAATAAAA
TATTAATGAAATTATAAATTTTATTTACTAGGACACTATGCAACCCCAAAATCACCTCTA
ATTTTGGATGTTTTCTGCGCAATCACACCAATATAATATTTCAGTAGCAGAGGTTTATGC
ACTGATGCCAGTAGAATATTTTTTATCAGATGTACTGTACTTTGTAACAGCTATAAACCA
TAACTAAATATATAAGATCGTAGGCTTTCATGATCAGTGATTTGAATTCATTCTCCATAA
CAGAGGGCGAAACTTCTGGCACTTTTAACTGACTTCGACCACGGCATATAAGTCCGGAAA
CATCTTATACTCAATAACTAAATAGTTGCATTTCTATGGTTATCAATAATTATTTGAAGT
GCTATTCTTTGTCTCAGTTTACTTTGATTATACAGTGAGTCCATTTTATG
>001174-001179_All_comp374_c2_seq7 len=2083 path=[16170:0-210 16381:211-225 16396:226-967 17138:968-1004 17175:1005-1072 17243:1073-1079 17250:1080-1117 17288:1118-1891 18062:1892-1906 12781:1907-1928 12803:1929-1963 32535:1964-1992 12867:1993-1993 224:1994-2002 32644:2003-2017 12625:2018-2070 12707:2071-2071 32704:2072-2076 32709:2077-2082]
AACCAACTCTCGTGTTTTTAAATCATGTTTTAATCACATTACAAACGCACCTGTTTGTGA
ATCATTTGGATGACAAAACTAGTTTTCATTGAGCCTGTTCTAAAAAGACAAGATACGTTA
TCTCTGATAGCATTATTACACAATCATGAATAAGATTCCTTTTTATTTCTCATTCCAATC
AACAGTTGTTAAGCAGACATGACTCTTCTTGAGTCTATCATACTTTATTTGGTTGCAGTT
GCCATTGCAATATGCACAGCTTTCTATTTCTATTTCACCAGAAATCGGGATTTCTGGAAA
GAGAGGGGAGTGACCTACGTGAAGCCGTATTCCATATTTGGAAGCAACCCACCCTTTCAC
AAACTATCGATTGGACACTTTCTTTATAAACTGTATAATGACTATAAAGGGGAACCTTAC
GTGGGCATTTTTCTTATCGACAAACCAAAATTGGTTCCATTGGATCTAGAGTTAATTAAA
AATGTGATGGTAAAGGATTCGCATTTGTTCGTCGATCGTTCATTAAGAATTGACCCGGAA
TTGGATCCGATATCAGCCAAAGGATTGTTTATGATGAATGGACAAAAATGGAAACACATG
AGGAGCCATCTTTCTCCAACATTTACTACAGGGAAAATGAAGAACATGTTCTATCTAGTG
GAGAACTGTGCAAAAGGTCTGGACAGTTATTTGGAATCTGCTATTGCCGATGGTTCCCCG
GTAGAAGTGAAGGAAACCATGGCGCGATTCACAACTGACATTATCGCCTCGTGTGCATTT
GGAATAGACAGTAACTCTTTGACGAATCCGAAATCCGAATTCAGGGCTCAGTTGCGGAAA
GTGTTTTCTCCACCTACTAGGCTGCAGGTCGTAAGGAGACTCCTATCAGTGTTTGTTCCT
AGACTACTTAAGCTATTAAAATGGCGTTCTATGGATCCGGAATTAATGGATTTCCTTCGG
AGCACAGTATGGAATACTGCAAAATACAGAGAAGAACATGGGATTATACGCAAAGACTTC
CTGGACAATCTCATGGAAATGAAGAAAAAGGCTGACAAAGATACAGAAAATGAAGATCCC
AACTCCAAATTCGAAGATGATGATTATGTGGCCCAGGCCTTTACGTTTCTCACAGCTGGA
TTCGAAACTTCATCTTCCACTATGAGCTTCGCTCTTTACGAGCTTTCATTGCAACCGGAA
ATACAACTCAAGTTAAGAAGTGAGATGAAGGATGTCCTTGGAAAATACAATCAGAAAGTA
ACGTACGATGCTCTTAATGAAATGAAATACCTCGATATGGTAATAAATGAGACTCTAAGG
AAGTATCCAATTCTGCCCTTTCTGGATAGAATGTGCACTGCCGACTACAAATTTCAGTCT
CCGGGGAAAGAAACTCTAATAATTCCAGCTGGAACCGGTGTTTTCATTCCTCTAATGGGG
ATTCAGCATGATCCCGAATACTATCCAGATCCCGAGAAGTTCGACCCTGAAAGATTCTCG
GAGGAAAATAAACAGAAGAGGCCAAATTATACTCATATGCCATTCGGAGACGGACCTAGA
TTCTGCGTGGGAATGCGCTTTGGACTGATGCAGACGAAAACGGGATTGATCCACATCTTA
TTCCACTACGAAGTATCACCTTGCAAAGAAACACCAATACCTCTTGTGCTCACCAAACAG
GCCTTCCTGCTCTCCACTAGACAAGGAATTCCTCTTAATTTCAAGAAGGTTCAAACTTAG
AAGCAAACTAAACTATATCCTGTGTAAATTACAATTACAATTTTATACGATGTAATTTGT
AATAAAATATTTCTATATCGAATATTCAGTAGGTCAACCAGATTTCAACAGTTAAAAACC
ATTTCCTAAATCCAGACGCTATAATTAATTAATTTATTTCATACTACGCCTCATTTCAAT
AGTTTACAATCTTAAAAATCGTACGGAAAACGGACCTTTACCGCATTATTCTGTATTATA
CTACCGTAAAGAACCGGAAATCCGCAACTTTGACCAACGTATGAAAAAAGCCAAAGCTAA
TTGAATTACAAACAAACATTCGACGTTACTCCTGGCAAATAAT
>001174-001179_All_comp374_c2_seq37 len=410 path=[29823:0-110 30399:111-119 29943:120-246 30362:247-260 30084:261-322 30325:323-336 30160:337-362 30282:363-409]
GTGTTTTTGGACAGTATTTCAATACTAAAATTCTAAAATATGTTGAAGTTAATTTTTATT
GATATGTCTACTTACCTATTCTTAAAATCCATTCACATTTAAATTAAGCACTAGTGTAAT
ACGAAGAAAAAAGATGCTCCTGAGTTATTTCATTCCTCAGAATGAATAATTCCTGCTTGA
ACACAATCACAATGCAAATTAGCAAACTCCAAAAACTCGTGGTTGTATTTGTGTATTTTT
AAACAACTCACATTCAGTTATGATAATTGTTGCAATATCCAGAGCTTCCTTAATCATACA
TCATGTCTGAACCAAAGAGTTCTCTACATAGAGATCGGCATTCCCACCCGCTTACCATGA
TATTTGGAGCCGCTAATCAATCTGTCGCCATTTTAGTGTGATCTTAAAAT
>001174-001179_All_comp374_c2_seq39 len=377 path=[30282:0-46 24277:47-70 31671:71-72 24976:73-198 24426:199-301 24529:302-307 24535:308-331 24559:332-344 24572:345-352 24580:353-376]
TTGGAGCCGCTAATCAATCTGTCGCCATTTTAGTGTGATCTTAAAATAAATGGAAAATTA
TTCCAAATGTCTTCGACAATTTACTACCGCATCCACAAACGCTTGGCGTGATTATCCAAC
CAAAAAACCAAATACTTCAATGAATTGTGTAATATTACAATTCATTATTCGTAATTAAGA
CTAATCTAGGACATCTAGATAGTTCTTAAGATCGAAATAATTCTCTCGTGCTTTGGACTA
CTCTATTTAATAGACCTCTACATTTATTTTTATTTTAGACAGACATATTGTTGCATTGTT
AAAACTTGTATTTTAAATTGTATTTCTACAAGACTTGTGTTTATTTAATTTTCAATACCA
ATAGGCCATAGCTAATT
>001174-001179_All_comp552_c0_seq1 len=547 path=[0:0-546]
GCCCTCGATAGCAATCGGCAACTGTTTCTGCGCAGATATCGACGACTACTCAGGAAACGT
GATGCAAACTCGAAGCCTCTTGCTGCTGGTCGCGGGCCTCGCGTTGGCCACCCAAGTGAC
TGGCACCGTGTACGACCGCTGCGGCGTGGCCAAGGCCCTCAGTGCCCAGGGCTTCCCCAA
GGCGCAGCTCAACGACTGGGTGTGTCTCGTCGAGAAAGAGAGTTCGAGGAACACCGCGGC
CAAGGGAGGGCCCAACTCCGACGGCAGCTACGACTACGGCCTCTTCCAGATAAACAGCCG
GTACTGGTGCGGCCTGAGCGGCGCCGGAGGGGATTGCGGCATAACCTGCAGCTCGCTTCT
CGACAGCAACATCGCCAACGACGCCAAGTGCGCCAAGCTGATCTACGCGCGCCACGGGTT
CAACGCCTGGTACGGCTGGATCAACGGCTGCAAGGGACGCTCCCTGCCCGACGTCTCCTC
CTGCCTCTAAACATGTCGCCTTAGCGTCTACGCTACAATAAACTAACGCCACGCAAACAA
AAAAAAA
>001174-001179_All_comp585_c0_seq1 len=796 path=[0:0-795]
TTTTTTTTTTATTTTATACTGTGATGTCATATCACAATTTTATTAAGTTAAATACATTAA
ATATGGCACATTACACATCACAACGCAATTGTTTCTGATTTCGTAGAAATATAAAATATT
GAAGTAAAATGCAGGTGATTATTTAAATTAAGTTTTAACAAATACTGTTACTTGACGAGC
TTGATCTTTGCAATGAAGCAACATTGGAAAACTGATAATTCCTCATTCCAGAGTTTCCAT
TTGACATCATAGGCTCTCACAGGGAATTTCCTAGAAATGCTGAGTTGGTAATCATACGTC
TGCCTCTGATTTGCTTGTACAGGACATGTTGTATAGCTACAGGCATCTGTGTTCATACCA
ACAAAAGGCAGATCTCCAGCTGTATTCGTCCAGAATGCTCGTCCTGTTAGTGTTTCAGTT
GCAGCCGAGGCTGTAAAATCAAACTGTATTGAGGCAGAACGTCCTCTTTTTATTTTGCAA
GGTTTGTTCTCTGAAGCTTCTGCACATGGTGAGATCCGAACTTCATGAACTGTGCAGTTA
GGGGCTGGTGCTGGTTCATCTTCTGAGTCGGGGGGACAGGACTCAAACTGGACCACTTCT
CCCCAAGCAGCGGCAACGAGGAGAAGCACGACGAAGAAGCTGCTGGTGTTCATGGCGCGC
GCTGACAGACGAGTGGCGGTCCTCGGCCTTGGGCATCAATTTACATGCGTTGCCATACAT
CCTTATTCTATTAACTCAAAAGATGTAAGACACAAGATAAAAACATCGCGCTCCCGGTCT
CCGCCTCTCGACGCGC
>001174-001179_All_comp1806_c0_seq1 len=991 path=[0:0-33 1094:34-346 1015:347-350 351:351-990]
CAGTGTTCTGGCATCAACAAGAGAACGCGCATACTCCGGGAAACAATGGAACGCTGGGCA
GGAAGAGTTGCAGTGGTGACGGGCGCCAGTGCAGGAATTGGCGCTGCAATCGTTAAGGAC
CTCGTGAAGAGTGGTATGAAGGTTGTTGGCATCGCCAGACGGGTTGAGAAAGTTGAGGAA
CTGAAAGCTGAAGTCAAGGGCCTACCAGGAACTCTCTACCCTTTCAAAGCTGATGTTTCC
AAGGAAGAAGACGTAAAGAACGCTTTCCAGTGGGTGAAGGAGAAACTCGGCGTTGTAGAT
GTTCTCATCAATAACGCAGGGGTGGCCAGTGCTAGTTCACTGTCAGATGGCCCTGTTGAA
AACTGGCGGAAAATAATGGAACTCAATGTTTTGGGGCTCAGTATGTGCACCAAGGAGGCC
CTCCAAATCATGTACGACAAAGGAGTGGATGACGGTCACATCTTCCATATTAACAGTATT
TCAGGTCATGGGGTTCCCGGCAACAGTGAAAAATTAGGCATTATATTCTACTCCGCTTCC
AAAAATGCAGTCACAGCTCTCACAGAAGGCTTGAGACGTGAGCTGGTACTTAAGAAGAAA
AATATCAGAGTTACAAGCCTGAGCCCCGGAACAGTGCGTACTGAAATCATTGATGCATCT
GGAATCAAAGTTCCGGGTGGATTAACTTCCAAGGAGATGTACGACCAAGGTCCAAGTCTT
GAATCAGAAGACATCTCACAAGCGGTGCTCTTTGTTCTGGGAGCACCTGCACATGTACAG
ATTCACGAAATAACCATCAAACCAGTTGGGGAGGAGTTCTGAAGTCACCAGACAATTCAG
GACAGTGGCTGCTGATGGAACTTTGAATCACATATCATCGTTAAACCTCATAGGAGCCAT
GTTGTGTCTGTGATTAAGCAATGTGTTTAACTTTGTAAAAAGAATAATTTTATTAAATAC
AAATTGATGCAAAAAAAAAAAAAAAAAAAAA
>001174-001179_All_comp346_c0_seq3 len=1734 path=[0:0-905 906:906-927 928:928-1054 1102:1055-1081 4657:1082-1136 4646:1137-1146 1194:1147-1187 4604:1188-1206 1262:1207-1244 4553:1245-1733]
GTGGATTAATAACTCACAGAGTAGGTGTGATATCATTCCTATATAAATTAATCTGGGACA
ATTTCAAGTCAGAACCGACGCATCAAACCGCAAGATGAGGTTGATCATTGCCTTGTGCTT
ATTAGCTGCGGTGCACGCTCAGAAGGACCCAAACGTCTGGGAAAACAGAAGCGCCATCGT
CCATTTGTTCGAATGGAGGTTCGATGACATTGCAGACGAATGTGAAAATTTCTTGGCTCC
TAATGGGTATGCCGGAGTTCAGACGTCCCCAGTTCACGAAAATCTGATAGTTACTTCCAC
CGACAGACCATGGTGGGAGCGTTATCAGCCCATTTCTTACAACATAATCAGCAGATCTGG
TGACGAACAAGCCTTCAGGGACATGGTGCGTCGGTGCAACAACGTTGGCGTCAGAATCTA
CGTGGATGTGATACTGAATCATATGACAGGCACTTGGGATCCAGCAGTTGGTGTGGGAGG
TTCTACAGCAAACACCAATGACTACACTTACCCTGCTGTGCCCTACGAACATAGCCATTT
TCACCCTTACTGTCCCGTTAACGATTATAATTCACGAGAGAATGTGAGAAACTGTGAACT
GGTGGGTCTCCATGATTTAGATCAAACTCAGGACTACGTAAGACAACACCTCATTGACTT
CCTCAACAAACTAGTGGATGCAGGAGTTGCAGGTTTCAGAGTTGATGCTGCCAAGCATAT
GTGGCCTGAAGACCTAGAATACATTTACAACCATGTGAACGATTTGAATACTGAACATGG
TTTCGCCGCTGGTTCTCGAGCATTTATTTACCAGGAGGTGATAGACTGGGGAAATGACGT
AATAAGGAAATTCGAATACAACCATCTCGGAAGAGTTACAGAATTCAGACATGGCGTTCA
AATGGGATACGCTTTCAGTGGACAGTATCCAGTCGCCGCTCTACACACGTTTGATCCTAA
TTGGGAACTCCTAGACAGTGGCGACGCATTCGTTTTTATTGACAACCATGACAATCAAAG
AGGTCACGGAGGTGGAAGTGATGGCATCCTAACATACAAACAACCCAGACAATACAGGAT
GGCAGTTGCCTTTATTCTGGCCCATCCTTATGGCTATCCAAGGGTGATGTCCAGTTTTGA
TTTTGATAACTCTGACCAAGGACCTCCTCAGGACGCAGACAAGAACATCCTTCACGTCAC
AACCAACTCTGATGGAAGTTGCGGCAATGGATGGGTCTGTGAACATCGTTGGCATACCCA
CGTAGCCATGGTACAATTCAGGAATGCCGTTCAAGGAACTGAAATTGAGAACTGGTGGGA
CAATGGAAATAAACAAATAGCATTCTCTCGAGGAAACAAAGGATTCGTTGCGTTTGCTGT
AGATGACGGAGACTTAAAACAAACTTTGCAGACGGGGCTTTCCGCTGGTTCTTACTGTGA
TGTAATTTCTGGTGGACAGAGTGATAATAACTCCTGTACTGGCAAATCTGTCACTGTTAA
CAGTGATGGTACAGCTTACATCGAAGTCTTGCAATCTGACGAAAATGGATTCCTTGCTAT
TCATGCAGAGTCCAAGATATGCTAACGTCTTAGAAAAAACCACAGCATCGTTTCAATTCT
GGATTAATGTTATACGAAGACAACATTTGTATATGTTCACTGTAAATAATATGAATGATA
ATATACATGAAATTATAAATTAAATAAAAAAACTGTAAGACCAAAAAAAAAAAA
>001174-001179_All_comp242_c0_seq1 len=1267 path=[11881:0-1266]
ATTTCTGCGCATACTGTTCTAATCTCATCCCAAAGTGTGTCCAGGTTAGCTGGTCTCCTG
CGGTACACCAGATTCTTTACATTCCCCCACAGGTAAAAATCCAACGGTGTTAGATCTTCA
AAATTAAGTCTTATTTGTGCCATGTTGATATCAAACATTCGCCAACAATGACATTGTTAC
CCTAGCAACCTGGTACATGTTGCCAACTGTTTAACAAATATCACACCACCATTGTACAAA
ATTTCATTCCTGCAGACCCAAAAATGAACTCTCTATGATCTGTTAAAGTGTATATATATT
TTTTGAAGCACTCGAGATATATATATATATATTATAGAATGATACCGGCTACGTATCTTA
CCTTTTGTGAGTTGCATTTCACACACACTCAATTTATTCACAAATATAGCTAATGTGCAT
AGCCTTCATTCATACAAAAATACAGAAAACTTGATCATCCGTGTTTTATGTGAACCTTTT
TATATCGTTGACAGGTTGTTGTGTAAAATGAGTTCCCTAGTGCATCCACCAACAACACCA
ATTTGTTATTTTCACGTCGTTCTCTATCAACTAGATTAATTCATGTAGGTTATATTTTGT
AAATGGGATTTACATACTGTACAGTATCGGAATAAATACGGTAATTGAGAAATTTTAAAA
TGTTCTCCTTTCATGTCACATAATTTATTTACACTCATTACAGATATTATTGCATTGGTT
CCAGTAGCCAATATGACTTACTTGTACATGTACATTCAAGCATTTGGGACTCATTTAATT
TCATAACATTATACGTATATACACTCATGCTAACGAAGAATACTACACAAATACGGTTAC
ACTATTATTTATTCTTAAACCAAAACCCTGTCTTGTGAACTTTTGGTTTATGTGTATTGT
GGGTTTTTCAACGATTATAGCAAAAACAATGTCTAGTTTGGGTATGAGAAATGTATTTGA
AGAGATGATACATGATAATTGCCTACCTATACTATATGATTCAATATCGACCACATATAG
TAAGACCTTATAGTAGACCATCTAGAATTCATTCATTTCTTACAAAATATCGGATAAATA
TTCTCCCCTTATTTTAATAGCTGTTCACCGTCCATATCTTCACAAAACAACTGACAAACA
TAAGTATTTTGACACTATAAAATATTTTTTTAAACTGACAGGGAAGAATGTATGTCTGTA
AACAATAAATCAGAATTTTCATTCAATTGATGTGACTCGAATAGTTTTTTTTTTTTTTTT
TTTTTTT
>001174-001179_All_comp142_c0_seq1 len=4352 path=[0:0-2293 4530:2294-3301 3458:3302-4283 4440:4284-4285 4571:4286-4287 4572:4288-4289 4573:4290-4291 4574:4292-4293 4575:4294-4295 4576:4296-4297 4577:4298-4299 4578:4300-4301 4579:4302-4303 4580:4304-4305 4581:4306-4307 4582:4308-4309 4583:4310-4311 4584:4312-4313 4585:4314-4315 4586:4316-4317 4587:4318-4319 4588:4320-4321 4589:4322-4323 4590:4324-4325 4591:4326-4327 4592:4328-4329 4593:4330-4331 4594:4332-4333 4595:4334-4335 4596:4336-4337 4597:4338-4339 4598:4340-4341 4599:4342-4343 4600:4344-4345 4601:4346-4347 4602:4348-4349 4603:4350-4351]
ACTGGACACAATTTCTTCCTGGCGGTGGGGCAGCAGCCCAGAAAAGAGCAGTTGTTGGAA
GTGACCCTAGCTCAGTGACCAATGGAGTGTACAGTGCAGTTCCTCCCAATATTCCCCCAA
ATCCTATGAGCCCATATTTATCCCTGAAACCATTCCTTCCTGTGAAACCAACTATGGTAC
CTCCTTTTGTAGACCCAAACCTCTTCATTGGAAAGAAAGCTGAACTTCTGAGTAATCTTT
TTGGTACTGGTGTTGGTCCTGGTCCTGCAAGTGCCCCATCCTTTATCCCTCCTTGGGTAT
CAGGAGGTGTGATTTCATCTCCCAGCTTCTTTGACGAGAAGAAAACAACCCTCTTGGGAA
CCACATTTGACAATACTCCCACTGATGCTGCATACTCTTCTCCAGATTCTAAGAGGGCTC
TAACTGAAGAAGAACCAAGCATATCAGCTGCACCCCGCCTTGTTGGAGCACCAGGATTAT
GGGGACCTCCAGCTGGAGTAATTCCTGCACCAAAACCAACAATTGTAGCACCAGGATACT
GGAGCCCCTTCCCAGCTGGAGCTCCTGCAGCAGGACCAGTGCCACCAGTGGTTGATCCTT
CCGTAATGATAGACAAGAAGACAAAATTCCTCAGTGATCTCTTCAACAGCATAAGCGCAT
CTCCAAGTACACCTGGAGTGTCTGAAAGAGCTTTAGTTCCTGATACTGCACCTGCTGATG
CAACTGAAAAGCCAACAATTGTGCCTCCAAGCTACTGGCTTCAATTCATTCCAGCATTTG
CTACACCTCCTCCTCCTCCAACTGAGAAACCCACAATTGTTCCTCCTGGCTTTTGGCTTC
CTTCAATTTCAACAAAACCAGTAGGCATCTTTGGTCCCCCTGTTCCTGTAGTAGATCCTG
CACAATTTGCAGACAAAAAGGCAGCTTTTCTTTCTACTTTGTTTAATACTCTCAACATAT
CAGTCACACCCGAACCAACAACAACACCAGCTCCAACCCTTGACCCAATGGCAGCATACC
AAGAGAAAGTGGCTGATTTCCTCGATAAGCTTTTTGACGCTTTAGTTAATAATGGTACCA
GTGACTCTATAGCAGCTAAGAGAGCCCTGGATGTTGCAACTCAAGCAAAGACTGCTGAAG
ATTTGAAGGCTTTTTTAGGTGAAATAAGTACTGTTGAGGAAAATGCTGCAAAGCTAGAAA
ATGAACTTGATGCTAGATCAGCTTTTGAACGAAGAAGTGCCGATGACACTAATGCTACTG
ATGCCACAGGTCCTTCACAGCTTCCAGTGGATGCCCTCCTCTCTGCTAAAGACAAAGTGA
CAAGCACCATCATTGCAGAAATGGGAGGAATTAAGAACAACATTATGGACACACTAGCTG
AATTGCTGGCAAAACAGAAAGAAGCAGCTGCCACACCTCCACCCACCCCAGCCCCTAAGA
AGAAGCCTGGACCACCCTTCGGACCTGGAGGACCTTTTGGCATGGGAGGACCATTCGGAG
CATGGGGTGCAGCTGCGGCAACAACTACAACACCAAAACCAACTCCAGATCCTGAACCAT
TTCAAAAGAAAGTAGAATTCCTTGGGCAGGTGTTTGACACACTCACACAACTTGAAAAGG
ATGTGACAGAAGCTTTGAACCAAGCTGTAAGTGAAGCTGCTGCTGTTTATGCTGCCACTG
CTGCACCACCAGCAACGCCTCCAGTACCTGTAACTGCACCTGCAAATCCAGCCTCAGCTC
AGATTCAACCTGCAAATCCAGCCATAGCTCAGCAAAATGGTACAACACTAATTGAACTCA
TTAGGAAAAAATTAGTTGAGCTTGCAAATTCCACTGCATCATCATCTCAACAAGTTACTC
AAGAAGTTCCAAAATATGCTCGAGCCATTATACCAGGTAAACCTATGGGACCTCCTTTCG
GTGTCAAACCTATCCCACCTTTTGTTGCTGCCAAACCTCTTCCTGTATTACCATTTGCAA
TGGGACCCCCAACTCCAGCACCCACCATTGTTGACCCATCTTTCTGGATCCCTGATCCTG
CAGCTGGCATTCCAGGTCCTGACTTCTATTTGGGCAAGACTCAAGCTTTCCTTAGCAAAC
TTTTTGCAAGCAAGGCAGCAGCTTCTGCCACAGCTGATGATAGTGATGATGATGACACAG
CAGCCAATAAAGCTCGCAGCATCAAGATGGCAGTGCACCAGGGATACCAAAGCCTACCCC
CAGGCTCTGAAGAACTACTGCAGGCAGGAGGTGGAAGCACACCAGAGAAGCACGAGGGTG
GTGGTTTAAAATTCCAGATCAAAGTACCAGCATACACCAACTAGCACCAGATCAAAAATT
ATTGATTACAACAATGTCATAGCCAGTTATTAAAGCTAGTTTTGATATTTTCAAAATTAT
CATCAACAGTTGCTGCAAGTTAAACTTTTCAAACAAAATAATTTTGAGAGAATTACAGTT
AATGAGTTAATGAATATGGCAAAGTTTCAAGATTTCAAAACCTACTCTTTACTCATACTA
AGAGATTTCAAAGCTAACCATGAATCTACCCTAAAGCATTTAAGATCATTGCATATTGAT
GATATTAGCAATTTAAAATTTGTAATATTATTCTCAGGCGAGATTACTTTTTACAATAAA
TGCATTGTATATGATTAGTGAATTTAAGCTAAATAAGTGTAATTAAGATTTATTTATATT
GGTGGTTGTGGTTGCGAGTAGCCTACTGTAACATTTAAAATTAAGTTATTAATTAGAACA
GAATTCTAGAAATTTTACCTTCGATTTCAGTTGTTGTTTATGATCAGTCACTGCAATTAC
TGGCACAAATATTGTGATTTCATGTCCCAAATACATAACATATTATATTACCCAAAATCA
TTACTTCTTTCATGACATTTGTTCCCAATTTTTTTTCATATCGAAAATAAACTTTCTATC
ATAGATTCTTCTTGTAACTTGGAATGGAAAATCCGAAATAGATATAAAAAATATACTCAT
AATATAAATAAAATTTGTAAAAAATTATACATTTAGAATACTAAATTCGCTATCATAATA
AAAAAGTTCAATTCACATCCTGGATATTGACAAACTGATATGTGATACAATGACTATTAA
GACTTTGTCTTAGACAGATAAGGACAAGAATATATATGTGCATGTGCTTAAATCACGTAC
CATATTAAAATTGTATTATATGCACTATATAATTGTTCATTGCCCAATATTAAGAATTAG
TAAATTCCATAGTTATAGCTACATGTATCAACAACATATTTATCCAGAATTCTGTTCTGT
TACAGGAAAATGCACCTAACAAGATTCCAATGTTTAGCGAGGGGGGACCAAATAACCACC
GCCACCACAACCACCATAACAGAGACTAGATGACAACAGCTTGAGTAAGGGATATACAAA
CAGTATCTGAATTATAGCAACTAAATGTTTTAACTTAAACTTCACTATGTATTAATTCTG
TAATTGATTAGTTCTGGAAGAAAGCTTCTGCAGAATACAACTTTTATATGAATTATTTAT
TATTAAAAATTATTCAGGGATTAGAAATAAAAGTTATTTTTTGTAAATAAGTGTAAATGG
AAATATACATCACAACTGAATGTTTTATAACTTGCTTAGCAGAGTGTGTTTTATAGGCAT
AATTTCCATAATTAGAATATCGTAAATAAGAAAGCACTCCATGGATTTAATTTACTATAG
AGTGTGTGTTTATGACCAGACTGGCGGCAGAAAGTGGAGTGTGATTTAATGACTTGTGCC
ATGTCTTTATAGCAGTAGGATTTGTAGCAAGAGTGTGGGCTCAGTCCGGCCGTATATAAT
ACACACTGTAATTGGATGACTATGGGAGATGGAATTTCTAATCGCACCATACGTACCATT
ATTAATGTTCTTGTCATCGTCATAATCATCATTTCCATTTTACTATTAAAAATTAATAAT
ATAGAACAAATATAACTCTCATAAGACAATAATAGAAGACAGCCAAGTTCAAAAGAACAA
ACAAGCAAAAGGCTGACTACAGGAGTAAACTGTTAGAAAGAAGCTTTCTCATGAACTAAT
GATATGGATATGAATTTGTAGTAATCTTGATTACTAATGAGTTAAAATCTAGTCAGACTT
AGATATCCTCCATGTTACTTCACTGATTGGATTAGGGACTGAAATTTAAGGTGCATGACA
TGGCAATCATCAGTACTGCTTTCATAAATTGATTAGGCACATTTACAATTTTTAATTCAC
CACCATAAACATATTTTCTCTTGAATATATATATATATATATATATATATATATATATAT
ATATATATATATATATATATATATATATATAT
>001174-001179_All_comp142_c0_seq2 len=3344 path=[0:0-2293 3458:2294-3275 4440:3276-3277 4571:3278-3279 4572:3280-3281 4573:3282-3283 4574:3284-3285 4575:3286-3287 4576:3288-3289 4577:3290-3291 4578:3292-3293 4579:3294-3295 4580:3296-3297 4581:3298-3299 4582:3300-3301 4583:3302-3303 4584:3304-3305 4585:3306-3307 4586:3308-3309 4587:3310-3311 4588:3312-3313 4589:3314-3315 4590:3316-3317 4591:3318-3319 4592:3320-3321 4593:3322-3323 4594:3324-3325 4595:3326-3327 4596:3328-3329 4597:3330-3331 4598:3332-3333 4599:3334-3335 4600:3336-3337 4601:3338-3339 4602:3340-3341 4603:3342-3343]
ACTGGACACAATTTCTTCCTGGCGGTGGGGCAGCAGCCCAGAAAAGAGCAGTTGTTGGAA
GTGACCCTAGCTCAGTGACCAATGGAGTGTACAGTGCAGTTCCTCCCAATATTCCCCCAA
ATCCTATGAGCCCATATTTATCCCTGAAACCATTCCTTCCTGTGAAACCAACTATGGTAC
CTCCTTTTGTAGACCCAAACCTCTTCATTGGAAAGAAAGCTGAACTTCTGAGTAATCTTT
TTGGTACTGGTGTTGGTCCTGGTCCTGCAAGTGCCCCATCCTTTATCCCTCCTTGGGTAT
CAGGAGGTGTGATTTCATCTCCCAGCTTCTTTGACGAGAAGAAAACAACCCTCTTGGGAA
CCACATTTGACAATACTCCCACTGATGCTGCATACTCTTCTCCAGATTCTAAGAGGGCTC
TAACTGAAGAAGAACCAAGCATATCAGCTGCACCCCGCCTTGTTGGAGCACCAGGATTAT
GGGGACCTCCAGCTGGAGTAATTCCTGCACCAAAACCAACAATTGTAGCACCAGGATACT
GGAGCCCCTTCCCAGCTGGAGCTCCTGCAGCAGGACCAGTGCCACCAGTGGTTGATCCTT
CCGTAATGATAGACAAGAAGACAAAATTCCTCAGTGATCTCTTCAACAGCATAAGCGCAT
CTCCAAGTACACCTGGAGTGTCTGAAAGAGCTTTAGTTCCTGATACTGCACCTGCTGATG
CAACTGAAAAGCCAACAATTGTGCCTCCAAGCTACTGGCTTCAATTCATTCCAGCATTTG
CTACACCTCCTCCTCCTCCAACTGAGAAACCCACAATTGTTCCTCCTGGCTTTTGGCTTC
CTTCAATTTCAACAAAACCAGTAGGCATCTTTGGTCCCCCTGTTCCTGTAGTAGATCCTG
CACAATTTGCAGACAAAAAGGCAGCTTTTCTTTCTACTTTGTTTAATACTCTCAACATAT
CAGTCACACCCGAACCAACAACAACACCAGCTCCAACCCTTGACCCAATGGCAGCATACC
AAGAGAAAGTGGCTGATTTCCTCGATAAGCTTTTTGACGCTTTAGTTAATAATGGTACCA
GTGACTCTATAGCAGCTAAGAGAGCCCTGGATGTTGCAACTCAAGCAAAGACTGCTGAAG
ATTTGAAGGCTTTTTTAGGTGAAATAAGTACTGTTGAGGAAAATGCTGCAAAGCTAGAAA
ATGAACTTGATGCTAGATCAGCTTTTGAACGAAGAAGTGCCGATGACACTAATGCTACTG
ATGCCACAGGTCCTTCACAGCTTCCAGTGGATGCCCTCCTCTCTGCTAAAGACAAAGTGA
CAAGCACCATCATTGCAGAAATGGGAGGAATTAAGAACAACATTATGGACACACTAGCTG
AATTGCTGGCAAAACAGAAAGAAGCAGCTGCCACACCTCCACCCACCCCAGCCCCTAAGA
AGAAGCCTGGACCACCCTTCGGACCTGGAGGACCTTTTGGCATGGGAGGACCATTCGGAG
CATGGGGTGCAGCTGCGGCAACAACTACAACACCAAAACCAACTCCAGATCCTGAACCAT
TTCAAAAGAAAGTAGAATTCCTTGGGCAGGTGTTTGACACACTCACACAACTTGAAAAGG
ATGTGACAGAAGCTTTGAACCAAGCTGTAAGTGAAGCTGCTGCTGTTTATGCTGCCACTG
CTGCACCACCAGCAACGCCTCCAGTACCTGTAACTGCACCTGCAAATCCAGCCTCAGCTC
AGATTCAACCTGCAAATCCAGCCATAGCTCAGCAAAATGGTACAACACTAATTGAACTCA
TTAGGAAAAAATTAGTTGAGCTTGCAAATTCCACTGCATCATCATCTCAACAAGTTACTC
AAGAAGTTCCAAAATATGCTCGAGCCATTATACCAGGTAAACCTATGGGACCTCCTTTCG
GTGTCAAACCTATCCCACCTTTTGTTGCTGCCAAACCTCTTCCTGTATTACCATTTGCAA
TGGGACCCCCAACTCCAGCACCCACCATTGTTGACCCATCTTTCTGGATCCCTGATCCTG
CAGCTGGCATTCCAGGTCCTGACTTCTATTTGGGCAAGACTCAAGCTTTCCTTAGCAAAC
TTTTTGCAAGCAAGGCAGCAGCTTCTGCCACAGCTGATGATAGTGATGATGATGACACAG
CAGCCAATAAAGCTCGCAGCATCAAGATGGCAGTGCACCAGGGATACCAAAGCCTACCCC
CAGGCTCTGAAGAACTACTGCAGGCAGGAGGTGGAAGCACACCAGAGAAGCACGAGGGTG
GTGGTTTAAAATTCCAGGAAAATGCACCTAACAAGATTCCAATGTTTAGCGAGGGGGGAC
CAAATAACCACCGCCACCACAACCACCATAACAGAGACTAGATGACAACAGCTTGAGTAA
GGGATATACAAACAGTATCTGAATTATAGCAACTAAATGTTTTAACTTAAACTTCACTAT
GTATTAATTCTGTAATTGATTAGTTCTGGAAGAAAGCTTCTGCAGAATACAACTTTTATA
TGAATTATTTATTATTAAAAATTATTCAGGGATTAGAAATAAAAGTTATTTTTTGTAAAT
AAGTGTAAATGGAAATATACATCACAACTGAATGTTTTATAACTTGCTTAGCAGAGTGTG
TTTTATAGGCATAATTTCCATAATTAGAATATCGTAAATAAGAAAGCACTCCATGGATTT
AATTTACTATAGAGTGTGTGTTTATGACCAGACTGGCGGCAGAAAGTGGAGTGTGATTTA
ATGACTTGTGCCATGTCTTTATAGCAGTAGGATTTGTAGCAAGAGTGTGGGCTCAGTCCG
GCCGTATATAATACACACTGTAATTGGATGACTATGGGAGATGGAATTTCTAATCGCACC
ATACGTACCATTATTAATGTTCTTGTCATCGTCATAATCATCATTTCCATTTTACTATTA
AAAATTAATAATATAGAACAAATATAACTCTCATAAGACAATAATAGAAGACAGCCAAGT
TCAAAAGAACAAACAAGCAAAAGGCTGACTACAGGAGTAAACTGTTAGAAAGAAGCTTTC
TCATGAACTAATGATATGGATATGAATTTGTAGTAATCTTGATTACTAATGAGTTAAAAT
CTAGTCAGACTTAGATATCCTCCATGTTACTTCACTGATTGGATTAGGGACTGAAATTTA
AGGTGCATGACATGGCAATCATCAGTACTGCTTTCATAAATTGATTAGGCACATTTACAA
TTTTTAATTCACCACCATAAACATATTTTCTCTTGAATATATATATATATATATATATAT
ATATATATATATATATATATATATATATATATATATATATATAT
>001174-001179_All_comp843_c0_seq1 len=1952 path=[0:0-110 3015:111-132 3067:133-153 3088:154-192 191:193-231 230:232-370 369:371-383 382:384-456 2683:457-467 466:468-493 492:494-518 517:519-718 2500:719-734 3357:735-1087 1086:1088-1097 1096:1098-1699 3652:1700-1757 3670:1758-1951]
GTGGCTTAGCATGTTATTGCACCGAGCTCTTCAATTATAAAATCGAAAAATATTTAAAAT
AACTAATAAATTATCACAGAAAAGGCTTTATTTTGACAAATCTACATGTCATACTCAGTA
CAAAATTCTATTATTTGTCCCTGTATATTGAACCTGTCAGGTATATTGTATTTCTTGTGC
AGAAAATTCTAACAATTTAAAACTGGAAATTTGGGTCTAGTCCATATAACAAACATTATT
GTTGATCAAGAGCCTTATATAGGCATATCGTTTATTTTCTTTTCATTACAGATGTTTGTA
TATGTATCCAGTCTTCATGAACGTTTTATACCATTGGGGAGGGCACAGAACATTTGTGCT
TCGTTTTGTATCGAATCTGAATTGCTGAAGCTTCTTCCTAAAATGTCGCTGCCAACCCTT
CTTCTATTTCCAACATTTACGGATGTCAATGTCAATAGAACAATAAGACCTATGATTGCT
GAACCTCCACATACATAAGCTATAATGTCTCGATAATAGTGTGGACATGCACCACTGGTT
GCACATTTTAAGTCTTCAATGATCATAACTGCTACACCATTGAGGACCTTATCAGCAAAG
GTCACTATGCCATAAACAAAGGCACCATTTTCTGTATGTGGCCCAATCAAATCAGCTGTT
ATACAAAGACTCGATACCATTGTGATTGAACTGCCTGCGCCAAGAAATACTGCAACTCCG
TAGATACAGAATACGAGATATTGCTCTATCATTCCATATCTTATCCAGATACAGCCACAA
ATACTGATCAGTACACCACACAAATAACTCATCTTGCTACCATAGATGTTGTTGAGATAT
TTTATGCCAATAGATGCTATAAATGATGACAGATAGCATACTAAAGGCACGCTGGCGATG
AGCTCTGTACCTTCACTTATTGTTTCATTCAGGTACAGAGGCATATAAACTAGACTTATT
GTCAGGAACAGCCGACTAGTGACATAAACCAATGCAACTTGGAATAGCGTTGGAGATCGG
AAGTAATCCAAAATTCTACTTGTAGCAGGTGGTTCATGATCGATTATTATCGACTGAATA
GCTCTTGTATTCACTTTACGTAAGCCAAAGTGAAAAATACAATTTGTCATTATTCCTATA
ACAACTCCTACTATGACAACATCCCTAAATTTAAATGCATCTGATGGTCCAATTTTATCT
AATCCACTTCCTTTTGTTGCATGAAACACACTCCAAGTTATTATATATACAGTTACACTA
GAACAAACTGATGCTGTATATCTGATGGCTGTGAGTTCGGATCTTCCTTGTTGTGTGGGA
GTCAAGTCAGGAATGAGTGCTAAATGTGATATTTGTACAACAGCCCAACCACATTGGAAA
ATTATGATGAGTGAAGCATAATAGAGAGCCAAAAGCCAGGATGTAGATTTTGGAATTGTA
TCACTGCATCCTGGACATGAAGCGAAGACCATTGGGAATGAAAATAGTACTAGTAAAGAA
CCTGTAATGTGCCAAGCCTTTCTGCTTCCAAAACGATCAGCCATTAATCCCACAATTGGT
GTACATATTCCATCAGCTAGTTGACCAGTGAGTAACATAGCTCCTGAAAGTGCAGCTTCC
ATTCCGAGAACTGTCTGCAGGAATAGTAGAGTATATGAAAACCACATGGCAGCAGAGATG
TCATTGAATATGTGTCCAAGTCCATAGGCTGCTTTAAGCTTCAGAGGTAGATGATGGTCG
CGATGAGATCGGTAAACTGGATTTGATGATACTTCAGTCGAGTGTACAAGTGGCAAATGT
TCGCCATTTGGCTCAACTGTGAAGCTCAGTCTTGTTGCTTTAAATTCTTCTTCCATCTTT
TGACTACTTGACACACTATTACCTATGATGACCTATTCTGCACATTCTTCTCCTCTACGT
TTGGAAGTTTCACCTGTGCACTACCATGTCGC
>001174-001179_All_comp1664_c0_seq1 len=295 path=[0:0-176 220:177-186 230:187-294]
GGCCAGAATAAAGGCAACTGCCATTCTATACTGCTTTGGTTGCTTGTATGTTAAGATGCC
ATCACTGCCTCCTCCATGTCCTCTTTGGTTGTCATGGTTATCGATAAACACAAAAGCATC
GCCACTGTCGAGGAGTTCCCAATAAGGATCAAATGTGTGCAGAGCTGAGGCTGGGTACTG
TCCGCTGAAAGCATAGCCCATTTGGACGCCGTGTCTGAATTCTGTAACTCTTCCCAGGTC
CGTGTATTCGAATTTTCTTATTGCGTCATTACCCCAGTCTATCACCTCCTGGTAA
>001174-001179_All_comp90_c0_seq1 len=6078 path=[0:0-4641 7070:4642-4714 4715:4715-4839 4840:4840-4852 4853:4853-5073 6833:5074-5107 5108:5108-5212 5213:5213-5265 5266:5266-5431 7358:5432-5475 6441:5476-5479 6445:5480-5511 5512:5512-5581 5582:5582-5726 6204:5727-5776 5777:5777-5871 6120:5872-5908 5909:5909-6077]
AAATATGGAAATAATTAGTAGAATAGACCTTAAACAAAGAACATTTATCATAAATTATTA
AGACAAAATTGCATTGATTAATTCACAAAGTAAGAATATTGCTTTCTGGCAACAATATCA
ACATTTAGCATATTTCAACTAAGAGAATAGATACATTGCTACATATGTATATGAATAAAA
TATTTATATTATATAAAACAAAATATGGCAATCAAGAAACTTAACAAAACAATTTAAAAC
ATTCAACCACATTTACTTCAATTCATACTTAAAAATATACTGTACATAGCATTCTTTCAG
TGAAATATTATAGAATAAATGAATATCATGCTCATTCTTATAAATAAATTGATTTCTATA
CGTATCTAAAAATAGAAAATTATTATGGTAACAGTCTTGTATCATCTTTAGCATTTCTAA
TCCAATTTACAGTTAATTTAGATGCATATTACATACAAGATTGAACATTTTCAAATATTT
CATCATCAATAGTTACTGTAGAACTTACAGAATTACAGTGCTCGATTTTTCAGTTTCCAA
TATGTTAGAAAGAAAATTGTCTTTACAAATAAAATTTATACAATAAGTAGTTAATTCAGA
TGCAATATGTACTGTAAATGCAAAAAAGATTCAAAAGTACTAGTACCAATACTACAGATT
TATTATTGCTGAACTTTCCATTCCTTACATAAAGATTACAGACAATTAAACGTTCAATCT
CTTAAAAGATCCAAATTGGATACTCTGACTAGGAATTAAGAAGAAAAATAGATAATACAC
TCTATAAAATGTAAACATTTTAAGGGTGATTGAAAAGTTGTGCAACAATTTCAAGTGCTA
ACAGAGGGATACCCTGTGCCCTCAAATAAGTTACGCACCCAATTTTTTCAGAGTCAGATT
TGAAAATAAATATATTGTTATTATATAATAATATTTATTTAATGTACATACGTAGTCTTT
TTTGTTATTCCAATCCCGAATGTAGCATTCATTAATGTCGCATTTATAAGCCACGGCATG
ATTACTAGTCTCCTCTGCTTCTTTGATGATTTTTAGTTTTTCATTCACTGTGAAAGAGTG
CAATCACATCCCCTTAGTAGACATTCCGAACACTCAAGAAACACTACTATCATAGAATAA
CCGGGTATGTGAATGAACACAGGTATAAAAATTCTCAGGGAGTGTAAATACTGAAATCCA
ATTCTGCAATGATCATGGGTTTATGAAGAATGCCGTGAGGCTAGAAACATGGGGAGGGGT
ACTGAAATAGAAAGAAAGAAAGAACGAGAAATATGATACTCTGAGATGCAAACAGATTCA
TAGAAAAGTTGGTGGAATCCAACACCCTTAAAATACAAGAATTGTAGCGAAAATTAATAG
TATACTATTAGTGGACAGAGTATAATTTCAGAGTCGTGCGAAGAATGATTCATTAAAGCT
ACACACACAAATTTATTTTTGAAGATTTTTCCAAAAATGCCATGCGGTGTATTCGAGTAA
ATATGGTATTTGCTATATGGTATATTTGTTATTCATGCCATGAAACTATACATGCAATAT
ACTGCTTTTATGTTTTGTTTAATATGCTGTCTTAAAAATATATCATCATAAAATTTTGGT
AGCTATATGTTTGTAATTTTATTATTATTTGACTCTTAAAAGTAGTCCATATAATATTTA
GTGCAATATTAAACTCTAGATTGCTTTGTTGAGAGGATCAGTGACAATAGAAGATAGCAA
ACTACTGCAAGAGTGGGTTTCTATATACAGTCATTAATTCATTGAAAGTTGCTAATGTTT
TCTCAAGGGTAAAGTTTTCTTCATACAGAATCTTCATACTAATTATATTGTTTGCTGCAT
TTACTTGAAGGAATCAAATTAATTTGACGGTGCTTTCCATGTTCAATACTCCAAGTAAAG
AGGAATCCAGTACGATTTGAATCTTTGGATCCAATCCAGTTAGAAGTGGGATCAGATTGA
AATTCCATGCTGAATATTTGCATGTATTTTAATATTTTCATCATATTGAATATTTTGCTT
GACGGCCAATAATTGTTTTGGAGTTTCCTTCCAGTGAAAGTCTGTTTTAAAGTTTAAATA
TTTTTTTATTTGCTTCAGACTTTTTTTAAACTTGTCGAAAAAATTTAAATAAATATGAGA
AAATTTTGGACATTGGAACTGGCTTTGTAATTATTAAACCAATGTTAATAAATGGACAAA
CCTTTATCCCAGGAGCGATCATGCTATATGCAACACCATAAGAAGTTGCATGGGAGAATT
TAGACCCCATATCTATTTCTACATGCTATAAGCTTATATTATTTTATGCAAACATTATTG
AGTTACTCCACTAATTTTACAATATATACATTCATCACACTCGGTTTTACAAGTGTAAAA
TCCACCTTTCTAGGTCAGTTTGAGCTTGAAACCATATTCTCAGTGTTGAATGCAAATCCC
TCATCACACTGAAATTATTTTAAATTTGTCACAAATTATTGTCAAATAGAAGTATTGAGA
ACAAAAGAAAAGCAAACAGTAGTACTTACAATAAGAAACATACAAGATAATTTAGATTTT
AACAATGCTCTTGCACAACATTATGTCTACTAACAGTTGTCTCAATTTTCTTCAACAAGT
AGCAGAAGGCATGAAACGGTTTCCAAGTGGCCAGGGTTGTAAACATTCAAACATTAAAAA
CAGAGAATGTAAAAATCCCCGGAGTTAAATTTCTCTGGCACGACTGCTCTTGCGTTAAAG
CACAAATGAGGTCAAAATAATGAAGACGTTTCAATATCTAAGCAAATTTCAATTCACATT
TCAGACTTTTGGAATGACCTATATATATACACAATTATTCCAATGAATTAAAAACAATTA
AACAAGAAGATACAAATGCAGTAGTTAACTGACAAGAGCTATACCTTTATGACAAGATTG
CAATGACAGATGACTGTGATTGGTTGATATTTCAATTAATTGTGTGATTGGTTTGGCATA
TGAGTGAAAAAGTCCACAGCTTTACATCACCTTACTCATATGCTCATTTGTAAGGCAAAA
GAGGGAATTTATAGGGATAATATTACAAATAGTTATTCTAACTTCTTATCCTTCCATTCA
CTGAACAAGTTTTCAATTCATGCTAAGTCGTAGAAGCAATTGTTATAATAGACAATAAAT
GTGTTTATCTGAATTAATAAGTTATCATTCCACATGCCAAATTCTAGAAAACGGATAACA
ATGCTTTCATTTCCACTACAAATTTACAATACACATATTCAAATATTATGTTTCTGTGAC
GTGGTCCCAAGAATAGTTGTGTTTACTCTGGGGTTTGGAGGGGGATAGCAAACATCAGTA
GAGAAATGGATTGGTTGGCTGGTCAGCAGACTATTCAAATTCTATATGCCAATTGTCCCA
ATTACAGCAATGAAGAGAAAATTCTCATATATAACATGAATAACAGACAAATGCAGGGTG
AATCCTGAAGTTCGTACAATATTACAGAATCTGGTTACTGGCATCATAATGGTAAAAAAA
AAAATCATATAAATATACTGTATGTCTGATTTTAGGTTTTCCCAAAACTACGATTCTTGC
TCCTGTAACTGAAACACTTGTGAACGGGGCTTGCATAAAATTCCGTGTTAGTCTCTTGTT
TACATTATGTCGTTTCTAACTCACTAACCCTCCAACAGCACCAACTTAGAAGGGATGACA
GAGAGAGGGTTTGCTTTCACTCATAGTTAGCTATTCATCAATGTTACTTGCTCAATTCAC
ACTTGCACAACCGAGTGCATTGCTGTACATAGTGGGTTATTTGCAAATCTACTCCACGGA
CATTTTCAGGTGAGTAATAATGTGAATATGCATTAATAAACTTACAATATAATTATTGTT
TCGCTTGATATTTAATACACATAACTCTCATAAATTCTATGCTAATGTTGAAATTTCAAA
ATGACAAATTCAGTCAATTTTTAAAATATCATACATGTTTATATGAACTTTTCTCATGGT
AATGATAAAAGTAACCATACCCTGGAATATTGTAGGAACTTCGTCAATCACCCTGTATGT
TCCAGACTGTACATTTACTTACTGTATTTGCTGTGGTGTTTTACTTTAAATAGATATGTA
ACTTATTTTTCGTAGCCTCTAATTTTCGGTACTGGGAAAATAGATAAATAGTGTTGAGAA
AAGAAGTATTGATCGGTTTTAAATTACAGTAGCAGGCACTAATTGAACTAATAAGAATAA
ACCTTACTTCTTAAAACTTATGGAATAGATTTCTCATGCACCAGAAATTGATATAAAACT
TTGACAATATGTTCCTTCTTTTCGTTGTTCTTCTTCGTCATAGATTGTCTGTAACTTTCA
AAATTATCCAATTATTTTAAACACTGCATTTTTAGAATGCTTTATTGTTTAAGTAATACA
GCACATAGTTCATTAAGAATGTAGTAGGATATCTGTATCTTCGATGTCGTCAACATCCTT
AGATCTATGAACAAGTGCAGTGAGATGACTGTGTCGTTGTTGTCTGAGACTTGGAACCAA
CTTTGGAATTGACATGAATAGCTAGCACACCGTCGTCAGCACTTGACAGGATTTCAATGT
AGGCTTTGCCATCACTGCCAACTGTCACTGTCTTGCCCGTGCAGGAACCATTTTCATATG
ATCCAGAAATGACATCACAGTAATCACCAGCTGGCAAACAGGTCTGAAGAGTCTGCTTCA
AGTCATTGTTGAATTCATCATTGAATGCCACGAAACCTTTGTTTCCTCTGCAGAAGGAAA
TTTGTTTGTCTCCATTATCCCACCAGTTGCTCACTGCAGTACCTGCAACAGCATTTCTGA
AGCCAACCATGTTAAAGATTTGTCTCCAACGATGTTCGCACACCCAACCATTTCCGCAAG
TGCCATCAGCGTTGATTGAGGGTGAGATGATGTTGCCATTTCCGTCTTGTGGTGGTCCTT
GGTCAGAGTTGTCGAAGGAGAAGCTGGACATGACTCGTGGGTAACCGTAGGGATATGCCA
ACATGAAAGCTACTGCCATCTTGTAAAGTTTGGAGGTCTTGTAAGTGAGAATACTAGCTC
CTCCAGCACCATGTCCTCTCTGGTTATCATGATTGTCAACAAACACGAGAGCATCTCCGT
CGGGAATGTATCCCCATCCAACACCGAAGTTGACGAGCCATTTGATGGCGTTGTTTCCTC
TGAAAGCATCTCCAATGTCTCTGCTGTATTTGAATTCTGTGACTCTGCCGAAACCTGTGT
ATTCTGTTGAGTGAATAGCTTCTCCACCAAGATCAATGACTTCTTGATAGAAGAAAGGCC
TTGCTCCTGAAGGGAAACCATGATCTGTGTTCAGGTTGTTAACTTTGCTGTAGATGTACT
GCAGATCTGCAGGCCACATATGTTTGGCAGCATCAACTCTGAAACCAGCCACTCCACAGT
CCACGAGATGGTTCAGGTATTCGATCATTTTTCCTCTGACGTAATCGGAGCCCTGGTTCA
AATCATGGAGACCCACAAGTTCACAATTCCTCACGTTACTAGGGTCTTGATAGTTGCTAA
CCGTACAAGTGGAATGGAAATCACCAGGTCCATAAGGAACAGCAGGGTACTGCAAATTGT
AGGTATCGGCTGTTGATCCTCCTTGGCCATGTGCGTCGGGCCAACTTCCAGACATTTGGT
TCAGAACCACATCTACGTAGATCCTGATGCCAACGTTGTTACAGCGACGCACCATATCCC
TAAAGGCATTCTCGTCGCCAGATCTGCTGACCAACTTGTAGGACACAAGTTGATACCTCT
CCCACCAAGGTCTGAAGGGGGATGATATGATTACGTTCTCATGGACTGGCGATACCTGGA
CTCCTGCGAATCCTTTGGGTCCGAGGAACCTTTCACATTCATCGGCGATGTCTGCGAATT
TCCACTCGAAAAGATGGACAATTGCGCTACGACCATCCCAAACGTGAGGATCTTTTTGGG
ATAGCACACCCACCACCAGAACGAGGAGAGCTACCAGAGGGAACAACTTCATCTTGGAGT
CCAGGTATCGCCAGTCCA
>001174-001179_All_comp1050_c1_seq1 len=969 path=[1216:0-331 2340:332-333 1548:334-424 7333:425-497 2232:498-511 1726:512-869 2183:870-871 2086:872-968]
TTTTGAAATTTTTTTTTTTTTCAGGTTTTTATAAATTCTTTATTACTTTATTTATTTTGT
TTCAAACATTAACAAATCACTGATATATCACAAAATAGTACACTGAAACAAAGAGAAGTT
GCAGAGAGCGTGGAAAAAATTAATATAACATTCACACAAACTGTGGTTAAATTGTGTAAT
AATTAGCAAGGCCACTTCATAAATTAGAGTATGTTTCAAAATGTTACTTTTGAGCAATAT
CAGCACATTTTGTACGAACTGAGCACAAAAATAAAATTTTTACTCAAAATAAGGGTTTTA
TATCAAAAGAAAATGCCACTAAATGGAAAACATTTACTTTAACCATCTAAGGATCAGCAT
CCATCATATATGTAGCAACTGAAGAAGCTGAAAAACCAATAAATTGATAGTCATACCACT
AACCACGACTACTAGTTTTGACTTTGCATTCCGTTATTTAAAATAATCCAAATTTCTACC
TTTTTTATCACCAAATACGCAGTCATTGTTTTGATTAAATATAACTTTAAAATCTCACAA
GTGACTTCTTTTTATGACAAAGGAGAAAATTAAATCCCATAAGTATGTAGATTTAAATCT
CTCCACTAGCAAAAGTATTAAAACGTAACATCCTTAGAAGGTTAATAGAATGTAATTCCT
CTGAATCATTCACATTATGCTTCAACCGAGTATAAAATGTTAGCAAAAACAATTATGTGA
AGTTTTACAATGTCTTTAGGCACATATTCTTGCTATAGACACAATACAGTGATTGTTTAA
AGGCATGTTCACACTGAAGGATTTGTTGCTGGGATATATGTCTTGGCACAATAGTGTGTA
ATAATTTGGCAGCAGCTGCACAAGTTGTGGGGACATGTACCTAGTCAATCACAAATGTCC
CAAAATTAGTGGTGATGTTGATACCGTCTGCTTAAAAATTCTGCTCTAGGCCTTTCGTCC
CTCAGGACA
>001174-001179_All_comp177_c6_seq3 len=3963 path=[36095:0-54 105610:55-112 14252:113-916 15056:917-1008 15148:1009-1032 15172:1033-3962]
ACTCTAGGCATGGCGATTGCTTTTCCAGTTTGAACTGGGCAACGTTGCAAAACCATGATT
GGCTGAATCAATTTTTGCGTAGTAAGAAGCCACTCCTCCATGAACTAAGTGACGTGAAAA
GGATAATAGGGGTCTTATAACAACACATGCCAAAGTTATACAAACTTCAAGAAATGACAG
TTATAATGATTGAAACCAACCACAGCATGCTGTGAGACTCACGTCCACCTGCCGTTACAT
ACGTAATCAGCAGGCATGTGGCAGTATCATGCTCCTGGCTTGAAAGGTTAAAGCAACAGT
CCTTTTCTTTTATAAACATGATTAGCTAATTACGCATTTTAATTGAAGTTCATACAAGCA
GACATAATATATTAAATATAAGTTACTTCATGTTTCAATGGTAATGTACAATTTTTACTT
GTAATTTATGAACAAACTTTAACATTATTATGGTCTTTATTACTTTTTCACTGTATAGTA
TATGTTATGCACCAAACCTGAATATAGAAGTGACTGACAGCAATAGAGTAAAAAGGTTAT
ATGAAAATTATGAGCAAATTATAAAATGTTAAAACAAAATTAAAATCAAAATAACAGAGT
TAGAAGCTGCCAGGGACATATTTATGCTACTGATATTTTAAAAATTTAATTCCAGGTGGG
TAAATTTGCCCTGGAAGCTATTAAAGTACCTGTTAAATAGAGATGGTGGTTGAAAAATAT
AAGTATTCATGTTATTTTTTCACTGACATTCCTACTTTATACCTAGCATAATGTAGTTGA
AAAGTGCCTGCTTAAGTATATCTGCTCTGAATGCTGTTGGTTTTCCAACACATCTGTTTA
TGAAAGTATTACAAACAGTTAAGTTTGATTATATTTTAAGGTCATTAACCCTTTGTGAGC
CGGAACATTTTTGTACAATGCTTGCACATCACATTGATACTTTAAATAATGCCATCTAAG
ATCATTTTGATAACTAAAAACTCACTGTTCTTAATAGCTAGTGCCATTGGACGCTTTACA
ACCAAACCTCTAAACTAAACTCCTCAAGACAGACGATAAAAAAATAGTTTATACTGCATG
GCGCTAGGAGGTATATATATGTCCTCGGCTCGGGAAGGGCTAATACTATTAATATTTACA
TTTTGATCATCCACCATATCCTAGAGATTGTATATGGAAACTGTGCAACCACAGGTATTT
CTAATTAGAGAAGGTGCATGCTTAGAAGAGCTTCTATGTCAAATTGTTGCCATCATTAAG
TTTCTTCTGAAAATGTTAATAAAAAAAACATATGGTGCAGGCATTATAATGTTTTCAAAA
CAATTAGTGATCAAGGCTTTAGTGATATGCATGAGCACAGTTTTGATGTGTAATCTCTTC
TTATCTATTTATAAAGTATTTGAAAATATAGTTAAGAAAGAGTCAAAGTTCAATGTTCTG
ATAGAGAGATAAAGAAATATTTTTTTTTGTAAAATAAGATGTTAAGATTCTGACACAAAT
TACATATGCCCAGTTCCCACGCAGTATCACGAAGAAAATGGGCAGCTATGGTTGGTAGCA
AACTTTCGTTCAGAAAACTAGTCTTAATGGCTGCGAGACTATATGTCTAGGCATAAGATG
GAACACCTCCATGTAAGACATGTGAACATGAGACCATCAACCAGCTGATAGCCCTTGGCC
TTCCAAGGGCTGTCGTGCCATAGATTCTTTTGAGTTCAGCGAGAATTTTTGTATAGAATA
GTTAGAATGTTGATAATATCAATGATTTATATAATATATTTTCATAGAATTATAAAATAC
TCGTACACACATCATTACCTTTATTGCAAGGAAAACAATACAGATATCTGAAAAGTATTA
GTGTTTATTTCCAAGAAACAGTTTTAAGTTATACTTGAACCACTATTAATCGACATGAAT
ATGCACGAGTTCAGTATATTGGTAATTCAGTGTGGGCAGAATTTAAAATAAGTACAGGTA
TACAAAATTGATTGTACTTTAATATTTGGCAATTAAAATCATGTTAAGCATATGCGAGAT
GCTGTTGAGAAATTAGTTTCTATAAGCAAGTATATATAAATTAGTCTCTAGTTCATGGCT
GCGCTATCGTGTGACATCTTTGTGAACAATATTCACAATGAGTTAAATTAAATGTGCTTT
CTACTTGAATTTACAATATGTTTAAATTTTTCCAAATACTATCATCAGGGAAGCTATTAT
AATCTTCTGTGAGATCAGAATCAAAAATGTTAACTATGAAATGTCCCTAATACTACTTTT
AAGGAATGGAAAAGATAAACATTATAATACGGGGATGGGATCAAATACAGTGCGTATACA
AACTCTCTCCAGAGCAGAGGCGCGCGAACATTTCCGCTAGAAGCAGTAGTTAAGTTGGTA
CTCACCGTGATCACAACAGATGCTGGAAGTGTTTCTCTCGTTGTTCTAGGCACAATTCAA
CTCTCGTACACATATTTTGGAATACTTTCTCTAAAGTTTCAGTCGTAACTGAGCGCACAT
AATTAGTTATTTCAACCTTCAGTTCTTCAATTGTTTTTGGATTTTTTTTGTACACATTAC
CTTTTGCCGCACCCCAAAAGAAATAATCGGGTGGTGTCAAATCTGGACTTCGCGGCGGCC
AAAGACCTTTACTAATTATTCTCTCCCCGAATAACTGATTTAAGACTTTAAGTGATTTAT
TGGACTATGAGGCGTCGCATTGTCTTGCTGAAAAAAACAACATTGAATTTCGTCTTCATT
CAGTAATGAAAGAAATGGATAAATTATCTGATCAATGTAAACATCAGAGTCGACGGTAGT
GTCGTAAAATAATGGCCCTATAATTCGTGATTTGGATATTGCAACACAAACTCCAATTTT
TTCCGAGTGCAATGCTGTTTCCATCAACGTGAATCTACCCTGCTTCTAGCCGCTACCTGT
TCCCCCGCTACTACCCCCGCTAACCCGCTACTTCCACCTCTCCAAGGACAGTGACTGCTG
CCAACAAAAATACTGTCGCTACAAACTACACCCTTACTCGCTCGCTCTGGAGAGACTTTG
TATACGCACTGTACTTCACAGTCTCAATAAGAAATAAGAGAAGAAAAAAGTGAAATACAT
CTCACAAATAAAAATGAAGGTAGAATTTGAATAATTAACATTTGAAGTAAGCTCCGGCTA
TTAATAATTTGGAGCTTATGAGTAAACTACAAGCCCAGAGGACGACGAAGTCAAGGACGA
CCTGTTGGAAGATGGATCCAGCAGTTATGAATTGGAGCCGGAAGAGATCATTGGTGGTCT
AATCCTTGAAAGATGATGATGATGATGAAGTAAGCTCCCCCTGAAATATTATGTCTACAC
AGTGCACGTTGGTTGGATTAGACATCAGATATACTATAGCGACGAGTCTAGAGTTATCGA
ACGACGATCAATATATTCATTGAATCTTGAAGACAAGTGACTGCCATAGTTCATTATTTA
CGAGGATAGGCAGTGCAGATGCATCTGCGCAGTGACGTCACATTCAATAGTCCAATACAC
ATAACCTATTTCCTGAACCCTGCGCTGTGTAATTATGTCATTAAATTTTCTCTTTTCTCA
TATCATGAGATGTGTTTTAATCTTTTCTTCTTTAGATTTCTTATTAAATACTAAAATGTT
ATAATGTTATTGGTATTACAAAGTTAGTGTTATATGTATACTGTATATTATGGTTTATTT
TTATCTCCATTTTTATATTGGTAATTTTAATAAAAATATACAACTTTGGAAATATATTTT
CTTTCATAATCCTATCCTATTCTGTTTTTGGAAAGAACATTGCGATCACAGTTTTTTAGA
ACAAGAGACTTAAATTTTTATTTCATATATTTTTTATTTGGGGTATGTGGTAGCCTAACG
GTTATGGCGCTGGACTACAAGCCGGAAGGCCGCGGGTTTGATTCCCGATGGTGCCATTGG
AAT
>001174-001179_All_comp271_c0_seq2 len=1095 path=[8:0-465 1419:466-466 1420:467-471 480:472-480 489:481-917 926:918-1094]
TTTTTTTTTTTTTTTCGTGCTAACAACTTTATTTAATGAAAAATGAACACAAGCTCTAAT
TCACAATATCAATACTTTTCATACATTAAAAATTGTGCTCTTGTGCAAATATATAGCTAT
ATTGGTACGAAATACTCATTTCTAATATAAATATCGAAACAATACAAAAATATCAATTTG
TGCAAATTTTCATTGTCTTAGCAATAAGACTTTTTTCAGCTTTATCAAAATCATGTCAGC
ACTGACATCTCTGAACAAATTCAGGAATCAAATTACCTATTTTAGGTTAATTGGGAGCAT
AGGCTGTATTTGTATACAAAAAAATAATACAAAACATGCCTCATCATGAAGTGACCTTTT
TTCCTGGATATTTCAGAAATTTTAAATTCAACTTTAAACAAATTTATACTTAAATACAAA
TTGGTAAGCCATGGATGTACAAAAAAATTTTCTGAGCAATTACAACAAAAAAACATGACA
ATTTTTTGATCTTATATGATGATCACTACAACTAGTTTCCAGTCTTATGTTTAGGAGATG
ATTTGCTCCCATCTTACAAGCAGAATTGCAACTGTTGCAACGCTGTAGCATTTACACTGC
CTTGTATATTCTTGTACATACAATGTCGTCCACTTTCAAGACCATTTTCACTTCATTGTC
TGTGAACTCTCTGTCAATGGTGGTGGTCTTGTCTCCCTTCTGGATCTGGTGAAGCTTGTT
GCCATCTTGCGTGATGATGGACTTCACTTTGCGGCCATCAGGAGTCTCTTCATCGAACTC
CTGTCCAAGCTTGAAGTTGATCACAGAGTTCTTGAATGTGGACGAGGATGAAAGAGTGTA
CTCGCCATTGTTTTCAGTCAGCTCAATCACTGGGCTCACAGAGTTGCCCATCTTCCTGGT
AACCAGACCAACTCCCAAAGCTTTCATGTATTCGTCGAATTTGTCGCTGGTGTCCAGCTT
GTATTTCTTGTTTGTGATGAGAGACATATTGGCAAGTGGTTTGATTTAGCTGCGTCCACA
AGAACCGACTTCAAGCACGTATGTAGCAAGAGTGATTGTTCTGAGCCCTTCCATCAATAT
TTATGGACAATCAGT
>001174-001179_All_comp273_c0_seq1 len=3050 path=[2:0-1393 3093:1394-2378 2381:2379-3049]
TTTTTTTTTTTTTTAAGCTGCTTGAAGCATTTATTATTCAAAATATATCATGAAACACAC
ATAGTAATTACTCTTTTAATACAGGGCAAATATATTTCTCATTTTCATATTTTACTTGAA
GCTGCAGTTTTTAATTTTAAAGATCCAATATACCTGAATGTTAACAATGTATATAAATGT
TATATATCAAATGCAAGGTTCTGACAATACAATGTCTTCAAATATTACCCTGCAATTCAG
CAGGTTGAACACAGTGAAATATTTAACGTAAGTTAATTATTCATTTTACCTGTTAATGGT
ATTGCCGAGAGGTAGAACAATATATATGAATCTTTTATATAATATTTAAACTAGTTAACT
CTTCAATGAGTCAGGCAATACAGAAGTATAAACTGTGAGTTTATAAAAAAACAAATCTAA
TCTAATTTTCAGTATATCTGAAAAGTAAAAATATGTAGATAAATCTTTATTGTTATCTAC
TTTTTATGTCTTTCATGAAAAGACACACCTCAATAACTACTTCTTCAGTGCAATGAATTA
CTCAAAAGAAAGCTACTGAGTTCCGGTATGAATGTAGGTAAGCAATAACTAGAGATCAAA
TTTTATAAGCAATTTCTTTTATACTTCAACATAAAACATAAAATTATCATAATAATTATG
TTTTATTTCATCACACTTCCTTTTAGTCCATGTTCCCCCTTTTTCTTTTTTCAAAATTAT
TTTGTTTCCAACTTTGTTTAATACCAAAAAGTAAGTAAAGGAAATTATCAGTCTACTTCT
GGATCAAATTTCTAGTAAATAAAAGTTTACCAAAAAAATTATACATTTAAAAAACTGGAA
ATTTAGAACGAAAAATTTTGCGCCATATGCTGTTGATTTTAGGAAGTCATTTTCTGATTA
TAAACAAGCTTTGCAATCATATCTAAACAGATCTGAAATGTTGATCGTAATTACTATTGT
TAAAAAATTCTTAAATTGTGAAGAATTAAATGTAAGAATCAGCGTCAATGAATATTTTAA
TACAAAAGTATTTTTTGGCTATTTTTGCCTTTTATGAAGAAAATGTTCGTTTTTGCCTTT
TAAATATGGTCTAGTGATTATTATAGAGCAAAGCTGCTAACAAAATACTTTCATAAAATC
ATTATATGCGTAACAAAATTTCTTTTAGAACATCGTTATGATCTCAGTGTTACATGCAAC
ATGAATTTTTTGCCATGGCACATTTTTCTTACAGATCTGTAGGAGGACGCTTGGCGACCC
ATGCTTTGATAGCAGGCAAACCCAATACTTTCTCCCGCAAAGCCTTCAAATTGGGTTGAT
TGGCCACCAGGTCTTCTTTAGCCATGTGATTCAAATAGTCGAGAATGGCAACGAAGTAGA
AGTCTGCCCATGTCAGCTATGGAAAATAAACAATGCTCAAATCAAAATTGCAGGTGAATA
ACCATTAAAATAGACCAGAAATACACTATATGTATGGATGTCCATTATACAGTCGTATTA
TTATTTTTATTATGCTTTCTGCAAATCTGTGGTCGCTAATTAAGGCAATGAAGAGAAAAG
CGTTTAAGAGCCATTAACCCAGATACCTGTTTTAGTAACTATCAGCATGTGTCAGAGTAC
TCAATACAGCAAGTGTAATCAACAGCAATCGTCAGCATGCATGTACATTGGAGCATAAAG
CAGGCGTAACATTAAATTTGTATTTAACAGCTCAAAGCGTTTTCTTCTACACTCCATATT
ATACTTAGCAGTGAAGGATAGTAAATGTTTTTTACTTCAGTATATTCCCTTTTTCTGAAA
TTTATCATAGTGCAGCTGGAATAGAATACTTTATCCGTGGAGGGCATTACCAGCAAAATC
GACAGCCTATTTCTTGCTTCTGGTGTTTATTGTTCATCAGCACTAATCTTCTGATTATGA
AGGCACTCAAAGAGGAAAATTTTTATTTAAACCAAACAAAAATGATTAAATAACTACTTC
AATAACATTTGAAGCGAGAAATGCAAAACAAGCGTTCTATATATACCCATGAAAGAAGTG
GAATGTACTTTCAAACAAAATAGCATCCTTCCGACACATTACTCTTAGTACATTTATTCC
CCTTTTTTTGGTGAAAAAAGGTCAGTTTAAAATCTGATCTCTAGTGATTACAGCAGGATA
CCTTTTAGAATACTTTCTTAAATAGATGCATAACAGTCTTTGACAAAACCTCCTTATGCG
TCAGAAGTAGGACGCTTAGCAACCCAAGCTTTGATAGCAGGTAGAGCCAATACTTTCTCC
TGCAAAGCCTTCAAATTGGGATGATCGGCCACCAAGTCTTCCTTTGCCATGAAATTCAAA
TAGTCGATAAGGGCAACAAAGTAGAAGTCTGCCCATGTTAGCTTTCCAGCAGCAAGGTAT
CCTCCGTTAGCCTTCACCACTTCATCAAACTTTTTGGTGTAGTAAGGAATGGTTTCCTTC
TTGAGAGGGTCCCATTTCTTCTGCTTTGAATTTTCATCAGCATCATAATGGTAATTAGCA
ATGGCAGCCCTGAAGTCAGAGATGGTGTCGACAATCATGTCGATCTCCAAGTTCTCCCAA
TCATCCTTACCACTGAGGCCAAACTGCTTACCAAGATAGCGAGAAATGGCAACAGACTGG
TGTGTTTGCTTCCCATCAATCTCCAACACTGGTGTTTTACCAAATGGCATGGAAGGTTTC
AACTTAGGCCAATCTCCCTCCTGGAAACGATAATCTTCAAAATCTTTCTCTCCATAAGAC
AGAAGGAAGCGAATTGGCTCTCCCAGAGCCTTCACGGGAAAGTATGTCAGTTTATAAGAA
GGAGCCATCGCGATGAACTAACTTCACCTATTGAACAAGTTCTCAACAACAACTAGCTTC
CTTGCCAAACGCCGAATAAGTGAAGGCAAATCTGCAAACAAAATAAATAAGGCTTTATTA
CGCAACACACATTTGTATAGTCGCAGCAGATTGGCTGTTCACGACTTCGTTAACGTAGGC
AGATACTCTGAGCACCAATCGCCGTTTACCATTTGAGGCGGGATTTTATT
>001174-001179_All_comp500_c0_seq1 len=883 path=[0:0-882]
TTTTTTTTTTTTTATATAAACATTTTTATTTGAGAATAGTACAAGTTGCAATAAATCTAG
ATTCTAAATTCTAAATTTTATTTTTTGGTAGCATTAATAAATTTACCAAGGGCAGCTGAG
CTAGCTCCGACAGTTTCTTCATAACCAGGAAGGGTTTTCTTGACCTTTGTAAACCACTTG
GAGACATTTGAGTAATTGCTGGCGTCAAACCCACAAGTCTCAGCTGTAGCTACGGATACA
GCAACACTGTAGTCAGCAATACTAACATCTTTTCCTGCAACCCAAGGCTGTCCGTCCAAG
TATGTGTCCAGTACTTTGTAAGCTCCTTGTAATTTTTCTAATTTTGCTGGTTCACCAAAT
TTTCCAGTGTAGAATACTGGGTAGTAATAGTCCGCTATTCCTTGGTATAATGAACCAATG
TCAAATAAAAGCCTTTGATTGATAACTGCCCTTTTCTTGGCATCCTTTGGATACAGAGAG
TCGTCTTTGGCATATTTTTCTACGAGATAAGGAAGAATAGCTCGGCTTTCGGAAAGTGCA
AAGCCATTGTCATTTATCGTTGGTACGGTCTGTTGTGGATTTAACTTTTGGTACTCTGGT
GTTTTATGCTCTTGCTTCTCGTAGTCTATATGTTTCATATTAAATTCCAGTCCCAATCTC
TTGGCTAGGAACAACACAGCCGCACAAGGCGGACTTGCAGTCATACAATAAAAATCGATA
GGCATTTTCGTGTATTTCAAAGTTTAAAAAAAGACTGTAAAATGTGACTCTGCACTGAAG
TCAATCTTGGCAGAAAGCCTTCAACTACATCAGTGCAAGTCACTTGCTTCTTTTTATATG
CATTGATCGCTACATCTTACGAATCTCACTACGCAGATACAAA
>001174-001179_All_comp794_c5_seq1 len=2289 path=[14619:0-1707 16349:1708-1737 16379:1738-1945 16954:1946-1960 16602:1961-2288]
TTTCGGGAACATATTTCCCCCCATGTTAAATACGAATTCGCTGTATTTCAGACTCTGTTA
AATGGTGCTTCTACTGTAATATGTTATTTATTTTTCTTTGATTGAACTTTCAGCACAAGG
CTATTTAATTCAATATTAAGATAAGGATAATTACATTTTTCAAGGGATAAACATTTGAGT
GTGCCTTAAACAGAATGATAAGTACAGTTGTATGATTCATGCCATACAGTATATGATTAG
ATACAGAAAATGATTAGTTTATCTTTGAACAAATTTAGAAGAATGATGGGTCTCATAGAC
CGAATACTTTTTGGCATATAGTTCCTGGAGCATCATTTGGATACCACATAAGTAAGTGGA
CAAAGTTCTAATGCTAGATAACTCAATTTATTATTGCTGCAACAACATTATTGCAAATAT
TTATTAAAGATGTGTAATTAATTGTCCTTCACAATAAAAATAACAAAATGTCACTGCCAA
TTATAATTCAAAGGAGAATGCTGTTCCAGCAATATGGGACCCTACTACATTTCAGTTCCA
CTGTAAAATAATATCATAATTTTTTACAAACTGCATAAGAAATCAAATTTCATTGAGACT
CAAGTGAGAAGTTAAATTTTCATTTTATTTTACAAAAATTGAGCAACAATGATTACAAGT
ATTATTATCAAAATAAAAAAACACAACAAAAATATTACACAGTCTTTTTCTTATTTTCTA
TAATTTTCACAGTTTCCCATATTTCTTCAGAAAGTAATGCAGGCTCTTCAAATGCAGCAA
AATGACCTCCACGAGGCATATCACTGAATCTAATAAGTTTTGGATATTTGTCATGCAAGT
ATGATTCTGGTGTGTATGCTATTTCATTGGGAAACATAGCACATCCTGCTGGCACTTGAA
TTGGAATATTGTCTAGCTGCAATCCAAACTGAGCCTTGTTGAATGTCTCACTGTAGAGAC
GCACTGAGGTAGTAATGGATCCTGTTACCCAGTATATCATCACATTATCCAGTAAGTCTG
CCAATTTATATTTCCTAGTCAAACCTCCATCATATACAGATCTCCAGTTTTTGTCTGTCC
AAGTAGAGAATTTTTCTAGAATATAGGCAGCCAATCCAACTGGGGAATCCTTCAATGCAA
CTCCCACAGTATCAGGTTTAGTGGCTTGTAAGTGGAAATATCCCATTTCCAGCATTAAAT
CTGCAAAATGTTTCCCCATAGGAAACATTTTGTCAACATGGGCTTCATCAACAACAAGAG
TTGGCCAAAATGATGCAAACAGTGTTTTCAATGTTGATTTCACAAAGTTAGATACACACA
TATTGGAATGGATACCATGTAAGCTTCCTGGGAAAAGAGTGGCCATATTGTGGACAATAA
TAGCACCCCAGTCTCCACCTTGGGCATAAAACTTTTTGAATCCTAATCTCTCCATTAAAT
CCTTCATTACCACTGCCATCTGTGCCGCACCCAATCCTGGTTTTGAAGCCCCTTCAGAAA
ATCCATATCCAGGCAGTGAAGGTGCAATGACTTCAAAAACAAAGTCCACATTCTTTTGTG
GTGTGGTCAGAAGGGGAATCAATTCATAAAACTCTCGCACTGAGCCTGGCCAACCATGAA
GAAGGAGAAGTGGAAGAACTCTTGTGTTTTTGTCTACTTTCTGTGGCTTGACATGAATGA
AATGCAGATCAAGACCATCCACAATTGTCTTGAATTGTGGAAAACTGTTTAGAAAAGATT
CTCGTTCTCTCCAATTATATTTAGTTTTCCAGTATTCAACAACTTTCTTAAGATAATCTG
TGTTGAAACCATATTCAAAGTTGACGGTTTCCATTGGTGGTGTGAGAGGTGAATGATTAT
CTAGACGTCTTTTTAAATCTTGTAATACCTCATCTGGAACATTAATTTTAAAGCTTCTGA
TGGATTCATCCACTTTCCGAGGTTCAGCAGCACCCCACCACGTACTTTTAAGTTCAGGAA
TTTCTGGTATCTCATTCATTTTGTGAGCTATATAGCCAATGCCAACAGCCGTCAGTGTAA
ATCCGAGAAGAATAAGTTTTCCTAGGAGCCCCATCTTTGGTGCTATGTCACTGAGACTGT
GTTCTTCAGCAGACTCGGCGTGTGTTTACCAGTAGACTTGCTGTTGCTATACGAAGAATC
TGAACGCCCATCTCAATCGGCAGTGGCCCTCGACCCACGACGGCCTTGAAACATCCATGG
AGGTGCTGAGTCAGGTTGCATTACGTAATATTTTTTTAAGTTATCGCGGGCCGTACGAAG
GCGTTTGTG
>001174-001179_All_comp1382_c0_seq1 len=1173 path=[0:0-1172]
AAATACACACACAATAACACACACACTCTCTCTCTCTCTCTCTCTCTCATTTTTCAGCTG
GATAATCCCCAGGTTCAGGCATTTTTGGTTTTGAACGCAAGCCACAAAGAATTTTGCAAA
ATTTTACATAGTCAATCATTGATGTATTATCACGAACGAATACTGGTGCATCCTCCAGAG
CCATTTCCACCTCCTCCTCAGTAAATCTGTCACCCCACATCATCAGATCATGCCTTATCC
TGTCTTCTGAGATCATGCCCGATTCATCATAATCCCATTGTGCCAATGCTTCTCTGAGAA
TTTCCTCTGGATCCAATTCTATGGATTTATAGCCAAGAAGTATAACAAATGCATCAAAAT
CCAAGGGATTCATAGCCTCTGACAACATTCGTTGAATCTCGTCTTCATCTATGTCTGTCC
GACCTAATGACATGTATGTATTCCTCAAATCGTCCTTGTCAATGAATCCATCATTGTTGA
GGTCAAATAGATGAAATGCCTCTCTAAGTTCCTGTATTTTCTGCTCATCCAGCTCGTAAA
GCAAACTCACATCCCTCCTGGTAGCAGCTTTAGGAGCAACATAACTGGGTCTGCGAACTG
GTTCATGATCAACCTCAACTGAAGCGACTGGCTTCAGTGGTGCTTTTATAACAGCTGTAG
GTGTCTCATCTTCATCTTCATTGACTTCTACTGTAGCAATTGGCTTTAAGATAGGTTTCG
GCTTTGGTGGTTCAGGTTCGTCTACTTCAACTTCAACAGATGCTATTGCTTTAGGTTTTG
GCTTTGGAGGTTCATCTGATTCTATTTCAACATCTGCCACCACTTTAAGGATGGGTTTTG
GTTTCTTTGGTGCTTCTTCCACTGATTCCACTTCAGCTTGGATTTTTAAACCAGGTGTCG
CAGGTGCTGTTTCCGGTGTGGTTGATGATTTTCTGCTTCCGGTTTTTTCTTTTACATCCA
ATGAATTAGCTTCCCCTGAAGCTCCTTTCTTCGGTAGGTCAGACTTTTTCACTTCGCTTT
TCCTTTTCTTTGGCTTGTCTTTTGCAGCATCAGCCATTGTTATAGACACGCAGAAATAAT
AGTAGAGTGAACAATGAGGTGATGATGTTACGATGCCATGCAGGACATAGTTGCACACAA
CTGAATGTTGTCTGATTCCAGAATCAAGAGTTT
>001174-001179_All_comp75_c0_seq1 len=385 path=[0:0-93 446:94-120 120:121-168 384:169-183 183:184-384]
GAGCAGCGGAGATGACAGCACCAGTGAGGAATCCGTTCCCGGAAGCGACAGCAGCAGCGA
AGAGTGAAAGTTCTGACTGTGATAAAGGAAACTGCGACCCAATTTTACTCATTTTTATGA
TGAACGGAAAGTATTCTGGTTATTGAGATTCTTACGGACTGATATTTTATGTATACAACT
TTGGAAAGAAAATGGTTTATGACATGTTTATTGTAAATTATTTAAGTATTTAGATGTTAG
TATTTTTTTTAACTTTGTACTGATAGTCATATCTGTCATGTTCTTAATTTTGAAGAAGAA
TTTCTTGTAAAAATCATTATGTTAAAAAAAATAAATTGTAGTTAATTAGCTGAATAAATG
CAGAAACAAAAATAAAAAAAAAAAA
>001174-001179_All_comp1694_c0_seq1 len=3833 path=[1228:0-23 5848:24-56 1377:57-2192 5237:2193-2194 3515:2195-2317 5177:2318-2330 3651:2331-3832]
ACGAAAATGAAGAGGATGGAAACTTGCATGCATGAGGCATATATCATATACTTCATTTTC
AATGACAACCAGACTGTACTGCCTTTGTTCATGTCCGCAGTGTGTCCCAGAAGGCTTGTA
AGCTATAGTCAAAGCTTGCGCACATTGATTGCTAAAGTATCTGGGATCCGGCCTCTAGTT
ATTAACAAATGCACCTTCATTTAAAAACACCCCTCGTATAAAGTACAATCTACCTCATAA
ATATTATAACACCGAGAGAATAAGAGTACATGTCTGTGACGTGTTTTCTTATACAAGTTC
CTGCGAACATTAGAATTGATCCTGGAGGCACATGATAAAGTAGCAGGTATTTTCCTGGCA
TTAACGATTTTTTGATACGATTATAACGGCAACCAACATGACCTTCATATTCAATTAATG
AAACAACCATGCAGCGTACACCATTATAGATAACCCACGAAATTCTAGTAAATAATTGGC
ATTAGAGGATGTAATTTCCTTTAGATGTGTTCAGAAACTCTTCACTATTATATGAACAGG
AATCAACATCCCGAAAGTATTGGTTCTTGAACATAAAAAAGGTTCCGTTTGGAGACTTAA
TTGGTATGGTTGATCAAGGCGGCAATTCTTTGAATAATTTTTAAATGATACTTGTGCTAT
TTGTACGACTTCGTCCCAAAACGCGACGACTTGTGAGTGTATATGAAATGACGAATGAGC
AAAGAGTGGTTTCAGGAAAGCTTCCAATAGTTTTACACATATTGGCAGAAGTGTGTCGCT
CCGGAAGGGTATTCTGAAGGAAATAAAGATATAATTACTTATTTATCTGATATTTACAAA
CTTAAATTTATTTTTTAAAATATTATAATTAAATATATCCAATAAAATAACTACTTTGAC
AATGGGAGTGTTTTGAGATACTATGAAACAAGCTGTAATAACTTAATTAAATTCTTTGTT
GCTATGTTTAATAAAAACTTGTCACATTCTCCACAAATCTATTTTAATACTCCTTTTAAT
TTATATTGTAATCTTTTTAGAATTATAAGAAAATAATTGTTCAGAAATAAAAGTACCGCT
TCTGTAATCAGGATTATTGGGAAGGTACTGTCAATTGAGGCTGCAAATCGGCTATAAATT
TTTTGTGATAAAGGTAAAGAAGCAACACATAAATCGTTGAGTATTGTCTTTATTATAAAT
TCATAGTGTAGGAAATTGTCGTAAGGTGCTACTAATGTCACACATATTTATCGAACATGG
ACTGAGAAAACAGTTCTCAGTTTTAAATGTGGTCTTAAATGTTCGAAACTCATTCAATCC
GTAGAGTTATTATAATATAATTTACAAAAATTGGTACAATGTGAAGACCGTTTAAAACTA
TAAAAATATTCTTTAAGGAAAGTTCTAAAATATTTGTACTATGCATAGGTTACAATTACA
GGCTAATTAAAGTTCCTAGGAATTTTAAATGTTAAAGTAACCAACAAAATGAAAACGTAG
ATCAATTGTAAATTGACAGAATAATGTACCGATAGTTTTATATAGGTCTTCTAATGTTTT
GTTAGTGCAGAAATTTCTACTATAACAAGTTAGGGAAAAATCAGTCTTCCCAAATTCCTT
ATTTTTGCCAACTTGTTAGCAACAAGATATAGTTAAATACCAACAGCTATTTTAAATAAT
CAGCATATTTTTTCACATCCTAAATAACTTCAGAGAAAAATAATAAATTACAAGTATCTA
TGGTGTAATATTAACAGGAAATGTAATCTATACTTTCTGTGATTTGTTTTTAACTGCATT
TAGCTTTATTCAATTATTATATTTTTACATTTCAATTTGAAATGCAAGATGAAACAAATA
TATTTATGAAATTCTAAATTGTACTAATAGGAATATAAAGCTTGTACCTATTTCAGCTCT
TGAATAGTTCGGCCTAGAGCCTCACCTTCCCATGCTTCTTTAATTAGATCAGCAGCTTTC
TCTGCAGCCATTATGATTACTGAAGTTGGATTACAGTTTGGATTGACTGGGAAAAAACTA
GTATCCACAACTCTGATGTTACTAACGCCATGCACCTTCAGTTGATGATCTACAACAGCC
ATTGGATCAGTTACAGGTCCCATCTTGCACGATCCAGCTTGATGGTTTTCTGCTCCAGTC
CTCGTTCTTACAACGCAAGAGAAGTATTCATCGGATCCAAATGTGTATGTCTCACATCCT
GGAACTGGGGTTGTGTCTAAGGTGAAATTGTACTTTTGCATAGCGGGAGTAAAAGCCAAT
TTAATGCACAATTTTATACCATCGACAAGAACATCCACGTCTCTTATGCTATCAAGATAA
TTTGGATAGATGAGAGGATGATCCAAAGGATTTGAGGAGTTTAGCTTCAGATAACCTTTG
CTTAGAGGTCTCACATTCGTTGGTCTCGCAACGATGTTTCTTCTGCCACAGTTTCCTAGT
TTTCCCGTTCGTGTGCATTCACCATCATTGCCCGTTCTTGAACAACCAGCTCCATAACCA
TTGAAGAACACCTGCAAATCGGGTACATCATCCGTAACATATTTTGACTTCATGAAGATG
GTGGTTTGTGTGAGACCAGTGCTTGCAAGAGTTCCAGTTCTGTTGTTGATGAACTGTTCA
AGTTGGTCAAGTGTGAGTGTAGTGGTTTCTGGATCGTCCATGAAGAATCCTATAGATCCT
GCAACGTGGTTCACCAGATTCTGGCCGACTCCAGGGAGATCCACGATCACGTCAATGCCG
ACATCTTCAAGATCTTTTTTGGGTCCTACACCAGACAATAACAGAAGCTGTGGTGAATTG
ACAGCTCCTGCAGAAAGGATGACTTCCTTCGAAGCATATACTTCATGTGTTTCTCCATTT
AAGTCAATATATTCCACACCTTTCGCCTTCTTTGTGACGGGATCGATTAAGACTTTAGTA
ACCTGAGAATTCACCAGGAGCTTAAGATTGTCTCTGAAGTTGACGAATGGCCGTACATAT
GCTTTCGAAGTACTTAAACGCAGGCCTTCAGACACCATCATCTGCGCAACGGCTGCACCA
GTTTGATTCCTACCATTAAGATCTCCATTTCTGTACCCCAATTGTTCTCCTGCTTGGACC
ACAACGTCCGCTAGTGCTGGACGAGATGGAAATTGCTGAACTATCATAGGCCCACTGAAT
CCATGGTATCCAGGATCCACCAATTCTGGATTTCCATTATTTTCTGATTTTATAAAGTAT
GGTAGGGTATCGTCATAGCACCATCCAGGATTGTCTTTACCCCATTCGTCCAGTATGGCT
GGATGAGGCCGGGTGTACATCATGCCTTGCATGCCCGAAGTACCCGAGACCATCTTCCCT
CGAGGCCAATTACAACGACCTCCAGTGGATAGACAGGCGAGTGTCCCTGGTTCCGTGGTG
TATTTCCAGTCCAGATTGGTACCAACTGCCTTCGTAGCGAATGCTGGGACGGACGTAAGA
CTAGGTTCAGGAGGCCCTGCTTCTATTTGTAAGACGTTCCACCCTGCGTTTTCGCTGAGT
CTAGATGACACAACAGGACCAGCCACTCCTGCACCAACCACGATGAAATCATATTGATGA
TAAAGAGGCTTTTCATCGTCTGCTTTTTCACGCCTGCATGGATCTGTGATGTCGCACTGT
TTCCTGAGGATGAACTCAACCAGAGTCATGAAAGTAATGAAACTGGCTCCACATGAATTC
GACAAGAATGACGAATCTTCGAAAGTACAGCTGCAAGTATTGTCTGTTATGCTCGAAGCC
GACGACATCCTGGTGCTTTTTCTTCTTATTTTTTCCCCCCAAGAACGCTTCAG
>001174-001179_All_comp64_c0_seq2 len=660 path=[0:0-547 548:548-659]
AAACAGACCTCGAAGACTCTTGAACTTCCAGATTGCACTCTAGAATTTTATATAACATAG
ATTCCGAGGTGTTGAATGAAAGATATTAAGAATTACAATAAAATTTATTTTATATTGTAT
CTAAAGTATTATAGCACAGTTTTAATGGGAGCAAACTAAATGTTAAAAATGTAAATCATA
ATATTCTTTGTCTCTTTGAATCTGAAACATTCTCGATCCTTCTATGACCTCTGGATTTTC
CAAATTAAACATGAGATAAAATGGCGTTGAAAGTAAATTCAGTGTCAAGTGATAATGATT
TCACCTCGACCCTGAGTGACAAGTAAATAGATAGCAAGATATAAATGCTTCCCTTCAAAC
GAACTCAAAATTATTGTCAGTTATTTTGTGCATCAGAAGACTTGCAATGCTTTCCTTCAA
GACCTACGTAGTGCTCGGCCTTCTGGCTTTCGCCAACTTCTTCGTCCTGGCCTCAATGGA
ATCTACTGACTCTTCATCCGAAAGCGATGAACACCACACTACAACTGCAGCACACCATGT
TTAATTCTAGATACTGACATTCTTCATATTCAACAATTGGCTGCATACCAGAATCTGACA
CTGCATTCTTCCTAAAAATGTCTTAATTCATTTTGTATTTATACTATTAATAAAAAAGCT
>001174-001179_All_comp1509_c0_seq1 len=3109 path=[3991:0-2491 7215:2492-2538 6530:2539-2868 6860:2869-2878 7061:2879-2902 6894:2903-3003 7024:3004-3016 2450:3017-3108]
GGAGAAAAACTAATGGAGTATCTGGTAAGTACAACACTAAATATTCTAAATAGAGGTAAT
GAACCAACCTTCGTGACTTCACGTAGGGAGGAAGTTATTGATATAACGCTAGGGACAAAT
ATAATTGAGAACCTAGTATCAGGATGGCATGTGTCTCCGGAGATTACTTCTTCTGATCAC
AGATACATATGCTTTGAAATCAAAACACAAGTCACTCTTCCAGTGATTTATAGGAACCCA
AAGAAAACTGACTGGGACGGTTATAGACGAGACCTATCAGCACTAATATCGGGTATCTCA
AGGAACATTCGTTCGACATTGGATGTGGAGTTTGCTGTTGAAGAATTGCAACAGTCAATT
CTCCTATCTTATATTGTCAACTGTCAACCTAGGGCAGCTTACTCGCCAAGGCTAGTACCT
TGGTGGTCAAAAGAGTTAAGCAGACTTAGGAAGAAAGCAAGGAAATTATTTTTACTTGCA
AAAAGAACTGGTGATTGGGACTCGTATCGACAAGCCCTCACCAATTACAATAAAGAAATT
CGCAAAGCCAAGAGGAATTCATGGAAGGAGTATTGCCAGGGGATGGAGAGTGTTCCCAGC
AGTGCAAGATTCATGAAACAAATGGCAAACGGTGTACGAAAAATTGTGAGCACAATCAAG
CTGCCTGATGGATCGTACACGCAGTCTGGTTATGAAACGCTCTTGCAACTTGCAAGGGCT
CATTTTCCAGACTCTAAGGTAGACAATGACAGCAATTCTGTGAGGGGGCAACCAAATCTG
GACTACCTATCTTTGGACAGAGAGGATTGGTACCTAATCAGAAAAGTGGTCAATGTCACC
AAAATAAGATGGGCCATTAAATCGTTTGGACCATATAAATCTGCAGGACCTGATTTAATC
ATTCCTGCACTCCTACAACAGGGTATTGATTCAATTCAATCCCTACTTTGTAGTATTTAC
AGAGTTTACATGGATATATACCAATGGCCTGGAGGCAAACTAAAGTAGTCTTTATACCCA
AACCAGGGCGTCCTAGCTATGCCCAGGCTAAGGCTTATCGACCCATAAGTCTCTCCTCTT
TTATGCTCAAAACTTTGGAGAGACTAGTGGATAGGCATATCAGGGATAATGTTTTGATGG
AACATCCATTGAACAAATACCAATTTGCCTATCAAACAGGGAAATCAACAGAAGCTGCAC
TTCATCAGGTAGTCTCGACTATTGAGAAGGCGCTTGAAACCAAAGAAATAGCCATTGGTG
CTTTTCTTGACATTGAAGGTGCGTTTGACAGAACAACCTGTGACGTGGTGTCAAACGCCC
TCTATGAACATGACGTGCCCTCACTACTCAGTGAATGGATACGTTTTGTCTTGAGACATA
GGACGATAACCATGAATCTATGTGGGGAGACGCTGGGGGTGACTACGGCGAGGGGCTGCC
CGCAGGGGGGTGTTCTATCACCCCTGCTATGGAACCTTGTAGTGGATACACTTCTTTGCG
CACTCAATGGTAATGGTTACTTCTCAGTCGGTTTTGCAGACGATATTGCAATAATTATAA
GAGGGAAATTCCCCCTCATAGTTTCTCAAGTGCTACAGATGGCACTTGAGAAAGTAGAAG
CTTGGTGCAAGAGGAATAAGTTAACTGTTAATCCGAGCAAATCAGTTGTGGTACCTTTCA
TCAGGAGAAGGGAGCCTGATCTAATCAGGCTGTCACTCTTTGGTGAGGTAGTGCCATATT
CAACACAAGTTAAATATCTTGGACTTATTCTAGACAAGAATTTAACTTGGAAACAGCATA
TGGAATCGTGTATTACCAAAGCCTACAGAGTCTTTTGGACATGTAGAAGGATGCTTGGTA
AGACGTGGGGACTGAAACCTAGTATAGTGTATTGGATATACACTGCAATGGTGAGACCTA
TATTCTCCTATGCCGCACTTATGTGGTGGCCTAGGGTAAATTTAACGGTGTGCATTAAGG
AACTCTCTAAATTACAGAGGACCTTCTGCATTTCAATCATGGGAGCTTTTAAAACTACTC
CCACTGCGGCAATGGAGATGCTGATTGGGCTCACACCTCTCCACATCTGGATGAAGGCAG
AAGCCATGATCGCCTATCACCGCATTTGTCGTCAAACCAAAGTATATAATACTGGAAACA
TCAAGCATCTCATGCTTCCTTGGGACAGGAGTGTACAACAGATACTCGAAATGGGGACTG
ACATTCTTGAACCAAGATTAAAGTTTGAGTTGAACTTTACTGTCTCTTATCCACAGCGAT
GTGAATGGGAAAGACAAGTGCAACCTAATAAAAATAAAGGCCCAGTCTGGTACACTGACG
GTTCCAAAACTAAGTCAGGAACGGGGGCTGGGCTTTATGGTAATGGTTCACAGATTTCTT
ATAGTCTAGGTACCATAGCTTCTGTTTTCCAGGCAGAGGTTTTTGCAATCTTAGCCAGTG
TAATGGAAAGCATTAAAAGGAGATATAAGAATAGAAATATTCTTATTCTCTCAGATAGTC
AAGCTGCCCTTAAAGCACTTGAATCAACAAAAATCAAATCAAAGCTGGTCGCAGAATGCC
GGGAATCCTTAATGACACTGGCTGAACACAATAAGGTTCAACTTATGTGGGTGCCAGGAC
ATAGGGGTATACCAGGCAATGAGAAAGCAGACGAAGCAGCCAAGCTTGGCAGTGAAACCC
CTTATTTGGGGCCGGAGCCTGTACTGGGAGTATCTTCCAGACCAGTCAGACAGGCTATCA
AGTGCTGGGCTCAAGCAGAACACAAAAAGCACTGGAACTCCATCGAAGGTTGCAGACACT
CTAAGATATTTATTACCGATCTAGACAATAGCAGGGCAAAATACTTGCGAGGATTAAACA
GAAATAAGCTTGCATGGGCAACGGGGTTTATCACTGGACACTGTGCCCTGAAGTCTAATC
TATACAGAATGGGATTGACCAACAACCCAATCTGTACCAGATGTCTGGAAGGGGATGAAA
CTGTTTCCCATCTACTTTGTGATTGCCCAGCTCTTGCAAGACAGAGAGCAAGCATTTTTG
GCAATCACTTTCCAAAGATAGAAGAACTATCGACAGCCTCAGTTAGTAG
>001174-001179_All_comp63_c0_seq1 len=1176 path=[0:0-430 431:431-1175]
TTTTTTTTTTTTTTTTTAGCAGTAACAAAAAGCATGTGTATTTATCATGTCAATGAATGT
ACAGTGATTGAATGGGCGTGATGAAGTTGCAGTAAGGAGATATGTTTACTCCACTCTGAG
AGTGAGACGGTCGGGGATTGCGACCTCGTAGACTGGTTTGTTTCCTTCGCACACCCAGAC
TGAGCCATTGGCTCCCTTCTTGATCATGTGCATCATTCCCTTGGCGACATTCTCTGGTGG
CTGCTTGGGAAGGGAGTCGAGTTCACGACCACATTCTTCACCCCATTCACCTGGCTGACG
GTGGTGAGCCTCTGAGATGAGGGGTGTGTCGGTGACACCGGGGCACATGGTGAGCACACG
CACTCCGGTGCGGTCAAAGTGGAATGGCATGCCGAAGGACCTGCTGATGCCGACAACAGC
GTGTTTGGTGCCGACATAGACGGGGCAACCGGCCATGTTCTGGAGACCCAAAATGGAGGC
GACGTTGACGATGACACCTCCCTTTCCACCCTTGTCCTTGCCCATGTACTCAAGGCCGAG
GAGTGTACCTCTTACGACGCCATTCACGTTTATAGCAATTTGAAGTTCCCATTTCTCGTC
GTTGAGGATTCCTGCGTTGTTGATGACAATGTCCAGAGACTTAAAGGCGTTGTATGCCTT
CTTGAATGCGTCCTCGAACTCGGGAATGTTGGTGACGTCACACTTGATGAAGATGGCTTT
GCCTTTGCCGTATTTCTCGACGAGCTCTTTGACAGCATTCTCCCCCTTGCGAACATCCAG
GTCACATACAGCTACGTGCTGTGCTCCGTTTTCCAGGAGCTGTTTGACGTACTCGAGGCC
GATTCCGGTAGCGGCTCCGGTAACAAGCGCGTTCTTTCCCTTGATGTCCATGTTAGAGAA
TTATTCCTGTTGAGTCGCCGTAGCAGTAGCCTGGAAGCTGCTAGAGAAGAGACTGTGGCT
GATCGTCTGGGCGCAACCACATTTATACCAGATCCAATATGTTACTATGGTAACAGTCAA
TGATATGTAGTGACTTGAAGGTTAGATAAATAGAATTGGCTGATTTTAGTGTAAACAGCC
AAATCGCATACTACGGGCCAAAGGGTTATACAATACGTATCTATCATCGATAGAGCCAAT
CAACTCTTCTTAACAAGCTTTTATCCTCTTTCCACG
>001174-001179_All_comp58_c0_seq1 len=298 path=[947:0-21 969:22-96 860:97-111 144:112-179 1250:180-191 224:192-210 1284:211-234 1300:235-248 1314:249-281 407:282-297]
AACGGATTCCTCACTGGTGCTGTCGTCTCCACTGCTTTTACTGCTGTCTCCACTTTCACT
GCTTTCTTTTGGACAGTTGTCTTGACCCTCCCAATCGCAGGTGTCGCATTTGGAATTCCA
AACGAGAGGTGAAGGACAGACCTTGCAGTATGCTACTCCGTTGCTGCAATGGTAGAACCA
GTGGGCATCACCAGAATGAGGGAAGAATACGGAGAGAGCTGGATCAACTGATGGGCATTT
TGGTGGTTTGCTGTCTTCAGGGCATTCGTTGCTTTCGCTACTGCTGCTGTCGCTACCA
>001174-001179_All_comp58_c0_seq2 len=294 path=[1165:0-12 423:13-108 860:109-123 144:124-191 1250:192-203 1262:204-218 751:219-234 653:235-243 686:244-246 1300:247-260 1314:261-293]
GCTGTCGCTTCCGGGAACAGATTCCTCGCTGGTGCTGTCATCTCCGCTGCTCTTGCTGCT
ATCTCCACTTTCACTGCTCTTTGGGCAGTTGTCTTGGCCCTCCCAGTCACAGGTGTCGCA
TTTGGAATTCCAAACGAGAGGTGAAGGACAGACCTTGCAGTATGCTACTCCGTTGCTGCA
ATGGTAGAACCAGTGGGCATCACCGGAATGAGGGAAGAATACCGAGAGAGCTGGATCAAC
TGAAGGACATTTTGGTGGTTTGCTGTCTTCAGGGCATTCGTTGCTTTCGCTACT
>001174-001179_All_comp779_c0_seq1 len=1257 path=[0:0-277 1589:278-289 290:290-423 424:424-439 440:440-540 541:541-574 575:575-937 1789:938-1256]
ATTAGATCTATATCGAGATGGCTACAAGCAAGTTCAAGGATCCATCCCCATACGTTAAGG
GCCCACAGGATGCTCCTCCTGTGGACTACTTGTACGCCGAGTATTTGAAAAATATCTCTT
TAGATGACAAAGATGGCGGCAAAACGAAGAAGTATCAATTTGCGCTATTCGGAGCAGGTA
GAGCAGGTTCCATCCACCTGGCTACCATAGCTAACCATCCTCGTGTGAACCTTCGATATG
TAGTTGATGATGACAAGAGCAAATGGGCGGGAATTAGGCAATACTGGCGTCTGGATGACA
CTGAGTTCCTCCAGTTCAAGGACGCTGGCAAAGTGTACCAGGACCCTGCATTGGACGCTG
TAGTAGTCGCATCGCCCACCGGTGCTCACGAGGAGACAGTGAAGGGAGCTCTGCAGCATG
GGAAACACGTCTTCTGTGAGAAGCCCGTTGCGATGGACATTGAGAGCTCAGAGAGATGCT
ACCAACAAGCCAGCAAAAGCGGCAAAATTCTCTTCTGTGCTTTTAATAGGAGGTTTGATC
CCGCTTATGGCCTGCTGAAGGACCGAGTGAGAAAGGGAGCTGTAGGGCACGTACAAACTA
TAAAAGTCTGCAGTAGAGATTCACCACTACCTACCATCGCATATCTCAGCACATCAGGTG
GCATATTCCATGACTGCGCGGTCCACGACATCGACATCCTCTCCTGGGTATTGGGTGAAT
ATCCGATCAAAGTGTCAGCCCATGCCTACTCGCACACACCAGAGATCGCGGCCATCGATG
ACCATGACACAGTGGCCGTGGTCCTCACCTATCCCAGCGGGACCCTTGGCATGATCGACC
TCAGTAGGAATTCCACCTATGGCTACGACCAACGTCTTGAGGCATTTGGAGCTCGAGGAA
TGCTAGTCTGTGGCAACGAACGCCCCATGTGTGGCTTGACGAGCGAAGAGGGACTCCGGG
GTACCCTCCAAGAACCCATCTACTTCTCTTTCCCATCCCGCTACAAGTTGGCCTACGAGA
TTGAAATGACGCACTTTCTGAACGTTCTGGATGGAAAGGAAAAGCTGAAAGTTCACGGAC
ATGAGACGCTAGCAGTCAGTAAAATTGCAACGGCTTGTGAAGAGTCAGCACGCACCGGAA
AAACCGTCGAATTGAGTTGGGGACCCAAAGATCTCCCCCCTGAGTGAATGAGCATTGTGA
TATGGTATCTGTATGACGAGCAAAGAAATAAAATTATTTTCATTTTAAAAAAAAAAA
>001174-001179_All_comp6_c0_seq1 len=1228 path=[1:0-222 224:223-266 1894:267-277 1215:278-1227]
GTAAACTATTGAAATGAGGCATGTTATGAAATATACATAATTTACGACTTGGCAATTGCC
ATCATTTAACACACGAAGTCGTTTCATAAATATTCGTTACAATACAACAATAACTCAGCT
AGAAATATTTTATGAGCCATTTTGAGGAATATAAGAGGCAAAGGAGTTGTACCGTCGTCA
GTTCGAAGAGCACTCGCAGGTCTACAACAATGAAGTCGATTTATTTCATCGTTCTCGTCG
TAATGTTGGCACTAGTGTCACTTAGTGGAGTTTCAGGTGATATAAGCTGCGATAAAGATT
CTGACTGTCCAGACAACAAGAAATGCAAAGTCGTCTGCAATAGCATCATGTGCGTCAGGA
GATGCAGAAAATAAACATGTAAATTTTATTGAGAAATAAAGTTTCTACACGAATAGAAAC
ATACTTTCACATAATCCTAAAGAAATTCTTGGAGTGCCTACCTCTTAAAATATAAACATG
GGTATATAAATATGAACCTTCCAAAACACATTAACACATAGAGAAGACAGTGCAAAATGA
AATTGTTTACAATCAAATCGGAAAGATTGCTTCAAACAACAACACTAACATTACAAGAGG
GCCTATTATAAAAAGAAACGCAGTTCTAAAATTAGCTTTGTTACGTTTATGGACTAAACT
AGTGATTATTATGTTATTAATTAACTGTTTGTAATAGAAGTTTAAGAGGCCTTTAGCGTG
TTTGAGTATGGAAATAAAAATAGCCGATATCTCTGCAAATTTTCCGAGCCTATCATGCAA
ACCTGTTAAGGAGATAGATACAGCTTAACACCCCCAAAAAGTGTATTTTGAAAATATTTT
TATTTTGATGCAGTAACTATTTAAGTACAATTTGGTGAAACAATTATTTACATATCTTCA
TTAGTTTCAAAGTTATGATTTAAATCCCAAGACACTGTATTGGTGGAGCAGCTGTCAGTA
GCTAGCGACACGTTCCCTTCATGGATTGTTTAAAGCTCATTTCCCATAAACTATATTTTT
CAAAACTTAATCATTGATAATTCAAAAACTACTTAACAGAATTGAATGGAATTTATTGTG
CATGTTATCCAATACATAATCTAGGGAAATGACCACTTTCTAGATTGTCATGTTATTTAC
TTTGTCAGAAAAAATTATTTTGTAGTTAAAATATTCGTAAAAAGCACTACAGAAATAAAG
AAAAGAAAAAAAAAAAAAAAAAAAAAAA
>001174-001179_All_comp1185_c0_seq11 len=896 path=[28243:0-310 47724:311-734 29040:735-746 28990:747-749 15398:750-775 48098:776-778 48101:779-779 48102:780-783 48106:784-786 48109:787-787 48110:788-788 48111:789-790 15484:791-799 48122:800-804 48127:805-805 48128:806-812 48136:813-829 48153:830-831 48155:832-873 4812:874-877 48312:878-878 48313:879-881 48316:882-882 48317:883-884 48319:885-895]
CTCTTGCTTTGGTCCGCACTGTAGAAGTCTCCTCTTCGATACTTGAAACTTTGTCAGTGT
TATCCTTTATCACCCTACACTACTCACATGCCAGGCAGAAGTATTAATATCAAACTCCCA
GTAACTAATTGAGCCTAAGCAACTACTGTACAACATCTATTGAACAATGCATTTCAGCTT
CTTGTAAAATAATTCCACTACATTGTGGGCTTCCCAAAGAAAAAATATTGTCCAGGGCCG
GTCAGAAATTCCACACGCGTGTAAGCAGTTGCCTGCGTGTAGATATCTGGTCGTTGCTTG
CAAATTTTCCTCTCCGCACTAGATCATAGTTACGTTGGTTGAGATTGTACCTTAAAACGT
AGGTAGAGCCTGAAAGTTATGTAGCAATTTATGCATAAAATCGCACGAGAGGAAGAGTGT
GCAGCAATCGTGCCATTTTACACACTGTGCAAGTTTTGGCCGGCCCAGATATTGACACTT
AAAGTCAAGTAGCAATCTCAAAATAAATAGCCTAATTATACTGTAACTGAATTCCGGATA
AAAAGTTTCTTGAATTATGTCATACATAATATCTATTGACATTTACAGCTATTTGAAATT
TTATAGTCAGGGCAATCCTTATATTACTATACGGATCAGAAACTTTGACCCTGACTTCAA
ATCAACTCCGAAGAATAGAGGCAGCTGAAATGAAACTGCTCGGACCTCTGGCAGGTTACA
CATTCTATGAACACATATGAAATGCTGATATAAATATGACCCCTATCTTGGATACTATTA
AAAACTACCGTTAAAGTTGACATGCACATGTACTGAGAATGCCCTATAACAGACTGCCCC
AAAGGATATTTCATTACAGACCAGATGGAAGGCGAGACATAGGACGACCAAGGAAG
>001174-001179_All_comp232_c0_seq1 len=812 path=[1171:0-362 1534:363-368 1540:369-686 2062:687-736 895:737-792 951:793-811]
TATTATTATTATTATTATATTATTTGAAAAATATGTCTATTATGTTTAGAATATATACTG
TATATAAACTTGAATTTTTATTTAGATAAATTAAACATACAGTATAATTTAATTAAGTTA
CAAAAATAACTTAAGAAATATTAATTATTAATTTCCATGTATTCAAGGATAGAACATGAT
TACAGTCGGTGTAATTATAGCCACTCAAGAGTAAGTTTTTTTGACAAAATATCCCCATTC
ATACTGCTCTTAAGATCTTTATTATTTTGATATAAGTGGGTTTAATATCAAAAACCGAGA
ACAATAATTAAAAATTATTGTTACTATTTAAAACGTAATTAAAATATACTCTACTTTCAA
AGGTAGTAATATTTGCTGTCAAAGATAAAAAGTGAAAATAAAGTTAAGTTTCTTATTTTA
CAATTCTTATTATCAATGTCTGTAATAAGGCCGCAGAGAAAGACAATTACTGTAATTTAT
CAAATTTGCATATTGCTTCAAACATTTCTTCTGTACTCTGATCTTGAATTTAGCTCTAGT
TATATAACCTAGGATATTATTTACAGTTATTCATTTCTTATACGTAACAATATTTTAACC
ACATATTCCTTGATATTACGATATTTTGTCGTTCTTGATAATTCACATCTTCCATCTAAA
AAGTACTAGCGAACATAGCATTATCAAAGTAGTTATTCCCATTGACATTTTGGTGCCGCT
GTTGTCAGTTGTAGTTGTCGTTGGAAGTGTAGTTGTATCATTTGGTCCAGTAGGAGGGGT
ACCTGTCGTCGTGGTTGTTACTGGCGCCTTGG
>001174-001179_All_comp89_c0_seq1 len=1736 path=[0:0-1735]
TTTTTTTTTAATCTAAATATATAATTTGTTAGTTTATTATGTAATATACACGATACATGT
GATACCGGAATTTATTTGCATGCCAGTAATACATGAAAAACATGGTACATTAGTTTCCTT
CTTTATGGAATTTCATTTTAAACTTCGCCTTTGATGGATTTTCTTCTAGGTCTTGCTTCT
TCAAGATTGCTTGCTTTGCACATGGATGGCCAACACACCGTCATCTTCACTATTAAGGAT
CTCAATGTAGGCTTTTCCGTCAGACTGGACAGTCACTTTCTTCCCAGTGCAGGCGCCATT
TTGGAGTGATCCAGATATGACATCACAATATACACCAGAAGGCAAGCATGTCTGAAGTGT
TTGTTTAAGATCTTGACCAAACTCGTTGTTGAAAGCAATGAAACCCTTGCATCCTCTGCC
GAAAGCAATCTGCTTATTGTCGTTGTCCCACCAGTTAGTAACGCCATTACCTTCCACAGC
ATTTCTGAAAGCAACCATGTTGTAGACTTGTCTCCAACGATGTTCACACACCCATCCATT
GTCACACGTTCCTTGCGAATTTATTGCAGGAGAAATTATGTTGCCATTTGAATCGGCAGG
AGGACCCTGGTCAGTGTTATCGAAATAAAAACTGGACATCACTCTTGGGAAGCCATAAGT
ATAAGAAAGCATGAATGCCACTGCCATCTTGTAGAGTTTTGCGTCCTTGTAGGTTAGAAT
GCTTGGGCCTCCTGCCCCATGTCCTCTCTGGTTGTCATGATTATCAACAAATGAAACTGC
ATCTCCACTTGGAACGTAACCCCATGCTTCACCAAAGTTTTTCAAGTATTTGATGGCATT
ATTTCCTCTGAAGGCATTTCCAATATCTCTGCTGTATCTGAATTCCATGACTCTTCCAAA
ATCAGTATACTCAGTAGATTTGATAGCTTCCGTTCCAAGGTCAATGGCTTCCTGGTAGAA
GAAAGGTCTAGTTCCCGAAGGAAAGCCATGTGAAGTACTCAGATCATTAACTTTGCTGTA
GATGTATTCTAAGTCTGCAGGCCACATGTGTTTAGCAGCATCAACCCTGAATCCAGCAAT
TCCGCAATCCACCAGGTGATTCAGATAGTTGATCATTATGTTGCGGACATATGGTGAAGT
TTGGTTCAAGTCGTGCAAACCGTTCAACTCGCAGTTTCGAACATTAGCAGCGGAATTTGT
GTAGTCGGTGGTGCTGATTCCACAAGTAGGATTGTGAAAATCCAGTGGACCATATGGCAC
TCCAGGATATTGGAAGCTATCAGGGTATGCGACATTTCCTCCTTGTCCTCGAGCATTTGA
GAAGCTTCCTGTCATCTGGTTCAATACAACGTCCACGTAAATTCTGACTCCAGCATTATT
GCAGCGATTAACCATATCCCTGAATGCAGCTTCATCCCCAGATCTACTGTTCAGGTTATA
GGACACCAGTTGATATCTTTCCCACCAGGGTCTGAAGGGTGATGTTACAATGAGATTCTC
GTGAATTGGAGAAACCTGAACGGCTCCGAATCCGTTGGGACCTAGAAATCTTTCACATTC
CGCAGCAATATCAGGGAATTTCCACTCGAAGAGATGGACCATAACACCGTGAGCGCTTCC
AGGAACCAAATTTGGATCCTTCTGACATAGTACACCCGCTGCCAAGACCACAAGACAAAG
CAGAGTCAGAACCTTCATGGCGAAGTATTAATGAGTTCATCTCACGCCTCCTTTAT
>001174-001179_All_comp332_c1_seq1 len=2692 path=[1525:0-2447 3973:2448-2471 8412:2472-2478 4004:2479-2556 10459:2557-2587 10481:2588-2598 4124:2599-2629 11040:2630-2631 11042:2632-2670 10537:2671-2691]
GTCATAAATTACTCTCCTTGCACTTGTGCGAGTGGAAGTTAACAGCTCATACTTGATCGT
TTGACGCTGGTGAACGCATTTAAATACACAGCTGAAATGTCGGTCTTCGGTATGGAAGGA
ACCTACTGTAATGCTGAAATGGCTAACTGCCAATGGTCTTCAAATCACTGCCATGGTGCG
TCTGGAACTTCAGGAGCAGGAGTAGTTCTTTTCACAAGTCTCATAGCTACACTTTTGAAA
ACCCAGTGTGAATTAGGAAATCCACAAAACTATCCGGAAGATGCCACGCCTTATCTACTG
GACGAATACGACTTTATAGTAGTGGGAGCCGGATCAGGGGGTTCTGTAGTAGCAAGTCGC
TTGAGTGAAGTAGAAAACTGGAAAGTGTTACTCCTCGAAGCTGGTGGAGATCCTCCTCCT
GTATCAGAAATACCGCGTTTAGCTCCTGAGTTGGAAGGTAGTGATATCGATTGGGGTTAC
AAGACTGAACCTCAAGATGGAATGTGTGAAGGATTTTTGAATAAACAGTGTAAATGGCCG
AGGGGCAAAGTTCTTGGAGGAACTAGTACAATTAATTACATGGTGTATGTAAGGGGCATG
AAGGCAGACTTTGACGATTGGGCAAATGCAGGGAATTCCGGTTGGAGTTTCAAAGAAGTT
TTGCCCTACTTTAAGAAATCCGAGGATTTGAAAGTAGAAAAATTACTTCACCAAAAGTAC
GAGGGTATACCATATCATTCAACAGGTGGTCTTTTAACGGTTGGACGAATAGATGAAACA
AATGATTTAGTACCAACACTCATTGAAGCATGGAAAGAATCTGGATACGAATATTTGGAA
GATATAAACGGCGACAAGGAACTTGGTTTCTATCGTTTTCTAATGACTACAAGAAACCGG
ACTCGCTGTAGTACAGCGAAAGCATTTCTAAGTCCAGCTAAAGCTAGGAATAATCTCCAC
GTAGCAAAGCATGCTCACGTGTCGAAGATTCTAATCAACTCAGAATCGAAAGAAGCAGAA
GGAGTTGAATTTATAGCGAATTCTGGTAAACTGACCACTGTCAAATTTCGAAAAGAGGTA
GTATTATCAGCCGGAGCTATAGGATCCCCACAAATTTTGATGCTGTCAGGAATTGGTCCC
AAGGAACATTTAGAACAAATGGGCGTAACACCAATAATAAAGGACTTGGCTGTAGGAGAA
AATCTTCAGGATCACTTTGCATTTTCAGCTCTTATGTATAAGATTAAAATAAACTCGTAT
ATAGAAGAATCACCTAGCCAACTATTAGACGCATCATACCAATTTCTTATACATAGATCT
GGATATCTCGCAACTCATCCCTTTTCAACGCTTTCTGGTTTCGTCAAAACTAAATCAACT
CCAAAATCAGATAGACCTAATTTCCAGTATCATTTTATTTATATTGCACATAAAGATTTG
GAGGGTGCTAGTGCTTTCGTCAAATCAGCAGCGATAAATGAAAAGACAGGGAATTCAATT
AAAGAAGTTGTTAAAGATTCAGACTTGTTCATGTTTGTTTCTACATTATCGAGACCAAAG
AGTAGAGGAAGAATTATTTTGAGATCGAAAGATCCTTTAGATCATCCTAAGATTTATGCA
GGATATCTCTCTGATGAAGAAGGTAAAGATGCCCAGGCAATGATCGAAGGGATAAGAATT
GCACAAGAGGCAGGAAAAACAAACGTTATGAAGAAAAAGAATGCAACACTTTTGCAACTA
GATATCGAGGCTTGTGAAGACTTCCAGTTTGATTCGGATGATTACTGGCAATGTGCAATA
AGACAACTTGGATCCACACTATTTCATCCTGTGGGAACTTGCAAGATGGGTCCAGCTTCT
GATCCTGATGCCGTAGTAGACCCTGAATTGAAAGTATATGGTGTGAAAGGCATCAGGGTA
GTAGATGCGTCAATCATGCCGACGATAGTGAGTGGGAATACTAATGCTCCAACCATCATG
ATTGGCGAGAAAGCAGCAGACATGATCAAAAGAGATTGGCTCTAAAGCGAAAAATAATAC
TGTACATACTTTCTGAGATCTCTCAGAAATATTAAATGAGTTCACTCAATTATTAGACTT
ACTGAAACTGAAGTTATAATCTCAAAGGTCGAATACTCAAAAAATATGTGCACTCAGTAT
GAAATGATATTTTTGTTAATTATATTATTTTTTCTATCTGTCTAGCTTTAATAAAATACT
TTATTGGTCACTTAATATGAGATTTTACACGATACATGCATCAAGTATGTCCAATAATTT
TCTTTGATATAGCACTGTTCTATTGAAAAAATATATTTTACATAAATTTTAACTGAAAAA
ATGTCGTAATGGAATTATTGTATTTTCAGACAAACACTCTTATGATTGATCTGTTTATGT
TACTAGAAATTATGTTTGGTATAAATTGAACTTGTCCACTACATACGTAGGCTATCCAGA
AAGTAGATTACGTTTTGGAATAAAAAATAAACAAAGTATAGGAAACAAATTTTATTATAT
ACAGATGAAAGCCACACTCAAATTCTACTTTTCTACATAGTCACCATTCAAATTAAGGCA
TTTATCGTAGCGATGTACGAGCTTTGAAATTCCTTCGTCGAAAAATTCGGCCGCCAGATG
TGAAGTCCGGTCTGTGATTTCAGCCAATATTTTTACAACATGCACTACTTGA
>001174-001179_All_comp1308_c1_seq1 len=2704 path=[11906:0-70 11977:71-79 11986:80-89 3339:90-90 3340:91-114 3438:115-139 6759:140-142 3465:143-190 6646:191-232 3555:233-341 3664:342-344 3667:345-419 6518:420-499 3822:500-991 6453:992-1009 4332:1010-2522 5845:2523-2534 5857:2535-2703]
GGTCCAGAGCAACTGGCTCTCCCCATCCCAGTAGATATCGTTCAATTGTATGTGACTTGT
AAACTAAGACAAAAACTTATAACACGTTTGTATGAAAGAAAAACTCAACAAGTTTTTAAT
TATGTCGGTACGTTGATCCTGGTTTTTTTATATAATCGTTTATCAAAATGGTGACACCGC
ATATGAGAGCGCAAAAATGTTGTCCTCAGCTGTATAAACATTAAAACGCCGATGATAGGA
GAAATACTAACAAAATCCTATCAATGGCCTCCCATTTAACATCGCTGGATTTCTTCTTTG
GGGCTATGTCGAAGATAAAGTTTACCCTTCCCCAGTCGGAAAAATTTCTTGATTTACGTA
AGCGCGCTATTGAGAGCATTCCAGAATATATGCTCCAAGGTACTTTGAAAGAAATTGTTC
GTACCCTTGATATCATCACAGGGACAGCTAGAGTTCACATAGAGATGTGATGATGTGGTA
ATCATAATTTGAGTTTTACTTTCATATAAACGTTTTTGTAAGTTTCTTATGCAGTATACC
AGTCACATAAATTGATATTAAGTCCATTCGAAGAGTTCCCTATGTAAATCTACTAATTTC
ATTAATTCTCTGAAATCTTATTCCACTTAATTATTAGCTATCATAGTGGAAATAATTGGA
AATGAGAATTAGTGTGAGATTTACACTTCTCCCAATTTATCTAAACCTGTATCCTTAAAT
TTATTTTAATTATTAAAAAACAATTTGAATTGCCTAAGAAAACTCTTGTTTCTCTTCCGT
TGGTGCAATGATGTAGTCACTCTTTCTGTGCATTTCTTGCATTTCGTACTTTTTACTATT
CTTCAAGTATTTGCGAATAACTGGGCTAAAGAGTTTTGGGTCTTGTTTATCCTCGCTTGG
TGGCGCACAAAATGCACTCACAATTGCTGCCACTACAAACATAATAACGGCTCCCATGAC
GGTGTAGTACAGGAAGGTCACTCGGAACAAAACGAACGGTAGTGGCTTCTGTTCTTGAGT
CACTATTGCTTCCGCTAAAGTAACATTGAATGGACATCCTTCTATAGATGTTGGGAGTTT
AGGATACACCAAACTTCCATCTGCTAAGGATTTTTGGGCACCAAAAACCACACAGCTCAT
GAACACCAGCGAAACGATACTTCCAACCAAGGCTCCCTTTGGTTCTCCTCTGGGATAGAA
CATTCCATAAGTGAAGAGGCCAAACGTAGCTCCCGAAGCAACTCCATTTGTGCTCATTGC
GAGCTGTAAGATGCCTCCTATTTTGTCAACCAGGAAAACCATGACAACGCATACGGCTCC
AATTATGATGACAATAATCTTGATGATATTGCTGGCAACTTTGTCAGATACTTTTACATT
CAGACATGGGCGAACAAAATCTTCAAAAAGCGTAGCACCCAAAGAATTGAGACAACTGGA
CATAGTACTCAAAGCAGCGCTGAATATGCCGGCAACGAAGAGTCCTGGTAAGCCGGGAAT
TGCTTCTGCAATGTCCATTACATAATATGCAAGCAGCTGATCTATTCTGGGTATAATCTT
TGCTTTTAAAGGGTCGCAATCATGATATGTAGCATAGATGAGGAGACCCATAAAACACGA
AATACACTTGATTATTATCACTCCAACAACCAGGAAGATAAGTGATTTTTGTGCTTTTCT
GTAAGTAGGCAGTGATAGGAACCTCTGAACCATAGCCTGGTTTACAGACAGCATTCCGAG
CCATCCTGAAAGTCCGCCGATCACAACGCTCAGGACGTTCATTCGATCAAAAACGGATGT
GCTGGATATGAGAACGTCGAGTCTTCCACCTTCTAGACCAATATTCCATACATTCGAGAA
TCCTCCAATGTGGACAAGACCCAGGATGATGACAACAACACTTGCCAATACCATTGTTAC
ACCTTGTAAGAAGTCGGTCCATACAACGGCTTTTATACCGCCCAACATAGTGTAAAATAT
GCAAATAATTGAAATGATAGGAGTGATGAAATGTAAGTTGACACCAGTAACTTGACTGAG
AGCCAGTGCAGGTACATACATGACTATGGGCACATAGAGAAGAGTTCCAACTGTACCCAG
CACTGACGCCATTATTCTTAACTTGCGGTTGAAACGCTTCTCGAGATACTCAAACACAGA
TGTGACCTGTAGCTCATAGAATACTGGTAGGTATAAATAATTATCCAAGATTGCCACAAA
GGGAGCAGCGAATACCCCCACCCAGTAAAGTGGCCCATATGTGTATATTTCCGGCGGATC
TCCCATTACAGTTATGCCTGATACGAGACTGGCTACTAGAGATACTGCTACAGGTAGTGT
ACTCATGGATTTGCCTCCCAAGAGATATTCATCTGGTGTGTCTTCTTTCTTTCCCCAGAA
CCCAAAATAAATCCCAATGAGAGTGGACAGCACCAGCATGCCTATGAAGAAACTATAGTC
TAGCCACCCGAAGAGCAGCATGTTCACTCCTCCTAATACTTCAGCTGTTTCGTTCAACAT
CTTGTCTTAATTTGGTTGTGGAGTTCAGGTGTCAAGTGGAGGCAGAGCTGATGCTGTCCT
AAGATGTCACTGCACACTGAGGCGCCACTTCAGGGCATCTGAATCTATCGTGTAGATAAG
AAACCATTGCTTCATAACATTTCACACTGTACTGTATTGTCATGCATAATAGTATATCTT
TATT
>001174-001179_All_comp1309_c0_seq1 len=1240 path=[0:0-1239]
TTTTTTTTTTGTTTTTATCAGTACATTTATATTTTACATATATTAAATACTTTACGCAGT
ACAATCAACAAAAACAAAACACACATAAAATGTAAATACAAAAAACGTATGTTGTATTTG
TACAAATGAAAATTTACAGTAACATTTGCGTGATGTAGCACAGTACACATTCACAAAAAC
AATTTAATTGCACAATAACTCGCACACAGATGGAAACGAGCAAACAGCCAAAATTTCACA
CATTTTATGAAATGATGTATGATGTTATTTTACAGAGAAGTGAGAATGATTTCATTCATA
TGAAGCATTAAATAGTTATATTTCTTCAGTCTCATACTCATTCTCTCAATATGCACAGCG
ATGATTAACACAGGTTCATTGATCATTAATTACATAAGCGATGTAGGGATTTTTGTTTTT
CTGGAGTGATTTCCCATCACCAAACCAATGGCAAATGCATCAATTCTTGAATCAATAATG
AATCCAGCTGCTGCGAAAGCACTAAGTTTTTCCAGGAGTTCAGAAACAGGAACTAACAGG
GGTTCCTTAAACCGTTCATTGTTGACATTGGATCTCAGATGTAGATTTTCAGGTTCATCG
CCATTGACTTCCACAGTTACAAGACGCATGGCGCAGTTAGATGCACCTGGGTCCATTGCA
AGCACTGGACCTATTTTCTTAATGGTTCCTGAAAAGCCAGTTGCTTCCTTCAGTTCCCTA
ACTGCAGCAATATCAGGAGATTCATTCTGTTCCACAAGTCCTGCTGGCATCTCAATAGTG
TAGGCCTTGAGAGCTGGGCGGTACTGCTTTACAAGTACAATACAATCATAATGTAGCAAC
CGTCTATAGAAAGCAATGACTCCTACAGCATCAATTTTTGTAGATTCATTTCTTGTAAGT
CTTGTGGCTCCTTCCCACACACGAGGGATGCCACGTTGATCGAGATAAGTGATTCTTGCA
AGTGAAAGCCAATCTCCTTGGCTTATGTTCTCCTCACTAATGAAGTGACAGTTAGTAGTA
ACTTCCTCATTGTTGTTCATGTTGTTGACTGTGTTGATGGTTGTGGTATTCATCTTTGAA
GCTCTGAGTAAACACTGACTGCTTGGGGTTCCTGCAGCTCTTCTTCTACTTCTCAGCTGG
AGGGCGGAGTTGAAGCTATTAGACTATAGCCATATACTGAATCCTGCGACCACACAACTG
CCATTTCCAAATTTTTCAACACGGCACTTATCAGGCTCTA
>001174-001179_All_comp788_c0_seq1 len=1871 path=[0:0-312 1905:313-314 313:315-1870]
CAATGTTATTTATTTAAATCAATTGCTTACTCAAAATATAAAATCAATGTAAATATTTTA
TTAGGCCGCTATTTTAATCAGAACATAAAATATGTCAAAATCCAATAATACATTGTGTTT
TAAAAACACATGAAAGTAAATATTTATCGTTGAATTTGATTGAATGTAATATTGTATATA
AATCTATGGATTGAAATACATCCATAAATTATTAATATTATAGGTTTAAATTTTTTATAT
TATTGTTCATTTTAATTTTTCTTTGAATTCTGAATACATGAAACTTCTTGATGTTTGGAA
ATTAACATTGCTGTTTTTTTTTTTTTTACAGTTTATAAGGCATTTGGATAGTGACAGTTT
TAGTTTCCAGATATTCTTCCAGCGAATCTTCACCCATTTCTCGACCAAGTCCTGATTGCT
TATATCCTCCAAATGGGGTTTGTGGTGTTACAAGATTGTAGCAATTCACCCAGACAGTGC
CAGCTTGTACTTGCTGAGCAAACAGCAGGGCAGTGTTCAGATCTTTTGTGACAATTCCAG
ATGCAAGGCCATAGCTTGTATTGTTTGCTCTTTCAATTGCTTCATCCAGAGTTTTAAATT
TAAGAATACTTTGAACTGGCCCAAAAATCTCTTCTTTAGCAATAGTCATATTATCAGTCA
CGTTTGAGAAAACTGTAGGTTTAATGAAGTAGCCTTCCTTGCCCAGCCTTTCGCCTCCAC
ACTCCAATTTAGCTCCCTCTGCCTTGCCTTTTTCAATCAAACCAAGGACCTTGTTGAACA
TTTCATCATCAACCTGTGGCCCTTGTTCAACACCTTCTGTGAAAGGATCTCCAACTTTCC
TCTTCACAGCCCTTTCAGTGGATTTTTTCACAAATTCATCATAAATTGATTCATGCACAA
AGGTTCTAGATCCAGCAGTACAAACTTCCCCCTGGTTGAAGAATATTGCTTCATGAGCAA
GTTGCACAGCTTGGTCAAGATCTGCATCTCCGAATATGATTAGAGGACTCTTTCCTCCCA
ATTCTAGAGAAACCTTCTTCAGATTTGATTTGGCTGCATCTTGCATGATTATTCGACCAA
CCTCAGTGGATCCAGTAAAGGCAACTTTGTTAATATCATGGTGCCTTGTAATGGCAGCAC
CAGCTGTAGGACCATAGCCAGGTACAACATTAATGACACCATCTGGAATGCCAGCCTCTT
TTGTGAGAGCAGCAAGATGCAGTGCTGTAAGGGGAGTCTGTTCTGCAGGTTTGAGGACTG
AAGTACAGCCAGTAGCAAGAACAGGAGCAATTTTCCAACAAGCCATCATGGCAGGGAAGT
TCCATGGGATGATTTGTCCAACAACTCCCACTGGCTCTTTCCTTGTGAAAGAAAACAGTG
GGCCATCAGCGGGGATGGTGTGTCCATGAATTTTGTCGCACCAGCCAGCATAGTAACGAA
GAGTATTGACACAAAGCATAATATCAATAATAGCACTTTGCAGAGGTTTTCCATTGTCCA
AACTCTCCAATGCTGCCAAAGTTTGCGTATCACGCTCAACAAGATCTGCCAACTTGTTGA
GAAGTTTCCCTCTCGCTGATGCGTCCAACTTCCTATATGGAGATCCAATTTTGAATGCTG
CCTTTGCTGCAGCAACCGCCCGATCTATATCAGCCTTGTCTCCTTCAGCAATATCTACTA
TCTTTTTTCCTGTTGCGGGATTTATTGTGGGAAATGTCTTGCCAGAAACTGAATCCACGA
ATTCATTGTTGATGAAGATCTTTGTGTAGTTTACTTGAGGGGGAGCCATGATAATGTAGA
AAAATTGCCACTAACAACACTGCAACTGTATTACAACACAATACGTATTGCTCTGAAGTA
TCTTTTCAAGC
>001174-001179_All_comp1127_c0_seq1 len=1537 path=[0:0-1536]
TTTTTTTTCTGGCTAAGTCAATATTCAGATCTTTTTAATATACCCATATAGAAATGGGAT
GAATGATAAACTTCTTCTCAGAATGAAAAAAATGATAACTTCTGGACTTCAACATCAATA
GAAATTACCGTATAAACTTTCGTAATAGTAAAATGAATAACATCGTTGAATTACTCAAAT
TAAGTGCTTATATTTTCAAAGTTGTCTTAGGTACAATTCAGTTTATGGCTTATAGACTCT
GATGTAATCAATTTTCAGGGCTGCATCCTCTCCATGCCAAGTAGGAAGCCATTCACTACG
ACGTTCCCAGAAGTCCTTCTGTGGATGGCCATCCCAACTCCAAGGACGGTTGCCAAGACC
ATCGGGGAAGAAGTTGCCTCCAACAGCCACATTAAGTACAAATTGGAACTCTTTATCAAA
AGGAGCCATCCAGTTTCCACTTTGCCAGATGTTTGTGCCACCAGGATTGTTTTGAAATCC
ACCAAAGTACCAGAAACCATTTTGTGGAGCCCAAACAGTTCCAATTTCTTGATTGTCAAC
AGTGAAAGTAATACGGTTGTCTACCCAATTCAAACCAAACAAATGGAAATCATCAGCAAA
ATCACGTCCTGTGTTTTGTACACTCTTTTCCCAATGGGTTCTCCAGTAATTGTTATGACT
AGCATCTGGACCCCAGTGAAGTGTTGAGGCCACTCGATCAACACCTTGATTTACCCCATT
ACCATCATAGTAATTCTTGTTGCCCTTGCTCTCAACAATGTCAATTTCACCAGATCTGGG
CCATCCACCATATACCCAATCTCTTGGTAACATCCACATTGCTGGCCAAAGCCAATCTCC
TCTTGGCAACTTAGCTCTTATTTCGACTCGCCCATATTTAAAGGCAAAGTTGCTTGTAAT
TCTAGCAGATTGAAGAGGATGAACAATATCTTGCCCAGCAGATGATTTGCAGGGATCCAT
GTTACAGTCAGGATAAGACAAACTGCCATGGTACAAGAAGTCATCTCCATATTCTGCAGA
AGTCCAAGTAGGTTTGATGTACAAGACTCCATCTTTCACATAACTGTTTCTTCTGTCGTT
ACGATAGTATTGGAACTCAGCATTTCCTCCATCCCAAGCTGTAACTAAATGCTTCCATTC
ATTCAGATTGAAGTAGTCAAATTCATCCTGCCATATGAGAGTTTCTGAAGAAACTGCTCC
ACACAGGAATAAAATAACTGCCACCGTCAGCAATGTGCCCATTGTACCTGATAGAGTCTA
TGAAGCCAATGGGAATCTAACACTGAGTGATGTATCAGTTACCTCGGGGTACTTAAATAC
TGCCCCTCGATGTTTAATTTAATCAAGTGACAGGATTTTCTCAATGGTAATAACAAACTA
ATATATCACTGAATGATTTATCACCCATATGTTAAATCCGTACTAAATATAACATGCATA
TGCGCTCCACACTTCAAATAGCATTTATCACATTTCAAAGTCGGTACCAGTTTGTTGTAC
TATTTGTGCTTTTGTAGCAATTCGTATAATCATGTAG
>001174-001179_All_comp1069_c0_seq3 len=792 path=[182:0-51 873:52-74 896:75-75 897:76-240 1816:241-306 1910:307-321 1144:322-504 1743:505-506 258:507-606 2999:607-624 3018:625-647 399:648-650 402:651-673 426:674-791]
AACAACCGGGTGTTTTTCATTACGTCGAAGGGCAGAGGAATGCATTGCCATGGACGAACG
TCACATTGATCATCTGTAGACCGCGCGACTCGGTGCATTTATCTTCTACGTTACCTAGGG
CTGGGGTAGTGCGAAGCAGGTGTACTGACCTTCGACGTAAACAAGAACACAGACCCCGCC
AACAGCTGTACAGTCAAAGTATAAGAAATGCCTCGATGAAATGAATCATGATCCTCGACT
GCAGAGCGATGCCAACATACTCTTCTTTTCACAGCAAGGAATTGCAACGAACAACTATGT
ACATACGTAAATTGTCATCCTGATCGTTGTACCTGGCACTACACAACGTGTACTTACGAC
AAGCGAAGTCACTCTGAGTGTCTTCAGTTCGATGCACGTTACAGTACTGGGGTGGGCAGG
TTTACAATGATGTCATGCTCTATAGTGCGGGGTATTCGTAACCTCAAGTCATTTTAACTG
CACCGAGTCGCGCTGTCTAATCATCTGCTATGAATGGACGCAACTTGAACAAGTGTACAA
GTTGCAGAAAGTAATGAGTTTCAGCCGCTATGAACAGGTGTACATAACTCAGAAAGTATG
CGTTTCTAGACCAAGTTTATGGGACTTTTTTCTCTTATTTCGATGGGCACCACCACCTCT
CAAAATATTCGACACTTTTTTCGAACACCCTGTATATATATCATAAAACCATAAATATCA
AACAATAGTTAGCAGTGTGTGCCAGCTAATTAGGAACGTTACTTGAGTGAAGATACAGTA
TCAGGCCTTGAA
>001174-001179_All_comp133_c0_seq1 len=701 path=[7297:0-700]
AAGCAAAGACTAACTACTATAAAGATTTAAAGCAAAATTTCATATTCCGAAGCTGTGGCT
TATCAAATTATTGAGTATATACTGAGCCATCAAGTATTTGTCTGAGTGTTGAAAAAATAA
TTGCACACTTCTGTGAAATCAAGTTGCAACTCTTCATTTTATAGAAGGCTGTAGCGTAGC
ATTTGAACAGTTAACAGAGTTGTGAGGAATCGAACGCACCCAAGTTTCCCACTCGTGTAT
TTTCGTATACCTACACATTCCTTTTCCGGTTTAGCCACACGGTGAAATCATGCCTCTCGC
GAAAGATCTCTTACACCCTTCACCAGCTGAGGAGAAGAGAAAACACAAGTTAAAGCGACT
TGTGCAGCATCCAAACTCATATTTTATGGACGTCAAATGCCCTGGTTGCTATAAAATTAC
AACAGTGTTCAGCCATGCACAGAGTGTAGTAGTCTGCGCAGGATGTTCAACAATTTTGTG
TCAACCAACAGGGGGTAGGGCGAGACTTACAGAAGGTTGCTCGTTTAGAAGAAAACAACA
TTAAGTTGAAACCCCCAAGATGAAGCCTTTAACATACTTTTGGGGAATTGATATATTTAA
ACAAATTGTGCATACGTTATACAGCATTGTTTGACTTTTTTTAATACTGTACTTGTGAAT
TTGAGTTAATAAAAGGCTCGTCAACGGGAAAAAAAAAAAAA
>001174-001179_All_comp247_c0_seq3 len=4550 path=[0:0-2990 3018:2991-2997 3025:2998-3036 3064:3037-3045 3073:3046-3283 7544:3284-3284 3311:3285-3510 3537:3511-3513 3540:3514-3526 3553:3527-3692 6114:3693-3978 6400:3979-3980 6402:3981-4041 7201:4042-4082 6508:4083-4135 6561:4136-4162 6588:4163-4253 6679:4254-4549]
GTTTATTTACAATTTAATGTTTACGGGTATTGTCCACGCTTAAGTAATCACTGACATAGA
CTTGGAAAATTAAACAACTACAGTAGAATCAGTTTTCAGTTCGTTATTATGTGGAAAGCT
GGTGAAGAAGTAATTGCTGGTTAAAAGAAGGAGTTGGTAGCGATATGTCGCTACTCATGA
TGCAACTCCGAAGCAAATACCACCAAGATCATTGGTAAACATTTGAGACAAGAAAGCTGT
ATATCACCCAAGAAATTAGTTCAAACATGGAGATGAGGAATTAACGATAGGCGACTGGTG
GAAAAGCAGAAGAACACCAAGTGTCAATGCCAGTGCTGGAGTGGCATTTAAACAAGACGG
ATCTCTCATCAAAACGGAGACTTCTGATAGCAACGGAATTCAACTTTTAGTGCTCCCAGA
TCTTTCGTTCAATCAATTAGAACATTAAGTTGAATTCCTTCGAAAATTCCACCCAAATTG
TATCAATCTTCAAGTTCCTCTAGATTCGGTAACATAAAGTGTTAAGATCTTTGATCAAAT
TAATTAAAATATCCTGAACATATTGTGTATGATAAAACAAATCATAAACAAACCATTAAG
ATAGTATACAAATGTTATTTATATTTTATAAATTATAAAACAACCAGTACGGTATATTGT
TTGACGAGTCAAAGTGATTTTATGTTCTTCAAAACTTTTATTGCAAAGTGATGGAATCAA
ACAATCATAATAATCACCAAGGCAACAACGTTAATGCCACTAACAATACTTCTGAGAAAG
AGAAGATATATCCACCGAAGGACTTTGAAGACTTGTACAGAGATCATCCACTGACAGATG
AAACTACTTGTGGAATTGGACCATTTCGCGGACCATGGCTCCAAAAATTTGCAAACAAGA
AGGCCTATGTGTTCCTCTATGGACTTCTGGGGTGTACTTTTTCAGCCAGTTATGCTTACT
TCAATGGCACCATTACGACACTAGAGAAGAGATTCAAGATTCCCAGCAGAACGACAGGTG
TCATTACAGTAGGCAATGACATTAGTCAGCTTCTTGTGTCTATTGTGTTGAGCTATTACA
CAGGGAGAGGGCACAGGCCGAGATGGATTGCGCTGGGCATTTACACAGTGGTGCTGTATT
GTTTGATGTCTGCGCTGCCACATCTTCTCTATGGACCAGGAGAAGATGCTCTCGCTCTCA
CAGTCGAACATGGAGGTATTGTGGACCTCAACACCACGCAAGAGGTCATAAAAAGGGAGA
AGATGAAGCTTCTCTGTGGATCAAAAGGTGAAGGAGGAGGCTGTGAGAAATCAGACGGCA
GTTTCTGGCCACCAATGATTCTGTTCTCGGCCAACTTCGTTGCCGGAATTGGAGGTACTC
TCTATTACACCCTCGGTGTCTCATACATGGACGACAACATACAAAAAGCGAAAACTCCAG
CACTCATCAGTTTCTCTTACTTCTTAAGAATGTTGGGACCAGCAATAGGATATGCACTGG
CCTCTGTGTGTTTGAAGTTTTACATTTCACCATCTCTCACTCCTACAATTGGTACAGACG
ATCCAAGATGGTTGGGAGCTTGGTGGTTTGGATGGATTATTATAGCCATTGTGCTGGCCA
TCCTCGCAGGACTGCTAGCACTGTTCCCAAAAACTCTTCCAAGAGCGGCTGTGAGAAGAA
TGATGGCACAGGAAAAGCAGAAACAGAAGGACGTGACAAAAACGGAAACTGAAACAACTT
CTATATCAGATATGATGAGTACATTTTGGAGGCTGATAACGAATCCAACGTTGATGTGCA
ACAACCTAGCTTCCGTGTTTTACTTCTTGGGTTATATGCCTTACTGGGTGTTCATGGCGA
AGTACATCGAAACTCAATACAGACAATCTGCATCTACCTCCAGTCTTATCACAGGTACTG
TCGGATTGGTGTTCTCTGCCTTCGGAATTCTGATCTCTGGTCTAATCATCTCCAAGTACA
AGCCCAGAGCCAGGTATTTGGCAGCTTGGAACGTGATTGTAGGCATCATCTCTGTATTGG
GCATCGTGTCGTACGCCTTTTTGGGATGTCCTGCCAGCGATAACCATGGGGCAGTTCTTT
CAAATGGCGAGCTTGCCACGCACGAGACATGCAATGACCACTGCAGTTGTGACTTTGTTA
AGTACAGCCCTGTTTGTTCAGAAGATGGAACTACCACATTCATATCGCCATGTCATGCTG
GTTGTACGGAACAATCAACTCACAATGGATCCAAAATCTTCACGAATTGTCAATGTGTAA
AGTCATCACCATTCAGTAGTTACATTCAAGAAAACGTCACAATTCCGGAAGTGGAGAGTG
CAACAGCTTCTTCAACTTTTGGTTTCACTACACCAGGTTCCTGTCCCATAGACTGCTCTT
CCAAATTCTTCATTTTCTTAGCAGTAGTGTGTCTTCTTAAATTTTCTGGGTCTTCTGGAA
GAGCTTCTAACTTTTTACTATCAGTCAGATGTGTTGAAGAGAAGGATAAACCAATTGCCA
TGGGATTTGGAATGACAATGGGAAGTCTCTGTGCATTCATTCCTTCGCCCATTCTCTTCG
GAATAATTCTAGATAGAACATGTCTAGTTTGGGGAAAGACTTGCTCAGGAACAGGAAATT
GTTGGCTCTACGATGGGGAATCTTTAAGATATGTCTTGAACTTCACAGCCGCCACTTTTG
TGGCAATAGGAACCATATTTGATGCTTTTGTATGGTACTATGCAAAGAACTTGAAAATTT
TCGACGAAGAAGTCGAACTGAAGGACGTAGAAAAAACGCAAGATGAAAATAGTGTTAGAA
GACTGAGTATTTAAAATATTTGCTCAAAAGAAGAATTTCGTCTGTTATGGACCTGGTTAT
TTCAGTAAAAAAATCAGATTTAAGTACTTCAAAGAATGTCTCGTGTTCAATAAAAGAGAC
CCCGAACTAGATTTCATACACCAAGTGTGTGCAACATGATTCATTCCCATGCTTATACAC
AAATTTCAGATAAAGTGACTTTTATGTGATTAAAAAAATCTTCCTTGAAGACTATGAAGA
GTATGGACAAAATATGAAATAATATTGGCAAAGTGAAAATTTGGAATATCATAAGTAGGG
ATAGAAACTTGGGTACCAATGAGTAAAGTTAACTGCAGCTCTGATCATACCTATGTGACC
TCGTTCCTAGCGCCAGAAGGAGAGGTACGTATTAAAATCAATATTGAAGTCTGTGGTTTA
GCATACAGTTAACTTGCATGCACAGTATTCCTGATTTCGGTCTCTTAAGTTTCTAACTCT
GGTCATTAGATAATTACAATACAAGGAATCTCATCTAAGGGTTCGTTCTGAAGTTCAACT
GTGTTAAGTGCATCTTAGCTACAAAGGAATGGACTTGAGAGAAGAATTTTGATGGGTCAG
CTTGGTCTCCTGTACAAAGTTATAGTATGTGTAGACGATACAATCAGAATTTATGATAGT
TTTTCTCAACTGATGGGGACTTTCATCAATGATGTACAATTGTGTTCAAAAAGAATGAGC
CGAGTCTTGATGAGAATTCAACTGTATGCAGGCAGAAGGGTTCGCACTACTGTCCGCAAT
TAGCATATATACAGGCGCACGCATGCGCATTGCTTGTTAAGTGGAACTTTGAAGTTTGTA
AGCGGCCCATTCTTTCTGAACAGCATTGTACATTGTTTATAAGACCAAGTCCTTCTATAA
AGTTGATGCTAATCATGGGATGCGAAAAATTAAATATGAATTAAAACTGAAAGAAAGTTG
TAATTACAGATCGATGTAGGTCTATTTGACAAATAGATTTTAAAGTGCAGAAAGTAGCGA
TTAAAGTACATAAATAAAGTAAGTAAATAAATAAATTTTAGAAGTCAGAATAATTTCAAT
ATGAACGAAATAATAAATTGATGTGTGTCTATCACTTCCATTAAGTGGTCGACTCAATAA
GTAGACAATACTTTTACAACGCGTACTGTATGTAGTTTGTCTAAAAAGAACCGATGAATG
CTATCACAAAACAAATAAAAAAGATTGAAGCAAATTACCTAAATTTTCCTTCAAAATTCC
AGGCATCCGCTACAACTACTACTTTCTACTTATAAGTCAGAATCTCACTTCTACATGTAA
AATAAAGTTTGGATTTTAATTAATTACTTATAACTTTCAAGAGATTTGGAAGTTTCAAGA
AAATGTCTGCCATATTGGCCTATTATAAGATTCATTACAATGCAAACTGTCTAATGCCGA
AATTCCCATGAAAAAATCATTGAACCACTTGTACCATTTTGCTTCTAAGTCCTTCAATAA
TTATATTACAGTAACGCATGTTTTGTACTCATTTTGGTTTGTTATACTTTGTCTTATATG
GCATCTCTAAGTTCAGAAGTGAATAAAATAAATATAGGCAATCAACTCAATTTGCTTGGT
ACAGTACAAAATAGTAAAATGTAAAAATTCTAAAAATCCGTAAATTGTATATTTGTTGTT
CTTGTTGGATATTAAAATTATAATTTTCTCCCTGTTAAAAAAAAAAAAAA
>001174-001179_All_comp247_c0_seq18 len=308 path=[5536:0-118 5655:119-141 5678:142-189 5726:190-194 5731:195-218 5780:219-307]
AATTACATCAACATTACATAATTACATAATGAATTACATCGACAAACTTTCAGGTAATGA
AGAGGAGTCTTAGATGAAAAATTTGACTTATACAACTTGTACTCTAGAAATTCAAATTTG
CTCATTATAATATTAAATGTATTAGGAGTCAGTACGCTACCGACTGAACTGCCAGGCATC
TAATACGTATCGACGCGACGGCTAGGTTCCAAAAGTGTCCATCTAAAAATTTTCGATTTC
CAGATTTTTACACAGTGCGATTCAGAATTACACTGTCTATGATATTTGCAAGGTTGCTTA
CTGATATT
>001174-001179_All_comp454_c0_seq1 len=1490 path=[0:0-1489]
ACTGCTCTGTGTATGTGACTGGTTGTTATTTTCCTATTGTCTATATAACACAGCAGGCAT
TATGTCAACTGGCCAGTACTCTGCTGTACATCTAGCAGAAAACACATTGAAGCACAACTC
TACTAATTAAAAATGCCTTCACCAAAAGTAGAACAAATTGCTTCTTCAGTGATCCTTGGC
GAAGGACCTCACTGGGACCATAATGCTCAAGCATTATATTACGTTGATATTAAAGGATCT
ACTGTCAATAAATATGTCCCTGCTACAAAAAAGCATACAACTGTAAAAATAGAAGGAGGT
CCAGTTTCATTGGTTGTTCCACTTGAAGGAGAAAAAGACAAATTTGTGATTTCTGTTGGA
CGTAATGTTGCTATAATGACTTGGGATGGAGAATCAAGTGCACCCGCAGATGTAAAATAT
GTTTCAGTTGTTGATAATGAAAAAGACAAAGAAACTAACAGGCTGAATGATGGTAAAGCA
GACCCTGCTGGTCGACTCTGGGCAGGAACAATGGGCAGGGATCTGGAGAAAGTTGATGAG
TATGTACAAGAAATTGGGTCACTATTCAGTTTTGATAAAAACTGGAAACCAACTACCCAA
GTGACAAAAGTCACGGTTTCAAACGGCCTGGCTTGGACTGAAGATCTTAAGCACATGTAT
TATATAGATTCTCCAACAAAATGTGTACATGCATTTGACTATGATGCCAAAACAGCCAAA
ATCTCAAACAAAAGTATTGCATTTGATTTAGTAAAGAATGGTGTTGAAGGACTTCCAGAT
GGCATGGCAATTGACACTGAAGGCAAACTGTGGGTTGCTTGTTTTGGAGGAAGCCAGGTT
ATTCGAGTGGATCCTGTATCAGGGGAATTACTGACTAAAATTCCAATTCCTTCATCACAA
GTGACATCTGTGGTGTTTGGAGGACCTCAACTTGATGAACTATATGTTACAAGTGCAAAT
GTAAAGTTAAGTGATGCTGAGCTGAAGAAGAATCCTGGTTCTGGTGGTACCTTCCGAGTT
ACTGGAGTTGGAGCTAAAGGATACCCAGGCCAAAATGTCATACTCTCATGAGAATTCAAC
GAGAATACTCTTGATCTGCTTCTAAACAGATCTTAAATGTACAATGACTAACAAAGCATC
AGAAGACTGGAAAGCAATACATACAATAGAAATAAATGTTCATTCATTATCAGATTGATA
CTGTACTGAATTAACTCAACATCATTAAATTAAGTACCGGTATTGTAAAAAAAAAGGATA
TCTCCAGACTGATATTATTAGCTTTGCTTGTCATTTACATAAAGTATTTTGTGATATTAT
TGAATAATATTTTATTCTCCTTGCCAATTAACTTAATAAATCAACACATTCCTATCCTTC
CTCTCCTTAACAAACAATTAAAAATGACCTTTCACTTTAAGGTCTGAAGACCTAAGCATA
CTGCAGCAGAGATTCAGTTTGAATTTACAGTACAAGGTTTGTATGTAGAG
>001174-001179_All_comp353_c1_seq1 len=2940 path=[11901:0-682 12584:683-694 12596:695-749 12987:750-772 12674:773-805 12937:806-832 12734:833-1012 1000:1013-1347 1335:1348-1372 1360:1373-1792 11495:1793-1934 1918:1935-1958 1942:1959-2052 2036:2053-2076 11334:2077-2104 2090:2105-2311 15525:2312-2315 15529:2316-2316 11231:2317-2343 2329:2344-2513 2499:2514-2559 2545:2560-2613 2599:2614-2626 2612:2627-2710 2696:2711-2939]
CGTCAAAGATGTTATTAGATATAAAATTAGATACCAATGAGAGTAGTCTTCAGTATCAAG
ATCATCGTGGGAAGAACAGCTCCGCCATGTTGGAAATATTCAGCAGCACCTTCCTCTTCC
TAGGAGGGTTGGTTTCCATCAGTGTTTACTTATATTTCAAATCTCTATATTCATACTGGA
AGAATAAAGGCGTACCAAGCATCAGGCCAGTTCCAATTTTTGGGAATTTTGCTGGGGCGC
TACTCCCAAATAGCAATCCTCAGGTACAAGTCAACTACCTGTATGATCAGTTTAAGGGAG
AACGTCTTGGAGGGTTGTACCGTTTCATGAAGCCAGCACTTCTTCTGAGAGACCCAGAGC
TGATCAAGGAAGTTCTGGTTAAGGACTTCGATCATTTCTTCAGCCGTGGATTCCGCACGA
ATGTCGAGAAAAATCCTCTTCAAGGACACCTCTTTGCACTCTCCGGTCCAAAGTGGAGAA
ACCTGAGGGTGAAACTAACCCCTACCTTCACATCTGGGAAAATGAAGATGATGTTCCCAA
CTTTGAGTGAAACTGGCGAAGAACTCAAAATATTTTTGCAAAAACCTGCCAGCAGGGGAG
AAGTAATTGAAATCAAGGATGTTTTGGCAAGGTACAGCACTGATATCATAGCCTCGTGTG
CTTTTGGAATACAATGCAATTGTCTGAAGAACCCAGATGCTGAGTTTCGAGTTTGGGGGA
GGAGAATTCTTGCCCCCAGCACCAAAGCCAGTTTTGTTAGAATCTTGACGCTCTTGCTTC
CAGTTGTTTCGAAGTTCATTTCACTATCACTTGTGCCGAAAGACATCAGTGATTACTTCC
GCGCAATGGTTCGGGAAACAGTGGAATACAGGGAGAAAAATAATGTTCAGAGGAATGACT
TCATGCAGTTATTGATTCAGATGAAGAACAAAACACTTGGGGTTGTGGAGGAAGATAACT
TGATCAAGATGCCCAATGGAGAGCTCAGTGGACTTCATGCCAATGCTCCTTTTGAGGTTA
CCATGGACGTGATGGCTGCTCAGGCTTTTGTCTTTTTCATTGCCGGATTTGAGACTTCTT
CCACAACAATGACGTTCTGTCTGTATGAATTGGCTGTGAATCCACACGTCCAGGACCGAG
TCCGGGCTGAGATAGACGCCATGTTTGAGAAAAACAATGGAAAGCTGGAATACGATGCTC
TGATGCAAATGGAATATTTGGATAAAGTAGTAAACGAGACTCTGAGGAAATATCCACCTG
TTTCACTTTTGACTAGAGAGTGCACAAGTACAACTCCTCTCCGGGGAACAGACATTGTTG
TGGAAAAGGGCACCCCGATAATGCTACCAGTTTATTCACTGCACCATGATCCCCAATATT
TCCCTGATCCTGAGAGATTCGATCCTGAACGGTTCAGCGAAGAAGAAAAACAGAAGAGAC
CACACTATTGTTACTTGCCCTTTGGTGAAGGGCCTAGGTTATGCATAGGTATGAGGTTTG
GACTAATGCAGACAAAAGTGGGACTTATAAGTGTGCTGTCAAATTACGAGGTCCATGTTT
CAGAGAAAACACCCGTGCCAATGGAATTTGACCCTAAATCTATTGTCTTGGCACCTAAAG
GTGGATTGTGGCTGAAGGTCACTGAAAGGAGAGATAGGGCTGCCAACAAATCATAAATTT
CAATGTGAAATTGTAAAACCCAAAACATATCGTAGGCTATTTTAAACAATTTTTAAGTCA
TAATATCCGAATGAATACGTATTGCCTGTATCATATTATAAGACTTGTGATCTTTGAAGT
ATCTTACGAGTATGAACTGTGAAGTAATTTTTAATTACCTAGGGTCATTGTGTAAACTTA
TGTAAGTTGAATTGCCATTTACAAAATGTTCAATGAAATGCCTCTTTATATTGTGATTGG
TGTATTAGCCTTCACCTTTCCAATAGATTATGTACAGTAGCCTATTAAACAATTGCTATA
TCTACACATTTTTAAAAACATTATAAGAATCACATTAATCGAGAGAATATTTTTATTTTT
ATTATCGATATATTACAAAGAATAATACAGTTTAAGTGTTTTACGTTAAAAACAAGAATT
CTATATTTTTTCGAAATTAAACTGCTGAATATTTAACTTTCAAATGTGAGGAATTAGAAA
TCAAGTAGTTCTTGATCATTTTGTCGAACAAATTGTTTTATATAATACATAATTTATTTC
AAATCAGTTTTGATATGAGGGTGAAAAAAAATTGTCAAAGTCACAAAATTCAACCCTTTT
TACTCAGTAAGCATTTTAATTCAGATTTTTTTCACGATTTCATAAATTAATTTTTCTGTC
AATGCAAATTCAATTTATACGAAATTAACAGGTAGTCTAAGTACATTAAGTAGTGGATCT
ATCATATGATCACAAGCAAAGTAGTGTAGTAGCCTATTATCTCACATTAAAAGACGAAAA
TTGAGAAGTTTTTTTTTAAATTATAAAATACATGGCATTAACACATTTTTAAAACGCAAA
AATCACGTAATATTGTGTAATAAAAACCAGAATTGTCTCACTGTGAATGTGACTGGTATA
ATTTTAAAGGGAGTGTACATAGAGGAACGGTACACACTGTAAATAGGAGGATTTCAATCA
GTTTCTCTCAGGTTGATTAAAATATGATTGTGATTGTAGCATCGTCAATTACCCGACAAC
GTACTGTACAATTAACTGTAAATACGAATAATTATGTGAGGTCTTTACATTTTGTTTCTA
ACTTTGTGAATTTGTTATATACTATTGTTTTCTTTATTTGAGTGTCACTGTTGTACAAGT
ATTTGTGTTTTATTTGAAAGATTGTAATATGTAATATTGTATATTATTTGTAATTTGTAC
TACATTAGCATTTTATACGAGTATTTAGTAATAAATTCATTATTTGTTTTAAAAAAAAAA
>001174-001179_All_comp353_c1_seq3 len=1010 path=[15612:0-17 15630:18-54 9189:55-93 9228:94-530 10096:531-1009]
CACCTGGCTATGGAACAAGGGGTCACGGGTTCGATTCCTGGCCACAGCAGAGGACATTTT
CTGTAATGTAAGAATCTTTCCTATGCTCGCCCATGGTCTGGTACTTAGGTTAAGTTAGAC
TTTAGGACCTTCCTGGCTCTCTATCACCATTATCATCCTACCAGCCTCCTAGGCGCCCCA
ACCTCACAAGTGGGCTACAAAACCGCCATGCCAGGAGGGAATGCCAGAAAGTCGAGAAGA
CAAAACTGGTGGCATTGGTAAAAAATATATATATACTTTTTTTTTGACAAATCATACTCT
ATTTTATACAAGTTTTTACGGCCTACTTGTATGCCACTTTGGTTATATCAATTACCCTAA
GGGTCACATTCCGAAAGAAACTAAAGTTATTAAAAAAGAGCGTAAAAACTTTTAGTCCTT
TCATCGAAGATTTTTCTTTTTTTACCTTTAGCATTATTGAGTACTACCGAAATATCCATT
TTACTGCCAACTGTATAAAAACATAATAATTGCACTCAAATTCACAATTCTTAATTTCAA
TATTATTTAACAATACACAATGTGTCTTTATTCCAAACTTTTGTTGAGTTGTGCATTTAA
ACCACGGAAAAATAAAATAATACACTATTTCTTGATGTTAAGCTATAGTTTATTTTCAAA
CATCTACAGAAATGGTATTTTAAAATAGAATAGATAGATAAGCAGTGGGGTTTCTTAAAA
AATAATTTTGAGAAATACAATTATTCATGAGTTTTCCATTAACATTTTTATCCTTCAAGT
TGTTGATATCGCCATTTAATATCCGTATCCTTCCCCAGTCTTTCGATTGTAAGAACTATG
CATGTAGACTATTAGTATCGGTACCAATATTGCCAAGTATTTCATTTTGTTGGTTTGCGT
ACTGAATTTACTATGGCCATCAGTTGTAAGTCTCTGTATATATACACCGTTATAGCATAA
TAACAGGCAATTACAGACGTGATTTAGTATTGCTTTTCTCTGTTTTAGAT
>001174-001179_All_comp129_c0_seq1 len=883 path=[0:0-882]
TTTTTTTTTTTCCCAATTCAAAGATCTTCTTTTATTAAACAATTTAATGTCATTTACAAT
TAACTTCAAGCCACTTGGGCCAATTCCACCTGAACCTTCTTCCAGGAATCTAGAGGTCCA
TGTTCTGGCCTATACTTCACATTGCAGCCATCACTAGCCAGACGGCCTTCGTCACGCAAA
TTCTCATACACATCACGTTCATACTTCGTGAAGCCCCACTTCTTGGACACGTAGATCTTT
TGACGACCAGGGAACTTGAACTTGGCTCTCCTCAAAGCTTCGATGACTGCAGCCCTGTGT
CTGTCGCTAGTCCGCACACTCATGATTGGCTGTCCAATGCGCACACGAGCTACTGTTCCT
TGAGGCTTTCCAAAGGCTCCTCTCATCCCAGTCTGGAGCCTATCAGCTCCAGCACACGAT
AACATTTTGTTGATGCGGATAACATGGAAAGGATGAAGTCTCATTCGAATGTGAAACTGA
TCCTTGCCGCAGTTCTTCACCATGTACTTATTGGCACAAATTCTGCCTGCTTCAAGAGCT
TCAGATGATAACTGTTCATATTCATCAGACACAAGATGCACACATAATGGGAAGTCCTCG
ACGCGAGCCTTCTTCCTTCCTAGATCAAAAATCCTGATCTTTGGATCAGGCACACCACGG
CAAAATCTTGACTTTGGATACGGCTTGTTTTTGCAATACCGATAACATCTTGCGGGTCTT
CGCCCCATTTTCGTCTCGCCTTCCAAGCACGCTCTCCAAAAGACAATTACCACTCGTCCA
CGCAGGAAACCCAAGATAACTACAATAGCCAACTTTCTGCAACCATCTACCCTAAAAGCT
GAATGCTAAAATCTGTACTTAGTAGGATTTTCTATGTTCTTAT
>001174-001179_All_comp673_c0_seq1 len=1875 path=[0:0-1874]
TTTTTTTTTTAATTATATGTTTTTTATTTAGAGAACATTTATTTACAAACAACGTATCAT
GTCAAAACGTACATTTTTGTATTTTAAACTAACAATACCAGCATAGGAACTTAATCTATC
TATAAGAGTAATTCTTAATTAAACATTAAGACATTGGATTGGTGAAAATTCTAATTCTAA
CACTCTTATCTTATATATTTGAAATTTGTATGAGGCCATTAGAATGCTTTGATAGCACTG
CACACAAAATTTTATTGGTGTACCTTGATTAAGTTACTTCCAGAGATATTAATGTCTAAT
TAAATATTTAATATCTTGATCAATACATTAAGTAAACTCTCAACATGATGAACGGTTTCA
AACTTCTGTCTCAAAACTTCTGTATTTGCATTACAAGACCAATAAAAAGAACCTGATGTG
GGATTTTAATAAGTTGTTTGTTCGCTAATAAATAATTATTTAATAGCGATGTGGTCACTT
TTTTATTTATTTTCAAGTATTGTGCAAAAAGTTTGTTTTTTATTTTCATGGTCTCTAATC
ATACAATGATAAAAGCCAACATCAGTTTTTTTTAGTTTACTATTTAGGAACAAGTACTGA
ACATTGTAAATTGTAAGAAGATTGCATTAAAACTCCAGCACATTGAGCATTTTAGTATCA
CTGAATGTTGAAATATGTAAATAAAATGAATAAAATCAAGTGGTTTACGTTGATGCTCTT
CATCGTCTTTCTCAATTAAAATACTTTTTTGGCTTTTGCGCTTTCAACGAGTCAACCCGT
TATCATTAGGAGCTAGTTGTCTACTGATGCATCTTGACCGTTGTTCCATTATTAGGTTGT
AGAGGGTGTATGTGTCGGGTGGAATGACGTTATTTTACTACATTTTTTATTGTATGGCAC
GCTTTTAAATTTTCTATTTATTTTAAAATTTTATTTCTTCTAAAATTCTAGTTTTCTTGA
AATTGTTTTCCAGATGTAAAATTCCCATAGAATTTTCTATGGAGTCATGTTCGTGCCCTT
CATTAAGTAAATGACTGGAGTAGTTGGAACGTACTCTATTGTTTAAAAAGTCTTGAATGT
GTTCTTTAAAACGTATTTTAAAATTTATGTTTGTCATTCCAAAATAGAATGTGGTTAATT
AATATATACCATTTCGTATTTATTTCTTTTGTTCATTAAGTTTGGGATGATTTATTTTAC
ATTATTGTTTGTTTTGTATGCAATTTGTATTTTAATTGAGAAACGATGACGAAGACCATG
AAAACATCATTTGATTTTAATAATGTTATTTACTGACCTCAATTAGGAAAATGTTTTTAA
AAACTTTATTAGTTTAAATTTGTAATTTCTCGTAAATGTAACAATGTTGAGATAATACAT
TAGCTGACTGAGGTTACTATGACCTTTTTCACGAGTTTCCAACAAGCCTATTGAAATCAG
GTAAGTTTCAGTTTGGAAGTAAGATGTCAAATGCTGTAAATTTATTTTTGAAAAAGTCTA
TTGAGTTTTATTTAAAATTGCGTTACTATCCAGAAGCTGTAGTGGCAGCGGTAGTTGTAG
TGGTAGTAGTAGTAGTAGTTGTCGCGCAAGGATACCCATAGACACTGCAACAGTATGATT
GATACAGTGGATAGTAGCACATTAGCGGTACATAGCTAACTTGCGCAGATACGTAGCAGG
CGCTGAGGCAGAGAAACAGGAGAACCAGGCAAATCTTCATGTTGTTCCGTGATTACCATA
AAAGTAGGTCCAGCCTTTTATACTAGGCATGTTTACACAAAAGTGTTGTTTCAAGTGCAC
CAAAAGCTGTGTATACGAGCCTCTTGCCTGAAGCAAATTCAACAAAAGCCATGTGCATCT
ATATAAATATAATTT
>001174-001179_All_comp960_c4_seq1 len=1529 path=[0:0-274 275:275-288 18285:289-298 18295:299-300 7795:301-301 7796:302-337 7832:338-361 7856:362-532 18493:533-543 8941:544-559 8054:560-901 8396:902-1231 1235:1232-1253 1257:1254-1296 6532:1297-1303 1307:1304-1304 1308:1305-1359 1363:1360-1378 1382:1379-1404 1408:1405-1528]
AGATATTTCAATTGTGATCAGTCACGATGTGGACCTCGCTGTTTTTGTGCTTTCTTCTGG
TGTGGGGGGCTACGCCCTCCGAAGAGCACCGTCGTCAGTACTTGAGGGATGCCTACCCTC
AATGGACGCCTAAGCCCGTGGCAGGTGATGTAGGCGAAAGGCTCATTCTCACCCCGTACA
TCGAAGCTGGTCAGGTTGATGAGGCTAGGCGACTGGCAGCTGTCAGTGGTGGCCCCTTCT
TCGAGGACATCCCCAGCTACTCCGGATTCTTCACCGTAAACAAGACCTACAACTCCAACC
TTTACTTCTGGTTCTTCCCAGCAGAGCAAGGATACGAAACTGCTCCGCTCCTGCTGTGGT
TACAGGGTGGCCCAGGGTCATCGTCCCTGTACGGCCTCTTCACGGAGTTGGGCCCTTTCA
CCCTGGACTATGACGATGTGACCCTGGTGAAGAATCCCTACTCCTGGCACAGGAACCACT
CAATCATCTTCATCGACAATCCCGTGGGCACAGGTTTCAGCTTTACCGATGCAGACGCAG
GCTATGCCACTGAGCAAGTACAAGTTGGGGCGGAACTGTATTCCGCCATTACACAGTTTC
TGACTGTCTTCCCAGAACTTCAGAAAGTGCCCTTCTACATAACTGGAGAGTCATACGCTG
GCAAGTACGTTCCTGCTCTTGGATACACTATCCACAACCGAAATCCAACAGCTGACCTTA
AAGTAAATCTTCAAGGTATTGCGGTGGGAAACGGCTTCACGGACCCGATTACGATTCTCG
ACTACAGCGACTTCGTGTACCAGTTGGGGTTAGTGGACACTAATGCGTACACGACGATGC
GCAGAATCGAAGAGGAAGGCGCCGCGGCGATCGCTGCCGGAGAACTCGTCCAAGGCTTCA
CTAGGTGGTCCCAGGATCTGGACGAGTTTTACACCAGTTCCAGTTACTACAACATTTACA
ACTTCCTCTACTGGATGGAGCCACAAGTCGGAGGAGACTATTTCACTTTCTTGCAAACAG
ATGAAGTACGCATTGCGCTGCACGTGGGAGATGCCGAATACACGAGCAATGGCCCAGTCT
ATGCCAAAATGATTCCCGATTTCATGAATTCTGTCAAACCGTGGTTGGAGGAACTTATCG
AGCACTACAGGGTGTTGTACTACAACGGCCAAATGGATATCATCGTCGCATACCCGCTAT
CAGTGCGCATGTTCAACACTTTGCAATTCGGAGCAGCTGAAGAGTACAGGAACGCCACGC
GAGTACCATGGTACGTGGATGGGGAACTCGCCGGGTATATGAAGTCTGCGGGCAAGTTCA
CTGAAGTTCTGGTACGCAACGCTGGGCACATGGTACCAACCGATCAGCCTAAGTGGGCCT
TTGACCTCATCAATAGATTCACCAACGATGACCTTGTCGTTCCAAAGAAGAATTGATTGA
ACAAACAATTTAAAACAATTTGTCGTTAAATGATTGGAATTTGATTTGTTGATTTTAAAA
TAATAAAATATTAATTAATTATACATGTG
>001174-001179_All_comp60_c0_seq1 len=1095 path=[2:0-1094]
AAAAAAAAAAAAAAAAAAAAAAATTTATTTTTTTTTTTTTTGGAGTACAAAAGTATTTAT
TGCGATTTACAATACAATAAAACACTTGAATTGACAATACACTCTTTTAATATATTTAAA
AAGTACGAATATTGAATTGCTAGTTATGAGATGATAATGTAAGATGACGAGATGACGCTT
CTTCAGGCAATCGAATTGTGTGTAATGATCAGTGAATTTTCGTATATGTCATACAAAGGC
ATTGCAAATAGTTTAGTGACTTGTGGTGGACTGCAAACTGGTTCTGAATTCGTTGGCAAT
TTCTTCAGCTTTGCTAATTGCCTGACTGGCAACGTTCCTCACGTTTTCTGTCCCTTCTGT
GCTGCCCACAGCAGTGACAAGTTTTCGGGCTTCTTCCAAGAATGAGTTGAAGCTGGTTTG
GGCCTGTTGTTGCAGTTCCTGGGCAGTTTTGTTGACGTCAGTATTCTGCAGGCTAGTGGC
TGTCTCGTTCCACTTTGTGGCAACCTGTTGCAAGACGTTGTGGAGTTCACCTTGGTGGGA
GGTAGCCTCATTCTGAAGTTGTCCAACGTAGTTTCCCAGAGTCCTGGCAAAATTGAGTGT
GTGGTTATGGAGTTGGCTGGTCACTTGCTCTTGGCTTGGAAGACTTGGCGCCCATGCTTC
TGTGAAGTTTGCCCATCCTTGTGAGATAACATTGCCGAGGTTGTTTAGAGCTGAACTCAA
ATCGGTTGTTGAACTTGTATCTCTTTTCACGATGGCAGCATCCACCTGGATGTAACAGAA
GATGGCCAGAGCCACTAAAATGATCCTGCTGATTGCCATGTTGTTATGTATGCAAGCTGC
GATCAACAACTGTGAAGAAACAAGTCTCTCCTGTACCATTTATATGATAGGGCCGAATGA
ACTTTTGCCCTCTCTACTGCCAGAATGTCTTTCCATCTGCTGGAATATTTTATAATGGGT
AATCGCATAATTCATTGATCTCTAGACGATATGCAATCATTTATTTTTAAATAATTTTCT
TCTATAAAATAGATAGCCTATACTATAATACGTAACATTCTTCATATCCGGGACAGTACG
TCTGGAAGACACAAC
>001174-001179_All_comp1138_c0_seq1 len=2200 path=[0:0-1168 2465:1169-1170 2467:1171-1172 2257:1173-1176 1189:1177-2199]
TTTTTTTTTGAAATAAAAAAAAGATTTTATTGTGTTTTAATACTGGTACATATAAAATGT
AGCAATAACATAATTGTTTACTTTTTAAACATTTTATTAAATTGAAGTCAGTTTTTTAAT
GAAAACATGAGTTTTCAGCGCTATCCATTTAACTAATTTGTGACTTCGTTGATATCGGTA
GAAAGAGATTAGATACTTATAAAGAATCATAACTAAAGCCTGCACTCTGGCGTACAGATA
TTATAACTTGTTGCCCCCAAGATTTTATGTCTGCTATATACAACCATTGCAACAGATTTA
AAATACGTTATCTAATAAAAGTAAGACGTGATTATTTATTTAAAGCTTATGTTCATTAAT
CATTGAAAAAACTAATAAACGTTTAATAAGAAAGAACTTCGCTGATGACGTCATAGTTGG
CTTCATCTTGACAGAACCGTTTTTCCGGCAACTCTTCAAATAAGAAATTAGAATCTCATA
CTGTATGAATGCATTGTAGTTTGACAAACCCAACTACTAACGAACTTACTGTATATTATA
GTTGTTTCTGTAATTGGGTAATTAGGAATTTTAGCAAATAAGAAATAGGCTACGACTTTT
GCACGTAAATCTCAATACTAAACATAAATTTTAAACGTGTGCATAATAAATCCATGGAAA
CTATACACAAGTTACACAATTGAATGCATAATATTAGTAGGCCATGGAATATAAGGGACT
GTCCTTTATTGCCAACTTAAGTTATCACACACGATCAATTTAAACATGTCGATTTTAGTT
TAAATAATTATAATATATTTGAAGATATTAATCACAAGAATAATTACGGAGATAGAATAA
TTCGCTTGCCCTATCCAAAAACTTTCTCCGCATAACTAAGGCAACGAATGAACTCTTTTC
TCGAATACACTAGAATAGTAATTCGTTGTTGAAACCTTTTGGTTGGCAATGACGTAGATA
GTCATCTTTTGGTACAAGGCCTGCTAATTTATTACACGACCAACTACATAAATTTCCATT
TTCTATCTTTATACGTTGATTTATTTATGAACCTGAGCCTATGTCCATTTTTATATTGTA
TTTTAAAGACTGTTGGCTATAATATATAAAATATATTATAAAAGCAGTGTATAATACACG
AGTAAAGGATGTATAGTTTTTCTTTGGTGTTTTTTTTTTTTTGGTATAGGGTTCGACCTT
TTCTTATCTTTTTCGGGCACTTCAAGATTTCACAAGGTCTGGAAAGCTGACTTCGTAGAC
ATCTTCGTTCTTGTCGCTGACCCAAACAGATCCTGATGTTCCCTTCTTTATCATTTCAAC
AATTCCTTTGGCAACATTATCTGGCTGTTGCATTGTCAATGCATTTAGTATAACGTTTCT
GTCGATTTTCATCCTCTCGTAGCCATCTAAGACACCGTCTGCGATGGGGGTGTCTGTAAG
ACCTGGGCACATACAGAGAAACCGAACTCCGTGGCTCTGATCCATTGGAGGAGAGGCTAT
TGATCGAGTGAATCCCACGACGAAATATTTGGACCCATCGTAGACTGGGGATGCACTTTT
CAGTCCAAGACCAGCCACTGATGCAATGTTGACGATGGTCCCACCAGAACCACTCTTGCT
AGCGTCCATGTACCGAATGCCCAGGTTCGTTCCTCGAATCACTCCTCTCACGTTTATGTC
TAATTCCTTCTCCCATTGTGCATCGTTGATGATTCCAGCATTATTTATTACAATATCGAT
TGTACCAAAATTCTCCTTCGTCTTCTTAAATGCGTCTTCTAGATCTTGTGGTTTTGTAAC
GTCAGTTTTGATGAATATTGCGCGACCTTTCCCATGTTCTTTGTTGATGGATTCGGCTGC
TTTCTCTCCTCTTGTGGTGTCCACGTCGCATATTGCAACACCCTTGGCACCATTGCTCAT
AAGTAGTTGAGCTGTGGCTAACCCAATACCATGTGCTGCTCCTGTAATGAGCGCGATTTT
TCCACTAATCTCCGCCATGCTTACTGTTTAATGATGCACACACTTGAGCTGGTGATAAAA
CAATGAATGACGGTTCTAATTTTTGTCCCCTCAGTTTTTTCAGTGTCAATTACGTAATAC
AACGAGTAATGTTTCACCTCGTATTAATTTAAATACCACTGTATGTAGTTCTGTAATGCA
ACTGCAGACTTGTTTCAACATTAATGGGTGTTTTCGAAGC
>001174-001179_All_comp371_c0_seq1 len=2053 path=[804:0-2052]
AAAAAGTTCATATGAACATATGTCAAATACTCCTTTATTTTCTCCCTATTCATTTATTAA
TGAAAGCATACGTTCAATGACCTTTGAGGTCCAACATCACAACTTTATTTCTTCATGCAC
TTTTTCATATATGTAGTATCAGTACAAGACAATTGGATGTGTCATGTGGTACATCTCGCA
ATACAGCATAGAGGGTACTTCACGAGCAGGTCTTGTATTCGTATCATATTGAATGTATGA
AGGGCCTTTCGCCTGCTGATTTTCCACAATCAGAGAACTTTTATCGATGATTTCACAAAC
AGCCAATCCATTGTTTGTCTCATCCCGTGCATGCATGTCTAGAAACGAGACGAGGACATT
TCCCGTTTGTTATGGGTGTTGTGTGTTGAGATGTTATGAGTGTACCAATGTGTTGACCAG
TGTCTAACAAGAAAAAGGATTATGGGGCATGTAAATATGAGCTTTTTCTTTCTTTTGGAG
TAAGCTATCCATGCTCGAAAATTTTTGAAATACCCTGTATAGGGAAGAATAGAGGAATCG
ATAACCTCCCAAATATATTTTGTGGTATTTTTTTTTCCTTTTTTTTTTTAAACAAATGGT
AATCAAAAGTTTAATTTATGCCACTGCATAAAATAAAGTGCTATTATATAAATGCAATAT
GCTACTTTACGAAAGGATGAGGAACAACATTTGCTGTATCTTGTGCATTACAAGACAAGA
CCAAACAAGGAGAATTTCTTAATACTGAAGCTGGTACAGAATTCTTGCAACTGTTTTAAG
AACACCTTCCAAACATGCAAACAATGATAAGCGCTTTTGAGTAAGGATGGTCACAAACAA
GTGTTGATAAGACAATGACACGGCATTTAGAAGACCTTTAAAGTTTTAACAATCATTCTG
TAAACATAAATCCATATCAAACATCTGTGCTACTCGAACGGAATGAAATTAGAATATGAA
TAAAAAAATGTTAAAATTATGTTTTATTGTGATAATAGCACTCATATACTGAACACATTT
GTATCAAAATGTGAATTGTACCCTCCATATTTCATAATATTACATATAGAAAACTGGACA
ATAATAACCTAACAAATATATTACATTTAGCATCTACTGGGAGATTACATTTCACAACAC
ACAGAATGGCAACCAAAAGCTTTTAATAATAGCTATCAACTTTCAAAATTTAATTTTGAA
AATAAAGGGCATTTCAATCATAAAATAGGCCAAAATTGACTGCACCATCTATATGTGAAC
TATGTTTCTCATAAACAAAGATAATAAATCAAATGCCAGAAGGAGCAGCACTGTTGTTGT
TCAAATCTGTTCTTGTTCTGCTGCAAGACTGTTTCAAGAAGAGATTTTTTCTTTCTTTCT
TTTTGTATTTTTTAGTTTACACTTTTAAGCAAGAAAGTAATATCGATACAAGATCGTAGC
AGCAACTCCAATGATAACTGGATAGACCCAATTCTTCCATGCGCTTGAATTTCTGTCATC
TCTATCAGGTTGCCAATTCAATTTCTTTTCCTGTGTTTCTATTCTGTCTTCCTCGACAAG
GTCTCCTATTTTGTATTTCTTCATCATGTCTCTTGCATCAGTGGAATGACCAACATCTTC
AAATGCTTCAGTCCCATCTTTTCCTGCTTGCTCCAAAAGCACTTCTTCACCACCAGGGTG
CTCGTTTAGGAATTGTGTTACGTCATAAACAGAATTATGAATAACTATCCATGCGTTTTG
ACTGTTGTTCTTGTGTGCCACTTCTTCTCGACGATACAGCTTCGGGGTAGACATTTTAAT
AAATTTGATAAATCAACGAAACAAACACAACTTGCTGATAGCCTACTCCAATACGTTCAG
CTCAACACAACAGGCCAATTTGCTGTGCTGTACTCGTATAAGCGGTGTTCAGAATTCAGC
TGTCGAGTGCGAGATTACGTCGTTGTTACTCATTTTCTATCAGCCAATGAAAATTTGAAA
GTCACTTTGACATGTTAGGAAACATATTATACAAATTAAAAAAATAGTAATATGATCAAC
GAATGCAGAAAAA
>001174-001179_All_comp545_c0_seq1 len=2163 path=[0:0-1437 1494:1438-1460 1517:1461-1542 2455:1543-1568 1625:1569-1600 1675:1601-1634 1709:1635-1689 2288:1690-1712 2251:1713-2162]
TCCGATCTAGACAGTACTAGGCCAACATCGTTATATCAAGCAGAAAGAATTTCAACATTT
TTTTTCCGCAAATACTAACTTTTAAGTCACCTGTTTCTCAGTCACCTCAAATAATTTATA
TACTGAATAAAAAAACATTTTTTTTTTAGTAAAGTGCACATTCGTCGTTTTACCCGCCAA
GTCTTCAATTCAGTTCCTGTTCCCCCACCAGTCGTCAAGATAATTATGACACAGATCTGT
GTTGCTAACTGATACAGAGGATAAAGTTCGATAATTGTCTCTGATATAAATAGAAGGTGC
GTACTATTGGAAAATACTGATATAATATAATGCAGGCGACAGTGTTAGTGATATTTCTTG
TGGCATTTGTGTGCCTGTGTCTAGGACACCATGGGCATCCACTTCTTCATCAAATTGAAG
ATATTAAACGCTTACCAAGGGAGCAATGGGATTTCAAGTTCCGTGCTTTGTTAGAGTCTC
GACTAGAGGAGAGGAAGATAAAAAATGCTATAGACGACGCCATCATTACGGCATTGGAGC
AACTGAGACAACTTATGTCCACTGGTTATCCAGACCTTGGCATTCCTCCTTTAGACCCCC
TATACATCGAACACGAAGATCTGAAACTTGAAAGTCAGCTTATTAATTTGCAGCTAACCA
TTGATGAGACTACAGTGACACAACTCTCTGGCTTTGTTATTGACAAGATTGAAAACGATC
TGGCAAATTTGAAAGCTGATTTCGGAATCACACTTCCACAACTCGAATTCGTCGGAATGT
ACGATGCTCTCGGCGAAATTCCGGACCTTATCCAAATTATTGGAAATGGGAGTTATACTT
TGAGCCTAACTGGCCTAAGTACATGGGGAACAGTCACAATTGGATCAGAAGGCAATTCTG
AAGATGGGGCAGTTTTCATTCAATCACTAGATCTGGACTTCAGTCTAGAGGCTTTGAAGA
CTGGATTTGAAAATTTCATGGGTGGAGGATCAATGGGTGATCTGATGAATGACTTGATCA
GTGAAAATGGACCCGAGTACCTGGAGCAAATGAAGCCTGACATCAACGAATACATTGCCA
ACTTGGCCATTGGGTTGGCAAACCCAATTCTTAGTCATTACACTCTGAAAGAAATACTCG
ATTTCTTAGGAGTAACTCCGAATTAAAGCAATAATTATTCTAATTAATGTGTGATTATAA
TAATGTGATTATAATACTGTGATTATTATATTAAATTCTGTTAATTTTGTTATTTTTTTA
TTCCCAATCGCATTCAATAACTGGCTGAGGCACGTAAAAGAATGGACAACTCAGTGATTC
CAAAAATAATTGAGTATAAAACCAAAGGACATCGTCGAACAGGAAGACCTCTTGGAAGAT
TGCTATATCGGGCCGAAACAGGTCCTCAAAAGTCTAATTCGTGAAGAAAGATGATGATGA
TTATTCGTGTTTTCATCCCACATCATTGTAAATAAATTGAATAATAGACCAATTCCTACG
AGTATACCGTATTTCATATTCAGGTTGTTTATAAATAACACCGGCAAACAATTTTAATTA
AGGAACTTGGATTTGCGAAGCCAAATATTGAAGTTATATGAATTTTTTTAACTTTGCGTT
CAAACTCTTTAATTGACAGGGAAGCAAACTATGAAATGGTTTGTATAGGGAATTTTTCAG
TAGCACTCCGGAAGCTTCTAGTTTTAATTGTAATTATAGCAGCATTTTCAACATTTTGAT
TCACGATGTTTCGGACATTTCGTATTTCGGCAACATCCCGTGCACAGTTGTATTTCAGGG
ATTGTCATAGATATTAGATGTGTGGTAGTTCAGACATTATTCATAGTCATAGCTCAGTCG
ATAGCGTACTGGCTCCTAACATTTAGGGTTATAACGTGCAAATTTGAATTTCTATAGGCC
TACATCAAGTTATAAATCTCAAATAGATCATTTAAGACATTACAACAATCCTTGAAAGCT
TGTCGGTGTTATTCATTATCATTGTGTATGTTTGTTGATTTTAAAGTGAAATAAAGATAA
TACATAACGTATTAACATATAAGAACAAACATTGTCAAACAAGTTCTACGTACATTAAAT
TATTTCTGAGTACCTGTTCTAGTCTACCCTACTTTATCCCTGTATTAAATGACATAACAT
GGC
>001174-001179_All_comp857_c0_seq1 len=1585 path=[0:0-1584]
AAAACCAACGCGAATGTAGCACCCGTCATCTGTAGAGAGACAGACCCTACAACAAACAAC
ATCGTATTAATGCTCCAAAAGGCAACATGAAGACTCAAGCCCTAATCTTCGCCGTCGTAG
TTCTCTTTTTGGGAACTGACGTGGAAGCGGCCTCCATCAAGACGGCTAGTGGCACCAGGA
AAGTCTTGACCAAGTTTGCTCTGGATGATGACCTGGCCACTGTCGTTGGCAATGCCGAGG
ATTCTCTGACTTCTCATGTTAAGGGTTGGAAAATCAGTCGACAAGCAACCGCTGAAGATT
TGAAGCTTTCAGATGTCTTCTTCCGAGTTGACGAAGCTACCACCGTAGAGCTGACTAACG
TGAAGCTTAGCAACTCCCCAGTTGTTGGCATCAATTATGTGAAGCCCAATCTCGAATTCC
TCAACATGGGTGTGGACGTCGATTTGGGGTCACTAGAAGTTACAGGCTCTTTTAAAGTTG
CCAGCAAGAGCGTTCTGTCTGTTATACCTGCTACTACTATTGGAGAATTCAGCTTGACGT
TTTCGGATGTCCAAGCGACAGGAAGAGTAGGTCTTTCCCTTGTGGAAGATTCTTTTACCA
CCATTAATTATGACATCAATTTCGAACCAAAAGAAGAGGTTCTGAAGACCATGTATCGCG
ATCATGATGGATCAATACTGACAAGTGTTGCAACAGAACAACAAGAGCTATCCATATCTG
CAAAGATCAATCGCGAACTTCAGGCTACACTAAAGAACATCCTGAAGGAAGAGTTCGACG
ACATTTTGAGTGAAATGTCTGTAGACGAACTTATGGGAGACACAAAAAAATCTGCCGATT
ATAGAGCACATGCTAAGGCCGTGCGGACAGTGGCAAATGAGTACGTTGACGAAGTTCTTC
TCTACGTCCACAACTACGTCGTCGAGCAGCACGTTGAGGAGATTCAAATCCCTAACATTG
AAGCAGGTTTCTCAGAAACCATTCTGTGGGTGACATGGCACGGAGAGTTCGTGGCCCAAC
AAGGACACCTGCGAAGTCTTGCCAGTTTGCAGAGAACTGCCGACGTCAGTTTGGAGTTCA
ATTCTGACACTGGAGCAATTATTGTGTTCGGAAGTTTGGGACTTGAAGAACTTCAGCTTG
GATACGACTATTACAGCGCTAAATTTATGGATATTGGACCTACTGGCACAGTAGGAATCA
GCGTAGGATCAAACTCCATCTTCGTCAGGGTTAACCTTGTCATTGCAACTGAACCGGTCA
TCGGGCTGGAAGACCTTCACATCGAATATGCAAAGGGTATCAACATCGACGTAACAGGGC
TAGGAATTTTGGACTGGCTCGTTTCGAACATCGCCACTTGGGTTGTTGGCACCTTCAACG
ACGAAATTGTGGGCTCCTTGGATGGAATGATACACGGGCTCGTCATGGATATGTTGCCCA
GTGTGGATCCTAGCAAATATTTCGCATAAAACTTCTAATTTTACCAAGAAGTTAAATCAC
GAACTCAGAGTTCATCAAATATGTACCTGATGAAGTATTATTTCCTTGTAAATAAAACTT
AAGAACTGAAAAAAAAAAGATCGGA
>001174-001179_All_comp3093_c0_seq1 len=4322 path=[0:0-1002 4422:1003-1133 4596:1134-4321]
GAAACGCCTCCAGATCCTACAACAACCAACTCCAGCTGACGCAGCGGCGTCCGGCGAATG
CAGCAGTCAAAGGAGCTGTGATTGCTTTTCCTTTCGTTCAGTCGGCAAGATGCGTTGGCT
GGAGTTGGTTGTTGTTGTTCTGTTCTCGTGTCTTTTGGCAGAAGGGACACCTGTTTTTCC
AAGCACAGAAACGCCTCCAGATCCTACAACTTCGGAAATACCTCCTGTTTCTGCAGCTCC
GAAGGCAAAACATCAAAATGGTCCTCCGGTTTGTGGCTATGAGTCTTGTCCGAAACCATT
GCCTGGAAAGTTGAACGTTCATTTGGTTCCACACACGCATGACGATGTTGGATGGCTCAA
GACGGTGGACCAGTATTTCTATGGAAGCAAGTCAAACATCCAGAAGGCTGGAGTGCAATA
CATCCTCGATGGGGTGGTCAGAGAGCTCAGCCATGACCCAAACAAAAGGTTCATATATGT
GGAGACAGCGTTCTTCTGGAAGTGGTGGATAAGACAGAATGATTGGTCCCGTCACCAGGT
GAAAAAGTTGGTGCAGAATGGACAGCTGGAGTTTATCGGTGGAGCCTGGAGCATGAACGA
TGAAGCAGCCACAAATTACCAGTCGATCATCGACCAATTCACTTGGGGCCTTAGAAAGTT
GAATGACACTTTTGGTGAATGTGGTCATCCGAAGGTCGGTTGGCAGATCGACCCATTTGG
GCACTCTCGAGAGATGGCTTCTATATTTGCACAACTTGGTTTTGATGGCCTTCTGTTTGG
CCGGCTAGATTTTCAGGACAAGCTGAATCGTCTTCTAACAATAACTGCTGAAATGGTGTG
GGAAGGAAGCCCTAACAATTTGGGTAAATCAGCTGACTTGTTCACAAGTGTCTTGTACAA
CAATTACGCTCCACCACCAGGATTCTGCTACGATGTGCTCTGTGATGACGAGCCTTTTAT
CGATAGCAAAAAGAGTCCTGATTACAATGTCCCCAGATTGGTGCACAACTTTATTGCTTA
CGCTGAAAAACAAGCTAAGAATTACTCGACCAACAACATCATAATGACCATGGGCGAAGA
TTTCAATTACCAAGATGCAGGAATGTGGTTCAAAAACCTGGACAAACTTATTCAGTATGT
GAACGAAGAACAAAAGAACAAAAGTCGAGTGAATGTTTTCTACTCCACTCCGTCCTGCTA
CTTGAAAGCCGTGCATGATGCTGGCAACAGTTACACGACCAAGAAGGACGACTTCTTTCC
CTATGCAAGCGATGAGCACAGCTACTGGACGGGGTACTTCACATCTAGGCCCACTCTGAA
GCGCTTTGAGAGATTGGGCAACAATTTCCTCCAGGTGTGTAAGCAACTGTACTCGCTGAC
GGACCTAGGACCCGAGGATTGGGTCGACCTGAACATGATGAGGGAGGCCATGGGAGTGAT
GCAGCACCACGACGCCGTCACGGGCACAGAGAAGCAGCATGTTGCCTTCGACTACGCTCG
GATTCTTTACAAGGGCTTCGAAGAATGTAGGATTATTACAGAGACCGCCCTCAATAAACT
AATAGCCCCTCCAAAAACGCCGCTTCAAGTGCCTGGGGCAAACCAAATCCCAATCAGGTC
GTGTCTCTTGCTCAACATCAGTCAGTGTGACGTCTCTGAAACATCAAGTCAGTTCGTGGT
GACTGTTTACAACCCACTGAGCCGTCCTGTCTCCAAGTACATTCGTTTTCCTGTGAATGG
CCCGGCTTACTCAGTCAAGGACCCAGCAGGAAAGCCGGTCAAGTCGCAAATGGTGCCCAT
CCCACAATCCGTCGTCGAAATGCCAGGAAGGGTCAGTAAAGCGGCAAATGAATTGGTATT
CTACGCTGAAAATTTGCCACCGATGGGCTTCCGTTCATACTACATCAGCAAAGGCAATAA
GATGCACATTTCTAAGCATTACAGATCAACAGACGGCAGAGATATCGCCATGGGACCTGC
GAGGTTCCGGATCCTTCTTGACGGCCATTCTGGCAAACTTAAATCAATGAGGATTGACGG
TGTTAAGTTTGACGTTGGCCAAGATTTATATTATTACGAAGGCGCCAATGGATCCAACTC
GGAGGCAGCAGATAGAGCTTCAGGGGCATACATCTTCAGGCCAAACGGGACGGACGCGAA
AAGAATCTATCATCAGTATAAACCGATAACCTACAAAGGCGACCTTGTGGACGAAGTTCA
CATCAAATTGAATAATTGGGCAAGTCAGGTCTGGCGGTACTACAAGCAAGGTGCTGTATA
CAGTGTTGAGTTGGAATGGCTCGTTGGTCCAATTCCTATCGAGGACCAAGTCGGAAAGGA
AATAATAACTAGATTTTCATCGCCACTGAATTCTGAAGGTTTGTTCTACACAGACTCCAA
CGGCCGAGAAATGATAGAACGGAAGCGCAACTTCCGACCGACGTGGAAGCTTGATTTGCA
TGAGCCGGTTGCAGGAAATTATTATCCAGTGACCTCGAAGATTTCTATCAAGGACCAAAG
TGAGAAAATTGAATTTGCAATTCTGACGGACCGAGCTCAGGGTGGGAGTAGCCTTAATGA
CGGTGAAATAGAACTCATGGTTCATCGGAGGCTGCTTCACGACGACAATTTTGGCGTGGG
CGAAGCACTCAACGAGACGGCTTACAACACCGGCCTCGTTGCGATAGGCAAGCACATCCT
GACAGGAGGCCGGATCGGTATAAACGGCACTGTGGCACAAGCAGAGCACGAACTGGCGCA
AGAGTTGATGCTGTCACCTTGGATTTTCTTCACTCCGGCCGACAACATCACATTTGCTCA
ATGGACTGCTAAGCATAAGATGGAGTTCTCGGGCCTGACTACAAAGTTACCACGAAACGT
GCAGATTCTCACACTGGAGCCATGGAAGGAGCGCACTTTCCTGCTTCGTCTCGAGCACAT
TTACGAGAGGAATGAAGACGCAGTGCTCTCCAAGCCGGTGCAAGTTAAACTCTCGAATCT
GTTTGTCCCATTTTCAATAGTGTCAGCTCGAGAAACCACTTTGGGGGCTAACCAGTGGTT
GAACGAGACCCAGAGGTTGAAATGGACGACCGAGTCGAATGAAATCGATTCTGACTTTAC
CAGCGAAGAGAAGGAAAATCACTTTTCGTCATCGGCGGAAGAGGCCGATCCTCTGACCAT
CACATTGTCTCCAATGCAGATCCGCACTTTTGTAATACAAGTTAAAGACTCGCATGTCGC
ACACGACTTGTTCGAGGGCGATGGCGATTTGCTCATGGAAGACTGAGGTCCCCCTTGTTC
AATGCAGGCGCTTCCAGAAATCTTGAAATGGTTAATACAAAACGGAAAATAATTCTTGCA
GTAAAATGAGAAAATGACGACTAAAAAAGATTAATTTCTGTTGTGTATATGATGGGAGGT
TGTACTTGCATAAGCTTTGAGGGAAAATTACATCTGAAAGATTAATTAATTTGTAATTTG
GGTTTTTAATTGTGGGAAAATGTGTCTGAAAGGATGTCTCTAAAGCCCAGTGGGACAATG
TGTTCTTCTGAACCGATGTTGCATTGCCATTGCACCTCTGTCCTTTCAGGGTGGCCAAGC
CTTGAATAGGAAAGTCCACTTTGTGCGCCTGCTCAACAAACTACCTCCAGATTATTTCTT
CGTCAATTTGCATCTCTGTTTCTATTGTTGTTTGCGCATAACGGAGAAGAAAATCACCAG
ACGATGCCTCTGTTTCTATCTAAATACTACTCTAGCTCAAAATATCAGTAATGAGACTTG
CCACTATTTTGTCCCGACAGATTCATTTACTTTTTTGAGAGGCGAATAAGTGAACCACTT
GGAAATTTCATGTTGTCTGCTTTGCCTTCAGTGTACAAACTTGAGCTTCCAGGAAAGTGT
TTATATTTTGTAACCGAATGAGTGTTTCAAAGTAGTTTTTCTAAAATTTTGATAGATGAA
ACCTATGTGAAGTTTACCAAGTAATAAACAGGTATTTTTAATGAAGCACTTCCTGCTTTC
CTGGCGCTGATTATTGATCAGTTTCTTGGGAAACTAGCCTGCTCAGAATAGCATTGCGAT
TTGAACAAGAAACTCGTAACAGAGTTCTGTCTGTGGCGTAATAGTCCATGGAGGACAAAG
CCAGCTCCTGGTGTCGGACCAACTACTCACAGTTAAACAAAACATCCACCCAGGAAGAAA
TTAATTAAATTATTGAAAAATAAATGGTCCCGCACCATCGCTCGCTGCACTAAGGCAGTG
TGCTTTGATTCCAGATCACGGGACAAACGCTGGTTTGTGTCCCCATGGGGGAAGACATTT
TC
>001174-001179_All_comp3450_c0_seq1 len=1882 path=[0:0-167 3450:168-324 3292:325-327 328:328-365 3229:366-405 406:406-446 3202:447-583 584:584-626 627:627-775 776:776-809 810:810-890 891:891-928 1714:929-1289 2075:1290-1296 2082:1297-1881]
CATCACTTCACCTAAGAAGCAGGTTAAAACAATGAGGTGTTGGCAGGCTCTTGTTGCTGC
ACTTGTCCTCGTGGCAGTGCAAGTGGATGCTAAAAGAATTGTATGTTACTATGGCAGTTG
GGCTGTATATCGTCCCGGAGATGGCAAGTTTGACGTTGAGCAGATTGATCCCACTCTCTG
TACTCATCTTGTATACACCTTCGTAGGTGTAACCTCAGATGGTGGTGTTTCAATCTTGGA
CTCCTGGAATGAAGTTGACAAAGGTGCACTGAACCGTTTTGTTGCTTTGAAACAGAAGAG
TCCATCAACCAAAGTAATGGTTGCTGTTGGTGGATGGAATGCTGGTTCTTACACCTTCTC
ACAAGTTGTAGCCAGTGACAGTTTGAGAGCTAAGTTTGTGGACAACATTGTGGCTTTTGT
AGAAAAATGGGGATTTGATGGTTTTGATCTCGATTGGGAATATCCAGCCCTCCGTGGAGG
TGGCAGCAATGACAAAGCTAACTTTGCTAAACTCATCAAAGAACTTAGACCAAAATTTGA
TGCAAAGGGATTCATCCTATCTGCTGCTGTTTCTGCAGGAAAAGCCACTATTGATGCTTC
ATATGATGTACCTGCTCTTAATCAGTACTTGCATTTCATTAACGTTATGAGCTATGACTT
CCATGGTTCATGGGACCCCAAGACTGGTGAGAATGCTCCACTATATTCAGGACCTTCTGA
TTCCTCTGAATCAGAGAGAGAATTCAATGTGGATTATGCCATAAAATACTGGATCAAACT
TGGTGCCAAACCCGAGAATCTTAACTTGGGAATGGGTACCTATGGTCGTACCTTCTCTCT
GCAAAGTGCTTCTAGTAGAGATGTAGGTGCTTCAATCACCGGACCTGGATCAGCTGGCCC
CTACACCCGAGAAGCTGGTACTTTGGGATTCAATGAGCTTTGTGAGCAGAAGGGCCAATG
GACCGAATACTGGAATGAAGCTCAACAAGTGCCTTATGCTGTCAATGGTAACCAATGGCT
TGGTTATGACAATGTCAGATCCATTAGTATTAAGTCAAAATACATTCTTGACAACAACTT
GGGAGGAGCCATGATCTGGAGTGTTGAAACCGATGACTCCCTTGGAAAGTGTGGTCTAGG
AAATAATCCTCTTCTGAGCACCATCAGATCTGTCCTTAATGGAGATACCATTCCTACCGA
GCCCAGCACCTCAGGCACAACTCCAGGAACTGACGGTCCTTCTGAAGGAACCACTACAAC
AACAACTACTACTACCACTACCACAACCACCACTCTGGCACCTCCTCCAAATGGAGTCTG
TAACAAATCAGGCTATGTAAGAGACCCCAATAATTGCGCTATTTTCTACTACTGTGAAAA
TGTGAATGGCCAATACCAACCTGTACAGTTCAGCTGTGGTGCAGGAACCTACTTTGATCC
TTCAATTAATGGTTGCAACTATGCAGATCAAGTTCCATGCTGATTTAGTAAATTACACTA
AATAAAGCACAATCAACAAAGCTTATTTCTTATCTTCTCCTTTTCCTATTTTAATAACAT
TAGAGAAGTGAAGTATCACTATGCTCAATTCAAAAATTATTTCAAATTTTGCTGATATGA
GTAAACGGAGTAATTTAAACTGAGCTAATACACCCCATCTAAAACTACATTCCTATTCCT
AATTCATTTTTTCGCATTTTAATGCATCCTGCTTATTTATTTGGCTGTCAATTGTCTGAA
ACTAAGTACTGAGAATGATTGGAGCGTTGAATATTGTCTGAGAATGAGTAAAGAAAGAAA
ATGTTTCTTTACTATAGGACATAGTTGCTACTAATGAATGATTATATTAATGTAATAGCA
TAAAATAAATATTATTTATTTG
>001174-001179_All_comp3450_c0_seq2 len=1528 path=[0:0-167 3450:168-324 3292:325-327 328:328-365 3229:366-405 406:406-446 3202:447-583 584:584-626 627:627-775 776:776-809 810:810-890 891:891-928 929:929-1527]
CATCACTTCACCTAAGAAGCAGGTTAAAACAATGAGGTGTTGGCAGGCTCTTGTTGCTGC
ACTTGTCCTCGTGGCAGTGCAAGTGGATGCTAAAAGAATTGTATGTTACTATGGCAGTTG
GGCTGTATATCGTCCCGGAGATGGCAAGTTTGACGTTGAGCAGATTGATCCCACTCTCTG
TACTCATCTTGTATACACCTTCGTAGGTGTAACCTCAGATGGTGGTGTTTCAATCTTGGA
CTCCTGGAATGAAGTTGACAAAGGTGCACTGAACCGTTTTGTTGCTTTGAAACAGAAGAG
TCCATCAACCAAAGTAATGGTTGCTGTTGGTGGATGGAATGCTGGTTCTTACACCTTCTC
ACAAGTTGTAGCCAGTGACAGTTTGAGAGCTAAGTTTGTGGACAACATTGTGGCTTTTGT
AGAAAAATGGGGATTTGATGGTTTTGATCTCGATTGGGAATATCCAGCCCTCCGTGGAGG
TGGCAGCAATGACAAAGCTAACTTTGCTAAACTCATCAAAGAACTTAGACCAAAATTTGA
TGCAAAGGGATTCATCCTATCTGCTGCTGTTTCTGCAGGAAAAGCCACTATTGATGCTTC
ATATGATGTACCTGCTCTTAATCAGTACTTGCATTTCATTAACGTTATGAGCTATGACTT
CCATGGTTCATGGGACCCCAAGACTGGTGAGAATGCTCCACTATATTCAGGACCTTCTGA
TTCCTCTGAATCAGAGAGAGAATTCAATGTGGATTATGCCATAAAATACTGGATCAAACT
TGGTGCCAAACCCGAGAATCTTAACTTGGGAATGGGTACCTATGGTCGTACCTTCTCTCT
GCAAAGTGCTTCTAGTAGAGATGTAGGTGCTTCAATCACCGGACCTGGATCAGCTGGCCC
CTACACCCGAGAAGCTGGTACTTTGGGATATAATGAGCTTTGTGAGCAGAAGAGCCAATG
GACTGAATACTGGAATGAACCTCAACAAGTTCCTTATGCCGTCAATGGTAACCAATGGGT
TGGTTATGACAATGTCAAATCTATCGGTCTCAAGACTAAATACATTCTGGACAACAACCT
GGGAGGAGCCATGGTTTGGAGTGTGGAAACTGATGACTTCCTTGGAAAATGTGGTTATGG
AAAGAACCCCCTTCTCAGCACTATCAAATCAGTCCTTAATGAAGCCCCTGTAACTGAGCC
CAGCACATCTGCTACAACTGCAGGAACTCAAAAACCCACTTCAGGAACTTCAGCTCCAAC
TGGGTCTCCTTCCGGAGTGTGCACAAAAACAGGATACGTGAGAGATTCTAGCAACTGTGC
TGTATTCTACTATTGTCAACTCGTAAATGGAAAATACCAACCTGTGCAGTACAACTGTGC
TGCAGGAACATACTTCGACCCTGCCATCAATGCTTGCAACTGGGCCAATCAAGTCCAATG
CTAACTCTGAGGAGTGATGAATGTTCCAACAATACACTTTTAATTTGGTATTTTCAATAA
ATATTATTTAACTTAAAAAAAAAAAAAA
>001174-001179_All_comp3267_c3_seq1 len=3426 path=[22276:0-3363 35626:3364-3364 35627:3365-3367 35630:3368-3369 35632:3370-3387 35650:3388-3388 28524:3389-3400 28536:3401-3424 35809:3425-3425]
GATGGGATCCTCATGACAGGTTCAGACGATGGAGTCGTCACAGTCATTTGATTAAGAGGA
GCCACATGGCTTGCAGCTGGAAGAAACGGATTGTCTTCATATCACTTCCTTCTAGCACAG
AGATGGAGAAACGAATACTCAAGGTGCTGTGTTTTGTGATTTTGCTGACCGGAAGTTGGT
CAACGACGAAGGCACTAGCGGATCACAGTGGACATGAAACTACACAACACTACAGCAACG
AGTGGGTTGTTCGTTTGGAAGGGGGACCCGAAATTGCACACCGCCTGGCCAGGCAACTGG
GATATGAGTACTTGGGGAGCGTAACAGGGTTTCCGGATACATATCGGATGCTAAAACCAG
ATCATCCCCCTCTTCACAAAAGAGCCTTCCCGAGACTTACACAGCGCCTGGCCAGGGACG
CAAGGGTGGTGTGGGCTGAGCAACAGTTTGTAAAGCAAAGGGTGAAGAGAGATTTAAACA
CACCACTAGATGACTCGGGCATCCATAGACAAAGAAGGGCAGATCTTCAAGTTCCACTGC
TCAGAGAGGATAGGCTATTCAATGACGAATTGTGGGACCAAGAATGGTATCTCCAAGATA
CAAGGACTCGCCCTGATCTTCCCAAGCTAGATCTACATGTGCTACCACTTTACAGCATGG
GCGTAACTGGACGAGGCGTTCGTGTGGTGGTACTTGATGACGGAATAGAATATACCCACG
AAGACCTCAAGAATAATTATGATCCAGAAATCAGTTATGATGCAAATGATAATGACAATG
ATCCAACGCCACGCTATGACTCCTTTATGACAAATGCACATGGAACTAGATGTGCCGGAG
AAATAGCAATGTCTGCTAACAATCGAAAATGTGGTGTAGGAGTAGCATTCAATGCCAGGA
TTGGAGGTGTTCGTCTTCTGGACGGTTTGGTTAATGACCGAGTCGAAGGCACTGCTTTGG
GATATGCGTACGATAAAGTGGACATATATAGTGCATCTTGGGGCCCGAATGACGATGGGA
AAACAGTAGAGGGTCCAGGACGACTTGCTCAAGAAGCTATAGAACGAGGAATAAAAGAGG
GTCGCAATGGAAAAGGCGCCATCTACGTGTGGGCTTCCGGAAACGGCGGAAGCAAAGGAG
ATAACTGCAACTGCGATGGCTACATTGGAAGCGTGTATACCCTCTCTGTGGGCAGCGCGT
CTCAACAAGGCCAGTTTCCATGGTATGGCGAACGATGCGCTGCAACCATGGTTACCACGT
ACTCAAGTGGAGCATACTCTGATCAGATGATTGCTACCACGGATTTGAAGAACAGCTGTA
CAATTAGGCACACTGGAACTTCTGCGTCTGCACCTTTGGCCGCAGGAATAATTGCTCTTG
CCCTCGAAGTCAACCCCGATCTGACGTGGAGAGACGTGCAGCACCTCGTTATGTGGACAG
CGGAGTACTCGCCCCTGAGCGACAATACTGGGTGGCAACGCAACGCGGCTGGAGCGTGGA
TCAACACCCGCTTCGGATTCGGTCTGATGAACGCCCACGGTCTTGTAACAGCAGCTGTCA
ATTGGACAACAGTCCCTCCCAAATCCATCTGTATGGTATCTGCTCAACCTCTAAAAAATA
CAACATTAGCATTTGGCCGAAGTTCCAAAATACACTTCACTGCAGATGGTTGTAAAGGAA
CCGAAGATGAAGTAAATTATTTGGAACATGTCGAAGTTGTGGCCACAATAGAGTACAACA
AACGAGGTGCCTTGGAGATGTATCTTAAATCACCTTCAGAAACTTCAGTGCAGTTGCTGA
GTCCTAGACGTCTTGATGAATCGGATAAAGGATTCATTAATTGGAAATTTATGTCAGTTC
TGACTTGGGGTGAACATCCGCGAGGGACTTGGACGCTTGAAATTGTAGACAAGGTAGGAC
CTGAAAGTAACATAGGACGTTTGGAAAACTTCACATTAATATTGCACGGGACAAAAGACC
GGCCAGAGTATTTAAGAAATGGTCCAAGACGTTATAATGAAGATTATAATCGTGTACATA
AAAAGACTGCTAACGATGTCCAACCTCTTCCTACGACAGTGAACGATGTAAGAGTTCTCA
AAGGAGAAGAGGCTTTGGAGTGGAACGATCTCATAGGAATTCCATTGGCTGTGCGGAAAG
CGGCTGCGCTCAGGAAGGCTCAATGGACGGACTGGCTGGCTTCCTTTTTCGGTTCTACAG
ACTTGAACACTGCATCGGAGTAATTCTCTCCATCTCAATGACTGGTTTATGATAATTATC
GAAATGCTGCACTCTACAAATAAACAATGAATTGACGTATTTACAGAGAGTTAGGTCACT
GCAGTTTTCCTTTTAATTCTGTCCTTCATAAAATATTTTCCTGACGCATTAGAGAGAGAT
TCAAACAACTTAACCGATCTGTGCGAGGCGACCTATAGTCAGTAGGTGGAGCACGATTGT
GGACGAAGAATTACGATCTCATTTGAAACTAACTAAATTTCTGGGTACAGAAGCATCCTT
CGGAGTGCATACACAGACCTACTACTATAAAATATCACTTTTTTACAGTATACAAATGAA
GCCAGAAGTTGAAGTAGGCCTATACATATGATACATGTTTTCTTCTTAGACTGTAAATAT
TTTTATTTATTATTTTTAATTGACATAGTAAAGTATCCATATTATATGAATACATCACAA
CATAAATAATTTATGTAAGCATGAATTCCTCTCTTATTCTCCTAGCAAGTATGTGAAACC
TGTCGATTGGTAGGTGTAGCTAGAGAAAGGCTTCCCGTGCTTATGGAAGTGAGAATCTAA
AATACGAGATCTGCGCATGGCCAAGTTGTATTGAAACGTGTCTACATTGTACAATTTATT
CACAGTACGTCCATAACGTTCTGTGGTTATAATCTACACAACCCTATAGTGTTATTCCTT
CCCGACAAGCTTTGGCATTTCATTACTAAGTTATTAGGGTAAAATTAAGAAAATTACTAC
ACTTTCTAAAATATATGTTTTATACTTTTCTATGTGTTTTATTCTGTGTTCTCTTCTATA
CTACCAGTAGTACTGAGATTTATTCCGTAATCGACCTTAACGTCATGGTAGAATGTTTGA
GACCTAAGGTCAAGAAAGAGTTCTTATGACACCATACTTCAACTAAAAACAGGGAAACTA
TCAAGCACAAGTTAGTATATTCAGTATTTTGTTTCTAGATACATGTCAGACAGTTCTCTG
ACATTGTCAATATTTTGGCAGAAATAACTGGCGGTTTTACTTTTTTGTAACAGATAGTAT
ATCAATATTATTTAAAGGAAATATCTAATATGTTAGTTGAGTCATTCCATGCAAAACAGT
GTGGAAAAAAACCTCAACAACTCCGAATTTGCTCATTTTTACAAATTCCACTTTTTATGC
CTAAAT
>001174-001179_All_comp2359_c0_seq5 len=694 path=[12:0-317 7862:318-341 4273:342-693]
CTTCAGAAGAATAACAACCAAGTTTCTTATGATGTGCTACAAGAGATAAAATATCTTCAC
ATGGTGATAAGTGAAACTTTGAGATTGTATCCAATTTTGCCCTTCTTGGACCGCAAATGT
ACTGCAGATTACCAGTTGCCTGCACCTTCCGGTAAAGGCAATATCACAATTCCAGTTGGA
ACCGCAGTCTATGTGCCTCTTCTTGGAATCCATCATGACCCAAAATACTTTCCAAATCCA
GAGAAGTACGATCCAGAGAGGTTTACAGAAGAAAACAAACTGAGTAGACCAGCCTACTCA
TACATGCCATTCGGTGAAGGACCAAGGATATGCATTGGAATGCGTTTTGGACTGATGCAA
ACAAAAGTAGGACTAATACACATATTATCAAAATATGAAGTTTCACCTTGTAAGGACACA
CCGATTCCACTTCTTATCGATAACAAGAGCTTTACTTTTGCCAGTAGTTCTGGAATCCCA
CTGACTTTCAAGAAGATAAAGACATGATTGCGATATTAATGTTATGCATTTGAAAACTTT
ACCATGGTTTAATTGAAAACTTTTATTATGTATAATAAACACGATAGATAGTGAAATTTC
CCGAATTTTCAATGAACGTCTTCTGCAATGAATCAGTTTAATATGCACAAGTGTATGCAG
CATTAGAGCGACAATTTTTTTTTTTTTTTTTTTT
>001174-001179_All_comp2186_c0_seq4 len=670 path=[0:0-57 7667:58-68 3803:69-140 3182:141-158 7710:159-173 3223:174-669]
ATAATAATAATAATAATAATATATATTTATTCAGCTTTACAAATACAAATTTACAAATAC
AGATTAAAATTACATACTGGTTTGCAATTTTATGAGCTTACATGCTGCTTTTCTCATATA
TGCTTACACATCAATTTAATTAATTATGGTTCATTCACATTCTTTCTATCCTTGTGAGTA
TTTTCATGGTGATTTACTACGCAACACCCGCCATCATAAGATAAGGTTCGCCATTGCTCA
AGCTTTGCGAAAGATGTATTTTACTGTCTATGAAGAAATGCATGGCCTATCTAAGAGTGT
CGAGTTGACATCCTCGCTTTCAAGGACGATCAACATGGTTTTATCGTTGATCCAACCGTT
CGTTTCAAACGCAGTTCCACTCAACCACAAGCAGTTCATGAGAAAAAGTGTGCCATCAGG
TGTTAAAAACACTTAAAATCACTTTTTAACTTAACAAAACTATTAATTAGGGAAACTATA
TGTATTGTTTAATGCTGTGATTTAAGTGAGAAAGCAATAAACACAACAAAGAATATTCTT
GTGTAAATATAACATAATTATCCCTTTAACAGCTAAATTAATAAATTAAAGATTTAGAGT
TAGGCATCTTGCAACGCATGAAGAACAGAGAAGTTGTCTAGATGATTAGATAAAACTAGT
GTTTCAAGCA
>001174-001179_All_comp3063_c0_seq1 len=1296 path=[0:0-22 23:23-96 97:97-101 102:102-192 1534:193-203 205:204-571 1505:572-577 579:578-697 699:698-717 719:718-798 800:799-858 860:859-1188 1190:1189-1226 1307:1227-1295]
ACGAAGTTTGGTGAAACCGGGCATGACACTAATGATGTTAAATCAAGCATGGAAGGAATA
AAAGGGAGTACTTAAAAACAAATTCTTAGCAAAAGCCATTACTATTTTTATGTACATCAA
CAGTTTCTTATAAACAATAGCTTCATATGTTTTTATTAATTTGAATGTAAACTAATTTGA
GACATATTTTGCTTATGAACAGCATTCCCCCCCCCCCACAAACCCTTTTTTTTTATATCT
GTCTCTATACCTTGTTAATTTAGCCTATAAGCCTATTAGTTTTAGATAAATCATCTTTGA
ATTTTATATTCATTTTACAATTTTTCTATGTTACACTATCTATATCAATAGCACTAGATC
TGAAATAAGATTAATATATGAGGAAGATTTCATCAAGTGTGACTTTAAGACTTCATTATT
TAACTGCATATTGTGTTGGTAATTGGAAAGCATTAAAGTATTGTGTGTTATCTCCTCAAG
AAAATAACTCATTATTAAAGTAACTCTTATTTTAAAAATTCTTTGGATATTGTGATGTCA
TAACATTAATGAAACAACAGTTTGAATTGGTTTAAAAACAATGAAGAGTTGATTTATTGG
AAATGAGATCTGTTATTCTAAATTATTGTATTTATTTATTTCTTTTTTTCATTTACAATA
AACAATAGTACAATATTTCTTAAATCAAGTTGTTTACCATAGGAAACTTTATCTACAGTA
CACCGAGTTGGTGCACACCTGACCTATTTGAGGTATGGAAATATTGGCCTGAAGAGGGAA
GGTGCGTTCAGATGAGTTCAACGATAAAGTAGATCGTTTATATTCAATCTCAAACTAACG
AACATCGTTTTCCATACTAAATTCTCAAATCAGCTTTATAGGGAGCAATTTATTTGTGAT
ATACTTTGTAACTAATTGAAAAATAAAATTGAATTAAAGTCACAGAGAATATTTCATTTA
AGATTTTATTATGAAATCAGTTTACTTGAGATATAAAAGCATGGTGGCAATGTATGTCCA
CAGACAGTGTTGTTGTGGGTAAGGTCAGTGAAAGAGTTACTCGGATTCAATAGTATGGGT
TGAATCCCTGACCCTGTAATTTTTATGTATACAGAATGAGTCAGAGAGAAAGAAGTGTTT
TGTTTTCCTTGTACACTTCATATACTTAACACATTGTTGTGCAAGACCATCTGTAGCTTG
CTTGGTCAACATTCATTCTCAAATTTCTCTTTTGTAGCATTTGTCAACATTAATTCTCAA
AATAATGACATTGTACAGTGCGGACCAAATAAAGAG
>001174-001179_All_comp3969_c0_seq1 len=1299 path=[0:0-1298]
TTTTTTTGACCGAATGAACAAGATTTATTTTAACTGTAAATTGTTTCGCTTATTTAAACA
TACTTACTGCCCTCAATGAACCTTTTATGCAGCTAGTAAACAGTATCCACAGAAGGATGT
AATGTACATAATAATTAATGGATAAAATACAGTATATCTGGCAATGAAATTTGTGCATTT
TGTGCTAAATGTTTACAATAATCGATAAAGTATTCACTACATGTGCTATAATAGGCATGA
GTCTGTGATAAAACAAATCAAAAATTTATAAATAAATAAACTGCTTTAAGTGTTCTTCGT
GTTCCCGTCTTTTTAAAATAATTATTATTATAAACAGTGAATATAGGTGTTAACTTTGTT
GTACTTGTCTTAATGCACGAATGACAATCATTCAATTATACCGTTGTAATTTTCAGTGTT
TCTATATTTCTTAAACACTATGAAATATTATTTATTGATGGCGTCATTTATTAAATTGGT
TCTCCAATTGGTTTGACTGTGATTTCTTGAATCTGTACTTCTGGTGGTACTGATAAAACA
TACAGCAAAGCATCCGCAATGTTAATTGGTTGGATGTGTGGTCTTACACTGAGCATTTCT
TGTGGAATCATTTCAGTTTCCACTAATCCTGGGCTTAGACTAGTAATTCTAATGTTGGAC
TTCTTGGCCATAAGTTCTTTTCGGAATCCCTCTGTCAGGACTGTGACAGCATGCTTAGTA
ACAAAATACATGGCATAATGGTCTGGTGGCGGCGCGTGTCCAGCGCAGCAGTTAATGAGA
ATAATATGACCATCATCCACACCTTTTTCTTTCATAACTTTTAGGGCTTCCTGTGTACAC
AAGATCAAAGACATCACATTCAAGTTCAACATACTTCTGAGATCCTCAGGTCTTCCATCT
ATGAGTTGGGCATCTATGGCAACTGCCGCGTTGTTTACCAGAATGTCAACTCCGCCGAGG
TTGGACTTGACCCAGGCGAATGCTTTTTTTATTTCGTCGTCCTTCGTGATGTCACACTTC
AGAGGGTGTAGTTCTCCCTTTTCTGACTTCAAGGACTTGCTCAATGCCTCTACTCTCTCG
ACTCTTCGTGCTATCCCAACCACCTTGACTCCTTTTTTGACCAACTCCTTTGCGATGGCA
GCACCAATTCCGGAGCTTGTTCCAGTAACAACAGCAACTCGTCCTGTCCAGCGCTCCATT
TTTATTAAGAAATGAGGACTTGTTTTAAAATTGTAACACAGTAGAAATGATTTAAACATG
CAATATACATTCTCTTTTATATATAAATATGCAGTTGTA
>001174-001179_All_comp2149_c0_seq1 len=756 path=[0:0-755]
TTTTTTTTTTTTTTTTTTTTGTTTATTATTTTTAAGTTTTGACGAATCTTATTGGCACAA
GACAATAAAGAATCTATTCTATTCTATTAATGAGATGAATTGGCCAAATGAAAAGATAGT
ATGATACCAAGTGAACAAGTTGCTTACCACTTTTATGAATTGTAGATTGGATATATTCGA
ACTTCTGTAGTAGTATACAGAGTCTATTGCAATAAGTATCCTAGATATAAAAAATAGGCT
AATGTTAGAACTCTAAACCAAACTTATTTTGTGGGAAAAATGGAGGGGAATGCGAATTGT
CATGTTTTTAAAACGACATCATGTTTTCCAGAATATAAAGGAGGCTGTATATCCTGAATT
ACAGCTATAAAAAAATTAAATTTAAATTTATTTTATGTCATTAATCACAATACTGTAATT
TGAACTACACAAACTTCACAATTCATCTTTATCTTGTTTTGATTTTGGTTCAAGTGGAAG
AGCATTCCAAAATTCCATCCTTTCCTTTTGGAGTCCTTGTTTCACATGTAAACCATCTAC
ATCAATCTCAACATATTGCGCATTGCAAGGAGTGGACACTTTCGGCCATGTTGTTCCCTT
GAATGGTGTTGGTGTTGGATTCCCAGTTTTGGCAAAGTTTGTCCAGATTGTCATAAAGGT
ATCGATGACCTCCTCATCATCTTCAGTGGGCTTCATGCCTGGAAATATTCTATCGCCTGG
GAAAAGGTAGAGGAGATCATCTGCATGACACACTCC
>001174-001179_All_comp2751_c0_seq2 len=2591 path=[0:0-1187 1188:1188-1390 2698:1391-1406 1407:1407-1540 1541:1541-1576 1577:1577-2590]
TTTTTTTTTTTATAAGAAATCATTTATTGACACAAACACAATCTTTCTGTTATTACAATA
AATTCATACGCATACATGAGTAAATAACATCAACAAATGAAAACAAACATTTACAGAAAA
ATCAAACACGCGTTTCATATAAACAATTTCCTTCTATTACCAGTAGCTAGAGAGTAACTG
AAGACCTGAAGAGGCTTGGTATGAAAAATTAGTCGTGGAGGAAGATCCCAGGCCTGGACT
GTAGTGCATATGATGATTATGACCTGTAGCTAGGCGAAGAGAAAACTTCGGTTGTGCAGC
TATCATAGAAGGCGGTGATGCTTTTTTTTCCAACTTCTGAAGCCTAGATTTGGAAAGTGT
AAACACCGTGTAGATTGTCATTTATCTTACCGTCAATGACATAATTATCGATTAATTTAT
AAGTTATTGGCTGGCTTTGGACTTTCTTCTGCCATCATTTTCTTTATGTTAATACAATAC
CGGTAATTAACTTAACAGATCGCCTCAGAATATCCACCACTAGAAATTCGTAGATTTGAA
CGGAGACACTACCGTACCCATTAACGATAGGGTATTATACGCATAGTTTTCTTAACATTG
GCCTTTTTTAGCATTAGGAAAACCGGAGATCATAAAATTACGCGCTTAAAGTATAAGCCT
AAGGGAGTTCACATGTTAATATATAGGCCTAAAATGTCTATAGTTTCGCAAGAAAATGGT
AGGTCTATAACTTACCGTTCAACATACTTTGCGCAATGTGTAATTAAGTTATGTCCCCCC
CCCCCTATATAATCCATTGGGCCTAAAATTAGAAACAAAATTAAAATGAGTAAAATGTAA
AAAAAATAACGTTTTCAAAGCAACGTACGTTCTATCTGTATAGGCCTACTTAAATTGGAA
CTTTTCCTTCTGTTTTACTTAGATTTTTAGATGTTTTTTTCTTTCTTCTTTTAATGGAGT
ATGAATACATACTGTACTGTATATTAGTTTATATTTCGGAAGTATGCTTACGATAGCCTG
GGTTTTGAATTTCTAGATTCGATGGTGACTTTGATGCCATTTATTGGTCTAAGCACCATT
TCAGAAAGCAATTTAATATCTTCCCTCTTTTCTAAGGAAGTCACTTTATAATTACGTAGA
AAAGATGACAAAATAGTCTTTTCTTCCAACAAAGCAAATTTCTGTCCAATGCAGTTTCTG
GGCCCTGCGCTGAAGGGCAGATATGCATAAGGGTGTCTCTTTGCCACAACCTCAGGCAGG
AATCTGTCGGGGTCAAATCTCTCTGGATCTGGAAAGAATTCTGGAAGTCTATGCAGAAAG
TAGAATTTCAGAGTGAGAGCGCAGTTCTTGGGAATTGTGTATTCGCCTAGCTTGCATTCT
TCTGTGGTCATTCTCCCGATGGTGGGAACACTAGGATACAACCGAAGCGACTCTTTGATG
ACTCTCTCCAAGTACTTCATCTCATTCAAGTCTTTCATGGTAGCTGAACGTTGGGATCCC
TGGAAGATGGCTTCCTGCTCTTGGAATGCCTTTTCCTGTACATCAGGGTGCAATCCCAAC
AGGTAAATAGTCCAAGACATGCCTGCACTGGTAGTATCATGACCCTCGAACATAAATGTG
TCAACTTCTTCTCTCAACTCTTCGTCAGTAAGTTTCATGCCCCCTTCCGATGCCTCAAGA
AGCAGGTCCAAGAATGCCTTCCTCTTTTTCTTTCCTAACAGCTCATCTTCACTCCCTGAA
ATTCCATGTCCCATCTCTTTTTCGATCAACATCTGTGCCTTGCGTTTCTTTATCACCTGA
TTTGTAAATCCATGAAGAACTCTCAGACATTCGTCATGACGCTTCCCAATCGAAGATAGT
TTGAACATAAAATCAGGATGAAGCCATGGGCGGAAAAGTCGATTCATTATTATTTCGCTC
ATGTCATAAACAGCTCTCACATATTCAGAATTCCCATCATCCTGTGCGAAAATCTGTGTT
CCCATGGCAGTTTCACAAATGATGTCGAGGGCACATTTGGTGATGTAGGGATACACATCG
AAACCTTTGTTGCCCACTTCTTTTTGTAGTTTATTCATCATTATCTCACTTTTCTCTGTG
AAAACGTCAATGAAGCTGTCAAGAATCTTGAAGTGGAAGGTTGGGGTGATCATTTTCCTG
TGGGTGTGCCACTTTTGACCTGTTGATGTGAGCAAGCCTGTTCCCAACCAGGAATGCAAG
AAATTGTATCCATAAGCCTTATCCAGATGTTTACTACTGCCCAGAACAATTTCCAAGTGC
TCTGGTCGCATGATGTGAATATCAGGCTTAGGACCAATCCAATTGATGAAGAAACTTCCA
TTTTCCTTTACTTGTTTTCGTAAGTACAAGAAAAAATCACTCCTCTTAGTCCAAAGAAGG
GGTAGAACGGTTCCTATGATAGGGTATCTGGTGGGTCCTGGTATCAGCTTCAAGGAATTG
TACTCTGATCTTCCTCTGGACATTAACGCATACAGTAGGAGCATGCATAATAGGGCCGTC
AAGATGAGTGACAAACCATCCATGGCGATTAATCTTTATTGCACACACACCCACTTAATG
TCACACGTCTG
>001174-001179_All_comp2205_c0_seq1 len=2775 path=[0:0-2774]
CCATCTTTGTTGATGTTGATCAATCTGCTGGAGTTAGATGGCAAGGTTATCATCATGACC
TCAGAGTCAGAGTAACAAACAGATACGAAACACTGAAAAAGTCCAACATGAAGCACCATT
GCCCCTTCATTATCAGTCTTTTCTTTCATTCTCTTTTGTTTTGTGCTTACAGAAGCCTAC
TAATGCTCATATTTATCACTTAACCTCTTCACACTCATTTCAGTAAAACAGTAAGACTGC
GTTTGTTGTGGTGTTATAAATAACGTTTAAGTGAAATACAAGAAAAGTTACGACTGTACT
TAAAGATATAGTATTTAATTCCACTGTATTCAAATGGATTAAAAACGGTTATAAAATCTA
CAAGATGAAGTTGTTAATTACCAGTGCATTCATGATTAGTCTTTCCATGGCTATTCAACT
TCAGATTCAGGTTGCTCCTACTGAGTCATCAGCATCAGAAAGTGATCTTCCGTTACCTCC
ACTGGAGGAAACTTTGTCTCAAGCTTTGGCACAAGCAGAAAGAACTCTGAAAGATACCAT
TCTTTCAAATGCTGAAATCAGTATTGTTCATCATGGTGCAAGCAGTGTTCCATTGGACAA
TGTGGATTTGGAAATAGGAGAGCAAGCAATTGTTAATCTTTATAACTTAAGACTAAGTAC
ATCGCCATTTCATATGCTGGCTGTCACTCCACACTTACGACTCATGAGCCTTGAGCTAAG
TTCAAATGTTAGTAAGATTCAAGTCATAGGCAACTATACTATAGCTCCAGAAATAATGAA
TTTCACTTCCAGAGATTTCATGTCTTCTGCTAGAGGAGGACTTAACCTCACATTCACTAA
CATACAAATTGCAGGAGCTGTGGGTCTCAATTTAAATGAACATAATTTGCATGTTCATAC
AGTAAATCTGATATATATACCCCAGACAGTGGTTTTGAGGGTTAATATGAAAGACGGACA
GGGTAGAGATAAAGTAATGGAGGAAAGAAGGGATGAGATAAAAAATAGTATAGAAGAACC
CATTTATAAAGATTTAGCTCAGCATTTGAATGAGCGTCTGAAAGTAGAATTGAATGAAAT
TCTTTCTAATGTTAGCTTACCTGATTTATTACAAAACAATATAGATACTGTAGTTTCCTT
TAAAACAGCAGCCAATACTCACATTGGGAATATAAATGATTTTGTAGATGCCATCTTAAA
TGGTATGAAACAAAATATATCTGATCAAATTCGTATACCTGACTTAGAAAGAACATTTGA
AAAAAAATTGGGTTTTATCAAGTTCCGTGGATCTTTCAGAGCTGAAGAAGGTTGGATTAA
AAGCTTAAGGACTTTACACAGAACGGCTGATGTAACTTTGAAGAAAATAAATAATACCAT
TGAAGTTTCTGCAGCTTTGGGTTTAAATGTAATGGAGTTTGGTTATAACAGATATTCAGC
CCAATTTCTACGCATTGGACCAAGAGGTGTACTCACAGCTACAGTAGGAGAGAATTCTGT
ATCATTTCGTGGAAGAGTTGGTTATGAGGATAACAACTGTACAGTCACTCTAGAAGAGCT
AAAAGTAAAAGATCTGAATAATATTCAGATGTCGCTAACTGGTCTTAGTCCATTCAACTG
GATTCTATCAAAAGTGGCTACATCTGTAGTGAACAGATCAAAGAATAACATTATAAGAAA
CATTGAAGAAACAGTTGGAGGCAAACTCCGCAACCAAATGCAAACATTTAACTGCTCAAC
CTACTTTCCTAAACCGGCAGTCAGTGGTACATCTTAGAGAATAGAATAATAATGAGAGAG
CATAACCGTCAAAGTGTAAATGTATCGGGATGGATATGATGAAATATTACATCTTCAATG
TCCCATGATCCTCCACAAACCGTGAAATATTTATAAACTTTATATTAGCTTATTTACACA
TTTGATACCCACTGAATATCTTTATACTTTGCAAATATTCTTAGTAACATGGTTAATTAA
TCTTTAGTAACAAGGAAAATACACTATAACAACTATGCAATATAACTATAAAAACAATCC
TGCACAATCATAACCATAACCTCAAAACATAGCTGACTAAAACACAGGAACAGTGTAAAG
TTATTAACAGAGACATTTTGAGGTTAGATATAACATTCGCTACACTGATCATTGAATTTA
CTGAATACAGGATATTCTGTTCTTGCTGATTAGCAAAGACTAACTACTATAAGTGATTAG
CTACAAAAAATAACATAACTCTATTATTAGGATAAGATTTAGTCCTTTATTTATTTCCTT
CTAGCCTTAAGAAATATATTCATATATTTGAGTTTAGCTTGCTTACAAACTTTTCTTATT
GTACCCTTTCTGTGTGACTGTTGTTGGTGATACTGGAGAAGATAGTCATATTGATTCACT
TTTCTCTCTCCACATTTTCAAACAAATGCTCTCTTCTTATTCTATTCTCTCAATGGAAAA
AGCTATATAAATCTTTAAGTCTGAATTAACTGGTACATACGGTACTCCTACGTAATATTG
GTTTTTTTAATGAAGAAAAATCATTGAGTGTTACATTACAATTCTTTAAAAGAGAAAAAG
ACCACCAGATAGTCAATCCTTCACCCCATTGTACCTTACTGTAAATCAAATATGATATTT
GCATATAATCTTGTGGTTGTGAGAAGAAACATTCTGAAATAATAGTGGTCAAATGTTGAA
GCTGAGCTTTTCTTTTGTAAAGCTCTTGATTAGAGTATTAAATTAATTAATAATATGGTA
CAGGAGGTGATGGAT
>001174-001179_All_comp2178_c1_seq1 len=4107 path=[251:0-4106]
ACTTTTAAAATATTCTCACTGTATCTGGTGTAAAAAATATATATAGTTTGACTTCTTCAA
ATTTAGGTTGTATTTTATAAAATTCATATTACAAAATATTTACAATTATTGAATTGCATT
AATTAATGTTGCTACATTGGTAAACAGACCTTGCTTAATCTAATAATACAGCAGTTATTT
TAAGCATATATGTAACATTAAACACACACTAATTTCATAATTAAACGTGAGTAATTAATT
AAGCAATGAACCAGTACTGCTAATAAATAATCTGAATGGCTTAAAATGTTTCAAATTTTA
GTGAAATAAAATGTACTTCTGTGTGAGTTCTCATTCATTACGTTTAGTCAAGATAAAAGA
AAACATTGATATTGCAGAAATACCTTTAGAAACAGTATATTCATTTAATAATAAATACTT
GTATACTAATCATCTGTCATGATTACATTTCAGAATCTGCAATCACAGTACACTTTCATT
TTTGGATAATGCGATATAATTTTCCTGTAAGTACTTATGGCACAATTTCTCATAATTAAT
GTTGAATGCACTCACTATAGCCGACTTCTCTTTTTCATAATGTGTTTTCAATTTTGCTGT
TTAGGCCAAACAATAATGTATCTAAAATATTCAGTTTTTAAATTAAATAGTATTAAATAA
TATTAAATATCAAAATAAATAAAGTGTTCAATAAATTATTAATAAATATATTATATTATA
TTAATTTTATACATAATTATTCATAAATGCCACATTTTGGTCTCTCTGCTAGACTGTAGA
AATAACCTACAGTTTCTGTACAATACCGATGTTGTTTGGTATACTCTGTCTTTAAAGCAG
TCCCAATAATTGGGGGAGTATTTTTAAATAAAAACAGTTTTCATATTTAAAGTTCATAAA
GTACTTGATATGTTGCATGACCTACTGTACAGAAATTTGAAAATATGAGTCCTATATTAA
ATCCTTGTCTTGTACATATAGAAATTATAGTTGTTACAAACAGAAATTTACGTTCTTGCC
TAAACCAGATGCGTTGCAAGTAAGTATACTGTATCATCTGCGCTCATTGCCAGACTGGTG
AAATGCATCCGTTTTATGCAAAAAAGTAAGTTTGTAACAACTCTATAATTTCTTTAAGTA
TTAATAACAGATTTAAGTGTGCCATCAAAAACATGTGCCTTATCTTGTTTCACTACATTG
TTGTGTCCAGAACTACAATTGGCTCATTGTCTAATTGGTAATTGTTCATCATAAATGCCT
AAAGGTCTTTTTCCTTCCGGGTCAAATGGGCTCTTAAAATGTATTGTAGCATCATAACGT
TGACCGAGAACTTCTATTTGGTAGTTTCCATTTTGTAGAAATTCTTCAGTGATACGACGC
CCTTCAGGATGTTTAACATAACCTTGTCCAATACTTGATCCCAGTGAGTATCCGTATTCA
CCTCTTCGAAGATATCCAACGACTTCATCATTTCGCCAGATTGCTTCCAAACCATAAATA
GGAATTTGTTCCCTAAGTTGAAAAAATGCCAATTTCTTCTTTAATCCTTTCCTCTTGACT
ATATCCAATGCTTCTTTGCCAACATAATCACCTTCTTCTCTGCAAATGAAGTCTAATCCA
GCTTCTAGAGGATTATCATCAGCACGCAAGTCAGCATTCCACAGATGGTAACCTTTCTCA
CTGCTCAAAGAGTGTAATGCTCTATAGCCAGCGTGTTTTAATCCAAATTTATTTCCTTGT
TCCCAGATAGCCTTATACACATCTTTACATGAATCCCATGGTATGTGAATTTCCCAGCCT
AATTCACCCACAAAGCTTATTCGTACAGCTCGACATATGTGACCCGCTATTTTTACAAGC
CGTGTAGAGGAATATGGAAATTGTTCATCGCTGAGGTCCACATCTACAATTGGCTGCAGT
AGCTCACGACTGTTAGGTCCTTGAAGAGAAAGTGCTCCTAATTTTACCGAGAGATCTGTG
AGTCCTACTTTGAAATTCTTCTCACTTAATATATTGTGAATTTGAGCATATGTGTGATAT
GAAGACAATCCTGCAGTAGTGATATAGAACCCTCGTCCCTTGAAAATAGGGTCTGCCAGC
CCTCCTGTTCCAGTTTCAATGGCACTGACAGTGACATCTGCTTCAACACGTCCTCTTGTA
TTCAACAAGCATGAGTATACTGTTCTGCCAATAGGCCTACGAGTATTTGCTGTAAATAAC
CAATCAGCTGCCTTTTGAGCTTCAGGTCCACACATATATAATTTACCAAAATATGACATG
TCAAACAGTACAACATTCTCCCGGCATGCTAGACACTCCTCTCCAATCACATTGTGACTT
TTTGTGAAACCAAATGTGTGTTCTCCTTTCAACAAATTTTCGTAGCGTACGTCAGAATTG
CGTATTGTTCCATATTCTCCATACCAATCATATTTTGGAACTGGTGCTGGCCCTTTGGGC
GAAAACCATCCTGGTCTTTCCCAACCTTGCCTTTCCTCAAATACACAGCCAGCTTCAATC
AGTTCCTGATGGAATGGACCTGGATGGAAATTTCTTCCTGCAAGATTTTCATCATGAGGG
AAAACAATGTCATAATTTGTGGCATAACTTTCATGACTCTTTGCAAAAACCCAGGCAGCA
TCTTTCCTTTGCTCCGGTGTAAATCGTCTGATATCATATTCAAACATATGCAGGTCAGGG
CGACCACGCACAATCCATTTTGCGAGTTGTTCAGCACAACCTCCACCTAACATAGTACCA
GCTGCATTGTATCCACAATTATGATAAAATCCATGTAATCTTGGATCTTCACCTAAGATA
GGATTATGATCTGGTGTGAAACTTTCAGGAGCACAAACTGTACTTTTGATGCCAGCTGTT
TCAAATGCAGGAATCAGGTTGACAGCTCCTCGCATATGTGTGCTGAACACAATCCAATCA
AGCTCGTACAAACTGAATTCAAAGTCTTGAGGAACCTTCTCTAACACAATTGGGTTTGTT
TCATATCCACCCATACAAAGGGACTGCCCTTGCACACGAAAGTATATTGAAGAATCATGA
TCCCTAATATTAGGAAGCCCTTCTACTTCTGGCATAGCCTCAGTTACTACATAGGCATGC
TTCATAGGAACAAGTGGGAGATGCAGACCCACCATAGCTGCCAGTTCGCGAGACCAGACT
CCACAACAATTGACAACACAATTAGTATTTATTGATCCCAATGGTGTTACAACTCCTGTA
ACTTGTCTTGATCCAAAACCATTCTTTCCTGTTAAAATACTGGTAACTGGGCAATTCTCT
ATTACCTGTGCACTTCCTTTGGTAGCGGAATGAGTAAGTGCTTTGCAAAGTTTTGATGGG
TCCACAACTCCATCTCCTGGAGAATATAAACTGCCTTCTATAACATCTGAATCAATCAAG
GGAAATATCTTCTTCGTTTCTTCAGGATCCAATATAGAGGATTCGATTCCAAAACTAAGG
CCAAGAGTGGCTATCCTTCGATATTCATCCAATCTTTCCTTGTTACTTGCAATGAAGAGA
CCGCCATTGTTCAACCAGCCTGGGTCCAAACCGGTTTCTGCTTCAAGTTGCATTAGTAAG
TCTCGTGTTTTATTTAAGAGCTGAATTTCAACATCATCTGGTCTTAACCTCCATACAATG
CCTGCGGATGTCCATGTTGTACCAGATGTTACTTTTCCTCTTTCCAGCAGTACTGCTTTA
ACTCCTCGTTTCGCTAATTGATACAATGTGTGGCATCCTGCAGTACCTCCACCTATTACA
ACAACATCAGCACTCTCAGGAATGCTTGGAGGTGGCTCTATTGTTGGGGATTCTGCTGCA
ACAATGATTTCTGGTGGAGGAGCTTGAGATTCTTCAGCAGGTGGCTGTTCACTAGACAAT
GCTCGTCGTTCTACGTTAAGGAACTTGCTACATCTTTTTTCTGCATTAAGGGGACGGACC
TTAGTAGCAGCCCAGCGAAACATTGTGATATACTTTTCCTTTAAGCACCTCCAGACCCCA
CAAACAGGACCCAGTTTGATAGGAGCTCTGTGCAATACTGATAATAAAACTTCCTACACT
TATTTATAACCTATCAGAGGAGAGAAG
>001174-001179_All_comp2051_c0_seq1 len=1177 path=[0:0-252 1297:253-254 255:255-1176]
CCTCTACCTCCTATTATTAGGAATGAAATTATACCGTATAGCCTGTGATATAGCTACTCC
TGGACTCCTGATCAACACATTGTGAGTTCAAATGAATACAGAATATTTAGAAAGGACAAG
ATGTAATTAAAATAGCCTATTCTATAATTTTATTTTATTAGACAATTCAATTTATCCACA
TTTTAAAATTGCATAATTATATAGATACGAGGAACAATGGCTCCTCATTTAGCAGTCCTT
GCTTCCAGTAACATACGATAGTCTTTAACACTGAACTACTCAGTCTATGCCACCACTGTG
TCTCTGAGCAACTTTCAGTTTTTCTTGTTTGTAGCTTTATCCCAAAACTTCTTATATTCT
ACACAACCTGCGTGGTTGATCTCTTCGTATCCCGGAAGAGTCTTCTTGGCTTTGGCGAAC
CACCTTGCCACATTAGGGTAGGGTTTCAGATCAAAGCCAAATATCTCTGCACTAGAAATT
GTTGTCACCAGATCTATGTCAGCAATTGTGAGGGTTTCTCCTGTTACCCACGTGTTCCCT
TCCAGAAACGTGTCAAGTAACTTAACTGCTTCTTGGAATTTTTGATATTTTGCCTGGTCA
GGCTCCTGCCCAAGCCACATTATGGAACCATAATAGTCAACAAATCTCTGGTAGAGAGTT
CCAGCATCGAAGTAGAGTCTCTGATCAACCAAGGCACGTTTCTTAGGATCCTTTGGGTAG
AGAGAATCTTGTTTCGCATACTGACTTACTAGGTAGCTACAAATGGCACGACTCTCAGAG
AGATAAAATCCGTTATCGTCCATAGTTGGCACAGTATGTTGAGGATTCATCTTAAGGAAT
TCCGGTGTCATGTGTGCTCCTGCAAACAGGTTACATACTTTCAGATTCAATTCGATTCCT
GCCGCTTTCGCCGTTAAAATAACTGATCGGCAGGGCGCACTTATAAGCACATAATGCAAA
TCGATTGGCATGGTTGTGTTTAGTTTACTATTTTCAATTTAATATAAATCAAGTAACACT
TTAAGTATTAGAATCGTCCAGTTGGCCTACTATTTGAGTTGTCAATAACGGTGTGATTGA
AAGTGATCAATGTGAAGTACGAGAGATATCGTTCTACCTATTATTATAGGTACGAGTATC
ACTGATACATATGAAATACTTATTGCACCTACCGGTG
>001174-001179_All_comp2618_c0_seq1 len=1170 path=[0:0-1169]
CAGGAATTCTAAGGCATTTATTCACTTCAAATTAACAGAATCTTGTTCAATTATTTTTCT
GTGAAAGTATAAATATCACACAGGACTAGACCTTTCGCTACTTAATTAGTAAGGTAAAGG
GTAGTCTGTATCTTTCACCTTCTCTTTAGACCATTTGTTGATTTTTTCAACTAATTGTGG
AGTCAGATCGTCCGTCCATCCTCCAATTTGCCCTTTCCTCATAAACGCCTCTGCTTCACT
GACTTGTATGTTTTTCCCACGAAGCATCGAAAGCTCGTCTCTATGTGTTACAGAAGGATT
TTTCTTCATAGACTCGAAACTCAGGTATTCACAAAGTTGTTTCATTTGTTTGGTATTCAA
GTTGACGTTAAGAAACTTCGCTGTTTTCTCTATTACTGCTGGCAGATCCTTTTTCATTTC
TTCGAATGTGTTGAATAAGATGTAAGGTTCTTGTCGTATTTTCCAGAACTCTAGAATGTG
ATCCCAAACAGATCCATATTGTACTATACCAGCCGTGAAGGCTTCGACAAAATCTTCACA
TGTCCCAGTGTAATTAACAAAATGTCGTTGGTGATGGAAATATGAGACGGCCACATCTTT
CGCTTCTCTTGCTACATATATAATTTTTGGTTTGACGGTCCATAATTGGCGTGGTAACAG
CTGAAGGGGAAGATGAGACTTGATACAGCGTGGAGATTTAAGAGAGTCCGTCTGCTGTAT
TGAGTCCCCAATGTGGGTATCTGGATGCACTTCATTATTTATGAAGCATCCGAATTCAAA
GAATGGAGACCTTTTAATCTGAGCAACATTTCTTGCTGTGTCAAAATCTAACTTGTTCAT
CAACAACCACACCATCTCTTGTGTCCATGTTGTACCACATTTAGGGTACGTAATAATCCA
GACATCGTCGGGTCGCACTTTGAATCGAAGAATACGATCGACATGTTTCCGAAATTCCAA
TACAAGACTGCAATTGGATGGTACAACTTTTAAAATTCCTTGTTCGTAAGTAGTTCCATT
GTCATTTTTAAATTTATCCACCAAGGGACCTCCAAGGAGTTCGAATTTGATTTCGTTATT
CTGCTCACTCATATTACGTAAATTCTTTTAAATTTACTGGTATCAGTTATCCTTTATCAT
GCAAACGGTTAACCAGTTGCAAACCATGAG
>001174-001179_All_comp2890_c0_seq1 len=1330 path=[0:0-79 3036:80-97 98:98-973 974:974-974 2684:975-998 999:999-1038 1039:1039-1040 1041:1041-1104 2640:1105-1122 1123:1123-1188 1231:1189-1202 1245:1203-1233 1276:1234-1329]
TTTTTTTTTTCTAAAAATAACATTTTATTCCATGTAAGTAGGTAATAATCTTGTATGAAA
ATGTACAAATGAAATGAAACTATGAATTATTTACAAACATGAGCTACTTATCACTAAAAC
ATATAAACATAACTTTATTTAAAGTATAAACATTTTTCTTGAAGAAATTTGTTTGTTTTA
TCACAAATCTGTGTAATAAATGAAAATATAAAAACAACCCTCTGCTTACATTACAGACTT
ACAAGCCAGTCTTTAATGGTACCGGTAGTAAGTTTGATTTATATTTAATCTAGAGTGGTG
GTAATTCACATGATACGAATATTTAAACTTATGCCTGAATTATAAAATTGACACATATCG
TTATTCAACAAATCCTAGTTATTCACACAACCAAGGCATAGAGAGTTGTGTAGTTACTGT
ATATCAGTATCAAATTATGGTGCATACATTTCTTATACAGTATAATGTTCATATTCCACA
TGATAATCATGGCAGAATTTAAATTCTATCAAATATATTACAATACTCATATGCTGTATT
TATAGAATGCAACATCTTATGTACAGTATATTTTTTTAAATGTAAGATGTTTTAGTCATT
TAATGTGTGATTTATCAGTTTTATTAAACAAATTAATATTTTGTAAAATAAATTAGCATT
GTCTGAAATTTATTGTTATGAAATGAATGTATTTCTATATAGCACTGCCTCCTGGATTCA
TAACATGATCCAACAGACAGTGATTAATTATTAAATTGAAAGAAAAATTAGGCTACATTA
TGTGACCTATTCGTATAATGTTTTTGCATTTTGTCTCCTAAAAATGTTTTGAAATAACAG
TGGCAATTGAAATTCTTGGCAATGATATCTGTAAAATTAATGTGCTCCAGTTTAAGCAAA
TGAAACTGTCTTTGATGAATGTCCAGTGATGTTTATATTTGTAGAAGCATGTCTTAACCT
ATTTTGTGATGTTCAAAAGATTTTTCAGAACGGTAAGATTATCAATTATATTACTTCATA
TTATGTTTAAGTTACCATACTAATATAAAACAAGCTCTTAGATGCTATTGTGATGCAACA
ATGAAAATACACTTTTTACAATGTACAATTTTAATATTATTTGTGATCATTCAATCATTG
GGTTTGCACTTTTGTGATTTCACATGAAATTTTATTTCTAATCTAATATGCATATACAAT
ATACAAGGTTTATGTTATCTAACCCTTGTACATAGTTTCAGTTGAAAAGAAAACCAGATT
TATCATCGTAGCAATATACTACATTATCCAGCAATCTTTTACCATCTTGTTTTGAGGTAA
TAAATTAATA
>001174-001179_All_comp2328_c0_seq1 len=1372 path=[0:0-88 1506:89-114 112:115-310 308:311-319 317:320-394 392:395-405 403:406-1371]
TTTTTTTTTTTATTGGTTTGTATAAGTATTTATTTAACATAATAATATAATATTATGACA
TACTAGCTGGGAAACTTTTCTTATAAGTTGTCAGCTCTTTAGATCGGGAAACATTTAATA
CCATTGTATTAGTTTTCTTAATTACTACTGTTACTATATACATACACAACATCTATCCAT
ATATCCCCAAAGTCTTCAACATTGAATATAATTACTGTATTCCCTATTTAATAAACACAG
TAACTAATAAAGTTGTATAGAATGCATTAAGCCAGTATTTTAAAATAAAATTGCACAGTG
AATAATTTTAAAAAAATCAGTTAAAGCAGGATATTGAGTAAGCTTCCTCATGATTTTAAT
ATCGTTTAATATTGCCATTTTGTTTTGTTCGTTGTCTAATTCGGACGAGGGAGAGACATC
ACTCTTGATTTTTCTCTTTGCAAAAAATAAGGTTCAAGAAAAGTTTCCCTTATAGCAATG
TTTACAAATTCTTTAGCTTTGACTATATTTGCCCTGACCAAGACAATCACCACCATTGAG
ACAATTAAGGATATCTGATAATGTGAGCTGTATATTGTCCATAACAGTATTGACTATTGT
GAGTACTTGAGGTCCCAGCATCGGTCCCAGTTGACCCACTACCTGTGGTGCAGCTTCACT
AACAATTTCGCTGGCCATGTACGTAACACGACTTCCTCCCATCAGCCCTGTGACAAGCAG
GTTAGTTCCACCAAGCTGCAAATCCAAGGACAAGTCTTGAATGTACAGCCAACCTTCTGG
TCTAGTTCCCGGTTTTATTTGTCCGGCCACTGTTAAATCTGTAATTTTTATGTCAAATTC
TCCATCTCCTGTGGCGGGGATTACATTCAGTAAAGCGGCACTGAGATTATAGTGATCTAA
ATCCAAATTTATTTCTGGAAATGTAAAATTGAAATCTAGCGTCAGCTGAAGTATGTTCAG
ATTCACGTGGTTAGCGATGAACTGGTCCAACTTTGTGGAATGTATGTTATCCAGATTTGC
ATACTCCAAATCTAAGAGGTCGTTAAAGTTGAAGTTCTCTATATGAACATTGCCCTCGTA
ATTCAGAGGATCCAGTGGTGGAACTCCGTAAGCTGGTGCTCCATTTTCAATGAAGGTATG
CATAAATGCCACTATTTCTTCTTCAAATGCTTTTGTGCCCAGATGTGCACAGTGTTCAGA
AGACAAGCCATATTCGCGGCAAACTTTACTTCGAGCATCGAGCTTTAACCCAGAATATTG
GCCAAATAGTGTAACCAAGCACACCAGTGATAGAAGTCGAACGTTCATTTTAAAATATCC
TTTAGGACACAGTCTTCTTGTTTGATAATCAGGTTCTGATGTACTATTCAGA
>001174-001179_All_comp2787_c0_seq1 len=1173 path=[0:0-1172]
AGCGAAGTTAGTACAACATTTTCATGCTCATTCAACACATCCGAGATCTGAGATACAGAA
CCGGCTACCAACATGCTATTACAACACTTTATGGTGTGTTGTATTCTTCTATATGGTCTT
GATTATACTTTAGGGGGAGTAATTCCCAACTACAACCTCACTGTAAATATCCGACGGAAT
GAAACTGGACACTTGTATTCTGATGTTCATTTTAACCATGATAGTCAAGATGAATGGCGA
GTTTATGTTAACAATACGCCTGGTCAGTCAAGATGGATTCAGACAATCGTTATATACCCA
AAAGAATTAGAGGGAATAGTAGTTCCAACCAAGAGAAATACTTCTATTGGTTATGAAAAG
ATTCCTGATTTCGGATACTACAAATTGCATTATGACGAGAAGACATGGCAAGAAGCTACG
AATATCTGCAAAGACGAAGAGGCAAATATTTTCATGCCAAACACGGATCCAGAAGCTCAC
AGGTTGGGAACCTTCATGGAAAATAATAATATCAAAGGACAGTCACTATGGGCTGGATTT
CACGATCAGTTCACAGAAGGCAGCTATGTGACCGTCTTCAATCAAACCTTGGAAATTGCG
GGATTCAGCAAATGGAGGGGATCTGAACCTGGCACCGGCGATTGCGGTGTCTTTTACTAC
GACTCAGAGTCTGATTATGGACTGGCCGTCAACGAATGCACAGAAACACACACGTTCATC
TGTGAGAAGAGGTCTCTGTAATAATTCCATTATTCTCTTAATCTTTACTCATTAGCAAAA
ATATTATCTTAAAACACGTAAAAATAAACTGAAAATAATCCAATCTACCAATCTAAGGGA
CAAAGAAAACTTGGACGCCCACAGAAACACCTTTTGGATCCTGTCTAGTTGGAACCGAAC
CGGGTCAACATTGACTTAATTTCATGTGTCTGGCATATGATTATATATATATATATACAT
AGGTATATAAAATAACGTTTATTTTATTTAATAATAATCATTACAAATGTTACAATTACA
ATTGACATTACTGATTACTGAATCTAAATATAATCTAAATATAAATTATCCGTATGAGCA
GGGCTCGTGTACGGAGACTTCACAGTAAAATACTACCTCAGTCATTAAGTTCTTAGATTA
GCCTTAATACAGACTATATGCATCACATAGGAA
>001174-001179_All_comp2198_c0_seq1 len=772 path=[0:0-771]
GGAGATAGGAAGAAATACACTCAATCAACTTTCATAAGACTTTTATATATATAAGAAGAT
TGTCGATACACATTCCTTTGAAATTAGCTCATTTAGTACAGCTGAAATATACAGTTAGGC
ATACAATATTGATTTATTACAGCAACAAAATTAAGGAATTGACTGACAATTTGTAGAACT
GAGGACTGTCGCTGAATCAACATTTTGAAGTCCTGCAGTTGTCAGTCGTTCATTCGTTTG
ACTCAAGACATCAGAGTTCACAGTTCTATTACGACTGAACACTCCTGTCCAGTCATACTG
AAGGAATAGATGGCATGTAGTTAAGGCAAGTATATCATTGTTGACTCCCACATCAGCGAC
CAGAACCACTGCTCCTATATCTGATTGTTCCCAAAAACCTTTATGGTTCACAGTATCTCC
GATGATGACTGTATGGTTTTCGTAGGTTATATCCCCCAGAGGAGAAACTTCTTGTCCAAT
CATAGTGAGGTTATTCCAAGAACTTTCGCCTCCATGTACAAATTTTACACCAGCGCAAGA
ACTTGACCTTCCAGGGAGAGGAGATATGGTTTCCACAAGGTACCATTGTCCCAGAATCTG
ATTTAACTGGAAATCATGCTCTGCTGTGAGGGATGTACAGGGCCACCAAGTTGAATTGGG
TGCCGACCTTGTAGAGAAAGACGCACCGGCTACCAAAAGCAGGAGAAAGAACTGTATAAA
CATGGTTATCAATTTCACAGCGTGAACGTTGATAGACTGACCACAGTCCACT
>001174-001179_All_comp5509_c0_seq1 len=1485 path=[0:0-501 1713:502-879 1661:880-884 885:885-1106 1107:1107-1170 1171:1171-1319 1541:1320-1329 1330:1330-1426 1427:1427-1435 1436:1436-1484]
TTGGGTTCCAACCGTCATCATGTTTGATTGTGGATTTTGATGCAGATTCCCTTTTGTCTA
ATAGCAATGAATTTGCCGAAAACATTACAGAAGGTCATGCGCAGTTGGAGCCATTTGGCA
GTGCTTCATTCCTGAAACAAGTGTATTTTCGCAGAATTTCAGAATTGATGCAATGGGGAG
CAACGCGACTGAAGACAGCTGTGCGGTTCCAGAATGGCTGAACAGGGACCTCCTTTCAAA
AGTTTTATCCTCAGAGTTAAAGACGGATATTTCTGTGCTTGACTACACCGTCAAAAACGC
TGTTCCCAAAGGCAGCAACTACCTGAGCACTCTGTATCGTGTGTTAGCTCACTACACAGA
AACAAACAACGGAAACTGCGACAAATACTACTTGGTTGTGAAAGCACTTCCGGCTGGGGA
ATTCATGCAGAGGTTCCTTCAAGAACTGAAAGGCTTTGAGAAAGAGCAGTGCATGTACAC
CAAGGTATTTCCTGCCATTTACGAGATCATGAAGACAGGGACAGGCACGATTCATCCGCT
GTCTGCAAAAAGCCTGTTTTGTCCTGTGGAAAGAACGCTCATCTTGGACGACATGCAGCA
CCTCGGCTATCGGATGGCAAACAGACACAAAGGAATTGATTTGGATCACTGCAAAGTTGC
AGTTAGAGCTCTTGCACGTTTTCACGCATATTCTCTGAAGCTGTACAAACAAGAACCTGA
CATTATGGACACGTTTGAGGAATCCTTTTACACAAAAAATGAGGAAAACGTCAAAGGAGT
GGACTACATGCTCACAGTCCATTTAAACAATCTAGCCTCAGAAGCAGAGAAATGGCCTGG
TTACGAACACTATGCAGAAAAAGTAAGGAAATTGATCCCTCATGCATTTGATGTAATGGT
GGAATGCATAAAACCAAAGAAGGACGGTCTGAATGTGTTGAACCATGGAGATTGCTGGAC
GAACAATATGATGTTCAGCTACTGTTCAGAAAGTGGGAAAGTACAAGATGTCAGGTTTGT
CGATTTCCAGGTGGCAAGGTTCTCATCTCCAGTTCTGGACTTGCATTATTTTATGTGCAA
CTGTCCAAATGACGAAGTGCGATTTGACCACAGAGATAATTTACTGGAAGAATACCACAC
AGAATTTGTTGAAACGCTCAAGATCCTAAATCTAGATCCAAATATCCTCTCTCTGCCACA
GCTCAAGGATGAATTCGCAGAGAAAGACATCTTCGGTCTGATAACAGCAGCCACCATTTT
GGCTACAATAGTCGCCGAAGAAAGTGCTGTCCCTGACATGAGTGGATTCACGGAGGAAGA
GGTAGAGAAGAAAACAGTGAACCCAATGGCTCAAGCATATGCAGGACAACGATACAAAGA
GCTCATGCAGAAATTACTACCTTACTACGAAAAACGAGGACTTCTATAAAGACAAATTTC
ACTGAATAAGATGCTATAGCAGCGATAGGGCACGCGAAATTTGCT
>001174-001179_All_comp5224_c0_seq1 len=799 path=[0:0-798]
AAGCACGATACATCTTAGGATCCCCTAAAGTGTTGAAGGCAATTTTTATTCAGAGGTGAA
AGATGAAACTCATGTTCTTCGTGTCAGTGACATATATACTTGGATCATTTATACATTTAG
CAAGCTCGTTTTCGAACTCAGGCGAAATAAAATTCTCCATATTGAGCAGTAGAAATGACA
GTGGTTATTGGAACGCTCAGATACAGCTTGAACATGGAGTCAATGATGGATTACCTTTGG
AGGTTGACTTAGGTTACACAACTACCAGGAAAGAAAAAGCTGAATCTGTTCTTATTATCA
CCAAAATAACAGCTCCTCCAGCTGGACCTGGTTATGAATTCATACCGAAACATGGATACT
ATAAATTCCATACTAATCCCAAGAATTGGTTTGAAGCATATAAGATTTGCAGAAATGAAG
GGGCCCATCTGGCTATACTTAACTCGGAGGAGGAATCGAAGGCGTTATTAACGTTCTGGC
TTCTCAAACCTAAATTTCTCGAAGACTGGAGATATAATTACGCCTTCATAGGCGTTCACG
ATAACTACAAGGAAGGGGAATATGTGACTATTTTCGATGTACCATTAAACGCAACAGGAT
TCGCAAGTTGGAGTGAGGGGGAACCAAATTCTGGAATTTCTGCAAACTGTTTAGGTATTA
GAAGAAACGTAGGGACATTCAGCGATGAGAATTGCAATGAAGAACTGGCATTCTTTTGTG
AGAGAGAATTAAATTAAACAGCTAGACAATATTTATCAATCTTGATAAATGTTCAACCAT
ATTTATGCAATAAATTGAA
>001174-001179_All_comp5790_c0_seq1 len=618 path=[0:0-617]
TTGAGGGTCAGACGGATTACACTATTTTACTTTTACTTCGTCTGGTAATTAGTGTTTCTT
TTACATTAAGAACTGTGTTAGTCACTGGCTAAGGGCAACAGTTATGAAGGAAGTACTAAT
ATTGTTGTTACTAATGTACGGGGCCTCGGTGCAGTCTCAAAGTACTTTTCCTCCTGCTAC
TTGTCGGTATTGGTGTCAGATTTCAACATATCCAGCTACATACTACTGTTGTCCCGATGG
TGGTATAAAGCCTGGTAGCTGCCCTACAATAACTACGTGCACAGAAGAATCAGTGACAGG
GTGTACTTCGGATAACGGTTGCCCCGAAACTCAAAAGTGTTGCTACAGTCCGTGTTATTG
TTTCAACGTTTGTCTACCTATTGCGGAACCACGATAGTCAATTTAAAATATTCGTGCATG
CTGGTGGATATATGCACGATGCATAGTGGCTTGGTATCGTTTTAGGCGCCATCGTGGAGG
ATATCTAACTTCAGTAAATACGGTGACTCAAGAGCAAACTCATACACAAATTATAACCAA
ATTTACCAGAGAGAGAGAGAATCCATTGTTACTAAGTATATTGATAAAATAAACAATAAC
TAACTAACTCACTGGCAC
>001174-001179_All_comp5081_c0_seq1 len=3240 path=[6484:0-119 221:120-206 308:207-230 6681:231-375 5082:376-397 499:398-803 905:804-826 928:827-866 4877:867-883 4806:884-907 6956:908-982 4788:983-1000 1105:1001-1027 1132:1028-1100 1205:1101-1466 1571:1467-1485 1590:1486-1728 7201:1729-1744 1849:1745-1960 2065:1961-1986 2695:1987-2316 3216:2317-2621 3521:2622-2623 3523:2624-3239]
GCCCATTTAACAATCAATAACTTTTCACCATATTGGTTTAAGTTGTCTGAAGCAATCATA
CAAACATTGAATTAATAACATAATTGATGGTAACGGAAAATTTAAAATCCCACATCGTGG
ATCAGTGGACTAAGACAGTGTGTTATGGTTGCAGGCCACAGGACGCACGCTCGTTAGAGT
CCCCATGGAAGAAGACATTTTCTTATGGATTGTGACCATTGTAAGGGACCAGTGAACACC
TAGCAACATGTGGAAATTGGGGACCTACAAATGCTAGCTTGACAACTGGGGGACCCAATG
GCTAACCACATGTCTTCCCTTCACTAGTTGGATGATGTTCACCTCCATGTCCTAGAACAT
GTGTGAGCTAGAGGCTGGCACTGACAGGTCTTGGCTAACAAAGGGCTAAAATATAGAAAA
TAATAAAAAAACATATTTACTTTCGAACCTTGATTCAACCATAATGTCTATGTAGAACCC
GGTACTGCAAACATTACAAAATAGATTAAAAATAAAAACTCTTAAGAAAGCTTGGAAAAT
AATTCGGATCTGTCCAATCTCAGTATGTTTGAAATTAAAATTTTTTTTTACAAGTTAAAA
TTTAATAATTAAAAATGGATATGCAAGTATAGAACATAAACTGGCAAATCCTATGACACT
CATAAAAATAACAGATGATAGCATCTAAAACAAAACTTTTAATATCCAAGAAGCTATTAT
CATCCAATACATCAGATAACACAGTCAAAGATTAGGTGGGTTATATAATAACACGTCTAA
TACATTTTTATCTTTCCTCTTAAAACTTAATTACTGTATCATGTCACCTAATCCTTCTGT
CATATACATCCATTTTATAAAAATTCCTAAATCATGAAAGATTTACATGTTACGATATTC
ATTTTGTGGTGGGTCTTCAAACCTGTCATTAACAAAATTACTTAAGTAATTATTATTACC
ATAGCAATTATTTAAAAATATATGTGTATATAGATACAGTCATCTTGCTATAAAATTATT
TAGTAACACACGAACGGAGCAGAAATGATTTAAGATGAAAACCTTACCCAAGCTAGAGGC
ACGGACTTTAAAACCTTCAAAAAAGTTATAGATGGGGGTGTTTTGGGAACTAGGCCTACC
TGAAACCTGCCTATATTTTCTGACTCCACTATAGTTTACAAAATTAAGTAATTAATATCG
TTCATTAAAAAAAGTGATAGAACTGAAATTACAATTTATCTGAACGCTGTTATATACGTT
ACTAACCAGAATTGGTTTTTACAGTACATCTTCATTTTGATAGATATTGATTTATCCCAT
AATATTCATAGTCGCTTTAACAGCTAGAATAAAATAACTTTCCATTAACAAGTTTTCTAT
TTGAAATTATTTATAAAAAAAAAAAAATGTAGGCTAATAGGCTAATACAATGCCCCCATT
TTTTTGAATAAATGTCCTTGTTTTATTCCACAGTAACCAGTAGCTCTCAAGAATTTAATT
CTAACTATTCAAATAGGAACAGCCCATTTTTAACCTAATTTTAACATCATAGACTTGCTT
TTACGATCTCGAAAGCTTGATCAATATCTGCAATAAGGTCTGCTGCGGACTCAAGACCCA
CTGACAGTCGTACAAGGCTGTCAGTGACTCCTATTTTTTCTCGTTCCGCTGCAGGTATTG
ATGCATGTGTCATTACGGAAGGTAGTTCCGCCAAACTCTCGAATCCTCCAAGACTTTCGG
CTAGCGTAAACACTTTCAAAGACTTCAGAAACAGTGAGGCCTCCTCAAGACCACCTTTTA
TGTAGAAAGATAGGATTCCACTGTGCCCGTAACACTGACTCTTTGCCAATGAATGTTGTG
GATGTGACGGTAGACCCGGATGCATCACCTTGTCCACTAGTGGATGCTTTTCCAGGTGTC
TTGCTACAGCTAATCCATTCTTCATATGTTCTCTCATGCGTACATGCAGAGTCTTCAAGC
TGCGGTTGGCTAAATAACAGTCAAATGGTGATGGTATAATTCCTAATGCATTTTGCAAGA
AGCGAAGATTAGTATGTACTTCTTCGTTGTTAGTTGCTGCTGCACCCATGATCACGTCCG
AGTGACCATTCATGTACTTTGTTAGAGAGTACACTACCATATCAGCTCCAAGACTCAAAG
GACGCTGGAAATATGAGGTAAGAAATGTGTTGTCCACGGCAAGGAGAATATTATGTTTAT
GAACAACTTCTGCAATTGTTTTTATGTCTAATACCTTTAACAATGGATTGGTTGGGGTCT
CTATCCAAACTAATTTTGTATTTGGTTTAATTGCTTTTTCTACATTGCTTGGGTCTTGAG
CATCTACATACGTGGTTTCTATTTTCATTTTCGCAGCGACTTTGCTAAAGTAGCGATAAG
TACCTCCATAAAGGTCATCACAGGCAATCATGTGGTCACCTGCACTTAGGAGATGTACAA
CTACAGTGGAGGCACCAAGTCCAGAAGAAAAGCATAGTCCATACTTAGCACCGTCGAGAG
CGGCCAAGCAAGTTTCTAAAACATCCCTCGATGGATTGCCGCTGCGACCATATTCATAAC
CTCTATGTTGAGCCGGGGCATCTTGTTTGAACGTAGTGGCCAAAGTGATGGGAGGAACGA
CTGCTCTTGAATTCCACTTCTCGGGTTCTTGGCCTTCGTGTATTGCTTTCGTTGCAAAAG
CAGGATCTTGTGGTAAAAACCCCTCTTCAGACATTTTCCACGTGGAGTGTAAACTGCAGT
TGTGGTTAAGTAACTGAATGAAATATCACACTCACCCGATTTACTTTTGTTATAATACAG
CTAAGCAGCAGCCAAGATAATCGTAGACGTCGCCTTCGTGAACTGATAATCAGTATTTCA
TCATGTTTTTCTATTCTTTCGTAATTATATCCTATGACCACCGGCAAAATCAATCAACCC
CCAGTGTGGTCATCTTGACACCACTAATAAAATTGGTGTTGTAACATTACTGTGATAATA
AATCGCCTAATGAAATCAACTATTTATAATTACGATAAGTTCGATGACATATGAAACTTG
TGCAATCTTTACATATTGAGGGATCTTTAAATTTCTTAACCAACTTCCAGACAAACAAGG
TCACGTTTACGTGTAGGTTATATTGGCAATGTTATGTAAAACATTCCCGCCATTGATTTA
AACCTTGTTATCTCGCTGTCTGTACCATCCTCACCCCCTTATAGTAGTTAGTCTTTGGTA
>001174-001179_All_comp5328_c0_seq1 len=2424 path=[0:0-2423]
TGCCCTCTGAGCGTCCGACAAACATTTATTCCTGCAATGGAAACCGAACGAGACATATTG
TTGTACAGAGTGAAGAAACAGTGATTGCTGATCTTATTGTTAAGAGTTTCAGTGTTGCAC
AAGACAATCATTAACTGCCATTTTGTTTTGAATTTTTAGTTGTTTTCATTTGATGAAGAA
GTGAGAGCGTTGTTATAACATAAGTTAACTAAGTGTTACTAAGATAAATGACCATTTACA
ATCCTTTCAATGTTCTGTCTATTTGGTTGAAATCTGTTGTTTTTTATTTTCAAGTTTCCA
ACTCCTATTAAGATTATTCATGGTTAACAGTAGGTTAAAATGTAATTATTTTTCGCCATA
AAATACTTGTTTTGACTTCAACTATATTTCCTAATTAATCTCTCCTGTTATGCATTTTAC
TTATTTATGATATGCACAATACATGAAAGATTTAGAGTAATGTTATTTACATGTTTATAT
AGATAATACTCTAGGTACCTTTTATGAGAAATGTATGCATTTTGAAATAATTAATACTCA
CTAACTATAGTGAAAGGATTAATTTGGCCTTTGTGAAAACTTGTGACATCTAGAGTGGAA
ATAATTTAATAAAATATTTAAAAATACCCATGGTGAAATATAAGTTAAAGTGCAATCAAG
TTTATGCGGTATTATAATTAATAAAATATTCCCTTTGAAATTACTGTATAGAACCGTGTA
ATTATTGAATGAAAATAGAGTTAGTAAACAAAATAAAAATGAATACTATATCTAGAGCAA
AAATAAGTGTAGCTCGTGTGCGTGAGAGAAACTTTGTCTTCAAGTGCAATTCACAAGTAT
AGCAGACATTTTATCGCCAACAATTCTATAGGCTAAAGATTCAGGAAGCGTTGTTATAAC
ATCACGAAAAGCCGATTCTACTACCACCACCTGTGAATTTTCTGGAACCCAAGATGACGA
CTACAGAGCTGCCCCGTGAGCAGCAGCTGACTGAGGACATGACTTTTGGCTCCATACATA
AGTTATGTATCGCCACGTATTGCGTTCTCATGACTGTATCTGCAATTGGCAACATCACGG
TTCTGGTCAACATACTCAAGAGACGCCGCAACCTTCGTTTTGGGAACAACTACATGTTCA
TGCATCTTGCCATAGCAGACCTATTGGTGACTTTTCTCATGATGCCGCTAGAAATCGGCT
GGAATGCAACAGTGTCTTGGAGAGCCGGTGACGCTGCTTGCAGAGTGATGTCGTTCTTCA
GGATATTCGGCCTCTATCTGTCTAGCTTCGTAATTGTGTGCATCAGTCTGGACCGCTGTT
TCGCCATTCTAAGGCCCATGTCGAACGTCGTCAACGTCGCCAAACGCAGCAGAGTAATGC
TGACCACTGCCTGGTCATTGGCCACTGTTTGTAGTTTACCTCAGGTGTTCATCTTCCACG
TACAACAGCATCCCGTTTTCACATGGTATGAGCAGTGTTTGGACTTCGACATGTTTCCGA
CTCAGCTGTACCAGTTCTGGTACAGGATATTAAATATGGTTCTAGTGTACGGTTTCCCAC
TCCTCGTCATTTTCATCTCATACGCCTGTATCCTCACAGAGATTTTTCGCAGATATCAGC
TCAGTTCAGACGAAAACTTCCGGAGATCGAGCCTTGTGTTCCTGAACAGAGCCAAAAATA
GGACGCTCAAAATGGCCATCATAATATTCGTAGTGTTCTTCATCTGCTGGACTCCCTACT
ATGTAATGTGTCTCTGGTACTGGATAGACCAGCAGTCTGCTGAAAAGGTTGACTTGCGCG
TGAGAAAAGGCCTGTTCCTGTTTGCTTGTACCAATTCCTGTATGAACCCGATTGTGTACG
GGTACTTCAACTTCCGTTCAGGACGGGGAAGTGGTTATGGTGCAACAAGACCAGGGCAGC
AGTTACAGCATCATCAAATAACTGCATTGAGCAATAACTCAACGGGAGTTAACAGCCGAA
GGGGAAGCAACTGCAGCAGCATCTATCGGGACAACAGCAACCAGAGCATGTCCTGGAATC
GCCGAAACAGCCATGAAACAGAAATGCACGCCAATAACAATCGAGACGAAAATCACTTAC
ACCCCAACTCAGCTGCGAACCACAATTTGCGAACTACAGTATCTACTGTGAGTGAAGTTC
CTGAAGCAAGATGAGGTTTACTCCTTGTGCTTCGAAATTATACTATCAGTGATAAACATT
GCCAATGTAATTAAACATTAATGTTCTAGTCTAAGACTTGACATGACCTGGTTCACAAGA
CATTTCCCAAGAGAGTGAACAAAACAATTGAATTGGTATAAACATGTGTTAAACTAATGT
ACAATACACTCACTCAACAGTTTTACACAAAATAATAATTATTATTTTTGCCATTAAAGT
TGAGAAATACAGATATCAACCCCA
>001174-001179_All_comp4184_c0_seq1 len=1115 path=[0:0-256 1237:257-258 259:259-565 1170:566-585 586:586-650 1115:651-682 683:683-1114]
ACATGTTTATCACATCATATAAAGATACAAAATAAATAAATATAATTTAGATCCAAACAA
GTGAGACTACAGACAAATACCAGTACCAACAATAATGGTACTCAATAAAACACTTGCTTT
TGCTCTGTCCTGCATTGCTGCCAACTTCATACTAGTTCAAGGAGATTGTGTTGATATTTC
TCCACAAAGCAATTTTAGCTTTGCTAATTATGCAGGAATATGGCATGGACGATATTTATC
AAAAGTCTTACTACCGTGTATGAACCATTTTAGTGCTGAAATGCAGATTGTGAATGATGA
AGTAATAATAACTGGTTTTGCGACAGAATTAGTCAGTGGAAAAAGACTAAACACAAGTGT
TGACGGCAGATTTGAAATCCCTGAAGACAATTCTTCAAGAGTTCAGTTCCAATTCAATTC
TCAATTCAGTGCTTTCAATGGAAACTACACACTAATTTCGGACTATAATTGCTATCTCAT
TACGTACGGTTGCCCTGGAGCACTTAATATAGAGTCCGCATCCATTGGTTTTAGAGTAGA
AAATCCTAGCCAAGAATGCGAAGAAATAGCAATAGCTGCATTTGGCACAGCTGGATTGAA
CTTCACAAATTTAATGGGACCAGATCCGATGTACCATCAAATCAATGGACCGCAAGTAGA
TTTAGGAAACTCTCTGTAAAAGTTTTGAAATAATTTCTAAACGATTACTTTTTTTACTAT
ACATATAGACTGTATATAGACTACAGTATATTTGCAAAGTTATTCAGTATGTTATATTTT
TTCGCATTTGTGTTGTTTAGGCGTTGTGTCTAATTCATGTTTAATAATTGGGAACTAAGG
CTGTTTGTAATTCATGAAGAATGTGCAGTATTAAATATTAAATATATACTGTACAAAAAC
ACAGAAATTGAGACCAAATATAAATAAATATGTTCAAAATTTAACAAAGACTATAATAAA
GGATGTTACATGATATGAATGTATTTTAATTACTATTTTATTTTTAGTTTGCTTTATTTT
GTTTTTGTTCTCGAAATTGTCTCGTAAGAGGATTATGAGAGTTGAACTGTACAGTGTCCG
AAATAAAATTTGAGGCATTTGATTCTCAAAAATAA
>001174-001179_All_comp4639_c0_seq1 len=1055 path=[726:0-1054]
CTAACACTTGAAAATTTAATCAAAATTGGTTTTTTTCTGAGAGAAGAAAAAATTGCCAAA
ATCATGGAAATCGACCAGTTTTACTCAATAACTTTTTTAATACAGCTATTTTCATTATTT
ATTTTTATTTATTTAATGTTTCTCTTAGTATACCTTACAAAAAACATAAAGTTTAGTATT
TACAGAAAAAATACTTGCCCACTCCTGAATGAGTAAAAAGAGAACTCATGCTCAAGAGGG
GATTCCAATAATATAAACATAACAAAACAAAATAGGTACAGTACATAAATTTTTCAAATA
AGTAATTTATAATTTTAGAGCAAATTTATTTTCTCAATATTAGGAATTAGTGATATCCCC
ATTCACAGAAATATGGCATCTTTGCATTACAAGTGAGGTCTCCAATCAGATTGTCTCTTC
TTACTGCAACGCCACAGTCCTCCCCAGGATACCTGTGTGGATCCCCTGGAAGCCATTTCA
TGTAGCCAACAGCCGAAAGACTTTCATTGAAGATTGTGACATATTGGCCATCATGAAATT
TGTCGTGGAAGCCAATGTGAGCCCAATTGTTTCCACCGCCTTCTTGTATTTTCGGATGAG
CGTCCCAGAACGGAGACAGTGCCTTTGCTTCTTTCTCAGAATTCAGCACTGCAAGGTGTG
CCCCCTCTTCTTCACAGGCCTTTAGGGCCTCGTCCCATGTTTTCAAGTCAGTATGAAGCC
TGTAGTAGCCGAACCCTGGGGCGAGGCTGTAGCCTATCGGTACAGTTCTAGGGACCTTAC
CATTCAATGCTGGTACCATCAAAGTAGCTCTCACGTGAATGGCTTCTTCCTTTCCACAAA
TTTCAGTTTCGTGTTCTATATCGACATCCCAGGGACCTGCATCTTTCTCATCAGCACCAT
GATCCAATTTTACCTCGGCAATCCAGTGACCAGTGAAATTACGACGGCTTGTAATAGAGA
ACTTCATAGGTTTCGTTCGAATAACATTGCATTCTTGGTGGCAGAATGCTCCAGAAAAAA
ATACAATAACACAAAAGCCCAGCCTAACGCCTAAC
>001174-001179_All_comp6435_c0_seq9 len=340 path=[4886:0-24 6089:25-36 5774:37-339]
AGGGATTTAAATTGCCAGCCACTATCTGGGAGTGAACTTGTTAAAATAGATAAGTTAGAG
CTGAATTAATTGCACTTTGTAGATTAGAGGTCCGTTTGTAGTTAACACTCCTATCTAGCA
CCTCCCCAGGTGGTGAATAGGGAAATGCTCGCCAGGTATAGAGGTTACTGGGTATATAAA
ATACCTGGTGTGGACCCAAGGTGAAGACCACAACGGCAGTTCTCAGAGGTTATGGAGTAT
ATTGATATGATGTGAATGGCGGAAATGGCACCCCGCCTGCAACGGGTAATTTGAGGGGAA
CTGCTGCCTTGCGGAGATGCTAGATCTTCAAAGGTTAAGG
>001174-001179_All_comp6547_c0_seq1 len=898 path=[0:0-107 193:108-638 724:639-897]
GGGTGAACTAGTCCACTATTTAAGTGACTTCAAAATTTATAGCATTATTCAATTCTGCAA
CTCAAATTGAAGACAGTACCTTCTAAGATCATCTTTAACAAAAGTTAAGGTTATGGCTCT
CCTCAACAGAAAATTATGTATTTTGGCGATAGTTACAATTTTTTTCCTGGGGACAGCACA
TTGCTTTATATATCCATTTTTCGGTGTATGGACTTATTGTGTTAATAGTACCTGTTCTGT
GAACTGCAACATACTGGGTAAGGAGCATTACGATGGAATATGCTATGACAAGAATGGGCA
AGACATCACATGCACTGATGACAATGATTGCCCTGAATCGTGCTTTGATCCTTGTGCGGT
TATTTTCACCAGCCAAACAACACAAGAAGAATAAATGGCGGAAGCCTACATCTTAGTATT
ATACACACCTAAAAATATAGTACCGGTACTCTGTTTCGGAAGGTACCAGTTACAATCCCC
TTGCCGGCCAATCTGAACGGCGTTTTCGTGGCTTTCCTTGGTTTAAAATTCAAATTCCGG
ATTGGAATTTACTTACCACTAACCATTACTACATTATCATCATTATTAATTAAATACAAA
TTAAAATATCAGTGTAAACTGCACCAGCCATCTATACACCAACAACAAAACTAGATCAAC
AATGGCCTACTGGTACAACCCACAGAATCTAAAAGACGCGATATGATCATTAACAGTTAA
AGCGTCTATAAATAAATCTATTAAAAGGAAAAATATATATAGTAGTTCAACACCAATTAA
AATGTTATTGCACTGTACTTCTACAAAAGAATTGTGAAATGTTTACTCTTCAATAAACTA
ACTATAGATTATATTGAAGTGTTTTCTTTTTCAGAGTTTCTGTATTTTTATTGCAGGA
>001174-001179_All_comp7424_c0_seq1 len=1142 path=[478:0-67 546:68-71 550:72-163 1985:164-167 2590:168-331 810:332-344 823:345-418 897:419-434 913:435-467 1833:468-473 952:474-958 1644:959-1004 1483:1005-1141]
ACGAAGGCTTGAGCTGCCATTACGTCCATTGTTACTTCGAATGGTACATTATCCCGAAGT
CCGTCAGTCTCTCCATTTGGCATTTTGATCAGCTGATCATCCTCAGCCAACCCCAAAGTC
TTGTTCTTCAGTTGTATCAGCAACTGCAGGAAGTCATTCCTCTGGATGTTTTTCTCCTCC
CTGTATTCCACAGTTTCCCTTACCATTTGACGAAAGTAGTCACTGATATCTTTCTCCATG
GACGTTATTTTTAAGTACTCAATTATCGCCGGTGCGAAGAATCGAATAAACCTGATCATA
TTTCCCTTAAATGTAGGGGTGAAAATCCTCCTGCCCCAAGTACGAAATTCTGAATTTGGG
TTTTGCAGGCTGTTGCACTGGATACCAAAGGCACAGGAAGCTATGATGTCAGTACTGTAG
CGTGCAAGAATCTCCTTTATCTCCAAAGTTTCTTCTTTACTTGCTGATGTCTGCAGAAAC
TTCTGAAGTTCTTTGCCAGTTTCAACCAAGGTTGGAAACATCATCTTCATCTTCCCTGAG
GTAAATGTTGGTGTGAGTTTCACCCTCAGATTTCTCCATTTCGACCCGGAAAGAGAAAAC
AAATTTCCTTGTAGCGGTGTAATTTTCTCATTTACCTTTATTCCTCTGCTGTAGAAGCTG
TCAAATTCTTTAACCAAAACTTCTTTGATCAATTCTGGGTCTCTGAGCAAAAGGGTTGGT
TTGTCAAAGCGGTACAATCCTATCATACGTGCATCCTTCAATTCCTGATACATCTTCCTC
ACTTCATCTTGAACATTTTTCTTCGGTAGAAATGCACCAGCGAAGTTACCAAAGGGTGGT
ATCGGTTTCAACGTTGGAACACCCCTTTCCTTCCAGTAACTGTACGCTACACGAAAGTAC
CAATAAATAGAAGCAAACACTAATCCTGCTAGTATAAAAAATGTACTGTTAAATATTTCT
AACATCTTGATTGTGATAAAAGTTAAATTACCGCTGATGTTGTTGCCTAGAAACGATAAA
ATGTGTTATTCCTAATTTTATGCTTCTGTCGTCCTAGCAACGATGAAATTTCAAACGTGA
TGCTCAACTGTTAATGTGCTGTAGTTACCGAAGCTGCGTTGTTAAGGTTACTGAATGTTC
AC
>001174-001179_All_comp7424_c0_seq3 len=546 path=[0:0-62 2306:63-75 76:76-125 126:126-141 142:142-209 210:210-225 226:226-269 2168:270-282 283:283-308 2117:309-336 337:337-470 471:471-477 478:478-545]
GCACAGTCCAACTTTGGGCTGCATCAGTCCAAATCTCATTCCAATACAAATCCTAGGACC
CTCTCCGAAAGGCAGATAACAGAAATTAGGCCTCTTCTTTTTCTCTTCCTCGTTGAAGCG
TTCAGGATCGAATCTTTCTGGTTCAGGGAAGTATTTAGGGTCATGATGGAGGGACAGAAT
GGGCACAATGACCTGTGTACCCTTTTCCACGACTAAATTAGTACCCCGTAGCTTTACGTC
TTTCGTACATTCTCGGACCATCATCTGAGCGGGTGAGTGTTTCCTTAGGGTCTCACTAAC
TACTTTCTCTAGGTATTCCATCTCCATAACAGAATCGTAAGTGAGTTGACCACCATTTTC
CTCCATTGTCGAGTCAATCTCAGCCCGGAGGCGATCCTGGATATCTGGATTCAAAGCCAG
CTCGTACAGACAGAAAGTCATCGTTGTAGATGATGTCTCGAACCCAGCCAAAAAGAATAC
GAAGGCTTGAGCTGCCATTACGTCCATTGTTACTTCGAATGGTACATTATCCCGAAGTCC
GTCAGT
>001174-001179_All_comp6312_c0_seq2 len=681 path=[22:0-141 164:142-184 207:185-260 283:261-344 1626:345-352 375:353-387 410:388-389 412:390-395 418:396-430 453:431-485 508:486-555 578:556-558 581:559-582 605:583-680]
TACATGTTACAATTTAAACATATTATTGCGCAATAGTGGCAATTAAAAATTTTACATGTA
CATATTTTGATGTAAATGGAACTATCCCAATACTAGAAGAACCTTAGAGAATAGTTTTTG
TACCAAGTGATGTATTCACATATATAGTTATCAAGCTAAATAGTATTTATAGGCCTATTA
CCAAACAAGCAAATTGTCCCTTGGTTGTGTAGGGTCAACTGTGAGTATGTAGGGACAAAT
GTTCCGGCAGAGATCGATGGAATTTTTCGGATGAACAAAATTCAAGGTATGATCTATCTT
CGGAGGGGGAATTGCAAGCCGTCGGTCCATTGTCATAGTGTGGCATACGTAAAGGCGTTC
AAGGGTAAAATTTCCATTTGTAGAAACTAGCCCCAAGCTTAATACCTATAGTAGCCTAAT
AATAGGCAAACCGTATAACTCAAATCAAACGAAGAAGTAAAATAACTCGAATTCGCAATT
TTAGTTAGAAAATTTTGACCAATATTTGATTAATTATAAAGGTTTGGACAAATGGTGCAA
CACGAAATAGCTGTAAATCATCATCATCATCTTCATCATCTTCATCATCAATAACAAGCA
AGGATTAGACCTTCTGGACTGTTCCGCTTAAGGGAGAAAGCTGGCCTTTCCATATCATCC
TTGGTCGTCCTATGTCTCGCC
>001174-001179_All_comp8441_c0_seq1 len=1687 path=[0:0-816 2111:817-848 867:849-963 982:964-1030 1049:1031-1056 1075:1057-1060 1079:1061-1362 1381:1363-1366 1385:1367-1587 1709:1588-1630 1653:1631-1686]
GACGGTAATCAGTTCGTCTCTCCTCTCTGGTCGTCATGGATATCTCAACCTTGTCGTTAA
TTGTGGCTTTTGTGGCTTTGATTATTTTCGTCCTAAAGTCACGAAATCCAGAAAGTGCCC
GAATTAAGAGATTGGTCAACAAAATTCCAGGACCTACAAGTTACCCCTTTGTGGGCTGCA
TGCTGCCTTTCTTGTGGATTCAAAAAGAGGATTGGTTCTCAACAGCCTGTGTGATGTTGG
AACAGCATAGACCTCTGATGCGATGGTGGCTGGGAGGAATTCCCATAATCAGTGTCAGTC
ATCCGGAACACGTGGAGGTCATACTTAACAACACCAAACTACTGGAAAAGTCTATTATTT
ATAGATTTCTCTATCCTTGGCTTGGAAAGGGTCTTCTGACTTCTTCAGGGGCCAAATGGC
ATGCCCACCGGAAAATCATCACCCCAACTTTCCACTTCAGCATTCTGGAAGGATTCGTCG
ATATTTTCGCTGAGAAATCCAAAATTCTGGTGGAGAAATTGGAAGAGAAAGCAGGCGAAG
AAAGTTTTGAACTAGTAAACTACATTTCCAAATGTTCTCTGGATATCATTTGTGAATCTG
CCATGGGAACCCCAGTGAATGCACAAAAAGACGACAACAAATCTGGATATGTCCGTGCAG
TATATGGTTTGACACAATCAATAAGCGAGCGTTTGGCCAGACCAGAACTTCATCCTGAGT
TCATCTACCGCTTAACTTCACATGGACGTACCAACAAACGATGTCTCAAAGTGGTGCAAG
ACTTCGTCAACAAGATTGTTAAGAACAGACAAATGGAGAGAAAGAATAGCTCAGAACTTA
AAGAAGAGAAAGTTGAAGAGGTTTTTGGAAGAAAAAAGCGAATGGCTTTCTTGGACATGC
TACTCGACGCAAATGAAAATGGCGAGATTCTGACAGATGAAGAAATTCGTGAAGAAGTAC
ACACGTTCATGTTCGAGGGCCACGATACAGTTTCAGCAGCAATGAACTGGACTCTATTTC
TTCTGGGTCAACATCCAGAGATACAGGAGAAAGTATACCACGAACAGGAGAAGATACTTC
ACTCAGCTGATGCATCCCCTACAATGAGGGACTTACAAGAAATGAAGTACCTGGAAATGG
TCATTAAAGAAAGCCTGAGGCACTACCCTAGTGTCCCTAGTTTAGGGAGAATGGTTGAAA
AGGAGTTTAAACTAGGGGATTATGTGATACCGGCTGGAGTCCAGATTGAGATACCAATCC
ATTTCGTCCACAAGAATCCAGATTTCTTCCCAGAGCCGAATAAATTCGATCCAGACAATT
TCCTCCCCGAGAGAGTCGTTGGCAGGCACCCTTATGCGTACGTCCCGTTCAGCGCAGGCT
CAAGGAACTGCATCGGGCAACGATTTGCGCTTCTTGAGATGAAGAGCGTCCTATCACACC
TCGTTCGACGTTTCCGGTTCGAATCTCTCGAAAAATGCGAAAACATCAAGAAACGGTTTG
AATTTATTTTGAGATCTACGCAGCCGATCAAAATGAAGATATCACTGAGACGACAAGAGA
TTGGCACCACTGTTTGCTGAGGGGAAACTTTCGCAATATTTCAAGACTTGAAAGGAATAC
ATAAGTAGACATTTTGCTTTCCAGCTTTCAAATATTATAATAGTAATTTTTGCACGATAG
TGTGTTT
>001174-001179_All_comp9151_c0_seq5 len=533 path=[959:0-13 5002:14-60 1040:61-182 5001:183-183 1163:184-221 4954:222-255 1235:256-342 1322:343-464 1444:465-512 1492:513-532]
ATTTTAAAGTTTTGCAATGAATGTTCTAACATTTCTCAGTGAATAGCTGCTATAAGTTGC
ACAGCATTCTTAATACAGACTCGAGATTTAAAAATCCCCATAAAAAAATGAGATGTGGAT
AGTGGAAAGGTCAAGTGACGCAACCAAAACAAGAGATTATCATTCCCAGAAATGTTTCTC
AGAGAAGTTCATAGACATGGAAGCAATATGGACGTTTGTCCCGTCTTGCAGAAACCAGAC
GATCCCATATGTTATTGTTGATCATCCACAACAGTGTTGTATAGCAATCACGAAAAGCAC
CATACTGAAAAATGTCTAAATGAATTCGAAAATCTCATTGAGTCTGAGTGACTGATTGCC
CATTTAAGTAAAATCATATGAACACACAATGTTCAAAGTTCCGCATCTCGCCTACAACAA
ATTTCATACTCTTCGCCTCAAAGTGTCACCTTACATACTTTTCGTGACCGATATTTGTGT
ACCACAAAAGTAAAAAACGTTCACTTCCTCTAACCCTATACTTAAACAATGTT
>001174-001179_All_comp9182_c0_seq3 len=299 path=[1904:0-71 39:72-107 75:108-111 79:112-136 1812:137-153 121:154-216 2093:217-232 200:233-265 233:266-273 241:274-298]
GGGTTGCAGATATACAGGTAGTGCCTTACCACTCGTCATGCCACGGTTCGCCTCTGTTAC
TTAGTCAAGCAATTCGCCTGATTAGAACCATCTGCTGTGTTTAAAACTCGCTTGTATATC
TACTCATATTGTTGAATCTTCATTATTCAAATCACCACACTCATTATAAGCTGCAGGTAC
AAATGTCTGAAGAACACTGTCTTAAATTTCTTTTGAAGTTCACCACTTACAAAGTAATCA
TTATCTTCTCTCCCCTTCAATTCCAACACTTAATTCATGTCTTATAGTATTGTTAATCA
>001174-001179_All_comp8644_c0_seq1 len=2537 path=[0:0-2536]
AAATTAATGCACCTTTTGAAAGAGGTTCATAGCTAGTACTGTATTTTAGGAATGAAACAC
AAAAATGTGAAATTCGGTGGTTTCAGCCTATTTCTCACAGATGGGTTACCTTAAAATAGT
TGGAAAAACTAAAATTATCCGTACGAACTATTTATTCAGTAAATTTTCATTTTTCTTGTT
ATCAAACTTTATGTGAACAATGCTACACAGTACATCATGATTTTTCTATGCTTTACCAAG
CAAGGCAATCTTTTAGAGAAAATTGTATTTAAAATTTTAAAATCATTTTATTTTTTTATT
TTCATTTGTTTCGGCTTTCATATTACGGATGTAGAATTCAAATTTAAAGGTATGTTATGA
GTACACTCCACATATTTTTTTAATGTTTTAATATATGATTTTAGTAAAAAAACATAGTCT
TAATATCACTTGGAGGCTTCATACAGTTTCTGAAGCTACGTGTATTAGAAAAGGAAAATC
GAACCTCCTGACTCACTACTAAAGGCAAAACAATTCAGCAATAGTCACTTTCCACGACAA
CGAAGCATAGTTTGAGTTTAACGTGCTGTCTGTTTCACTTGCTGAAAACGCATGTTATTT
GTTTAGAGAGTATTGTTTTAACCCCAGAATTGTTTATTCGAGCCAATCCTTCTTTATCAT
ATCTGCCGCTTTCTCACCAATCATTATCGTCGTAGCATATATTGGCGGAGTTGTAAGAGA
TGGCATGATAGACGCATCTGCCACTCTAATACCTTTCACACCATGAACTTTGAGACGAGG
ATCTACAACTGCATTGGGATCCGAACTAGGGCCCATTTTGCATGTGCCAACACTTCGGAA
GCCAGAAGTGGTTAGATGTCTCACTATACACTCCCAATAATCGTGACTGTCGTATTCAAA
TTCCTGACAAGACTGTACGTATAACTGTTTTCTATTCACATCACGACTTTTCATAACATC
AGTGTCCATTATATCAGCAGCTATCTTCATACCTTCTATTATTGTCTCTACATCTCTTGG
ATCTGAGAAGTATCCTGCATGAATCTCAGGATAATCAAGTGGATTTGTTGATTTCAGTAA
TATTTTCCCTCTACTTTTTGGTCGGCCCAGTGCAGGAGCCAGGAACAATATATCTCCTTC
CATAATCATTTCTCTGAGGGAAGAAACAGATTCATCTCGCAAATCAAACCTTGAACCAAA
CTTTGCAGCAACTTCTGTGTTATTTGCCAATACAGTAAACCCCATTAATTCTATATCTGG
TCTTGGATCTTCTGGTTCTAATGGTGTTTTTACAAAACCTACTAGACTTAGGCCAACGTG
AGTTGATAACAATCCAGTTCTGTGCCTCAGATATTCATATGAAGCATCCAGCATTGATAA
TGCATCTGTCCGAATTTTGCCAGGCTTTCTCAATACGAAGGAAGATCCGAGAAACAATAG
TTGATCCTGTAAATTTTCACCAACTTTTAAATCAATGATGGGTGTTATTTCAAATTCCTT
TAGATGTTCCTTTGGTCCTATTCCTGATAACATGAGAATTTGGGGACTGTTGATTGTACC
AGCTGATAAAATGACTTCGTTTTTCACATTAACTGTATGTTCCGTTCCATCCTTTGATGT
AAATTCTACAGCTTTGGCAATTTTCGTCTCTGGATCAATAATAATTCTTTTAACATGAGA
GTTCTTTAAAACATGGAGATTCTTCCTTCCTTTAGCTTGACCAAGGAAGGCTTTAGCAGT
GTTACATCTAGTACCGTTTGATATTGTGCCATGGACATGTGCAAAGCCATGTTGATTTGG
GCCATTAATGTCATCTAATTCTGCATATCCTTTCTCCTTCGCAGCTTCCATTAATTGAGA
TGCCAAATCTAGAATTTGAAATCTTTGAATACTCATAGGTCCTCCAGTGCCATGGTACTG
AGCTGAAAGTTCCGTTTCAATTTCATCTAACTTGAAGTCCTCCGCTTTCTTGAAAAACTC
CAGTACATCGTTGTAACCCCATCCCTCATTTCCATTGTTGGCCCAACTGTCATAATCTTC
TTTCAGGCCGCGAATGTACAACATTGCATTTATAACACTTGTTCCACCCAACACTTTACC
CCTAGGCCAATTACATTGCCTACCATTAAAACCAAGGCAGCTATTTTCTTGAGGCTCTGT
CCGGAATCTCCAGTCAATTTCTGTCTTTTGGGCAGTGAAGAAAATATTCGGAATACTGGA
ATGCAATGGCGGGTCACCTCCTGCCTCTATGACTAGGACATTCCAGTCAGGGACTTCGCT
AAGTCTAGCAGCAACTATAGAGCCAACAGTGCCACCTCCTACGATCACAAAATCGTATTC
GTTGCGAAGGTAGTGACCGGCATCTATAGGATACTGATCAGGGTTCCAGAGATCACGCTC
TGACTGCAGAAGGGCTGTAATCAGACTGGTGAAGAACAATGCACCTCCTCCAGAAAGACC
TGCTCCTGGACAAGTGGCTGCAGATGCTGTACATGCTCCCTCCATGATCCTTCTTCTTGA
CGAAAACAAGAATAATA
>001174-001179_All_comp9028_c0_seq1 len=941 path=[0:0-45 1686:46-91 91:92-268 268:269-272 272:273-302 1816:303-304 1818:305-310 312:311-346 993:347-370 1862:371-431 433:432-435 437:436-940]
TGGATGAAGGTTCACCTCCATGTCATAGGACATATGAGAGCCTGGGGCCAGCAGCTGGCT
AGTAGACCTTAGACCTCCATGGGCTGTCGTGTCACGGAGTTTAGTTTTATTCTTGAGCTT
GGTGAAGTTGAGAAAATTACTCTAGTCCTAGACATAAGTGCTGCAGGTTTAATGCCAGCC
AAGGTCGATAGAAATTTTGGATGAGAAAAATTTGAAGACACGACTTCCTTCAGAGAGGAA
GTTGAAAGATATTGGTTCCTTGTCACAGTAGTTTGTGGCATGTTAAAGAACTCATAGATA
CAGATATATATCCCTGGCAAAATTTCCCCTGCTGTCGTTATTAGCCGTGGAAGCTGTAAT
AGGTGATGTTGCAACACAAAATCAAAAAGAGACGTCTCTATACAATGGAATAAATGGCCC
ATCCTGAAAAAAAAAGAAAGCAAATTCAGTAGTAAAATGTATCAGTCACTTTCTAAATTC
GTATTGTGTTGAAACGTTCCGTTATTTTGAAATAAATTCCTTACCAAAAATTGCTTTTTC
ATCTAAACTGGAAATTTTTGGACATTCTGTATATTAATTAGTAAAATTATGTTATGAATA
CTGTAATTACTGTCCATCTTTAATTTATACTTTGTTATGAATATGCATCAAATACTCATA
TGTGATAATTATTATATGATTGCCATTGTAAAGCACTGCCAATATAGTTTAATATTGTAT
TGAGCATATTATTAGATTATGAAAGTGTGTATTTAATGGAAAATTTATTACCATACATTA
CATATTTAAAAGCTTTTGTGAATTGATTGTGGTGCTTCCTTAGAAGAGTTGTGTATAATC
ACAAATTTCATTTATTGTTACTGTATTTAATACTTTAAATAATTTGATGATGTGTTGTTA
CAAATGTATATTTTCTCTTCATATATTAAATTATAAATACT
>001174-001179_All_comp11505_c0_seq1 len=1459 path=[1692:0-68 1773:69-79 176:80-736 833:737-1458]
TAGAATTAGTTTTAAACAAATGCATTACTTTCACACACAGCTGAATATAATTGAAAGTCC
TGTTGCAAAGTGGTAGGACCACTTGCCGTTAATAGCCAATAAATGACCATTTATCAGTAC
AAATTGAAAAAAAAACGAGTTGTCATGCTCTCTCCAAGCTCCTTTATTACAAATAGTTCA
AGTTTATGCAGAGATAATTAAGATCTTGAATTCCTATATGCTGGCACACACTGGTATATT
GCTTTCCATTACTTATAAACTAATTTATATTGTCCCCATACATTCTCCATAGAGTTTGGG
TCCAGGGAAGTGGCTGGCATTCCATTACCATTACGTGAACAATTTTTTGATGAAACCAAT
CCTTTGTGGATCTGGCAATGTGGATTGGTGAATTTTCCTGCTGAAATATTCAATTCTCTG
TTCCAATAGTTTCTGCAACAAGTAGATGGTGCTCTTGAAACAGTGTCTGGTTATTCATGG
TATCCATATGACCTGTAGGAAATGCAAGATTTGCTTTCCCTCTATCCCAGAATCCACCCC
AGACCATAAGAGATTTTCCTCCTTGCTGTCTCTTTGAAGAAAACTTCATCTCTTCTGAGG
TCGTGCCCGTAGTATGCCCAGCCATCATGACCATCCAAGTTGAATTTCTTCTATCATTTT
ATTACAGCCTTCCACTGATCCTTTCAGATGGCATGTTCTTTAGTCAATAAGACTCATCTT
TATTTATGGTTGACTGCTTAAGAAGGTTGTTTATTTTTTATTCTTTAACATATTTGTTTT
TTGTGAACATTAATATTGGAATCACAAGCAAGTTGTCCCAGTAATGATCTGCCAGCACCT
AGCATCCTGATGACTTGCATTATTTGCATAAGTTTTTGAGGACTTCCAGGTGACTTTTTG
TTAAACAGTTATTTCCTAACTTCTGCCGAAACTTCTTGCTATTTCCCAAGATTAATAGGT
ATCCTTATTCTTTTAAGTTTTAAACTGACCTTGTTCTAAGCTGGACGATCCCGCCTTCTG
ACCCATACTTAACTTTGTTTACTGATTCATACTGATTTGTGTACGCTTCAAATGTAAACA
GACACACTACAGAAGCTTAGAGAGTACATGACAGCTTGTGTTTTTTTTTTCAATTGGTAC
TGAAAAATGGTAATTTATTGGCTATTAATGGCAAGTGATCTTATCATTTTGCAACAGGAC
TTTCAATAATATTCAGATTTGTCTGAAAGCAATGCATTTATTTAAAACTAATTCTATGAA
AAAAATTATGTAATTTAATGTAGTGTATGAAAGTTTACAAATAATTTTATTTCAGTACTT
CTTTAACATTACGATTTTCTTCACTTGGTCTTATCATTTTGCAACACATCTTAGAGTTAT
TTCCTGTATATTTGTCAAATGTTATTGAATTTTGTGTTTTAGCAGTAGCGACGCATGCAT
GTATCCACTGTTACCAATG
>001174-001179_All_comp10975_c0_seq1 len=2486 path=[0:0-2485]
GTATACGGACTTTGTGCGCACTCTATATTATAGGAGTGTAGTGTATATCTTTATTGTATT
CACAAAAAGTATTTAAAAATTTTTAATTTTTAATGTAACAATTCAGAATAACGATGCAAT
ACTGGCAAATAATTTTATCTTCAGTTGATGTCACAAAAATTATAACCAAAACATGAGTTC
TTATGATTGATTTCTACGTTTTATAAATTTAAACTCAAAAGCTTGGAGTTTACATATTTT
GACAACAATTTACTATAGTTACAATTACATAAATGTCAATTCATTTCATAACCTGGCTGC
AAGTCCCTGTACTAATGTCATGTTTACAATTAATGTTAATTTTGAATGTTGCTTTAGAAC
TTTTTACATTCAATAAAGAACTGTAAAATACTCAAATGCACCATTTATAACAGCCCATTG
GTGGCAAAGCACCACCGTTTTAAGTCAAAGGCATGCACAATTCACAATATGAATTATGAT
TAAATACGTTGATTTAATTTATTTATGAGGATTTATCTAAACTTGTCTACTCGCTTATAT
GTGATATCTATGACTATCCCAATTTCATTGCTAATTCTCCATCAATAACATAGTTTTAGG
AAGTTACCACATTAAGTTTTCAACAGCATCTTTGGAAAAATTGACTATCTGAATAACCAA
CAAAAAATTCTATGAAACTAACAGAAAAATGTGTGTTTATCGACTGCATACAGAGAATTT
CAAAGAGTAGAACAGCATGTGTTCCCAATAGCACTTCACCTTTAAGGCATTCAAAAGACA
TTTCTGTGATTTATTGCAGGTGAAATAAATATTTCAAAAGAGTGTGCTTATTAAACCATC
AGGTGGTATAAAGAAAGTGGAAGGCTTGGAAATAACGTATAAAGAATCATCAATAATGAT
AGCATATAGGAGTTGTGGATTATAGATTAGTTTTCTGAAGCTGAATTTGATGTTTCATAA
GGATTTATTGTTGTGTTACTTTTGTATTCTTTATTTATGCTTCCTCAAAATGTTAAAGAA
ATTGGCTAGATACCTCTTAACTCTACTTCCCTCTTCAGGCACATGCAATAATATTAGGCT
ATATATATTGTAATCTGAGGTAACTCTTCCAGCTGATTTGAAAAAGATAAATGTAGTTTC
TTTACACATTTTAAAGCTTAGGCATTCAACAAAGTTCATATTTCGCACTCCTAATCACAA
AATCCAAGAAGTTACAAATTGTTTTGAAAGTTATGTCAACCCAAAACATGGCTCAGTAGA
CTAAGGAAGTGCCTGACTATAGGACGTGCACTAGTTCAAGTTCCCATGGGAGAATAAATT
TATCATGGATTTTGGCTAGTGTAAAATACCGGTGCTCACCCAATATCTTGAGAAAACTGA
GTAGCTATAATGAATACGCGTAGCATACTCCGATTAAGAAATGTAGCTTAATGGCTGGGG
ACATGCTGATCAATCCCCCTTTCACTGGCTTCGTCAAAGACTAACAACTGTGGCTTCGTG
AAGGTTCATCCATGTTTTAGGAAGTTAGCAGCAGAGTGGTAGGCTTTGGTCTTTCATGGG
TTCTCTCACCATAGAGTTTAGTTTAGTCAAGATTGATTGCACTATACATTCTTGGTAGAG
ATTTTAGCACTCTGTACACCTTGGTCAACAACATCAGCTTGGGATTGAAATGTCTAACAT
TGATAAAGTTATTATTTTTAATAATTTGCTTATGAAGTAGCTTTGCATTCCCACCTAAAA
CATTCATACTGTACTATGGTTTACAAAGTAAGCTACCTTCCATTCAAACATAGCATAAAC
CTCATCTAGGCCTACTTCTGACCAGAAACAAAGACTATCCCAGTAGACCTACCTTTCCCC
ATTCTTCTCATGTTTACGTTATTCACTACTCCGTCCATGTATCACCTTTTCTGATCAATT
TACAGAATATATCAGTAGGGTGTGAAAATTCATATTGTTCTTTGTTTCAGAACAAGTTTC
ACCATACAAAAGACTCTCAGGTGGAGTATGCTTTGTCAGTTTTATTCCCAAAACAACAAC
CGGCAAGATCAATAGAAGAGAATTAAGAAATTACATAGATACTTTGTGTTAGCAAAGACT
AACAACTATAATAACTTTGTTATATATAAAGTAAAGTATGCTTTACATTGATTCTATAAA
TACATTTCACTACAGGTGTTTACGTTAAATTCTTAGACTGAAAATCAGTAATTTAAATAC
AAATTCTTGCTCATTTTCTTTTTTCTCACACATATTCTCTCTCTCTCTCTCTTTATTTTT
CCATTGATTCTTACCAGTACCGGTACTTATTTATACACTCTTACTTATTCCTTCTAGAAT
GCCATTCTCTACTAAAATCATTCTCATTGATGTATTATCAACTGATTATTGTCATAAACA
ATTAACCTTTAATTGAAATGTTCATATGTTGCCTGTATCTTTTTTCTCATAACAGGTATG
GGTTATTAACACTTTCAGGACCGCCT
>001174-001179_All_comp13050_c0_seq2 len=476 path=[638:0-75 714:76-107 746:108-346 377:347-370 401:371-372 403:373-475]
TTGCGCATTTGGAATTGACAGCAATACACTCAAGGACCCAAAGGCCGAGTTTAGACAAAA
TCTTCGAAAAACCTTAGAGTTTACGCCATTAACAGCATTAGCTGGCTACTTATCTTTCTT
TGCACCGAAAATCCTCAATGTTTTGCGTATTTCAATAATACAGCCAGACGTCAACGACTT
CTGTAGGAGGACTTTGTGGGAAACAGCCAAATATAGGAAGGAACATGGAATAGTTCGTCA
AGATTTTGTGGACAACCTGATGGAACTCAAAGAAAAGCATGAAATACAAAACGGTTCTGT
AACAGTTCAGGGCAGCCGAAATATCAAATTCGTTGATGAGGATTACGCAGCTCAGGCATT
CCAATTCCTCACTGCTGGCTTCGAGACTTCATCTTCCACGATGAGTTACACCTTATATCA
GATGGCTTTGAATCCAGAGATTCAGAAACGCCTGAGTTCCGAAATCAGGGAAGTTC
>001174-001179_All_comp15348_c0_seq2 len=1388 path=[0:0-739 775:740-1387]
TTATAACCAAGTTCTACTGTATAAGCAAATTAAAGGTGCAATTGAAATTAGATACAAAAG
CAAGATAAACAACATCTGTCCCATAAAATACAAACTAGTTTAATACATAATAATATACAT
ATGAAAACCCATGCTGCTGAGTTTTTAGCCATATGGAAGAAAATTAAGGGTCCCCCCCCC
CACTTTAAAAAAGAGCACCTCATTGTAATGTATACATAGATACATTTATCTTCTTATTTG
CCACTTCATCAGAATACTTTTGTAGATCTCTGGAGATTTTTTTTTTCAGTCAATGTCTAT
ATTTACACTCTTATGGGATATTTACAGATATAATTTAATTAGTTCGTCGCTTACAGCTGA
AGGGGTTAAAATACCCAAGTCTGTAAACAATAGTGTGATGTAACTTGGAGGTGTATAATC
CACCAGAGGATGCTCCTTGGAAAGATCTCTTCCCAGTTTAGTTGATGTATACTTGAACTC
ATTTGGAAGATCACCCTGATTAAGTGGATAGAGACGAACAAACTTAAAACTTTCTGTAAG
TACATAAAATGGTTTCTTCATCTCACGAGCACACATAGCCATAGTGTAACTTCCTACTTT
GTTGATGATGCCACCACTCTCTACCACACCCTCTGCTCCAACCATAACCATATCAACCTG
CTCCATCACATACCCAATGGCTGAATCAAGAATTGCTGTACAAGGAATTTTCTCCTTCTC
TAGAAGATGGCACATTTCTAACCCACTGCTGTCTGGTGATGATATTGTGACGAAAACTTC
AAAGCGTTTGTTTGCTCGAGCTGCTTCTTTCATAGCATGCAGCACAACACGTGACTTGGA
ATGTGTGAGAACACGTGAACCATCAACAATAAATGCTGCTGCCAATTTAGCGACTTTCCC
TCTTGCTTCCATAAGTTTCTTTAGGAACAGCCGCCCACGATGTAACATGATATTCTTACA
TTCTCCAAATGTCTTAGTATCGAGCTTAGCAAGTGTTATGAATCGCAGGAAGAGTTCACA
GCCCGACGCCACAGCTGTCACTGGATAGTCCGTATTCTTCATAGCATCTACAGCTGCTTG
GAGGTTGGAATCTAATTCCTGAACAGTTTCAGATGTATCATGCTCCAACACTGTCAACAG
TGTTCTGATAGCTGCCATTCCTGCTGATACATCCTGCTCCTTTTCTAAAATTCCGCCAAA
GATATCCTCAATTTCTTTCTTCTTCATGCTTAATATGAATGAATATTTAAACTTCAATCA
GTAGAAACTGGGGGTAATTGTTGAATACAACGTAGTTAGTCTGTGATACAACTAGAAACA
GCTGTTATGAAATCATACAAAAGCATGCAATCAAAATATTGAGTTACAACGTTGGTCACG
CAGAAAAT
>001174-001179_All_comp14461_c0_seq1 len=441 path=[0:0-112 113:113-440]
TGTAAGGACACACCGATTCCACTTGTGTTTGACACCATGAGCTTCTTGCATTCCACCAGA
TCTATTCCACTGAGTTTTAAAAGGCTGATGGAATAACATCAAGATGAAAAACACAATTTC
GCCTTTTGTGTTTTAAAAGAACATGTTTCAGTTTTATTCATATGATAAAATTCACAAAAA
GTTAAGATGCATGCAATCTTGAAACATTTAAAATTAAAGAACATAGAACACTATCTCGTA
AATTTACTCATACGAATTTTTATATTATTTCACTAATATGATGTCATTGCTTGTGTTTTA
AGTGTCGGCGAAAATGTTTCGTTGTTATTTTTATTTTTACAATTCCTATGATATTTCACT
TGAATTGTTAGTTTTCTTATTGTTTTCGTAGATTTAATTTACAGTATTATTCATGGAATA
GTCTCTTGTGTAATAAAATAA
>001174-001179_All_comp15262_c0_seq3 len=317 path=[0:0-29 30:30-53 54:54-156 157:157-164 165:165-244 245:245-316]
CAATCATCCCCTGTATAATCTACAGATAAATAAATAAAAAAATAAAAAATAAATAATAGA
TACCTGTAAGATTAACGTCACCGGTTCTATATGTAAGAAAAACTGTAAGAAAAAAATTGA
GTTGAATTTTGTTTAAAAAGTAGGAAAATAAATAAATAAAATAAACAAAGAACTTATCTA
CTATAAAGATCAAATTCAAGTAAATAACAGTCAAAGATTGAACTAGTAATTGTCTAGTAG
ATAATTGATGAATGATGAGATTGTGTAGGCTATGAACTCGGTAAAGTTTTCATTTCTCAT
AATTTAACTTTAGCTCA
>001174-001179_All_comp15145_c0_seq1 len=1974 path=[0:0-114 115:115-138 139:139-1973]
ATTCTAGTAGCGGATGTTACATTATAAAAAAATATAAATGCTTAGAATCATGCTATAGAT
ATAAAAATTACACCATTTCAAAGCTGAAACTTAAATAAAAATCCAATTTCATCAATATGG
ACCTACTGGGTTCCCTTAAAATATATCCTTAAATACATTTTATGTTATTTTAAGTTTATT
AAAACTTGAATATACAATACATTATGGTCCATAATAATAAATAAATAAAGTCGCCTTCTG
CATTTTCACACTATTTGACACAGTTTGAGGTTATGTTGGCGAAGGGAACAAGTATGATCT
TTGTCCTCCATCTTGTAACGCCAAACAAGTACACAAGTGAAGGAAGGAGCTCTAAGTACC
ACATATTATAAGAAGCGGTTATGAAATGGAAACAAGAACTCATATATAAGAGCTAACTAT
GATTTCAACTCTTAATGCACTCTCTTGGTTATCTTCAAGTACACCCCAACGGCCGGCCTC
AAAATAAGTTCCGGGAGTGCAGGCGGGACTTTTCCAGTGGCTTGTAATTTGTAGTTGTAG
AGAATGTGGGAGAGAGTGGACTTCATTTCCAACATGGCGAACTTCTGCCCGATGCAGTTC
CTGGGACCGGCGCTGAAAGGGATGTAGGCGTACGGGTGCCTCTTTGAGACGTTCTCCGGA
AGGAACCGGTCCGGGTCGAAAATCTCCGGGTGCGGGAAGTGCTCTTCCACTCGATGCGTG
TGATATGGGATCACTGCGACTTTCATCCCAGCCGGAATCGTGTAGCCGTCGATGACGACA
TCTTCCTTGATTTCTCGCCCTGTCAAAGGCACACTGGGGTAGAGTCGAAGCGTCTCTTTG
ATGACCATCTCGAGGTACTTCATGTCACTCATGTCTTGCATCGTCAGGTTGTGATCCGAG
TCCTGGATGAAGAAGCTCTTCACTTCTTCGTACGCCTTTTGCTGTATTTCAGGATGGGAA
GCCAAGAGCTGTAGGGCCCAACCGATCGCTGCAGTCGTTGTGTCGTGTCCCTCGAACATG
AAAGTATCGACTTCTTCTCTGATCTCTTCGTCTGTTAGATTGATCCCATTTTCTGAATTT
TCGAGTAGGAGGTCCAAAAAAGTCATTCTTTTCTTCCTTCCTAGCACGATGTCGTCTTCT
AAGGTCGCACTCCTGTTTCTGTTTTGGAACACCACTTTCCTCTCTTTTATTACCTTGTTG
GTCATTCCATGTAACACTTTTAGGCAATTGGCCATACGCCGTCCCTTTGAAGTGAACTTG
AAGGCGAAGTCCGGATACAGCCAGGGCTGCATCATCCTGTCCATTAGATCGTCCGTCACT
TTGGTGACTGCATTTACATACTCGGATTGCCGTTCCTGGTTTTGAGCATTTATTTCTACT
CCCATGGCAGTTTCGCAAATCACATCCAAGGCACAGAGGCCGATGTAAGGGAAGATGTTG
AATTTCTCTGACTTCAGCTCCTTCTCCAATTTCTTCACCAGGATTTTGCTTTTCTCTGAG
AAGACGCTCAGGAAGTTATCCAAGATCTTGAAGTGAAAAGTAGGAGTGATGATTTTTCGA
TGTGTGTGCCACTTCTTACCACTGCTCGTCAGGAGTCCCGTTCCTAACCACGGCTCCAAG
AACGTGTATTGCAACGGCTTGTCGATGTACTTGGAGCTGCCCAATATAACCTCGACATGT
TCAGGCCTGAACAGGTACAGAAGGGGAATCGGTCCCATCCACGCCACGAAGGGCGCTCGC
GTGTTGTTCTTCAGCACAAACGAGTCGCATTTCTCCTGTAGATACTTCCGTGGACCAGCG
AACTCCAAGAGGTGGCCGATGATTGGGGTGTAGTCTTTTGCAATTGGCAGCTTCATTGTC
ATTCTCAAGTACCTCCAATAGAGGATCAGCTGCTTTGAGAAGGCCAGCAACATCAGCAAA
GTCACTGCCAGAAAGCTCGCCAAGAGGTCGTCCATTTGTGTTTAGATGTTCGAC
>001174-001179_All_comp17299_c0_seq1 len=912 path=[0:0-364 365:365-384 385:385-911]
ATACTGTTCTAATCTCATCCCAAAATGTGTTCAGGTTAGGTTGTATCCTGCGGTACACCA
GATTCTTTAAATTCCCCACAGGTAAAAATCCAACGATGTTAGATCTGGAGAGCGTGGAGG
AAACTCTATCGGGCCTCTGCGTCCTGTCCAATTATTTGGAAAATGTCGATACAGGTATGC
TCTTACATCCCTATGGTAGTGTTCAGGGGCGCCGTCTTGTTGATAATGAAGCCTCTCATT
ACCATACAGCTGACGAATAGCAGGTAAAATGGAATCATTAAGTATTCCTAGATAACGGTC
ACCTGTTAAAGTACCTTCATAACGGAAAGGACCAATGAGACCGCTACTTGTCAATCCACA
TCACACATTTACACCAGGTAGATTCACAGCCATATCAACAGTGACGTGGGGATTGCTGTC
TGTCCAGTAGACACAATTGTTTCTGTTAACAGTTCCATTGAGCTTGAATTGGGCTTCGTC
TGACCAAATCACAGAGCCCTCAAATCCAGGAACATTGTTGACCATGTCCTGAAACCATTC
ACAAAATTGTAACCTGCGATCTGGGTCTTCGTCGTTTAACTGTTGAACTAGTCTGGGGAT
GTAGACTCTAAACTTTCTCTTTTTCAGAATGCATAGTACACTAGCAGCACTTACTCCACT
TTCTCGAGCACATTTCCTTGAAGATTTTTGCTCGTAACTCGTTGCTATGCGAGATCCCCC
CGATCGGCCTTTGTGAACATCACAAATCTTCCATGCAGCTCGAATTTGTCACGTATGCGA
TCAATTGTTACACGTGAAGGTGGATCAGTACCGTACTCACGTCTCCATTGTCTCTGGACC
TCAGCTACATTTTCAAATTTGAATTACCATTTCAACACTATTTTACGTTCTTCAAAATTA
AGTCTTATTTGT
>001174-001179_All_comp17842_c0_seq4 len=1105 path=[7237:0-328 5104:329-352 5128:353-654 355:655-680 484:681-1104]
ATAGTATATACTATACTTTTTTATTCAAAATGTGCTGAAATTTCATTTATTTTCTGAGAA
ATGAGAAAAAAAATGGTATATGATCATTGAAAGAAGTGATTATTAATATATTATCTGATA
ATTTCGTAGAAATTAAAAATAAATTGACACAGAAATAAATTTAAGGCTTCATAAAACAAC
CAAGGCATTAGAAAGAATATTAATTCTTATTTAAAAAAAGGTTGATTTTCATTATTTTCA
CACTTTTTAGTATCACAGTTAATAACAATTTTCGAACATGAGCTAACTTTTCTCATGTCT
CACATAAACAATGTTGAAAACTGTTTTAATAAAAATCATAATATTATACATTTAAAAAAT
ACTTAAACCCTTTTATTGTTTTAATGTATGTATAATAAAAATCAGAATTTTAGATCAATT
CATAGAATTTTTAGGGGTGTACGACTAAGAATATGACATTAAATTTACACTAGTTGAAGT
AATAGTGAAATATTATGAGCTATTAGCAGCCCTGTCCCTCCTCGGGACCACTTTGAGCCA
CATTCCACCCTTTGGTGATAGCACGAAAGCCTTAGGGTCAAACTGCAATGGAATTTGGGT
CTTCTCTGATACCTGCACCTCGTAGTCTGATAGGATACTGCATAGTCCAACTTTGGTCTG
CATCATTCCAAACCTCATTCCTATGCACACCCTAGGACCATCTCCGAAGGGTAGGTAACA
GCAGTGAGGTCTCTTTTTCTTTTCCTCTTCAGTGAATCGTTCAGGGTCGAATCTCTCTGG
TTCGGGGTAGTATTTTGGGTCGTGATGAAGTCCCATAATGGGGACAAAAATGAGGGTGCC
TTTCTCCACTGTGAGGTGTGTCCCTCTCAGTTGTGTGTCTTTGGTACACTCTCGCACCAA
CATCTGTGCAGGGGAGTGTTTCCTAAGGGTTTCACTCACTACTTTATCCATGTATTCCAT
CTCCATAACAGAATCATAAGTCAGTTCACCGCCATTTTTTTCAAGGGTGGCATCTATTTC
AGCCCTGAGTTTATCCTGGATGTCTGGATTCAAAGCCAGTTCGTACAGACAGAAAGACAT
TGTTGTTGATGAAGTCTCAAATCCA
>001174-001179_All_comp16950_c0_seq1 len=290 path=[0:0-289]
GCATGGTCTTGTTGAATACGAGTCAATTTTTATATTTCATAGCATTTTCTTTAGTGAAAG
GAGGTTGGCAATAACATAATCAACACAGTACTTAAAATATGAACTAGTATAAAATGAAGT
AATTTTTTCATTATGAATAACCGTACAAAATCCAAGATCCCAACATAGTTAATTTCTGGC
TGTTGCGTTGATAGATCTTCTTAAAAAATACTCATCCTTTATTTCTATGGCTGATGGTTT
CCTAGTAAGTTAATTGTACTTAAATGACGAGTACATTGTGATGCTATTTT
>001174-001179_All_comp19931_c0_seq1 len=637 path=[3:0-636]
AAATAAATAAATAAATAATATAATTTTAACAAATATGAATTTCTTAAAATCACTATGGTT
AACATGTTAAACATATATAAGAAACTACGGAAACTAATGCTAACAGTACTTTGTATAGGA
GAAAATGTTCCTATCATTTAACATTGCTGGTAAAGGACATACCGGGTTCCTTTAATGTTT
TAGGTGCATAAATGATACGGAAACACTAAGTTACATTGATAACAATTTATAGGATTAGTT
TGTTAAGCCAAGTATCCTATTTTATATTACGTAATTTTCTTTCTATGTTATAAATAGGCT
CCATTTATAGTCTCTAGAGCAAAGACAGTCAAAAAAGGATTCGCGAATCCCGTTCCCCTA
GCTCTTTCCATTCATTTGTTCTGTAGATTGCCTAACCTAAAGGCGTTATAACTGATTTCC
CTGATGACTATGTAATAAGACAAATAATATACCTTCTCTTCTAATGAACATCTCTGCTCT
AGATTGTCTCAGATTGTTGTACACACGCTTTGAAACAATATAGTCATTGAGTTTTATTTA
GTGGAAGGTGGTCATTTTGAACATTTACAACTTTAATAAATTACAAACGTTTGTATAAGA
GTGTGTACAGTTGCTGAAATAAAATTTGAGGCCACTC
>001174-001179_All_comp20137_c0_seq1 len=1147 path=[0:0-732 1239:733-764 765:765-793 794:794-802 803:803-901 902:902-916 917:917-1146]
TTTTGCCTAACATCCGGTCTCTAAAAATGACTCTAGTTATATTCACATACCAATGTAACC
ATGACAATAATAATTATGTGTCAAGTCTTGACATATTATATAATGCCTTAATTTATAACA
CGACAAGTGTTTCCCAGGTTTTCGTTGTCTTGGCAACACGTGCTTCATAATATTTAATTT
TTGATGTAGACCTAGATTATTTAGTAAAGTTGCATGCTATGTAATATAGATTATAATATA
AAACATATTTTCTATATAATATAGTAGCCTATATTAAGAAATTGTTTTTAAGCATACGGG
CATATTTGTTTTAAAGTACCTTGACTTCGTATGGGGCTGATTTCTTCTTTGCATTGTATA
ATTAGCCACAAATCCCTTGAAACCAATTTTATAATTTTCGTTATTATTGCCATCGAAAAA
ATATTAAAATACAATTTACGGTAGATTAACCTGAATACATTAATTTTTTTTATTTTACTA
TTTCTTATGATTTATTGAAAATTTCAGGAATTGTCAAACATTTAATATGAAGCAAGTAGA
TTATAAAATTATGTTCATTTGGAACAATTTCCATATTTTCTTTGTCTATGTCTTAAAAGT
TTAATTGATTTTTTTTTCTTCTAACGGAGGAAGAAGTTCCAAAATAATGAAAACTATAAG
TTTTATGTTCAGTTTTATTTATTTATTTTTTTAAGTTTTCAACAACTTTATAAATGTATT
TCCCTGTAAAATTGTATTGAATTCCGATCAAATTCTAAGTTCGCATATTTAAGAAAAAGC
CAACTGTATTTTAACTTTTTCCTATATATTCAGAATGAGAATTTACCCTTTATTAATTTG
CTTATTTTGGAATTTTGTCAATGGTTATCGGAATACTTTTGGAGGGACTGTATTTAAAAA
AAAATACCAAACTCAAATTTTACATTTAATTTTTACGTTTTTAGATAGAGAAATAAACTG
TAGTTTTTTTAAACTTAGTTTTATAATAAAATAGTGTAATGTATTCTGTTGTGAGAGATA
TATTAGAGGGTGAATTAGTATGTGAATGAATGTAGAAATTTAGTTTTGTATGTATTTGTT
TATATTTTATTTATAATTGTTGAGAATTATTACATAAAATGGTTGTGATTATTAAATTTG
TTTATTG
>001174-001179_All_comp21267_c0_seq1 len=1840 path=[0:0-314 346:315-348 380:349-1839]
GAGAAGTCGTTTTACGATGTGTGAAGATAGTCTAGAAAATGGTGCTATAACAAAGACTAT
CAATTTAATTGATGATGAAGAAACGATTACGAAAAAATGCGGGGGATCCAAAGCAATCCA
GTTTATAACAACATTAACAGTCGGTTTCCTCACCTTCACATACGGCTGTGGAACGGGATG
GCTCTCTCCAACTCTACCAATTCTTAAAAGCTCGAACCCAATCACCGGAGACACCCCTAT
CACCGAAGATGAATCATCTTGGCTCAGCTCTCTTCCATTTCTCGGAGCAATTGTGGCATC
TCCAATCTTCAGCTTTATCTGTCAGTACTACGGCCGTAAGACAGCCGGCTACCTAACAGC
TGTTCCAGCGATCCTGAGCTGGGCATTAATAGCTGCTGCAGATTCCATGGTCTTTCTTTT
TATAGCACGTTTCCTAATGGGATTAACATTTGGTGGAATCATAGTTTTTAAACCAATGTA
TGTAGCAGAAATCGCCGAAGACAGCGTTAGAGGTGCTTTAGTATCATTTTTACCTCTTAT
TTGCAATGTTGCAACACTGTTTACATTCGCCCTAGGACCTTTTGTATCAATACGAACATT
AGCACTTATTTGCTTGATAGCACCTATTATATTTATATTTGCCATGTACTGGCTTCCAGA
AACTCCTACTTATCTTATCAGCAAAGGTAGAATACAAGAAGCAACGAAGTCAATGCTTTG
GTTCAGACGAGGCAATATAAACGCTGCTGAGAGGGACTTACAGAAAGTAAAAGATTTACT
GCAGAAGAAAACTTCCTATGAGTCATCTCTGAAACACGGAAAAGAATTGTTCTTTTCTCG
TGGAACGCTACGGGCTCTTACTATATGCATTGTTGTGTGCATAGCACAGCAATTTTCCGG
AGTGTATGTGGTACTAAATAACTGTATTGACATAATGGCAATGGCAACAACAGAAATTTC
CCCAGAAATTGCTGGAATTATTATAGGCGCTACTCAAATATTTGGGTCCATATTTTCAGC
CTTTTTCATGGACAGACTTGGAAGAAGAACTCTACTTCTGGGATCTCAGATAGTGATGGC
AATTTGTTTAGGTGCTCTGGGTACTTATTATTACTTTCAATATTTGGGATCAGATATGAC
AAGTGTAGCATTTGTACCAGTTCTATCTGTATCTTTGTATTTATTTGCTGTTGGAATTGG
TTTAGCTCCAGTGACAGTTGTTCTTTTATCAGAACTGTTTCATCCAGATATCAGAGGCAT
TGTCACCACAATTGTGACTGCCAGTATTTGGTCGTTGGCTTTCTTGATCACTAAAATTTA
TCCCTTGTTAATAAACTTATTAGAAATGCATGGATGTTACTGGGCATTCGCTGGTGTCTG
TGTTGTATGCACAATTTATACGATTTTCCAAATTCCTGAGACAAAGAATAGAAGTTTGGA
GTCTATTTTAAAGGAACTTAATTCTGGATAAAACACAATTTGTTTTTCATTTTTGGGAAG
TTAGCTTTAGCTGGAAAAAGGATTTGTTAATAAAACTTCTGTTATCGACAGACATTTTTG
GTTTCCTTGATTTTTAACATATCCTACTGTACATTATAATTTTACATGATACAATTTTGT
ATCTGAAGAAAAATTGTGTTTTTCTGTGTATGAGGGTATGTACAGTCCGAATGTGCTTGA
GCATAGTAGGCCACAAGACTAACAAAATACCTTCAATTTACAAATTTATCTCAATGCAAT
GAGATTTTCTCTGAAAGTTAATTTTTTCCTGCATCTGTAAGTTTTCTTACATGATTTTTT
GCACGGTCGTGCTCTCGAATGCAATTACCGATGTTGGTGT
>001174-001179_All_comp25416_c0_seq1 len=1908 path=[4658:0-97 139:98-127 4919:128-139 4308:140-142 184:143-166 2490:167-1907]
GAAGACTTTGCGATATCACCGAGAAAAGGCTTATCGCATATCCAGAACTGTGAAACTGTC
AACAATTGCTGCTGTGCATCGCTATTTGACATTCCCGCCAACAATCTTGGTTACTAAGGA
AACAAAAGAAATCTCAATACTTAAAAAATGACCAAAATTTACTAGTGGGGAAGACAGACC
TACAGTTCAGTTGAACACTACATATGTTCATGACCGTTGGAGGAATCGTCTATCAAATAT
TGACAAATTAAATTACTTATATCTGCTAGAGATCACGTAGAAGAAAAGTTTAACATTACA
AGAAACTTCTGAAAACAGTAATCTTCATAAATATTGGTGAACATCGACCTTGCATATAAC
GACTTTCACATAAATGGCGAATTACATAAGTTTTTGGTTACCTCCAGTGGACCACTCTCC
AAAAATAACAATAGGCAACATATTTACAGGTTTGAAGATTGATGTAAAAACATTTCTACT
ATGCAGCGTCCTGTTCTTCAATATTTTTTCTTGCAATGCCAGTCAAATAGATTGTCCCAA
ATATTGTTCTTGTACTTATTCTTCTTCTTTTGGCTATATTGAATCTAAAGTAGAGTGTAC
TCATGAACTTCAGGCAGAGGTGCCACGTTTTGCAGGGTCATTTAATGTTAGTTTGTTAGA
CTTGTCAAATAATCAGATAACCCAATTAAGAAAATTCGACTTTTCACAGTACGATGCACT
CAAATCATTATATTTGACTGACAACAACATAGAAAACTTAGATAGGGAAGCTTTTTATAA
TCTTCATAAATTGATGAACATCGATCTTGCATATAACGCCTTACACTACATTCATCCGGA
TATTTTCTCAAAAAATCCTGTTTTAGAAACAGTGTCGCTTAGGGGTAACCCATTAGTCTA
CCTTCCAGTTAATGCTCCTTTTATAATCTCGGAGTCTATATCTTCCATCGATATGAGTTC
TTGCCAACTGGTATCAATCACTTCAAAGGCATTTTCCAAGCTTCCTAACCTAAGCGCATT
GGACATCGGCTCTAATTATTTAAGGCAACTTGACTTAGGCTCGTTAGACTTTCTTAAAGA
ACTGACATTACTTGATGTTAGGAATAATATGTGGACTTGTGACTGCCAGGTAGCCGAAGT
CTTAACATGGTTGACTAGAAAGAGAAGAGATCTTGGCTTGACCAGAGAACTTCCCCCAAT
TAAATGTTTTGATCACGGTGAGTACAGAACGTTATGGACTGCCGCCAAAGCAGAAGAGGA
GTGTACTATATTGCAAGTAAAAATCACTGCCACAGACTTATCAATTTCATCAACTTCGAG
GAAACAACTTCAAACAACTTCACAGTTAGATAATACAATTGTAGATGAAAGTCGTGTCAC
TGAAAGTGGAATTCAAATTGATGATATTCTAGAAGAAAAAGAGAGTGAAACAACAGCAAA
AGAAATAGGACAATATGAATTGGGAAACAAATTGAAAAGGAAAAGAACAACAAAAGATCC
GGAACAAGGAACACCAATTGCAGAAATTTTGCACCCAAGAAGAGAATCTGCAACTGAGCG
ATATAGAAACAGTTTGTGGAATGAAATCACACGGAATTCAAACATGAACTTAGTTTTCGT
AGTTTTTCCAGTTGCAATTGGAATATTTATTACTATGAGTTTGATTTCTGTGAAGGTCTT
TACTATTTGGCTGAATGCCCGTTATGATTTCAGTGTTTATAAAGGCGATGAAGCAAGTTC
AACATATTCAGAGATTTATCTACCCTCTTCATCTATAGGTAATAGTCTCAAAGATCACAA
CCCTAAAAGTAATGATAATTACCATATCTACGAGAGAATAGATTGAGGAAATGTTTCATT
ATATAATGTAAATAGTTATGTGCCTTACTATACTTGAATTAAAACACG
>001174-001179_All_comp25393_c0_seq1 len=531 path=[0:0-530]
ACGAGGAATTTCAATTTTTGGAAAAAAAGAGGGGTGCCGTATGTTAAACCTTTGCCATTT
CTTGGAAGTCTCAAATATGTAACTTTACAGAAACTCTCAATAGGACAGCAACTGAAGAAA
TTTTACGATGATTATCAAAATGAACCATATGTGGGAATAATATCAACAGACCAACCGGGA
TTAATTATCCGAGACCTTGACTTCATAAAGAACATTCTAGTGAAAGATTTTCAGAGTTTC
ATGGATCATTTGACTGAAGTGAATGAAAACGTAGATCCTCTACTTGCCAGAAGTTTATTT
TTAAGTAATGGACAAAAATGGAAGCACATGAGGATTAACCTCTCACCCACATTCACGTCA
GGAAAGATGAAGAACATGTTTTATTTGTTAGAAAATTGTGCAAAAGTACTGGATGACTAT
TTGGACAAGGAATGCGCTCGAGGTTCTCCGGTAGAAATAAGAGAAGCGGCAGCAAAATTC
ACAACGGACGTCATTGCTTCTTGCACTTTCGGAATTGACAGCAACACACTC
>001174-001179_All_comp24445_c0_seq1 len=1590 path=[0:0-1589]
CGTCAGAGTAAGAGATTCATATAGCCAGATAAGAGATGGCAGCAGAAGTTCCAGCATGGT
TAGACATCTCAAAGTTACAACAATGGCTTGGTACACCAGTGACGGAGTGCGTCAGCTCAT
CAAATTTAAGGAAAGGTGACAGTAACCTTTGTGATATTGAGCGCATTGTTGCCAAAACTA
AAGATGGCGACAAAGCGCTAGTTTTAAAATTTCGAAAGACTGAAGAAACTGCAGCGGATT
TTTTCAAGGAATCAGCCCTTTTCAAGAAAGAAGAAGACATGTATGGGGTGACTTTACCCA
AGTTGGAAAATATACTGTCCAGAGTTATGCCAAAAGAAACAGCACGGTTGGCTCCCAAAT
GTTGGCACTCCTGCAATGATTACCTGGTATTGGAAGATTTATCAGCTGATGGATTCAAAA
TGCAGAACAGGCTAGTAGGCATGAACCTAGAACAATCACTTTCTGTCATGCGCAATATTG
GGAAGTTCCATGCAGCATCCATTGCCCTCCAGGAGGAAGATCCTGAGTCTATGAATCGGT
ATGACATAAACTTCTTCGCAGAACCAAGCACTCAAGAAGGCTGGAATAACTTATTCATTG
CTATGGCAAAGATGTTGATCGAGGAGCTGGAATCCTGGCCAGAAGAGTGGTCCCCCTATC
TTCAGAAAATAAAAGTTATGAGGGATGGAATCCTAAAAAGGATGAATAAGGTGACGAAAA
GGGTTGATGCCGATTTTAACGTTCTGGCTCATGGAGACTTATGGGGAAATAATGTTTTGT
TTCAAAACAATGACGTCATAAGATTCATAGATTTCCAACTGGTACACTATTCGACCTTTG
CAATCGATCTACACTATTTCTTGGCAACTACCCCAAACATGGAGGTCCGGCTGAACCATT
GGGATGAACTTTTCAAGGAATATCACTCATCTTTAACTTCAACAATGAGCCTTCTTGGCT
GTAAACGAAGATTGCCGACTTTATCCGAAATTTACGACGAATTTGAACGAAAGGCAATGT
ATGGAGTATTCGCCATTATTAGTCCAGCTGGAATGATGACGTCAGACCCAGCTGGTGGTT
TCGATTTTTTCGAAGCAATGCGGGGCAAAACTCCGGGACCAAAAATGTACAGTGACTTCT
ATAGACAGGCTGTGAAATTTCATCTTCCATTATTGGACAAAATGGGTGCATTGGATTATA
AGTTGTAGTGCAAAGAAAGAAAAAAAATTAACTGAAGTGTGTTTAATTGTTGCGATGTGA
ATTTGTTTCGTTTTGTAATCGATCTCTAGAATTTGTTAAGAACAGACTGTGGTCGCGTGT
GTTTTGTTTTATGCCTATTATAAATTGATGTTGGCTTTGGAATGTAAGTACCAATGTACT
GTTCATTTGTTTTTAGGGAAATTTTATAAATTTTAAACAAATGCCAATTGATTAGCTAAT
GTGCCAACAACTCCATGAATTATTGTTATACTACCAACAGTTATACCGAAAAAGTTAAAA
ACACCTCTTTTTCAAAATAAAAAAAAATGTCTCTTTAATTTATTATACTAGTAAAATCAA
TAAGAATTGGCTGAATTTAAATATCTAGGA
>001174-001179_All_comp29617_c0_seq1 len=362 path=[0:0-361]
CTTACTGTAGACGGTTATATCTTATCGGTACCTCTCGCAAAATTGAAACCTAATTTTGTT
ATGTCTGAATTTTTATCAGAGGTATAAAATTTCTCAGTTGCATTTTTTGTTTGTTTTTTA
ATTGATATCAGCTCTTATCTTGTAAGAAGGGATACATATATTAGGCGTTTCTTAATTTGC
AGTCTAAGTTTAATTATTCTCAGAATCTATATCTGACATTTGACAGAGGAACTACAAGAT
TGCACACGAACTACAGAATATCAACAATGGTTTTCTTCGGACCTCTTGCAGTAGAAGTCG
CTGCACTCTTCAGTTTCGTATTTCTTGCTTTGTACTTCTACTTCACGAGGAATTTCAATT
TT
>001174-001179_All_comp30052_c0_seq1 len=386 path=[83:0-75 493:76-136 220:137-385]
ACTAGACTATATCAAAATGAATGTGACTTTTTATTCGTTAGAAATAAATCTGGAAAAACT
AGAAGATCCAATTTCTCAACCAGCAATTTCAGCTGTAGTTTATATGTTTGCATTTCTGAT
TCCTATTTGTATAATAATAGTAATCGTCGGGTCAGCAATATACTTGTACGAGTATTGTGC
ATGGAAGAAAGGATGCAATATGAATACACAAAAATATGCCTGTGTATTGAAAAGGCAGAA
ACCAAAACCTGCAGAAGGACACACTTCGGTGGTGTGAGAATTATGAAGCAGTACTGTCAT
AAGAAGAAATGAAATAAAATTTGTTGTGTGAGAGATATGAAATAGTAATCAAAACTATTC
ACATTGAGTCCATAATGATTAGTCGA
>001174-001179_All_comp43886_c0_seq1 len=660 path=[0:0-659]
ATGTCGCAAACAAAAAGTCAAAATGTGTTGTCCAGTGATAATTAATTAAAAATTATAGTA
TATCTTGCATGATAAATATAGTTATGTACAGTATGTTGCTACAATATATCTTTTATCAGA
AGCAAACTGAATTTCAATTTTAATCAATATTTAATAGTAAATAGACATCTCCAATACCAC
TAAAATTAGCCCAATCTGTATATGATAATCTAAATTTGTGTTCTCTTGGATTTTCTTATC
TGATTCAGTAATGAAGAAAATATATGAAAATTTGGAGCGTACATTCATACAACTTCACTA
AACTCCACTAAAAAGCTATCCACAAAAAGTATTTCAATAAAATAAATATAACGTAAACAC
AAAAGTTATTTATGATGCCAAAGAGAAGTTCATTTTTGTAGATGAAGAAAACTATATTAA
AGCAAAATCTTCCTAATGCTAAAAAAAGTCTTGATACTAATATCACAATAACATCACTCG
CTATAAGATTCCAAACTCTTTCAAGACATAGGATTGCAGAAAAAGATCTTATATTAAAAC
GTAAGTACATAAATATCAACATGCCTCAGAATCAGTCATGGCCTACAATACAATCGTATA
CTAGGTATGTTTTGCTGTATTAAAATTTAGAACATATACTCAAAAAAATTACTTTATTTT
>001174-001179_All_comp46889_c0_seq1 len=372 path=[6:0-371]
AATAATAATAAAAAAAATAAATAACCCACTTCTAAACTTTCTCTCAAGTTTGATTCCAGC
CAAGGTAATGGAATTTTTCAGGCGAGGAGAATTTGAGGACACAGCTTTCTTCAGGGAGGA
ATTTTAAAGAAACTGGTCATAGTGCTAGAACCCACAGATATGGAAAGTGTATGCCTTGCA
AACTCCCCAGGTGAAGGAGCTCAAATCCTGCATTAGTTATAGCTATAGTGGGAGCAATAG
ACAATGATGAGCATCACAAATCAAATTAAAATCTAATTTTTGTTGTTATCTATGGTTTAA
GAAAGATTATATTGAGCCTCAAATTATCTTTATTTATTTATTTATTTTAAAGATAGAATA
AAGCGATTCAAT
>001174-001179_All_comp48239_c0_seq1 len=606 path=[817:0-107 627:108-258 123:259-605]
AGTCGGTAGAGTTGAAACCGGTGTTATCAAACCAGGTATGGTTGTCACTTTTGCCCCAGC
CGGTGTTACCACTGAAGTTAAATCCGTCGAAATGCACCACGAACAATTAGCTGAAGGTAA
CCCAGGTGACAATGTTGGTTTCAACGTTAAAAACGTTTCCGTTAAAGAAATTAGAAGAGG
TAACGTTTGTGGTGACTCTAAAAACGATCCACCAAAAGGTTGTGACTCTTTCGATGCTCA
AGTTATTGTCTTGAACCATCCAGGTCAAATCTCTGCTGGTTACTCTCCAGTTTTAGATTG
TCACACTGCTCACATTGCTTGTAAATTCGACACTTTAATCGAAAAAATTGACAGAAGAAC
CGGTAAAAAATTAGAAGAAAACCCTAAATTCGTCAAATCCGGTGATGCTGCCATTGTTAA
AATGGTTCCATCTAAACCAATGTCTGTTGAAGCTTTCACCGACTACCCACCATTAGGTAG
ATTCGCTGTCAGAGATATGAGACAAACCGTTGCTGTCGGTGTTATCAAAGCTGTTGAAAA
ATCCGACAAAGCTGGTAAAGTTACCAAAGCTGCCCAAAAAGCCGCTAAGAAATAAGCTGA
TTAACC
>001174-001179_All_comp58322_c0_seq1 len=593 path=[0:0-592]
GAAACAGAACAATTGAATCTCAGATTGAAAAGGAAAATGCTATTTTTGCATTGTATATAA
ATTACAATAACAGTTATAGATCTAAAGAAGGAAATGAATCAATTTTACTCTCCTATTTCG
AAAACGACACAATTTTCCCAATAGAATCAACTTTTTATGCTAAGGCTAGTTCTGTCTTCT
TGCTAAATGTTTCAGATACAAATTTGCTTATATTTCCAATTAATATTATGTTTACTCTAA
AGCATGAAAATGAATCTAATGCAAGTCCTATTTGTGGATTTTGGAATGAAATAGCAAACA
AATGGGAGGTAATAGAAGGAGACACACTTGAAGGAAGAACGAAAAATGGGTTATACAACT
GTTCTTATTATCATCTATCTTGTTTTGCATTACTTATGCATGCAAGAGATGACGGTCATG
AAAAGGTATTGGATATAATCTCTCAGGTTGGATGTTATCTTTCACTCATCGGCCTTGGAG
TAATTCTTTTTGCATTCATTGTACAACGTAGATGGCGAGATAAAGATAAATATCCTGACC
AAAAAATATTAGGATTTTTGTCTCTTTCTTTGTTTATTATGTACTTGATATTT
>001174-001179_All_comp60241_c0_seq1 len=633 path=[0:0-632]
AAGATAATGGGCTGGCCCATTGAAGCGCTCGAGCCGTACAGAAATTTTAAATGTTAAAAA
ACGCAACGTAACTATTTTATTTTATCTATTTTATCATGTTTTAGACTTGCTATGAACATC
AGGGTCACACAAGTTGCCTAATTAAAGCTTTCAGCAAATTATATTCAAGAGCACGAGACG
CACTTGATAGCAACAAGTAGCCTATTATGTCCTTTATCAATTTTAACAACTTTCTGTACG
AAATTGAAAAAAAAAATCCCTTTAAAACCATCCTTTCAGCAAGTTGCAAATAGAAAAAAG
CGAAACGTGCTCAAGGAAGGTTTTTAGCTCTGCCATTTGTATGGTACTGAATGGGACTGT
CACAGTTTACTTGGACTGGGCTCTTTCGGAATGTCCTTTGGGAGTTGAAACGCATGGGCG
GTATAAACCAGAAGTTCTAAGTTCCGATAAGGCCTAAAGGTGGTCATAGCTTTTGGATGA
CCATTGAATGTGGAACAATATTAAATAAAACTATCAAAATGTTCAATCAGGACCTGAATT
ATTTTTATTATGAAATGTTTACAACTGTCGGGTATATTTATATCTGTGTCTTTATAAATC
CCCTTTACATGAAGATGAGTAGTAACTTCTTGG
>001174-001179_All_comp69994_c0_seq1 len=543 path=[0:0-542]
ATAAAATTTATTTATTTATTATTTGCGGAAGTCACAATGTCTGGTCAGAACTTTTTTGTT
TGAAAAATTTGCACTGGCATTTCCATTTTCCAGATACCATAACTTCGACTTTCTAGGAAA
AAAATACTGAGACGGCCCAAACTAACAGCTTGCAAATTCATCTATAGAATACATACTCTA
CAGTACTGTATCAGTACAGTATTTAGAAATTTGAAAATCTCATATACAGTACCGGTATTC
AAAATTCCCGGATGAACTGAAGAATTTATGATAAATTGTAATCTTATGTTCTCATTTAAT
CTTTCGTCTGCATTAACATGCACTATTATTTAAATAAACATTGTATACAACGTCATGATA
ACTGTCTTTACTTTATTCTGAGAAATTACAGACGACCCGGCTACTGTAAATCTGGATAGT
TTTTATTTGAAGTTCCTCTTGTCATCAGGAATGAAGTTATTATGCATAAAAAACCCAAAG
GGATCTAGAAAATTCATAAATTAGCACTACCGGAAGTAGGCTGTGATGATTCGTGAATAG
TTT
>001174-001179_All_comp79032_c0_seq1 len=827 path=[0:0-826]
AAAATTTTTCCCGAGCATAAGAATTTGTGATGGGTTACCTGTCCTAGAGTCCATGTCAAA
TATTGTAAAAACAAAATAAATGTATCTTAATTGCTCTGAAAGAACAGATTTGTTGTAGGA
TATTCTGAGGAATTATTGTACTGCAAAATGGTCGAGATGTTGATCAACGAAGAGTGTCTA
AAACAACACAGATAACAACCATGTCAAATTTAAGTAAAATCTTGATCTTTATCAGGACAT
GTCTTATTATAATATACTTCTTGTAATATTGTTAAATGAGAGACTGAATCCACTGGCAGT
TGAAAGAAGACTAGTTACACACATTAAATGTACAATAAGAATGTCAAGTGTTGAAAATAG
AAACTGGAATCTTAATATTTGTACATATTTCACAAATTTCAAGGCTTATTGGTCACTTCT
ATGTCATATTAATAAAGATGTTAGCATTTATATAAAATTAATTTTTATAAAAAATATATA
ACACAAATATAAAACAATGGTACCTGGTATTAAAGCTGGCACAGTTCTAATTCGAGCAAA
TATTGTTCATAATGGAAGCCAGCAAATGTGTCATAGTTCAAATGAACCGTACTGTCCTCC
AACATGTTCTCCAGGATGTGAGTAATTTCCTGGAATGTAGGTCTTTCGTCTAGATCTAGC
TGCCAACATTGTAACATGAGTTGATAGAGATCATCATCCACAAATTGTAGCTGGGGAAGC
CGTTGCCCTCTCATAACTTTTCCTGCAACTTCTGATGTAGGAACATCAACATATGGAGTT
CCACCAACAGCTGTTATTTCCCAGAGAAGACAGCCAAATGACCAGAC
>001174-001179_All_comp80689_c0_seq1 len=744 path=[0:0-743]
CAAATTCATCTTCCATAGAACAGCACTGCTCAATAACAGTCTCAAATTGCGACATTTCTT
CTAATGATGCATCATTTGTCAGATCATTACTACTGCTGCTGGTGCTGATGACTGTCATAG
CATCTAATTGAAATTGATCACAAGTTTGATTTAACATTTTCTTTACAAGCTGGGAATTAA
TCCATTTAGCGAATGTCTTCTTCTGTACATCTTCTCGTTCATTCATCACATCCAGATAGA
GCCTTCCATGAGCTGATTGACCTTGCTGATTGCTGACAAAGCACAAGTACTCCCCTCTAT
CAGTTGAGCCTTCAACTTGTCGGATGAGGAGAGTGCCATTTGGAAACACCCTGTGTCTGA
GATGTGTAGGCAAGATGTCTCCAGCTCTTTGCCATGTACACTGGAGATAGGGAATCCTGC
TACGGGACATCTCAGATAAACATCCAGACCAGCCACCACAGTCAAATTCTGGGGTGCTCT
TGCAGATGGTGGACCATAGATATTAAGGGTGGCTGAATGCTGGACAGCACCAAGGACATT
TCTTGCTACACAAGTATAAAGTCCTCCATGTTGGACACGGACAGAGGAGATATTGAGGTG
GCTGATGACATCTCCAGCGGAATCAAGGAAACTCCCAAGCACATACCCTCTAGGCATCAG
TTCACCACCATCTAGAAGCCATGTGATTCTTGGAGGGGGATTCCCTGATGCTGCACACCG
TAAAGAAACGGGTGGCCCTGGCTG
