# Supplementary material for: Transcriptome Responses to Defined Insecticide Selection Pressures in the German Cockroach (Blattella germanica L.)
Source: Front Physiol. 2022 Feb 4;12:816675. doi: 10.3389/fphys.2021.816675 (PMC8856671; doi:10.3389/fphys.2021.816675)
Supplement: Supplementary Data Sheet 2 — FASTA sequences of downregulated contigs. [file Data_Sheet_2.FASTA]

>001174-001179_All_comp634_c0_seq1 len=1016 path=[550:0-93 2860:94-111 2021:112-144 695:145-486 2847:487-499 1050:500-532 1083:533-766 2799:767-789 1340:790-844 1395:845-1015]
GTTCTGAGTACCGTCTAGCTTCTCCACCATGTAGGAGTCAAGCTCCTTCTGGTCGGTGAC
GGACTTACCCACCAAAGCCGGGGCTATGATGTCGTTGACATTCTTCACAGCTGTCAGAAC
TCCCTTCCCCAGATAACGATTTTTATCCTTGTCCCTCAATTCCAAAGCCTCATAAATGCC
AGTGGAGGCACCAGAAGGGACTGCAGCTCTGTACAGCCCATCTTCAGTAATCAAGTCGAC
CTCGACTGTAGGGTTGCCCCGAGAATCCAGGATTTCACGAGCACGGATGGACTTGATGGA
CATGGCAAGAGCAGTGATGGGATAACAGACCCTCTCTTAATCGCCCTTGACCCTGTGTGT
ACTTTCTCGTCTTGTCTCATGTCGTCTGTCAAGGTTCGATACTTCATGCACGACATCCCT
CTTAGACAAGGGTCCCAGGAAGCCCAGGATCAAGATCTCGGTCACGTACGAAAAAGAATA
CACACAACTAATTCTGGGGGTTACGGAAATTAGCACCAGCAAACTTGGCTCGGCTGCCAA
GCTCCTCCTCGATTCTCATGAGCTGATTGTACTTCGCGAGACGCTCAGATCGACAGGGGG
CTCCAGTCTTGATCTGACCAGTGCCAAGTCCCACAACCAGGTCAGCAATGAAAGTGTCTT
CGGTTTCTCCACTACGATGGGAGACCATGACTCCCCATCCGTTTGCCATTGAATCGTTAG
AAGCCTGGATAGCTTCGGTCACAGACCCAATCTGGTTGACCTTGAGGAGAAGGGCGTTGC
ATGCCTTCTCCTCTTTAGCCTTAGCAATTCGCTTTGGGTTGGTAACGAGCAAATCGTCCC
CAACAATCTGCACGTCTTTTCCCATCTCGGCCGTCAACTTCGCGTAAGACTCGAAATCGT
CTTGATCGAATGGATCCTCAATGGAAATCATGGGGTACTTGGCGACAAAGTCATGGTAAA
TCTGCCCTAGCTCTGTACCGGTGATCCATTTTGATTGGTCAGAGTTGGAGTTCTTG
>001174-001179_All_comp634_c0_seq4 len=211 path=[433:0-30 464:31-114 2116:115-116 550:117-210]
CTCCGCAATATACTGGTAGAGTGGGACCTTCTTATGGGCTGCTCCAGCCCGACAGATGGC
CATAGAAACAGCGAGAATAGCATTGGCACCTAACTTCTCCTTGCACCATCCCCACTCGTT
CTGAGTACCGTCTAGCTTCTCCACCATGTAGGAGTCAAGCTCCTTCTGGTCGGTGACGGA
CTTACCCACCAAAGCCGGGGCTATGATGTCG
>001174-001179_All_comp1908_c0_seq1 len=2636 path=[0:0-2635]
ATTAAGTTGAGATTTGTAAGAGATAAGAAAGTGACCTCCAGAGTTAAGCCATCGACAACC
TACGTGATGTTGTGTGCTGTGAATCAACCTTTAAACTATTACGCATATCTTTAAACTATT
ATACACAATCTAAACTATAGCTTATCTCATTACCATGTAAGGGTAGTAGAATTTATCTTA
CATAGAAGTTTGGAGCGTGGTGCAACTGCGAAGCGGAGGATAGCCGATAGAATGGGAAGA
AGATAGAGAAGTGACGAGGAGGAACCAATGGCGGATAACGATGTGCTGTGCTTGCGCCAA
AATAAAAGACATGCAGTCTTCTATTTAGTAGATATCTTGAATCATATTGTATAGACTCTA
ATTCAACTCATCTTACTTTTTTATACTATCTTAAATCTTCGAATATATTCGGATATTTTT
CCAGATAGGTCAGGCTCTTTGTGGGAAGCTTGAAGCTATGGTAATATTCACTTGTGGAAT
TATATTTGTGTGGCTCATACTCAATTCCCGTCTTTTTACCGAAGTATCCTCTACACTTAC
CCACAAGATCTGGTTCGTAAAGGGCGAAAGAGTCTGGTACAACACTGTGTTCGGTAGATC
TTGTAGCAATCAGAGTAGCAACTCTACGCATATATTCACTTAGTTCATGGAATTTATCTA
TTTTTATTACGCGGACATATTCTGGTGTCGACTGGAGGCCGAATGGTCCATTTAGTGGTG
ACAGGGCGCAACAGGGGGCTATAGTATTATCGGCCTCCGAGCAGCCTCCCCGTACTGATA
TCCCTACTTTATACACTGGGGCAGAAAAGAGACCGTCATAAGAATCATGATATGCTTTGA
AGAAGATAGCGATATGTTTGCATTTCGTACTGTTGTAATATTTTGAAAATAGGTTCCAAG
TTTTATGGTCTTTATTGAAAAAGCGTTTTACGTCCACTATTATGGCAGGTTCAGCATAAT
ACGTTGTCTTACCAATATCACCATGCAGCAGATCACCGAGCCACGCTCTGGAAAAGGCAT
TTACATTATGAACAGTCTTTGAATATATGTTATATAGGAGCTCCATTTGTGGGGTTTTGA
GAGCAGGGTCAATCGTCTTGAAGTACATTATAGATGTAGCGACGTTATCATGGAGGTCTG
AAATAGATCTCACCTCTACAAACTCCGGAGCTATGACATTACTATTGTAGTGCTCTTGGG
TAAAGCGGTGATTCCTGATTCGCATGATCTCATACTCCGTAATTGGATCTAGAAATTCGT
CTTCGTCACTGTCATCATCTTCGCTATCATCCACGTATTTCAGAGGTGAAAGGGCATTTA
AAATCCAAAATTCTAGTGATGATGTCACGCTAGGCGTAAGAACCCCGGAGCCCGGATTTT
TATCAATACTTAGATAGTCTAAGACAGCCATAAACTGTCCTCCTTTTATAACATTATAGA
GAAGATTATTAGTAAGTCCGCTATCCCTAAGTATATCCATACTCTTTTGGAGGTGTATAC
TTTCTGTTTTGTCATCTACAATTAAAGAGAAGTCTGGACCAAATGCGTATTGAAAAGCAC
TCAAGCACACGGAACTGTGCGGTATCCTTCTCACGTGGCTTAACGATCCCTTTGAATATT
CCACTGGACTTCTTATTCTTTCATTAACGTAATAGGAAAAGTCATCCTCGTATTCAGTTC
CGCAGTTATAATGGGAACTACTGTGAATGACTATTAATGAGATTTTGTTCCTCAACATAG
ATATACTAACAGACTTTGCCTGGGTGTAAATATTCCTGTGGTGGATCCCTTTCGGGTCAG
CTTCAACACGTAAACTATAATTAGTACCATTTGTTATGGAATTAGATATAACAATATAGT
GTATACGTGTATCATGTACTGATTTTGAAACCCCTTCTACGTATTTGTCGTAAAAATTCC
AGTATCGCTTGGTAGGCAATTGCACATTTATGTGACTTGGTAGTGTTGAGCGGATTGCGT
CATTGATATTAAAAAATAGTAGCTGTAACTCGGTTTCTGGAGCAAAGTAGATAATAAGCT
TAATGGAATCGCGTCTCCAGTGGATTCTGCACCCACTTCTATTTTCTTCAACACATGGAC
TATGGACCAAAACGTTGATATCTCGCTCGATCTGAGATAAATATCCAATTGTTGCCAACT
CGTAGCCTCCATGGTATATATCTTTACATTCAATTGAGGGTACTTTTTCGATTATGCTTG
ATACATCTGTAGTGAAATCACTAATAATTGTGTGTCTTTGAGAAGTCGTAACAGCTGCAT
ACATAATATCATTAAAGCCCAATTCATTTAGCGACTTAGTAGTTCTAGATAACAGCTTCG
AAACTTCCTTGTATAACTGACATATGTGGTTCATAAGGTCAAAAACTAAAAGAATATCAT
ATTTTTTCCCGGGATCTGGCATTACGTGTATTTGCTTTGCTGGCGCCACCAATAGATTTA
CCAGCAGCAAACACACAAGTATCCATCTATCTCTTTTCATCTTTCTGGCGAAAAAAAAGC
TGGAATAGGGAATCGAATATCCAAACGTTTAGAAACTTAACCCCGCCATATATGCCATCC
AGGTCTTCACAAGTGAACACAAAGAGAAGTTTTATTTCGACTTAAAAGAGAGGGTG
>001174-001179_All_comp215_c0_seq1 len=1291 path=[0:0-74 75:75-95 96:96-1290]
ACGATAATTCTGGGTCAGAGACAGGGCCTAAACCAGACAACTCTACCGGATCAGAACTTG
TAATTGACGATACTAATAGCTACACTAAATACTATACCGTGGGGGGAGCGATAGCTGCTG
GGGCATTCATATTGTCTGCGGGTGGGCTAGCTTACAGAAGAATGTTAGCATCCCAGAAAA
CTACGCCTATAATGAGTGCTGTTGGTGGGGGCATTACCACACATCATATGAATCCTGTAT
ATGTATCTCCCCACAATAGTCGTTCTATTATATGAATTCCACTCCAACGCTAAACTTTTG
CAGTAACTAAAATACCTCAATGGCAAGAATTGCAAGGGAGATAACTACATGATGAAGAGG
TTGCGCATATAGAAATGCCTTAATGCAGTATCATCCACTTCCCTCCTTTCAAAAAGAGGT
TGCTTTATTCGGCCCCAGTTAAACCTGCCATTAAATACATCAGCTTCCCGCCTTGAAATA
GCTGATTCACACCTACTACCCATGTATCCTCGTTCACTTTGATCTGTGTTCTCGAGCTCT
CCCCAGATACCCTTAGTCCATTTACAGTACTGAGTATCATGGGTATATATCTATATATTT
CTAGGGGTAGGACACATTGCACCTGCCCTATATGGGTTGCTATCCTACCAGCATATAGTA
TATGCGCTGGGATATAGGTCTCTTGTTATATTTCCCGAATGTTTCAGCACAAGGAATCTA
TAAGCGGTTCATTATTTCCGTGCTCACAGTGCATAAAGTAAAGTACATCTGATTCCTCCA
TAGGTGGTACTTTGTGTAAAAAGTTACGATTAAAAATACCTTACAGTTCTAGACAAGCCT
AAGCATTTTATTTCTAGCATCGTCTCCTCCTGAGTTTCTTGTTTACATATCGAGTTTTCG
TCTCTAGGAGCGCCATCCTCCACAGTTCAACTTTATTGGCCATGTCCACTAGATATTTCC
CGCATTCTTCCTTGGTATTTGACCACATTAACTGTAGTTCCTGTTTGCATTATTTTCACA
TTCTAGCTTGTACCCACGGAGATTGGTTGAATACTGCATATAGTGTATTCCCTTGCCTTA
TTGCTGTTGCTTGGATACATCCTGCATATTTTGAAGTCGTTTTGGAGCATTCAGCAGCGT
AGACTCTGTAACCGGTCCTCCTGCGTTGCACCCCCATTACTCCCAGTGTAAAGTGTATAT
TGACTATGATACTAGCTTCTTAATTACCTCTCCACAACTGCACACGATATAAGTGCTTTG
AGAACACGTCTCTTTTTCACTAGCCACTCTT
>001174-001179_All_comp1147_c0_seq1 len=857 path=[1494:0-671 2756:672-672 94:673-695 117:696-856]
AAGAGCTTAGCTCAGAAGGTTGACTTGTTGTTTACATGTGATTAATGGCCTCGCTATGGG
GCAAGGTACAACGAATGATAGTTCTCATTTAAAATGGGTGGTGCTGCTAAACCTCGTGAA
ACAGAGAGTAGGATCTATGTCGTGTCTCCCTCCTTTCTTTGTGGTCTCCTCAGTTTATTT
GAATCGCAATGAAGTCTCTTCGTCTGGTATCCTACATTCTCGCTTTTTCGTTGACAGAAG
GTATTGATTGTTCGAACGCAAAGCCCTGGGCGGCAGACAATTACAACGCGGGTATTTATG
TACATCATCAAGGTAATCTCTGGTCAAGCAGTTACGCTGCCACCTCTTACCAGTCCCCGG
GAGGGGACCCAGTGTGGAAGGATCAGGGAGCTTGTGATGCTGGAACGGCCGGGTCCGGCC
CAACCATGGATTGCAGCGAGATAGCCCCATGGAAAGCCACCACTTACGAGGGAGAACGAA
CGGCAAAGGTCCACAACAACCACTTCGCGTGGATCAATAAGTATTGGGCTGGAGAGGCCG
ATATTCCAGGCACTTCGGAAGTCTGGGAGAAGCTTGGTCCGTGTACACCAAACTCTGATA
CCGGTTCTCAAAGTGGACCACAAGTCTCGTGCACGGGGATAGCCGGATGGAGCCCATCTG
CAGTTTACGCAAACAAGGATGACCAGGTTCATCATAGCGGGGCACTGTACAAAGCGAAGT
GGTGGACCTCAGGCAGCCTTCCCTCTGCCGAGAAAGAGTGGACCGTGGTTGGAACTTGTA
TCACGGGCACTGATAATACCCCTGCTCCTGCCGATCCGCTGGCCTTGAGCCCGGAACAAG
AGGAACTGATGTGTACC
>001174-001179_All_comp1147_c0_seq2 len=811 path=[117:0-160 3034:161-172 290:173-184 302:185-681 799:682-682 2410:683-706 824:707-810]
GCGGGGCACTGTACAAAGCGAAGTGGTGGACCTCAGGCAGCCTTCCCTCTGCCGAGAAAG
AGTGGACCGTGGTTGGAACTTGTATCACGGGCACTGATAATACCCCTGCTCCTGCCGATC
CGCTGGCCTTGAGCCCGGAACAAGAGGAACTGATGTGTACCTGTTTCGATGGTTGTGCCC
GGAATGGTGTCACTGGTCCCTCTGCTGTCACGGCTGCCACAGAAAGCGAGTGCTACTTCA
CGTGGTGTCCCAAGTACCACAATAAGGACCCTGCGAGATGCCAGCAAGTGATTGATCAAC
AACTGCTACTCTTCTACAACGGTCCCCTGGCTGAGGGTAAAGTGGAATGGCCCACACAAG
TTTATGCTCCGTACATTGATGGTGGACTGGCTCAGCACCCAAAGCTTTCGGAGCTGGCCA
CCACAATAGGAGTCAAGCACTATATACTGGCTTTCGTCACGGCTGCGACCTATGCGACTG
GTTTAGGCTGTGCAGGCGCTATAGGAAGCGTTATTCCCGTCGGAGTTGGTCCCACCAGTT
GGAACCAGACGTCTCAAGGGAATGATTATCTCTACTCGGAAGTGAACGCGCTGAGAGAGC
TGGGGGGTGATATCACGGTCTCTTTTGGAGGCGCCAGCAACATCGAACTGGCAGATGCGA
CCGCTTGCCAGTCTGGAGATCCCGTGGCCAATCTGAAAAAGGCTTATAGAGACGTCGTGG
ACACTCTGAAGCTAACACACATCGACTTCGACATTGAAGGAAATGCCGTGAGCTCTGTGA
ACCGTGCCACTGGGTGGGCGTATAGATTTGC
>001174-001179_All_comp1147_c0_seq3 len=541 path=[953:0-160 1114:161-161 1115:162-185 2230:186-197 1151:198-517 2171:518-540]
CTTCCAAATCTCAAGGTCTGGTGGACCCTCCCTGTCCTCCCCACTGGGCTGACGCTTGAT
GGGACCAATTTCATCACTGATATGCTGGCATCTGGCGTGCGATGGGATACCCTCAACCTA
ATGACGATGGACTATGGTGATGAAACAATCTGTCCTGGGACGCAGATGGGTCAGTGTGAG
CAATCAGCTGTGGACAATGTGGCTAAGCAACTTTTGTCGGTTGCTCAAAGCCAGGGCCTT
GCCACGCAATACGGGTGGACTTCCTACACGGATGTTTACCCTCGCATTGGCAGTTGTCCA
ATGCTAGGCATGAATGATATTACTCATGAGATCTACACTTTGGACGATGCTCGCAATGCT
GTCAGCACTTGGAAGACAACAAAGAAGGTGGGGCTCGTGTCAAATTGGTCTGTAGCGAGA
GATGCCCCATGCACGGACACTCATGTCAACGTGGATTGTTCCTCCGCGGGCGTTCAAACA
GAGAAGTATGAGTTTGCCAAGATATTTGCGGCTGTCACGACAGCCTGAATGTAGTCCAAG
C
>001174-001179_All_comp497_c0_seq1 len=1419 path=[0:0-536 537:537-537 538:538-1418]
CTGATCGGAGGGGCAAAGAGAGGGGGATATGAGCTTTTTAAACAGGGTCTGCAGATCGGA
CAAGTCAGTCTCTTTGATTGTGAAGGTGTGAACTGATCTGTACATCCGTCATGGTTCGTC
TGCAAATAGTGACTGTAACTCTACTCGCGGTTATCGCCACAGTCCTGGCAGATTGTGTGC
CAAACTCTACATTCCGACAGGACTGCAACACCTGTCATTGTTCAGCTGATGGCAAAACTG
CAGCATGCACTCAAAAAGGCTGTGTACATCTACCTTTACCCCTGGAGAGGAGTAAACGAG
AAACATGCACACCTGGATCAACGTTCAAGAGGGACTGCAATACCTGTCGGTGCTCAAACG
ATGGTACCACTGCAGCCTGTACTCTGAAGGCTTGTCCACCACCACCACAAAGCCGCCGTA
AAAGAGAAACAGAAAGTTGTGTACCTGGCTCTACCTTTAAGCAGGATTGCAACACCTGTA
CGTGTTCTGCTGATGGAAGGAGTGCAGCCTGCACTTTAAAGCTTTGTTTGGGTAGACAAA
AAAAGAGAAACATGTACACCAGGAACAACTTTTAAGCGTGACTGCAACACTTGCAGGTGC
TCTGCAGATGGCCAAAGTGCAGCATGCACACTCAAGAGCTGCCTCACTCCAGGTACACTT
CAAGCTTAATAGCAAACAACTGTGCTTTTCTATGCTTGAAGCTCCTGCAAATAGCATATT
TCAAATTGTAGATTGGGGAACCTATTGCTTATATACCACTGAAACATGATAACTATTTAC
TTCATATTCCAATATTGGTACTGTATAATAAATATATTGATTAGTTCTTTCCAACCAATG
TAAACATTGCTTTAGTATAATGTCATCCTAATATATAAACGAATGAATGACCTTCGATTT
GCATAATAGAATAATTAAGGTCTAAAAAACATTGTTTCTCTTAAATATCTGAGAAAGATC
TAATTAATAAACAAATCAAGATCACTGTCTTGTCATACATTGTTACAGAATATTATTTAT
TTAGAAAGACTTATTATAATACTATATTTGCGGTATGACTATATCATTGTAGGCCTGTAC
ACAGTATCTTCAAGGATGGCTGTGCTTAGCTATAGTATTTTAGTATCAATGCCATTAAAC
TGCATGAGTCATATAAAATAAAAATTACTACAAGCTGCATGTTACATGATATGTACAACA
AAACATTGCTTATAAGCAACATCAGTTGCAACAACTGATTAATCTTAAATGCTAAGGTTC
CCCATTCTATTCACCAATGTGCAATAACAAAAATTAATACTGTTAATGTAAATTTTAAGA
TAAAAAATATAAATGTAATGTTTTATAAATATTGTATTTGGTAAAAATGAAATATAAATA
TTTAGATGTAAATAAAACATAATAACATAAAAAAAAAAA
>001174-001179_All_comp1177_c0_seq1 len=1255 path=[0:0-37 3296:38-45 43:46-99 97:100-128 126:129-233 3171:234-235 233:236-972 971:973-1008 1549:1009-1038 4031:1039-1042 2815:1043-1048 2821:1049-1091 1629:1092-1254]
GCATCCCATCAAGGATGTCTCGACGGAGTCAAGTTGGTGCATCCCATTAAGGATGTCTTT
CGACCTAGAGTTAGTTAGTTTTGTTCATGTGCTGATCCTTATGCGCCCAACATCGGTTGC
ACGTGTACCTCTGGTATGACCAATATTCAGCTCCGTATCGCCATCTGACTTGTGTTGTGT
GCAAGCCTGGGTTTGTTACTCGTGCTTGTTTTTCGGAGCATTGGGCAGCACAACTCTTCT
GAGACGTTTCCTAGACGAAGGATGGGGGTAGTATTGAGATCACGAATGGGGCCCTGTAAC
GCAGATCAGACACTACCACCACGCTATTGGGGTCTTATATGTTCTTATGCAGGATCCGGG
GCTCTTGATGTTTACCGGCTTTGATGTTCTGGTCTGAAGGTCACGGGGAGCAGACGCTCG
AAATCCACATGGGATTGGAGGAACGCAAGAGTGTTAGAGAACATGTCGGCGCTGGATGTC
AGCTGTGAAGGGTGCTCTGAGAGAGGTGAGTGACACATCATGTAATGTCAAAACGTATCC
CTATTTGAAGTACACGCAACGACGTGGAGCCGGCAAGCAAAGTCCGTCCATCGACAACAC
AATTGTCTGTTTCTCGGGAACTCCAAACACCGTAGACGCGGTGGCGTGGGCTGCCTATAC
GGGCAAGAACTCGCCCTACAATGGCAAGGGCTGCGTCGATGGAGACACCCCACGACCGGG
TGTGATCGCAGCTTTCCAATTGAAGCAGTTGATGCGCTTTACAAGCCAGGGACGGTATAT
TGGGCCCCGTTTGTGACAAGGCAATCATTCGTCGTCAAAGCGTTGACTGACTACAACTTT
TTGGTGTCCCCGGAGGGCCGATGCTACTTGGATGACTTGTGGAACCTGCTTGTGGCGCTG
AGGAAAATGGAGGGAAGAGGCTGTAAGTGTACGATCTGGTAGGAAGACTGCGCAGATAAA
TGGCAAGTCAGGGTGCTGCGTATGCGTTGGCAGCAGCAGACAACTACGAGGAGGACCAGG
AGGAGTGGGACTATTGTCTTCATCAAGAGGAGGAGGAGGACAACTCGCTCTCAGACTTGT
GGGGTCTCCCGCTTGTTTTTGCAGCGAGAGATGCAGGCACGTAACGCCAGTCTTGCCACC
TCTAATATGGAATGGTTGATGATGTTTTGAAACGATCCGATCGGCCTGATTGTATGAGCA
GGGCACGGAGAGAATGATGTTGGCGCAGGAATTGACGTCAAAGGGGTCTCTAACG
>001174-001179_All_comp1439_c0_seq1 len=753 path=[0:0-752]
CGCAGATCCACCATGAGGGCTTTCATTCGACAAGGATCTTTGTTACTTACCTCCTCCGAT
CATGAAGTTTTTCTCGCTTTTCGCCATTGCTTCAGTCGTCAACGCAATTGATCTCTTCGA
GAACAATGCTGACTATGGGATGGCGGCGGAGCAAGTGCGCGCAGATCCACCCACCGCGGC
CCCCACAACTGTGGCCCCCGCAACAGTGGCTCCGACGACAACCGCTCCGGAACCAGTGAC
TACAACGAAAGCTGGAGAAGATACCACTGCAGCAGATGTCACGACTGTGGAGCCGGCAAC
TGAGAGCCAGCCGCAAACTGTTCCTCAAACGATCACTGGAACAAATCAGGACACCCAGAG
CGAGACAATTTTTACAACGACAACCCCTGGTCCAGAGACGGAAGTTATCGCCACTGAGGG
AGCTGGGTCCTTGATTTCACTTGAGCTCGGATTTGTGTGCCTCGGTGTTGCAGCAGCCTT
GCTCCAATGATAAATGTTCGTGAGTCCTTTCGTCTTCCCTTGTCCCTTTCTCGTTCTATG
TTGTGTTGGAAGGGTGGCTACTTTTTTGTTTCTGCCCCGTGTCCTTTTCCCCTTCAAACT
AGCGTCCCCTATTCGGGGCGACTTCAGTCGCTGCAGTACAATATGAGTCACCGAGGTTGT
TTGGGGTTTGGGTATGAGAGGGCGAATATAATGCAAAGCAGCTCTGGTGGACGATCAGGC
AGGGTTGGTATGGGCGCTGACTGAGTTCTGCTA
>001174-001179_All_comp1439_c1_seq1 len=1341 path=[1115:0-1340]
CGTCGTAACAATAAGCCATTATTGGTGGTAGGCTAAGCATAATATCCGGGGGAGATGTTG
CCAACGAACCCAAGCACCTTCAAGGGCGTCAATTTTTTTGGCGGAGGATAGGACAGGGAG
ATGGTGCTAGAGGCAACGATGATATGTGTGGACAATTCTGACTGGTCCAGGAACGGAGAT
TTTGCACCGAGCCGCCTGGACGCCCAATATGACACGGCTAATTTGCTGGGAGGGGCTAAA
ACACAGAACAACCCCGAGAATGCAGTAGGATTACTTACCATGGCAAACAAGAGGGTCACG
GTGGCCATAGCTCCCACGACCGACATGGGTGCTTTCCTACAAGCGCTTCATACTATTGTT
TGTTCTGGATCATGCGACTTTGTACGAGGCATCCAGACCGCTCAATTAGCGCTGAAGCAC
CGGCTTAACCGAAATCAACGGCAACGAATTGTCGTCTTTGTATGTTCTCCTATTGAAGCG
ACAGAGAAGCAGATGGAGACTATCGGCAAAACTCTTAAGAAGAACAACATCTCTTTAGAC
ATCGTCTCGTTTGGGGAAGTGGAACAAAATTCTGCCTTGCTCAGAAAGCTATATATGACA
GTCAATTCCAACGACACTTCCCATCTATTAGAAGTGTCTGAGACCACTACTCCGTTGACG
CGAGCAGTGATGCAATCGCAAATAATCTCGGATGAGACAGGGCAACGTATGGGTGATGGG
TTGGACGAGTTTGGTGTGGATCCTTCAGCGGATCCAGAATTGTATATGGCATTAAGACTG
TCTCTAGAAGACGAGAGAGCGAGGGCTCGACGGCAGCAACAACAGCAAGCCCCTCCTGAC
ATGCAAACGGGGCACTCAACTGCTGCTGAGGTTACTACCCCGGAGGAAGGTCCTGGCACA
CAGGCTCACCACCATGAATCAGGAGACGCAGCGGGAGTTATAGTGACCGACACACCTTCG
ATGACTCTTGAGAACAACGAGGATAAACCTCCATCAATCGAAGACATCATGTCAATGGAA
ATTGATGAGGAACTTCGTCAAGCGCTTTTGCTGTCATTAAAAGAGTTTGTTGCAGAAGAG
GAAGGCCAAGGAGAGGAAGCGAACAAGGACGAGATGAAGGACGACGAAAAGGACCAAGAC
GATGGAGATAGGCCTAGCAATCATGAGGGGAGCGGTCAGTAGTTTGCTTGCCATTTCATG
AGCGTGGGTCCCAGCGATGTGTGCTTTTAAGTATCGTGCGGCTTACAAACAACCACGGGG
CACTTGCTTACTACTTTACGTTACTGCTGTCGGGGTGGACGTTGCCGAAAAGCCCAGGAC
TGGCAGCTGATATGTCTACAC
>001174-001179_All_comp729_c0_seq1 len=1278 path=[0:0-1277]
TTTTTTTTTTGTTTTGTATGCCATGGCATACTGTATTATATTTTTTTATTTGAAAACATT
CACATTACAGTACAGTTTGTTGTACAAACACACTATCACAAAATAGAATGATCTGAGGTA
CTATTATATGTTGTATATTTTCTCATTGTATAGATGCAATGCCTTTTTTTTAAAATTGGT
TTTTATTCATTAATTTTTTTAGAACATGGATGATTTATGGTAAATATGTTGGTGTCTCCT
GGACATCATCTTCATGGAAATTTGAAGACAGGACACTCGGTATCCTGTTTAGAAAGACAT
TTTATGAGTTTGAGGGCTGCTCCACAACTTGTCTTTCCCTTTTTAACACTAGGTGTCTCT
GCTGAAACTTCTTCTGACTTGGAATTGTCTGTGCTGTAGAATCCAGCTTCTCGTAGGTCG
TTGAAACATTCTGTTGCTCTTTCTTGTAGTTTTGCCTTATCGCCTTCTTCAGTAACATTA
TTGGATACCCATGTCTTGAACATATCTTCACTGGGCAGCATTGTTGACTCATCCAACACA
TCCATCTTCTTCAGAATGCATTGGTAATAGTGACACGATCGTTTACGACGCATTGGTTTC
ATTGTGCTTGTCATGGTATCATTGTTATTCATGTCATCTTCTGGTGCTTCTCTTTTGCCC
ATGTGTTGTGAATGTCCACTTTCCATTGATTCCATCGCACTCATTTTCTTCATTTTCTCC
TCGTCTGTCATATTACATTTTGCTTTCTTCATTGCTTTGTATTCTGCCACACATTGTGAT
TCAAGATTCTCAATGTCCCCTGGTCTCATTGGACATGTGAAGGCAGACTTTGCATTAACA
TTAATGTCATCTTCACTACTTTCTGTTGCATCTTCACCATCTTTGTCCCCTGATTCATTG
CTGTCATCTTCACCAGAACTGTCATTACTCTCTGTGGTCATTGTCATTGATTGTTCTGTC
ATTTTTGGTTCCTCTGTTGTCATCGATGACATCATCTGCTCTGGCCGTGCCAGGGCTTGA
TGACACGTGATATAAAATAATATCAACACATAAGACAATATAGTGTAACTCTTCATCGTA
AAACACACGCTTTAGGACTCAATAAAATAAAACAAAACCGATGTTTACACAGGCTAAAAC
TTAGGAAAACAGAGTTGATTTGGCCCTGGAGATCTCATTTATATAGATGCGCTCTACAGA
TGTTCATGACACGGGAGAATGAAAAAAATAAAGAATTGAGGGTGGGGGTGTGCATTATAG
CGCTCTTGGTAGCTCGAC
>001174-001179_All_comp61_c0_seq1 len=1130 path=[0:0-1129]
ATCCGGATTATAAAGTGGGTGGTCCCTCAGTTCCGCTAGCTCCAACGCATCTTCGTGGCT
ATCTTCACCGCTAGCATGCAATGCGGCTATCGGCTATTATTCACACCCGGTGTGTTCGAC
TGCATGTTTGCAATATGGGTTCCAGGTTCCATACTTTTAGAGACTTCTGCATCCGGATTA
TAAAGTGGGTGGTCGCTCAGTTCCGCTAGTTCCAACGCATCTTTGTGGCTATCTTCACCG
CCAACACGCAGTGCGGCTATACGGCTACTATTCATACCCGGTGTTTTTGATCCCCATATT
CCATATGGGTTTCATCTCCAATAGGTCCAAAGACTTCTGCATCCTCATTATAAAGTGGGT
GGTCCTTCAGTCCTTCTGGTTCAAACTCATTTTTTTTGTGGCCACCTCCTCCACCGCTAA
CATGCAATGCGGCTATAACCAATACTGACATAATGAAAACTATTGCCGAAATAGTTCTCA
TTGCACTGTATGCGGGATAGTGCGACCCGCGAGTGCACGATAGACTCACACGCCCGTTCT
TAGTCATATTAGCAGCACACTCAGAGGGGAAAGTAAGAATGGAGTGCGATGAGGGAGAGG
ACTTTATGAAATATATGTGCCCTAGACAAAGGGTGTCGGTGTATGTTGATGGGGAACCTT
TCCATGTACTCACAGGTGAGCTAGCTATAGAATGAATGAGAAAACAAGCCTAATCCGTTG
CCGCGACTGGCGTCAACGCGCGTGTCGTTGTGGTATAAATGTCTTTCATTCCCCCTATGA
GCGTCAGGACTGAGAAACGCGCGGAACATTCATCTAAAATGCATCAAGAGTAGATTGCTT
TATAGCGGCCTATCCTGAAAGCAAGGGGTTAGTCTAAAACAATATGTAATTGCTGCGATA
AAACTGATTGCATTCCGGATGAGGTATTATCTGTTAGTGTCTCAATATGCACCTCATGGT
TGTAGCCTCGTAATTAACTACGAGATAATGCAGAGTGATAGCAGCCACAGGGGTGCAGGC
CGCTTGGCTTCGCTGGCAAGTATAACAGCCATAATTCTTTGATAAGGCGAAATGCTGTTG
GTGTAATCTGGAAATAAGGGAATGAAATATTCCAGATGCATATATTAGGG
>001174-001179_All_comp29_c1_seq2 len=977 path=[8439:0-308 3738:309-976]
TATTAGTCGACCGGAACTTGAATGTATTTTTCTACTGATGGCGCCACTATTTGTTTGTGC
AGTACTTGCAGAAGACGGGTGGTTAATGAAGGGAGAGTGCGGTTCTGACGGAAACAGATG
CAGTCAGTAACAGATTCCAGTAGACATTCCAAAAGTACACTGTGTACGGTAGCACTGATA
CTAATAAAACGAACTCGCAGACTATTGCTGTCTGCTAGCGGCTGTACATGCACCTGCGGA
GTTTGGGGGTGCGTCATAACGTTAGTTCTCAAAGTCGCCACACTCATTCAAGTTCCGGTC
GACTAATAAAGTGCAACGACGTTGAAGGGTTGCTTTTTTTGATACCAATCGCACGAGAAC
ATTGTCTCACTGACTACTTTGGGGATCGTGCAATAACTAAAGAACTGTAAGGATATTTTC
GGCAACAGTTCTGCTTCTACATCGAGCTTTTATAACATCTTTAATATTTCCATTGATTTC
AGACTTGCCTCGGATTCTTGTTATTGTTACCTGTATTGGTGTTGTACAACCTTCCAACAT
CGTTGCACTTCAACAACATTTTACATTTCTCAACAGCAGTTCAGTATTCACCTACATTCA
TCGTCACGTGATGAACGATGTATGTGTTGCTAACCTTTGCCAGTTTTTTTTTCTGGGTCA
TGCAGATCAGAAATTGTTTTTTTGTCTTATATGGTTTCTGTTAAATTACTATTTCAAAGA
ATGGAAACATATATTTAGGAAACTCTGTAAGTAGAAGCTATGCTATGATTAGTATATTAA
ATGTTCTTTGATTTGAATTGGGAATTGGTTAATACAGGGTGACACATGGGAACCGGATGT
GTTTTAAATGAACAGAACTCAGCCGTTAGGCCTGATAGAGGGAAGGGAGAGCAGACATTT
TCTTTGACATAAATTACCTTTTTGCACGATAGTGTGTTTTATCATGGTTACAGGATAAGA
TCGCCATGATTGGAATA
>001174-001179_All_comp1264_c0_seq1 len=1428 path=[121:0-806 1851:807-819 2308:820-1038 1174:1039-1062 2401:1063-1124 1278:1125-1164 1318:1165-1176 1330:1177-1427]
GTAGTTCCTTCAAGAATTCGGGGAAGGGGGACACGATTTCAATTGTGTGAGATGCTGAGA
CGGGGTCTCCTCCACTGTGGAGCTTTGCTGCTTGGCTTCGCTGTTTCTCTCCCTTGTGTT
CCATTTTGAAGTACCCACAATGAATGCCTTGTCCCTGTTTCCGCTGGTATTATTCGGAGC
AGCACAAGAGATTTGTTACCTTCCTCTAGATGTGATGTTCCTTCAAGACACTACGGGATC
GTTTGATGATGATCTGCCGAATGTAGTCAATCAGATCCCCCAAATGGTGACCGCCATTTT
GGCTGAGCACCCAGAGTCGTGGTTTGGCGTAGCTGAGTTCAAAGACAAGCCTTACTTTCC
ATTGGGAGAAACATCAGACTTCTGTTATAAGCTGGGAGATGGAAAGCTCTCGTCCAGCAT
GGATGATTTTGACTGGGCGTACTCTGGGTTGTATGCCTCTGGCGGAGGGGATCTCCCCGA
ATCGCAGTTCCAGGCTCTCATCAATATTGCTCTGGACAGTAACGTTGGATGGAGACCAGT
GGCAAGCACGGGGGCTCGAGCGGAAGCTGGAGAGGCAGGGGCGAGATTGGTAATTCTTTC
CACAGATGCGGTGCCCCACCTTCCGGGTGACATCGACAAGTACAATCCAGTCCAATATCC
AGGCCTTCCTCAGGGACTCCCTGCGAACTCTGGGGGCATCCCCTCTGGTGACGTCAATTA
TGCCTGTCTCAACGAAGACTACCCTTCTCCTAACCAGATGCAAGCCGCTTTGGTTTCACA
GAACATATATCTCGCCATCCTCACCCCCAACACTCCAGATATAGTCCCTGCGTGGCAGTG
GATTAACGGAGACCTCCTAGGTCAGCCAGGTGACTTCTATCAATTCATTTCAAGCGATTC
GTCCAATCTCATTGAGGGAGTTCTCAATGCAATTGCGGCTGTGACTTCGTATCTCTGCCC
TACCACCACGACACCTCCAACTACGACAAGCATGGCCACCACCACACTTCTTTCCACTGC
TACAGAAGCGCCAACGACGATTACAACAAGTCCAGCTACCACTACGGTTTCGCCCACAAC
GACCGCAGCCGCAACAACCACTGCAACTCCCGTTGCACCTACGACTACTTCGGAAGCTCA
GACCACAACTGCGGTGGTGACTACAACCGGGGCGTCATCCTCATCGACAGCGGCCTCGAC
GATTTCGCAGTCCCTAACGGATACCTCTACTTTAAGTACAACAACACCGGAGGCTCCTGC
GACCTGCCCTCCTTGCGAACATCCTTGCCCCAACCCTTGTCACTGCTGCCCTGCTGTTGT
CATCAAGGTTGCGGACAAGCCCTCCTACTTACGCATTGATTATCAGAAGTGAACGGTCCA
TTTGAATGACCGATGCTTCGTTCATGTGATGTCTACATTGATGAATGC
>001174-001179_All_comp699_c3_seq16 len=372 path=[11112:0-100 11228:101-121 11249:122-250 11378:251-292 11420:293-309 11437:310-371]
ATCTATGTAAATTTTAAACACCAGGAATCACCATCCACCAGATGATATTGATATTATCTC
TAGAAATACTGAAGAATTAAGACAAACTATGGCAATTATGGATCACTGTTTCAAGGAAAG
AGTGAGAAAACCAAATACATGTTGGTAACTAAGAAAGAAAATAATACAAACTGCATCAAA
ATAAATGATTATACTTTTGATCAAGCACAGGAATTTACCTATTTGGGCTCTAAACTTAAC
AGTGAAAATAAAGTGGGAAGAGAAATTAAACAACGCATCACTAACGGAAATAGAACTTAT
TACATGTATAGCAAGTTAATGAAATCTAAAATGTTAAACAGAGAATTGAAATGATAAAAT
CAGGTGATTACC
>001174-001179_All_comp5_c0_seq1 len=3501 path=[0:0-3500]
ATCACTCTACCTATAACCTCATTTTTTTTTAATTTATTAAATGAGGTTATAGGTAGAGTG
ATGAATATCTCCTCATATCTTTAAAATAACTGATTAAAATTCAACTGATTTTTAATATAA
TTGTTTAATTAGTATAAAATAATTAATAAATATGTATTGTATTTAAATATTAATATATAT
ATATATAAATAATTTATTGATATTTATATAAGATTCAGTACATATAAATAAATATTTTAT
ATATAAATTCCCTAACTCTCTCCAGACAAATATGTTTTGTATTTTATATGTTTCGAGTAT
ATTTAAATAAGTATTTATTAATGTTTAAATTTCTATGAAATTCATAGGTAGCTATATTTG
AATCTTTCATCTATATATATATAAGATTTATTGTACTTCGAAAAATCCGTTTTTTTACTC
GTTACGATCCACTATAAATAAAAATACAGTAATTTAAGATGTCAATCTTATCAAACTTTT
TTTTTATAAAATAAAATAGAAAAAAAAATGAAGTGCCTGATAAAAAGGATTATCGTGATA
GGATAAATCATGTAATTATTGTTACCTTCATTAATTTTCTACATTTAATAGAATTAAACT
ACCCCCTAGAATATCAAAAATTCTTGTGCACCATACACCAAAATGTATAACCTTAGAAAA
GTAAGCTAAATAAAGCTAATGGGTTCATACCCCATTTATAGAGGAAGGGCCTCTCTTCTC
TAATGTCCAATAATTCGACCAAAATTCTTTTTTTAACAACCTTAATTAGAGGGATTTTTA
TTACAATCTCCTCTAATTCTTGACTAGGGGCGTGAATAGGATTAGAAATCAACCTTCTAT
CCTTCATCCCAATTATGTCAAGAAACGAGAATATTTTTACAACCGAAGCTTCCTTAAAAT
ATTTTCTCGTTCAAGCCTTAGCTTCATCAGTATTATTGTTTTTGATTATTTCTAAGACAA
TAATAGAAGATATATTTTCCTTAATAAATTCCCAATTATCTAGAATAATCATGAGAACAC
CTTTATTACTTAAGGGTGGAGCTGCACCATTTCATTGATGGTTTCCGAGTGTAATAGAAG
GTTTAACTTGAAGAAACTGTTTTATTTTAATAACACTACAAAAGATTGCGCCATTAATTT
TAATTTCATATTTAATTAAAATATCAGTATTTTACTCGACAATTATTGTCTTATCTGTCA
TGATTGGGTCTATTGGTGGTTATAATCAAATTTCAATTCGTAAAATTTTAACTTATTCAT
CAATTAACCATATAGGATGAATATTGTCTGCTATACTTTTGGGAGAAAATATATGATTAA
TGTATTTTTCAATTTACTCCTTCTTAACTTTAACAATTATTTCAATTATTTCACCATTTC
AGATTTCATTTATTAATCAAACATTTTTATTTAATAATGATAACCCAACTATAAAATTTT
TACTATTTACGTCTTTACTTTCATTAGGAGGTTTACCACCTTTTCTAGGATTTTTACCTA
AATGATTCATTATTCAATCAATAGTAAATAATGGAATATCTTTCATTATTACAATTATAG
TTGTGTTGTCATTAATTACATTATATTATTATCTACGTATTTCCTACTCCTCATTTATAA
TTTTACACTCGGAACCGTCATGAAATATTCAAATTCATAAAAATAAAATTATATTAACAA
CTCTAATCCTTTCATCTTTATCGATATTAGGTTTAATTATATGTTCAGCCGTAATTATTA
TTTATTAAGGCTTTAAGTTAATTTAAACTAATATCCTTCAAAGTTATAAATAAAGATTAT
TTTCTTTAAGCCTTAGTAGTTTTACTACTCCTACAGAATTGCATTCTATTATCATTTCAT
GAATATAAAGCTTAGTAGAAGAGTTTTGAACTCCTTAATAGATTTACAATCTATCACCTA
TTACTCAGCCATTCTACTAACTTGAAACGATGAATATTTTCAACAAATCATAAAGATATT
GGAACTCTTTATTTTATCTTCGGAGCTTGATCTGGAATAGTGGGGACATCTTTAAGAATA
TTAATCCGAGCAGAGCTAAATCAACCTGGTTCATTAATTGGAGATGATCAAATCTATAAT
GTTATTGTAACGGCTCACGCTTTTGTTATAATTTTCTTTATAGTTATGCCAATTTTAATT
GGAGGATTTGGAAATTGATTAGTACCTTTAATATTAGGTGCTCCTGATATAGCATTTCCT
CGTATAAATAATATAAGTTTTTGACTTTTACCTCCATCTCTATCTCTTCTATTAGCTAGT
AGCCTTGTTGAAAGAGGAGCTGGGACTGGTTGAACCGTATACCCTCCCTTAGCTAGAGGA
ATTGCTCATGCTGGAGCTTCAGTAGATTTAGCTATTTTCTCATTACATCTTGCAGGTGTC
TCATCAATTTTAGGTGCCGTAAATTTTATTTCAACAATTATTAACATGAAACCAATTAAT
ATAAGACCTGAACGAATTCCTTTATTTGTTTGGTCAGTAGGTATTACTGCATTATTATTA
TTATTATCCTTACCAGTTCTTGCAGGTGCAATTACAATATTATTAACAGACCGAAATTTA
AATACTTCATTTTTTGACCCTGCAGGGGGAGGTGATCCTATTTTATATCAACATTTATTT
TGATTCTTTGGACATCCAGAAGTTTATATTTTAATTTTACCAGGGTTTGGTATGATTTCT
CATATCATTTGCCATGAAAGAGGTAAAAAGGAAGCTTTTGGAAATTTAGGAATAATTTTT
GCTATATTAGCAATTGGTTTATTAGGATTTGTTGTTTGAGCTCATCATATATTTACTGTA
GGAATAGATGTGGATACCCGAGCCTATTTTACTTCAGCTACTATAATTATTGCTGTACCC
ACTGGTATTAAAATTTTCAGTTGACTAGCTACTATATATGGATCTCAATTAACTTACAGA
GCACCTTGTTTATGAGCTCTAGGATTTGTCTTCTTATTTACAGTAGGAGGATTAACTGGA
GTAGTTCTTGCTAATTCATCAATTGATATTGTTCTTCATGATACATATTATGTAGTCGCC
CATTTCCACTATGTACTATCTATAGGAGCAGTATTTGCAATCATAGCAGGGTTTATTCAA
TGATATCCATTATTTACTGGTTTATCTTTAAATCCAAAGTGATTAAAAATTCAATTTTCA
ATTATATTTTTAGGAGTAAATTTAACATTTTTTCCTCAACATTTTCTTGGTTTAGCCGGA
ATGCCACGACGATATTCTGATTATCCTGACGCTTATGCAGCTTGAAATGTTATTTCATCA
ATTGGATCAATAATTTCATTTGTAGCTGTATTAATATTTATTTTTATCATATGAGAAAGA
ATAACTACTAACCGACAAGTATTATTTCCTACTCAAACAAGAAATTCTATTGAATGATTT
CAAAATATTCCACCAGCTGAACATAGTTATGCTGAATTACCAACTATTTCATATTAGATA
AAAAAAAAAAAAAAAAAAAAA
>001174-001179_All_comp602_c0_seq1 len=1201 path=[1184:0-23 18:24-30 1214:31-70 1272:71-71 1399:72-77 72:78-1200]
GTGGTCGTGGGAGACTCGGTAGTCGCAGTAGTGGTCACGATACTAGTGCTTGCTGTAGTG
GTGGGTTGAGCTGTGGTCGTGGGAGACTCCGTAGTTGCAGTCGTGACCTGTGTGGTAATA
GCAGTGGATGTGCTGGGTCTTGTGGTAGTGGTGGTGCTGGTGGTTGGAACAAGTTCACTG
GTTGTCGTGGGCGCTTCTGTTGTACTTGCACATGCCGTGGCTGTGACCGCATCGAGAGCG
TTTAAGACACCGTCCAAAATGTTCGATGAATCTGCTTCGATATATTGATAGAAAGCAGGG
GGCTGCTGTAATAAATCATTGTTGACCCACGACCAGGCTGGAGCAATGCTTGAGTCCTCC
GGCGTGAGCACAACAAGGTACACGTTGTGCTTCTTATACACGGCGAGCAACTGATCGGGG
GACGGATAGTCTTGACCGGAGCACTGCCAATCAACTTGTCCGTTGGGAGACGGGTAGACC
GATCCGGAGAACGGTGTCAAGTAGTCAGGAAGCTGAGGGTACTCAGAGTGGTCATACATT
TTCACGTAGTCATTAGGCAAATGAGGCACCGCATCCGTAGAGAGAATAACCACACGGGCT
CCCGCGAATTCCGGGCCAGCCGGTTCAGAATGGTCTTCACTGAGGGGTCTCCATCCTACA
TTCTCATCCTCAACCACGTCAATGAGGGCATGATAAGACGCTTCAGGACCATCGGAACCT
CCAGAAGCGTAAAGAACAGAATAAGCGTCCTTGAATTCCTTGGCGCTGTTGGTGAGTTTG
CCTGCGAGCTTATAACAGAAATCGTCGGTAATTCCGAGTGGGAAAAAAGGCTTGTCGTGG
AACTCAGCAACGCCAAAGCGACTATTAGGGTATCGGGAGGAAATGCTCTCGAGCATGTCT
GGAATTTGCTTGACAACATTAGGCAAGTCTTCATCGAAAGAGCCGGTCGTGTCCTGGACA
AACATGACATCAAGGGGAAGATGGCACTCCTCGATGGCAAAGCTAAGATCAACGCCGCAC
GATGCGAAGAGGTAAGCGCAAACAAAGAAGGAAAGTGTCATTCTTGTGATCAGAAGTCTG
AGAGGTAGAAGAGAGAAGACGAGGCAAGGAAGATGAATACTTATTGTTTATTCGGATTAT
ATGGGTGGCTTTTGTGTGCGACGAGACTCTATAGATGTCGCCCCCATCGGATTGATGCAC
A
>001174-001179_All_comp333_c0_seq1 len=1084 path=[1736:0-179 336:180-197 354:198-1083]
TTTCTCCGGGGGATCTGCAAAGGCATCTCAGAATTCACAGCCCTGGGGAATTCTTGGACA
GAAGCCTTTAGCAAGGTCGAGAGAGGGTACTGAGAAAAACAGAGAGTTCGTATTTGGGTT
CAATGTTCAACATCATACAAAGCAAATTAACCCCGAGGCAACACAGGCATCTTAGAAGAC
CCTGTGGATCATTGACTAAAAAGAAGATCACTGACAACTGCCTCACGTCGACTACCAGAG
TTGAACCTGGGCGCTAAACAAGAAGAGCAACGAATCTCTGGGATGGAGGTCACGACTCAG
CATCAATCAAATTCGGTGATAGGCGTTCCTCTGAATACCTGTGTGGCCCCTGAAGCCAGG
GTTAAGACCATCGTTCCATTCGCTCCTTGGAAATCCATTGAGCTAGCCGCATATTTAATT
CCTGGCATGCACTCCTCATCATTGGGCAGAGTCGTGTCGGTGCCCACGTCGTAAACTGCT
GTGATTCCCTCACACGTATACTTAGGGAACATAGTCCACACTTCGTCACTGCAGCCAATT
GAGCGAGCATAGTAATGGATGGGCAAGAGGCGGAGGTTCTGGTATTCGAAGATCAAAGTA
GTGGGTGGCCAAACATCCCCATTCTCATCAGTGAATGGGTCTGCTTGCCAGTTAGTCCAA
TCACTCCAGCAACCAGGCTTTCTCTCCAACGTGGCAGAGAGGTCTGCGAACCATCCTGTC
GACAAGTGTACTCTTACAGATATGTCCATCTTATCCCGACTCATGAAACGACCACCGGAA
GGATTAGCTGTAAGAGACAGGTCCCCGAATACCTCGAAGCCCGACCAGTAGTAGTCAGCG
CCCGTAACGTTAGTTTCGCCCGTATCAGAGAACACCCCAATCTGAGTGGGAATTCGATAC
ATTCCATACCCTGGATTGGTGGCTATGTAGAGGTCCTCATACTTGCTTTGCACCACTTCA
GTATCAAGCTTTGTCCACCCTTCCGGGAGGGTGAGAGCGTTTGATAACGCCAGGAAAGGC
AAAAGAGCAATAAGGGATGTGCGGGGGGTCATTGTTGAGAATAGCAGGACAATCCTCTTC
TTAC
>001174-001179_All_comp1614_c0_seq1 len=1674 path=[0:0-26 2327:27-35 36:36-79 2290:80-93 94:94-241 2830:242-254 255:255-266 267:267-275 2847:276-294 2016:295-319 320:320-376 1962:377-383 384:384-696 697:697-714 715:715-833 834:834-849 850:850-868 869:869-1184 1185:1185-1189 1190:1190-1610 1611:1611-1618 1619:1619-1649 1650:1650-1673]
GATGTTGAAGGAGACATTGCTTTCCCATCTGCCACACAAAACGAAATCAATAAGGCTGAT
GCCGAAGCTTTGGTGAGTCATGGCATCAAGATGATTGTAGAAGTTGCAAATATGCCCTCT
GACGCCGAGGCCATAAAAGTATACAAGACTCATAAAGTAGCGTATGCGCCAGGCAAGGCT
TCCAACGCAGGTGGTGTCGCCGTGTCTGGTATGGAGATGGCTCAGAACAGCGCTCGCATT
GCATGGAGCTTTGAGAAAGCGGACGAAGAATTACAAAAAGTTATGAAGCACATCTTTTCC
AGTTCTAAGGCTGCTGCGGAGAAGTATGGATGCCCTGGTGATCTTCAAGCTGGAGCAAAT
ATGGCCGGCTTCCTCAAGGTCGCGGATGCTATGCTTGCTCAAGGCCTTTATTGAAGTGTT
CGTGTCGCGCGTCTCGCGTGCGAAATCAATGATGACTGTGTTTATGTGACGTGTAATTTT
AGACCTTCCAGTTCTCGCTGGGTAATTGGCAAGATCTATTAAGTTAATAAAAGTCGACAC
CTACCGACCTGTGTTTTGGTCGAGACGCAACCGGAGCTGGATCTTGAAAGCACCCAAAAA
TTCGTGGCTCTTCTTCTCATTTACTCGTTGCTTGATTTGCTTTCCTTCGAAACAAAGAAT
CACAATGGTTGTTCAACTCTACAGCTCCCACTCCTCCGCGGCTACTGACTACAGCAAGAT
TGACGTTGACACTGAGATTGCGCGAATCAAGAAAGTTGCACTTAAGAGGGATAGCTCTCA
GATCGAATTTCTTCAAGCTTTCGATGAAGTTCTGGATTCCATAATTCCCGTTTTAAGGGC
GGAGCCTAAGTATTTGGCAGTCCTCGAAACTCTCATGGAACCTGAGAGAGTAATTCAATT
TCGTGTCCCCTGGTTCGATGAGCAAGGCAATCTCCACGTCAACCGCGGCTTCCGTGTTCA
ATATAACTCTGCCATCGGTCCATACAAGGGCGGCCTTCGTCTCCATCCAACTGTCTCATT
GAGCGTCCTCAAATTTCTAGGGTTCGAACAGATCTTCAAGAACTCTCTTACAGGACTCCC
AATGGGAGGCGGTAAGGGTGGTTCTGATTTCGATCCCAAGGGCAAGAGCGACGTGGAGGT
CCGTGCCTTCTGCCAGTCGTTCATGACTGAGTTAGCCAAGCACATCGGGTCAGACACAGA
TGTCCCAGCTGGTGACATTGGCGTTGGAGGTCGCGAGATTGGCTTCCTCTTCGGCCAGTA
TCGCAAGATCCGAAATGAATTTACCGGAGTTCTTACCGGGAAAGGCAACTCATGGGGAGG
ATCTCTGGTGCGCCCAGAGGCCACTGGATATGGCGCTGTGTATTTCGCCACTCACATGCT
TGCAGACAAGAATGAGTCCATTGAGGGCAAGAAGTGTCTCGTATCCGGCTCCGGCAACGC
CGCCCAGTACACTGCTGAGAAGTTGATCCAATTGGGCGCCAAGGTCTTGACCATGTCAGA
CAGCAATGGCTATATTTACGCCAAGGATGGCTTGACCAAGGATCAACTTTCGCAAATAAT
GCAATTAAAGAATGTTCAGAGAGGCCGATTGGCAGATTTGGGTGAAAATCTAGCCGGGGT
TGTATATCTGGCTGACAAGAAGCCTTGGACTGATGTTGAAGGAGACATTGCTTT
>001174-001179_All_comp1614_c0_seq2 len=1116 path=[2371:0-310 869:311-626 1185:627-631 1190:632-1052 3053:1053-1059 1681:1060-1060 1619:1061-1091 1650:1092-1115]
AAAAAACGAACGTTTTGTCAGGGTCCCCCAAAATGCCCTGAAAATTTGCTCTCCGCTCGC
GAAAGACTCTATCAACACTTTCACTCAATTCTACAAGACAACTGCAATGGCTGTTCAGCT
CTACAGCTCCCACTCCGCCTCGGCTGTTGATTACAGCAAGGTTGACGTCGACGCTGAAAT
CGCAAGGATCAAGCAAGTTGCTCTCACACGAGATGCCTCCCAGACAGAATTCCTACAGGC
TTTCGATGAAGTTTTGGAAACCATCATCCCAGTCCTCAAGGCGGAGCCCAAGTACTTGGC
TGTCCTCGAAGCTCTCATGGAACCTGAGAGAGTAATTCAATTTCGTGTCCCCTGGTTCGA
TGAGCAAGGCAATCTCCACGTCAACCGCGGCTTCCGTGTTCAATATAACTCTGCCATCGG
TCCATACAAGGGCGGCCTTCGTCTCCATCCAACTGTCTCATTGAGCGTCCTCAAATTTCT
AGGGTTCGAACAGATCTTCAAGAACTCTCTTACAGGACTCCCAATGGGAGGCGGTAAGGG
TGGTTCTGATTTCGATCCCAAGGGCAAGAGCGACGTGGAGGTCCGTGCCTTCTGCCAGTC
GTTCATGACTGAGTTAGCCAAGCACATCGGGTCAGACACAGATGTCCCAGCTGGTGACAT
TGGCGTTGGAGGTCGCGAGATTGGCTTCCTCTTCGGCCAGTATCGCAAGATCCGAAATGA
ATTTACCGGAGTTCTTACCGGGAAAGGCAACTCATGGGGAGGATCTCTGGTGCGCCCAGA
GGCCACTGGATATGGCGCTGTGTATTTCGCCACTCACATGCTTGCAGACAAGAATGAGTC
CATTGAGGGCAAGAAGTGTCTCGTATCCGGCTCCGGCAACGCCGCCCAGTACACTGCTGA
GAAGTTGATCCAATTGGGCGCCAAGGTCTTGACCATGTCAGACAGCAATGGCTATATTTA
CGCCAAGGATGGCTTGACCAAGGATCAACTTTCGCAAATAATGCAATTAAAGAATGTTCA
GAGAGGCCGATTGGCAGATTTGGGTGAAAATCTGGCCGGGATTGTATATCTGGCTGACAA
GAAGCCTTGGACTGATGTTGAAGGAGACATTGCTTT
>001174-001179_All_comp583_c0_seq1 len=1520 path=[104:0-187 2444:188-194 2304:195-211 316:212-231 336:232-269 374:270-271 376:272-1328 2696:1329-1339 1471:1340-1353 2116:1354-1519]
CAATGTCTGACGCCCCTTTGTCGCAAAAGGTCCCACAAATGCAGTGGAATTACAAGCGTC
AGTCAAAGGCGAGGGGCACCATAGATCTCGTGCCCGGGTGTAGGTGGTGGCGTTTGTCGC
TTTGTCGTGCAGATCATGAATCGCCTCCAAAAGGCCTGCAGCAATGACGGGATAATTCAC
GTATCCATCACCATCCACGAGATTAGGTAGCGCAGCGTGCACTTCCTCCGAGACAAATCC
CACTCGAGGCTTTCCGGTCAGCGAGTTTCTAAATGCTCTCGGGCGAAGTAGCAAGATATC
TGGGAGACCAATTTGGAACGTCTGGCATGACGCACCAGCTATGAGGAGAGAAGCAGTGGA
GAACGATCGCATTGGGATGGGAGACCGAAGGAATTGTCCTCTTTGTAGGAGACTGAGCCA
AGGAATTTGTGTGTAACGTGTCTTTCTGGATCCGTCTCGTGACGGAAGTCGTGCCGCTGC
AGGCAAGCCGCCAGAAGCAGACTCACACCCACGCTTACTATGGGGTACTCACTGACATTC
GAACATTTGATGCACTCCCGTCTAGCCTTGCTTGGTTGAGTCGTCTGTCACTGACAACTC
CTGGAAGTGTCGGGAGAGACTCCCAGAGTGATCAGTCTCATACTGATGTGGACAGTTTTC
TTCATGCAAATCTGACAGAATCTTGGCAGAGTCGCGAGTGCAACCGTCAGAGGAGGGGAA
GGGGGGAACAGATCATTCTTCTTCCGAAACTTCCCTTAGCATGTCGACAAAACCCCTCAA
CAATGAGGAGTGCTTTCCTGCTTGGCTGAATGCTGGGCTCGTACTTGTGTGACCACATCT
TTTGAGGAGTACTCCTATTTTTCCTCAATCTCTTGGACAGTGTTCTGTCACCCATAGATC
ACCCTGATGTGCCTTCTTCAGGGCGAGAAGTATGCACTGTTCATCAACTCGGGACCATTG
GCGGAAGCTTTTCTACGGTAGTGTTCGCGCAACGTCAGCTCTCCAATGTGGGTGAGGGCA
GCGTGGCTGCAAATAGCTACAGTGAAGGCTGGGGGGATCAGGTGAGCACGAGATCTACGT
CGGTCTCGAGTCCTCTCCAAGAGATGTCGGGCATGCACATTATTACATTGGGGTTCAAGT
CGCAGAGAAACACATAAAAACAGCTCGAAGGCTTACACTAAAAAGCTTTCTTCAAACCTG
CATTGAGGGAGTCTAGGAATAACCTCTTTCAGGCAGCCGAGGCTAAGGCCTGTAATCCTT
TGATAACTAGAACAATGATCTCCGGCAACATTAATTCATCAGAGTCCTTGCCAAGCTGGG
CCGGCACATTCGCATACCTGACCTTGCCCTCAGTAAAAGAACGTTCAATCTTCAAGATGT
CCTGGATGATGACAGAGAGCATTTGGATGTTGTTCTTTAGGGACAGGTCACTCGGGCCAT
TGCCACTGGTGAACCAATCATTATCATCTGCTGCTCCTGGAAGGTAGCCAGTGCCACAAT
TGTCTCCTCCAATATTGACA
>001174-001179_All_comp583_c0_seq5 len=211 path=[81:0-22 104:23-210]
TATACCTGGTCAATAGACTGCAACAATGTCTGACGCCCCTTTGTCGCAAAAGGTCCCACA
AATGCAGTGGAATTACAAGCGTCAGTCAAAGGCGAGGGGCACCATAGATCTCGTGCCCGG
GTGTAGGTGGTGGCGTTTGTCGCTTTGTCGTGCAGATCATGAATCGCCTCCAAAAGGCCT
GCAGCAATGACGGGATAATTCACGTATCCAT
>001174-001179_All_comp1934_c0_seq1 len=503 path=[52:0-464 11:465-479 531:480-502]
GGCGAGTTCAGATATGTTACTTTTATTACCACCCCTAGTCTGGACCGAATTCGTTAGCAC
CCGTATGTGAATTCTTTCTTTTTTATGATGAAATCTTGAAATGATTCTAACAATTTCATA
ATTCATTATTTCATTTTATTTCTTACTTTGTATTTTTTTCACCCTAAATGTCGACTTTCC
TTTTTACTATTGCCTATGTAAAAAGTGTAATTTCATTTATATTATTCATTGACTGGACAA
AATTTATAGCAGTATTACACATAAGTACATTTTTTTCTATTAAAAATAGCTTATATTTAA
TTATCTTTGTGAATTATCTCACTGTAGTCATTTGATAAAACGTAGTTACAGTAAGTATTT
TGTAGCGAAAGAAGCTATCAAAACTACACTCAAAATAATGTATTGTTCAAGATGGTATTA
CCCGTGAGGTAAGACATGACACAGACTCGCGATGCGCAGTAGCATTTCTTCTGTACATTG
TAACGGAGAAACACAGCAATTCT
>001174-001179_All_comp1786_c0_seq1 len=3713 path=[0:0-1927 3747:1928-1930 1967:1931-3540 3577:3541-3542 3579:3543-3561 3598:3562-3712]
TTTTTTTTATTAGCATTACCGAAACTGACTTAGTATGTACAATTGAGTATATCGGCGTTG
ATGATAGTGGAACCTGTACTGTGCATATTAAAATAAAATATTAAGCCCGTTGCAATGGAA
CAAACCTGCCCATCAATTCCACACTGTGGAGGAGCAGGTGGTCCTGCGGGAATTCTCTTC
ACCAGTCTCTTCACATCCCTTATCCAATCTGAAAACAAATTAGCCAATCCTGAAGATTAT
CCTAAAGATGCTTCATCTCAACTTCTTGAAGAGTATGATTTCATTGTTGTGGGAGCAGGC
TCTGCAGGCTCAGTAGTAGCCAGTCGTTTGTCAGAAGTCAATGACTGGAAAGTTCTCCTG
CTTGAAGCTGGCGGCAATCCGACACTTACTTCTGATGTACCAAGATTTTGGCCTGCACTC
TCTAATTCTGAAATTGATTGGGCTTACAGATTTGAATCTGATGAGAAGAATTGTCTAGGA
TTTGAAAATAAACAATGTAGACTGCCAAGAGGCAAAGTATTAGGCGGTACAAGCACCATT
AATGGGATGGTCTATATGAGAGGTATGGCAAAGGACTACGACGACTGGGAAGCAATGGGG
AATACAGGATGGAATTACACAGAAGTTCTTCGTTATTTCAAAAAATCAGAAAATGCAAAG
TATCAGAAATGGCTCCAACCTAGTTCAGATGGAATAGTATATCATGGAGAAGGTGGACCG
CTAACAGTTAACAGCTTCGAATGTGGTGATGTTGATAAACTACTCAAAGAAGCTGTCAAT
GAACTAGGATATGACTATTTAGAAGATATTAATGCCAGGCAACAACTTGGTTTCACTTGT
TTGCAGGGTACGCTAATAAATGGCACTCGATGCAATGCAGCAAAAGCTTTTTTGGGAATT
GCGAAAGACAGAACAAACCTTCATGTAGCAAAACATTCACATGTAACCAAAGTGATGATA
AATCCTGAAACTAAAACTGTTGAAGGTGTTGAATTTCAAACATCATCTGGAGACATACAA
AAAGTGAAAGTAACAAAAGAAGTTATTTTGAGTGCCGGTGTTGTTGGATCACCTCAAATT
TTAATGTTATCAGGAGTAGGACCTCGTGAACACCTGGAAGAAATTGGTGTACAACCAATA
ATACAAGATCTGAAAGTTGGGGAAAATCTTCGAGATCACCTGATGTTCTGGGGTTCCCTA
TTTTCTTTCCAAACACCTGTATTAGGTCCATTCTTCTATCTTGATGCATCTTATGACTAT
CTCACTAGAAGAGATGGTCCTTTAGCAACATACTTCCTAAGTACGTTTACAGGCTTTATT
AGGAGCAAGTATGCAACAGACGAAAGACCGGATATTCAATTTCATCTATTTGCATTCAAT
ACAAATGATTCAAATAGCTTAACCATCTTTAAACATGTATTAGGTTTCACTGATGAAACT
ATGAAGCCATTGCTGGAATTGAATGAACAACAAGATGTTGTTTTGATAGTTCCAATCATA
ATAAGACCAAAAAGTGTAGGTAAAATTCTCCTGAAATCTACTAACCCATTAGATTATCCT
GCTATTTATGGAGGGTACTTCAGTGAATCTGAAGATATGAAAGTTCTGTTAGAAGGCATA
AAGTTTACATCAGACATGACAAACACAGAAGGTATGAAGAAAATAAATCTCACAAGACAG
AAGCTTTATTTGAAAGGATGTGAAAATCTGGACTTTGACTCCCCTGAATATTGGGAATGT
GCAGGGAAGCAAGTGGGCTCAACAACATATCACCTTGTTGGAACATGTAAGATGGGTCCT
AGTTCTGATTCCACTGCCGTTGTTGATCCAGAACTGAAAGTTCACGGCATCAAAGGCCTC
AGAGTTACGGACGCTTCTATCATGCCTACAACTGTTAGTGGTAATACAAATGCACCTACG
ATTATGATAGGAGAGAAATCAGCGGATATGATAAAAAAGGAATGGCTTAAATAATATATG
TAACTTTATAAATGTTAAATAAATATGTGTTATATGAATGCTAAACCATTGAAAAATCTG
ATATTGACTTAATGGAATTTTTTAATAGCTACTCTGATGGTAGATCATGATTCTCTTGCT
AAAAGACCAAACATTTTTATACAGAATTAAAATTGATTTTATGTTACTTCCATCAATAAT
GAAAAATAGAATCTAGTCTTTAGAAAAGAAATGGGGAATTTAGCAAGAGAATAAAACTTC
TTTTAACATTTTCAGCTTTCCATGAAAAATGATGTTTTATGAAAATGAATGTTTCTTACA
AAGTGTTAAGAAAATTCACGTAGAAAAGCCGAAATATTTAGAACTTCATGTGTACAATTT
ATCACAATTAAATTATATAATTAAATACTAAGAGATTTTATCTGTTATTATGAATAGTAT
TATAGGTCATTCCCACTTTATTTTCATTCAATTTTAATATTTGTAAACACAAAAAGTACT
GTAACAATTCTGTCATGCAAGAGTTGAATATGTCTGACTGACTGCATGTTTACTTTTGAA
GACTGGCACAGTCTTGTTGGAAACACAAAGAGTGAAAGATCCTTTCCATGTAGGAAATAA
TTATGTTGAAAGAGGACTTTTTTTTTATATTTTCAAGCTACAACAACTTGTATCACCATA
AAATAGTGCAGCAAGTCTGAATTTAAGATACAGTTTTGGAAGACCACTGCTGTGAGAAAT
GAGAAATAATATCCAAGTGTCAATCCCTTCAAGACACATTAAAGAGAAGAACACAATACA
ACAGCAACTTCTGCTTAATGTTTTCAAAATTGAAAATCTGAGGAAACTGTATAAGAATGG
AATATTTCCGCAGCAAAACACAGAGTATGCTGCTGAACATTCCTCTAAATCACCACAATG
TGTACAATGAGGTTCAGCCAAAATTGTAGAATGGTGACAACATTGAGAATGACGTAGACA
AATACATGTTCGTTAAAGTAATTTAAAATTCATATTATAATAATCATAAAAATTCACAAA
TATATATTCAAAGTCATTCTTGCATAAATACTACACACACAAATACTGTATATATAAAAT
ATGTTTTGACTGTATACAGATAACAAGCATTGAACATAAGTACCGGTATGCAAGTTGCAG
ATATACAGTAGTTTATCTAAATATAGAATTTTATATTGATAGATATGCTATATCACATTC
ATTATAGCAGGATAGATAGTGCTTCATTTTTGTACAGGAGAACTATCAATCACACTGAGT
TTGGAAACACACTGAAAAACTCTTTATGTGATTCAAATATATTTCTTTTGCAGTTGATAA
TTGATCATTTACTATTAGAAATGTTGTTATATTTTGAATTGTGTATCTAAAATTGTTACA
ACCACATAGCCTACATTAAGAGAAGCAAAGAATGAACTCAGGTTTTTGAGCCCCCCCATT
AAAAATTTTTAAAAACCCATGCAATAGTTCTAGACATCTCACATGCATAGAAGAGGCTGA
TGGGAGTTTTATTAAGCTTGGTGATCATAATAGAATATTGTATTAACACATTCACTATCA
CATCTGACCATGGTCGGATTTCATTTTACATGTGAGAACTACCGTATCTGACTATGGTGT
AGCTGAGGTTTGCATATTTTTATTATTATATATTACATTATATTATGTATTATATTATAT
TAAAATATATTCCATATGGGCGGTCGCCATGGCTCAGTGCGTTAGACGCCGGC
>001174-001179_All_comp985_c0_seq2 len=1209 path=[13245:0-44 16725:45-217 16857:218-255 16895:256-376 16983:377-382 16989:383-404 13650:405-405 17012:406-467 13713:468-504 7881:505-505 10186:506-1208]
ATTTCAAAACTATGCATCCAAATAGGTTGGTGTTGGTGTCATTTTGAAGAGGATGTTGGG
AATTTTTAATCCACTTATAAATGGAATTAACATAAATATTAATTTAAAGTCACGCATCCT
ACGCATGCGTATATCATTTAGAAAAATTCGTCTGCTGGTCTCAGGCCCACGGATGTCTTG
CGACGTGGAGATGAGGTTCATCCAAATGGAATGTCACCCCTTTACTGGTTGCATGATGGT
TCACCTCCATGTCGTGGGACATCTGTGGGCCTGAGACCAGCAGCCGAACTTCAGAACTTA
GTGTCACAGGTTGAGTGAGAGAGCCTAACGCGAAAGGTTGCCTCATCTGAGAAACAGACG
AATTCTCCTATTAAATGATCTGTGCATGCGTGGGATGCTTGACTTAAAATTAACAAAAAT
GGATTAAAACTTTCCAACTTCTTTTTTAAAATGATACTAACCTTAACATATTTGGATGCA
TAGTTTTGAAATTATGACTGTTTGATTTATTATACTTATAAGCGGAACATTCTGTATGGG
CTTATAGAATAGCTGTAAAATTGTGCATGGAGAATTGTGCTGGTTACTTTTTACTTTGGG
TAACTTATGTTGTTTGATACTTTTGATATTTTTAGCGGTGTGAAATATTTTAAAAGTATT
ATAAATAATTTTAATTATTAGGGATTAGTGTTTATAAAAAGTAATCACTCTCAACCAATT
TCATTCTCTCAAGTGTCATAATATTCATCAGAAAATATTTTCTTTGGACAATTCATAGAA
TTTTTGTGTGAACAGTTTAATGTAAACATCCAAGCTAATAAAGAAACTATCAATATACTG
GTATCTAGATATACTGTAACTGAAAATGTGTGGTTTTTATCCCTGCTGTATATAAAACCT
GTGCATAAAGAATAAACTGTGGCATGTAAGGTTGACTCTCCATCCCCTATGACATTATGT
TCAGATGTGCTCTGAACACATTTTTGGATACTTTCAACTAGAATCAACAGCTTATTTTTT
TAAGTGTTAGCTTTATTCCCAGCAGGGATAATACCAACGAATTTTCAACTATATTCAGAT
ATGAGTATATTCTTTTGTAAATTATAGTAACATATTTATTTTCTATAAAATTATCCTAAA
CAATTCCAGAATATTCTGAAATGTTGAACAATTATGATTATTATCCAGCGGCGAACCATG
GTGTGACGT
>001174-001179_All_comp532_c0_seq1 len=964 path=[390:0-228 619:229-229 620:230-267 658:268-277 1502:278-753 2101:754-765 1385:766-777 1168:778-818 2143:819-835 1226:836-842 1233:843-963]
CTGATGCTGTACGACTCGTCGTCCTGATTACTGATGCGCCTCCCCACTTTGATGCGGATG
GAATCAACCCGGGACTCAGCCCTCATACGGATGAATACGATCTAGAAGACCCAGATGGGC
AATGCAAGACTCAGTACTATCCTTCCCCTGATCAAGTGAAGAAAAGTTTAGATGTGGCAG
AGACATATGTAGCTGTGGTTGCCTATGATAACGGGGATATGAACTCGTTAGTATCAAGGT
CTTGGCAATGGTTTGTGCGTCACCTCGGAGAGACCGACGCCTTCCTAAGCATCATGGACC
AATCTTCAACCAATTTCTGGGACAGACTATCTGGTGTTATTGAAGAACTGGAAAGAATTG
AATGTCCCAATCATCTGTCAACCCCTACTCCCGCTCCCCCAACCACGGAGTGCCCTCCCT
GTCCTCCTCTGCCACCTTGCCCTACTGACTGCCCTCCCTGTCCAACAGGATGTATCAATT
CGCCTTTCTAAAGGGCGATGTTATTTTTAGTCCGATGTCTGGTATATCCCCCAGCCTCAC
CGATGTACAGTTCATGGTTACTTTTTACGGTGAAGCTTTGATGCATGATTGTGAGTCAAC
AAGAAAGAAGTCTCGTTGAGAGAGAGAGAGGAGGGACACTAGAGACTACAGTAGGTTTGA
AAGATGACATGTAGTGTGCGAGGTGGATCTTTGTCTCTTTTGTGCTGAGAAGAGAGCGAG
AGAGACTAGAAGCACCATGAGATTTAGCCTTCTTCTTACTCCCGTGGTTCTCTTTGCTGA
TGCGAAGAACAAGGACCCCAAGACTCTGATGGAGGTGTATGGTGAAAGGCAGCCCGTGGA
GAGCATGCCCCCACGTCTCTCGCAAAATAAGTCCATCAAAGAGGGCGCTTGTGCCTTCCC
ACTCGACATCGTTCTGGTCCAAGATTGTACCCACACATTCAGCGACGATTGGGACACATT
GAAG
>001174-001179_All_comp532_c0_seq2 len=431 path=[188:0-134 2197:135-149 338:150-158 347:159-182 371:183-201 390:202-430]
GTCGAGCCAATGGGAATTCCTCCTACAGAAGGAAACGGCTTCTATTCGGACTTCTGCGTC
AGGACGAATGCCACCTTTCACTCGGCAGAGAGAGATGTCTTGGCGATATATGATCAACAG
TCCCCTTCCGGAGGAGGGGACGTCTATGAGAGTCAGTTTGTTAGTTTGCTTGCAGCCTCG
CAGCTTCCCTATGAATGGGCACCTGATGCTGTACGACTCGTCGTCCTGATTACTGATGCG
CCTCCCCACTTTGATGCGGATGGAATCAACCCGGGACTCAGCCCTCATACGGATGAATAC
GATCTAGAAGACCCAGATGGGCAATGCAAGACTCAGTACTATCCTTCCCCTGATCAAGTG
AAGAAAAGTTTAGATGTGGCAGAGACATATGTAGCTGTGGTTGCCTATGATAACGGGGAT
ATGAACTCGTT
>001174-001179_All_comp1445_c0_seq1 len=2338 path=[0:0-597 3610:598-599 3612:600-781 782:782-803 804:804-889 890:890-905 906:906-943 944:944-958 959:959-966 3737:967-982 3004:983-1030 2926:1031-1085 1085:1086-1207 2854:1208-1255 1261:1256-1307 3839:1308-1315 2702:1316-1322 3850:1323-1390 2654:1391-1416 1422:1417-1704 1710:1705-1717 1723:1718-1881 3997:1882-1902 1908:1903-1914 1920:1915-2337]
TAGAAAATATATACTTTACTAATAGTAAAAACTTTATTTCATACAGAAATACATGTATGT
TTATAAATCATATAAATGATCAATAATATAAATACTTCTGATACACAAAATATCCCTCAA
CTATCGAGGGTAAAAAATCTTAATTATCTACTTTGAAATCAATATTTACCCTGTTCTCAA
ATTAAATCACCCTTAATTACGTATTTGTTTAACATTGTATTTCGAAAAGTACAACTTATC
CCACCTTCTGAACGGAATCAAAATAGGAAAGCAAGGGAAGTTTACAAAGAATCACCCTAT
ATTCTTCATTGAATCTTCAGCTTATGAAAGTTATACTTAAATGTATCTAAATATGTTATT
TATACAATCTACGTGACATGTAATGAAAATTATAAGTTTATATTGATAACACCGAATATT
AAATTGATTTGACTAAGGCTACCATTGATTTTATGGGAAAATAATGTTTTGTCTTGGAGA
GAAATTTTCTAAAAATAGTTATAAAATTAGCAAATTGAAAAATAAAAGGATATATTATTT
TCTTCTATGAAATTCCTATTATCAATTAATTCATTAATTTAATTGGCTAGTGTAAGTTCG
GAAAATGGAAAGGTCGTATAGCAGAGTTTGTAGTTCTCTTTTTTATTATTTTAAATTTTA
GAATATTTTATGATTTTCATAATGGAATAGAATTAATTAATTTGTTTCTCGAATACTTAA
AAAATATCATAATTATGATGTGTATTTATTTTTTAATTCAATATTTAATAACTATTTTCA
ATAGATAAGTAAGTTTGTAAAGTATTTCGTATTCCCTGCATTAAAGTAGATGCACTTCCA
GTTTGGAAGTTTATATTCAGAAAGTTAAAAATTACTGGGGCCCTTAAAATGTATTAGTTT
GTATTAGTTTGTACGTTATTGGACTTAGTCTGATGATGAGAAATGAAAGAATATTTAAGT
TGATTATAATTTTGAAGTAACGGTAATTAAAACTAAAATATATGCCGGTTTTACAAAGAG
CATCTGATTTGCTAGTATATGTAAACATGCTACATGAAAATTTGGACTGAAAAAAGAAAA
TCAGTACAAAAAATATGTAAAACCAAAACAAATTTTGCAATTGTACTCCTTACAATATTT
TAGACCTACTACGATTTCTTGTAGAATACGATGAAAATGTTAACTAATATATCGGACATA
ACAATATCCTAAGGACGATACTGTAAATTAATATGTCATTGTATTAATTAAAGAATACTC
TAACCTGTACAGTGTTCAGTTCTCCTTTCCAGGAATGTACTTACCTTTGTTACCAATGCA
ATACAGATGTGTTTACCTGAATGGCTTGTTTGCTGATAAATAACTACTACAAAAGATCAT
CTACACATCTATTCTTAAAAAATAAAGATTTCTTGATAATAATTTAGTCGAAGTGTGACC
TTCTTCTGCTGGTCTTAATTTTGTTCACCACCTGACGAGCTATTGTTGACTTTAGATGTT
TGGGCTTGCTCTTCCTTGACACACCCCACCACCCTCCAGAACTGTAAGAAGTTGTCGAAG
AGGGCGAGAAAGTAGAATCAGGTTCAGTGGTAGTTCCTGTACTGTTGGCATCATAATCTT
CTGTTGTAGAAGCAGCAGTGGTTAGGGTTGTCGTTGGGAGTGTTGGAGCAGTTTCAAGCC
TTGCTGATTGTTTCTTCACCGTTTTAGTTATGGTAACACCAGCAATATCTGGGCAAGTTC
CAGAAGCAGCATGACAGGGTACTTTCCTTGGTTTTTCTGTTATTGTTGTGGTGAATTCTG
TGGTACCAGAAGTTGATTTGGACTCATATTGTTCAGTGCTGCTTGAAGAATATCCGGTGG
ACGATGAACTGTAGGTGGTACCATTTTCATCATGGGTGTCATTCCCCGTTTCCAGCCCGT
GGCTCTTGAACACTTTCTCGATTTCAGCTTCGCCAACTGAAGCGTTCTTGGACAGTTCTG
ACTGAGCCAGCTGAAGCTTCCTGAAATAGTCTGCGAAACTCTCAGGGTTGGCAGCCCTTA
CACTTCTCCTGGAGGCCTCCAAATCTTCATCTTCAGGCACTAGTAGATCTAGGAGACGGT
GGAAGTTGTTAGGAGATAGTGCAACACTTACAGAAGCACCTGCTAGGAGCAGAAGCAGCC
CAGCAGTAAACCAACTACCCATGATAACTCAACTAAAGCGATGTGAATGATTTGCCTATG
GCAGCGCACATGAAAGTGTCGGCTCACAATGAAAAACAATTGACCCCCTCAGACCGGACC
TCGAGTATATAAAGCGTCCTTCGGTCCAATCAGCACCCACTTCACCTCTCAAGCAATT
>001174-001179_All_comp921_c0_seq1 len=1584 path=[0:0-85 86:86-136 137:137-176 5525:177-222 5571:223-246 5595:247-281 278:282-362 5456:363-408 406:409-438 5379:439-465 463:466-516 514:517-571 6561:572-593 591:594-608 606:609-618 616:619-663 4090:664-1124 4551:1125-1301 4881:1302-1583]
TTTTTTTTTTCAACAGGGAGATTTAACTGTTTATTAAGTTTAATAGATTAATGTTGACAA
TAATAATTTATTTCATTTATGAGTAAAGAGTTTTATTTAGAGACAAAGGTAATAACAAGT
GCACAAACAACAAGATAATTGTAGTCTAGCCTATAAATGTGGTTCCCAACCTTTTTCTGG
CCGACAATGGCTCTCATAATATCACGAAACGATTAACAATTTTTGTTTTTATTAATGATA
ATAATGTCAGAAACTAGACGCACATTTTAATAGGCATGTACAGTATTTTTATACGCCTTC
CATTATACAAACTCCAGAAAAATTAACCAACAGAAGGGAAATTCTGTTTTTAATACATAG
AAATAACAAATGATGATAGAGTATTGTTTTTTTACGTTTTTTACGTTCCACATTTTACTT
AATATAATTTTATTAAAACTAAGAATTTTCATACTTTGCATGTGAGTAAGAAATTAACTT
ACATGTAATTGCATTTTTGAGAGTGAATTGTATAATTATATGTTTAGCCAAAATTTTTAA
TGGAATTGAACTTACCTGACAGAGAAATAAATTTGTGAAGTCAAAATCAAAAGACGTAGA
TTTTTTTTCCCGTCTGGTAAAAACCAATTTCAATAAAGTTTTCAGTTTGAAGGCAGAAAA
AAATTGCTCTTTCAAATGCAACTACTGTAATTTAATTTTCTCCTTTCCTGACACAAAAAA
GTTTAAAAAAGGTATGCGTTAATTCGTCCCTATGGCGGCAGCTGCTCGGTAAACCTTGGC
CCATATAGGGCTGTTAAGATATAGACAAGGCAAAGGGAAAATTAACGCAAGTGTATTTGG
ATGGCTGGATTAATTGGTGGATTTATATAATATTTGACACAGAATACAGTGCATATGAAA
TAAAATAATGCAATAATAACTAAGAATAATTAAAAAGTAGTTATGATTAATAGCCGATGG
TAAAGGTGGCGTTATAACATAGGAGACGTTCTTTCAAATGCCAGACACTCACCATTCCTC
TGTAGTTTGCTATAAACGCCTTTTCTGTAGCTGCTGCGATATGAATTGATTTTTCCGCAT
AATATGTACCCTTTGGAATTGGGCATCGACATGGAAGCTTTATCCTATTTTTTCTATTCC
CGGGGCATTTATTTCCTTCAGAAACAAGAAGTGGACAGATATCCGTTAACCTGTCTCTAT
CACTCAAGGTTTTCTCTAACTTGACCATATGGAGATACGTTCTGTCAAGTTGATATTTTA
TCTGTATAGGTGCTGTGATGTTTTCTTTCACTTTAAATCTGATTTTGCCGCATAAAGAAT
TCTGTAATTTACAATCAGTAAACCTAGCTTCTTTTAATTGGATGGGATCAGAGTCACTCC
CACAATTTATCATTTCAATGATTTTCCCATGTATTTTCCCTTGTGATGGCGTCACAGAAC
AAAGGATTAGGAATCCAGCGACAGCAGCTAGACAGAACTTCATTGCTCTAGACTTCAAGA
CTGTCATAATTCAGGCAAGGGCTTGTTTATATTGAAAACTTCTATAAACGACACTAGCAT
GCTAATCACTTTGGACACAACACG
>001174-001179_All_comp288_c0_seq1 len=343 path=[0:0-342]
GGAAGTCATGACTGGAGAATAAATTAATTTTATCTTCAAGTATATAACATCATCTATAAT
ATTAACTATCTACATGAATGGTGATTTTGGCTACTGTTAACATTCTCTTAGCATATTCCT
TCCATTAAGTTCATATTCATATTGTGATAGAGATTATTTTGAATACCTTCGTGGAAATCA
CATTCATTAACGATAGTTAAATCTAAACATACCATTTTTGTTTGTACCTTGTGGGGCCCT
GTTAACAATCAAGGCAATGTATAAATGTTAAATCTAACTCCAGTATTATTTATGTCAAAT
AAAAGACCTAAGATCATTATATAACATTAAAAAAAAAAAAAAA
>001174-001179_All_comp991_c0_seq1 len=1455 path=[0:0-23 207:24-370 554:371-387 571:388-699 883:700-711 895:712-871 1662:872-874 1058:875-1454]
AAGCATCCTTGGACCTTTGAGAACGTACGGACTGAGGTTCAATCATTCTCGTCTCAAGGC
TGACGAGTCAACAGACTAGGAAGCCACAAACTTGGGGACTTTTCGCATTGAGACAGTAGC
CGAATGACCTCACCCGAAACTCAAATCATATCTACGTGGAGAAGTTGGTGGCCACCATTT
GACCCTCCGTCAAGAGATAGGCCCAGACAGACGCAAGAGAAACAACGCATTCCAAAAGCA
CATATAGGGTGTGTTCTCATCCCAGAGATCACATCAATTCCGCACTCACTCAAAAAAACG
ACACTCTAGGAGGAGGAGTCGGGAAGCAAAGGGTTCTCAGTGACAGGCTGAGGACGAGAA
ACTTCCCACGTAAAAGACCCGGCTCCGCTTTCGATGATGAGTGATTCGTGATCCAAGGTC
CACCTGCTGGCAGACTCCAACATGGACATCATCTGGCGTTCTGTGGACTCGAACACGGGA
GGAACAGCCATCAAAGTACCACTGACGGGACCTTTGGTCCGAATGGACCCATCACCGTCA
ACCTCTGCTCCCACTCGCAAGCTGTTAAAGGCCTTGACACTCAGACCCTCTTGCATCACC
CGCAGTTGGATACCAGTATCAGGGGCCGTAAGCTGAGGCTTCACTAACTTCCAGACACAG
TCGAAGACTGAAGATGGAGTAACCGGTTCCTTCAAGAATGTTAGGCTTGTGAAAGGCATA
GTCACATGGCTGATGTATGCCACTCTGCAATCCGAAGAAGAGTCGCCAAAGGAGACAACA
GGCCGGAGGGAGTGAATCAAGTCTGCACTTGGAAATTGAAGGTGGCCCGCATGACCCTTG
AACTCCCCATTGACGAATATGTAAGCCTCCACCTTATTTGCACCGGAGACATCCAAGATC
CAGTCCACAATCGGCAGCTGTGGCATGTTCGAGACAAACCCACACCTCAGAGCGCCTCTG
CCAGCAAGGTTGCCATTTGAAGTCAGATAGAACGCATTTAATCTCCAGCCAGACCCAAAC
CCAGTGAGACTCGAAATGCCACAACCATACTCTCCTGTGCTGCCAGGTAGTCCGACAAAG
CGCCAGTGATTCACCCCGACTTCGAGCTGAGGGGCTCCATCAATAAGAACATTTCCTGGC
GAGCCTTGGGTGGAAATTGAGGCCCCAACTATGGAATAGCCACTGACTGGGGCCTCAATG
GGAGAGTCCTTCAATGAGTTTGGGGTAATGACAGAGGAGATATCCGTTTCAGAGTAGTCA
AATGTCACTGCCTTTCCATCGTGTTCGTCAGTCTTTACATGATACTTTGATAGGGTGGAG
GTGGCTGCAAGTTCAGGCATGATGACACAGTTGGTTGCGAGGGAAAATAATTTGAAAGCT
CACAGCGTCCCATCACACACGGTTGCTCCTGTCGCCACACCAAAGCCCAGGTACCACAAG
GATGTACGGTGTTTC
>001174-001179_All_comp1032_c0_seq1 len=1202 path=[0:0-13 14:14-66 67:67-93 94:94-1178 2405:1179-1201]
AACAGCAAATCGGGAACCAGGGTGACTCTCAGAGAGTACAGACATCATCGTGGGAATCTC
ACTGTTCCTCATGTTCTCAAGGTCGTCTGCAAGGGAGGAGGTCGTGTCCTGTACGATGAT
CACGTCCAGCCCGAAAGTGCAGTTCTCTTGAGTACGCGAAGCATAGTAATCAGACCGCCC
TGACCTCCCAACAGCTTCGGTGGGCGGATCGTGTGGATCCATGTGAAAAACTTCGCTTCG
TGGTCCAAACACCTCATATAGTTGCTTGGCTCGGACCTCCCACAACACGAAGCCAACTAA
TAAATTCGACAGTCTCATTGTGGAGGAGAATCAGTCAGTGACAAAGAGATCGCTCATCAA
TATCTCAGGCCAGCCGAAGAAGAGACTGTCTCCCAAGCCGCTCTAAGCGCTTAATCGTCT
GTTGCCACCTTCATAAGGCATCACTCTTTTCAACGTAAAAATCACAAGCAAAGATTATGT
AGCTATCTGTACAATAAACTCTCACGCTGCTGCCTTCTTGCTCTTCCGTCGGCACAGTCT
AGTGGTGCAAGGAGGGCACCAGTCGGGACGAGGCACTGTTGTTTGGGGAATGGGAGTGGT
TGACGCGACGCACTCAACGTTCTCCAACTCTGTGATGATTCTTGAAAGGGTGCTCCAGAA
ATCGTGTGAATCAGAGCTCATGAAATTCAGGAAGTCATCAGTCTCGCCAAAGTCTCGGAT
CACCCACTGCCACGATCTTGCCACCAGACCATTCTGGTACTGGGGATCATACACGACAGC
GGCCAGATAAGCCTCAATATCGCCAAGACTTGACTTAACATGGGCAGGAGAAGGGTAATA
TTCCGAAATACATTGACCTTCCGGGTCAGCCTCGTCATACGTTCCAGATGCAGCGGGAAG
ATTCATCGAATTAAAACCATCAAGGTTGAAGTGAGGTTGTGCATCGGTGACGACTACAAC
GAGTCGCGTATGCAGTGGATCCCATTCATACATGGAGAGCTGTGACGCGGCAAGGAGAGC
GACAAATTGACACTCGGGCCCATCTGCTCCACCGTAGGCGACCGTTTGGTTGTAGATCGC
CAACACTTCATTCTGATCAGAACTCAACGGGGAACCGGTTCTCACACAGTAGTCACCAGG
AAGTCCCAACGGCCAAATGGGCTTATCACGGTGTGTGAGAACAGCAAATCGGGAACCAGG
GT
>001174-001179_All_comp1071_c0_seq1 len=2454 path=[0:0-2453]
GGCGCGGGCAACGTCACTAACAGTCAGTGTCCACGCGTGATGATGGCGTGGTGCACCAAA
GTAGCCTTGAGCTTATTGTGTGCTTCGGCCTGTCTGCAGTTCGTATGCGGTAGCCCCAGG
GAGGGAGTACTAAGCCAATTTGTAAAGAGAGTAAAAAGACAGGAGGAACCTGCCAAAAAA
GAAGAGAGCTTCGAAACAGAATTATGTAAGGACAAAGATGCTGGAGAATGGTTCAGATTG
GTTGCTGGAGAAGGAGATAACTGTCGAGATGTGATTCAGTGTACATCATCGGGACTCCAA
GCTATCCGATGCCCCGCTGGTTTGTATTTCGACATCGAGAAGCAAACTTGCGATTGGAAA
GATGCAGTGAAGAATTGCAAGTTGAAAAACAAAGAACGCAAGACTAAACCACTGCTTTAC
ACAGACGAGCCTCTTTGTCAGGAGGGATCTCTTGCTTGTGGTGATGGCAACTGTGTAGAG
CGAGGTCTATTCTGTAACGGAGAGAAAGATTGCGCCGATGGTTCTGATGAGAACACCTGT
GATAATGACAACGACCCGAATCGTGCTCCACCCTGCGATCCCGCTGTGTGTGTCCTGCCA
GACTGCTTCTGTTCCGAGGACGGCACGCTGATCCCTGGGGATCTGCCAGTTAAGGATGTC
CCACAGATGATCACCATCACTTTCGATGATGCCATCAACAATAACAACATCCAGTTGTAC
AAAGATATTTTCAATGGACAACGTAAGAATCCCAATGGCTGTGACATTAAGGCGACTTTC
TTCGTGTCCCACAAGTACACCAACTATTCCGCCGTCCAAGAGACACACCGCAAAGGACAT
GAAATTGCTGTGCATTCCATCACGCACAATGACGATGAACAATTCTGGAGCAATGCCACT
GTTGATGACTGGGCTAAGGAGATGGCTGGTACCAGGATCATCATTGAAAAATTTGCCAAT
TTGACAGACAACAGTGTGGTGGGCGTCCGTGCTCCTTATCTCCGAGTAGGAGGAAACAAC
CAGTTCACCATGATGGAAGAGCAGGCCTTCTTGTATGATTCAACCATCACTGCACCTCTC
TCCAACCCACCATTGTGGCCATACACAATGTACTTCCGCATGCCACATCGTTGCCACGGT
AACCTGCAACATTGTCCCACACGAAGCCATGCTGTCTGGGAGATGGTAATGAACGAGCTT
GACCGAAGGGAAGACCCTCAATTCGATGAATATTTGCCAGGATGTGCTATGGTCGACTCC
TGCTCCAACATTTTGACTGGAGATCAATTTTACAATTTCTTGAACCACAATTTTGACCGC
CATTATGAGAAGAACCGAGCCCCATTGGGTCTTTACTTCCATGCTGCTTGGCTCAAGAAT
AACCCAGAATTCCTCGATGCCTTCCTCTACTGGGTGGATGAGGTCCTTTCTAACCATAAC
GACGTCTACTTTGTTACAATGACACAAGTGATCCAATGGATCCAGAATCCAAGGACCATC
TCAGAGGTGAAGAACTTTGAACCATGGAGGGAGAAGTGCTCCGTCGAAGGAAAGCCAGCC
TGTTGGGTACCTCATTCCTGCAAACTGACGAGCAAGGAACTGCCCGGAGAAACCGTTAAC
CTACAAACATGCGTACGATGCCCCAATAACTACCCATGGGTTAATGACCCTACCGGAGAC
GGGTTCTTCTAAGTCATCGATCTCATAATAGTGCGACTTAAATTTCATCACCATCACCTG
TCATATCCTGCTCTCACCCAGCTCCCTCAACTAAAATCCGCTGTCACACACAGTTGCTAT
TATTTCTCAGTGGTGGATATTTTGGGCTAATTAACTACGAACTAAACGAAATCTTGAGAA
CTTAAAGGCTGAAAATAAACTTTTGACGGGTGGGTGTTAGAGTAAGCCCTGGGAATTCTT
CTCGTGATCTGTTTCTCTTCCAAGCCAGAACGTGTTGAAGGAGCAGGGCCGAGTGTTGCA
GGCTTCGTTCTCGATCTCCTGAATAAGTTTCTGTTAAGCGGGAACGACAACGTCAACAGG
GGAAAATAAACGATGTTCCGAATGACAATCGGAAAAGTCATGGAGACTTTATCGGGGCAA
AATAGTTTGAATTTTATTTGCTTTCTTTTTTGGAAAAGAGTTGCTTGTGTGAAAATAAAA
GAGATGGACTTCTTTTTATAAATAACTGTTTTTTGTGTGTGAAAGAATGGAATTGTTATT
TTATGACTTCAAACAATTGCCCAAGAGCTGTGGCAAATCAGTAGAATCTCATTTGTATGT
GACTTGCAGCCCATTTCTCTGGGTTGGGACTATTTAATAAATGTGATTCTTGGGATACAA
GCCCGAGCCGAGTGATGTATAGACTACTGGAGTAAAACTTCAGATAAGAATTTTATGTAA
AAATTGTTTTGTCAAGTTTAAAATAAAATGTGCTTATAAATCTAAAAAAAAAAA
>001174-001179_All_comp1484_c0_seq1 len=4725 path=[0:0-733 4944:734-915 734:916-4724]
CGTCTGTATTTTCCTATTTTTAATACTTCGTGGGGGATGCTAGGAGTGTATAATCATAGG
GGATCCCTGGCCATCCTTAGTTGATGTACACCTTATATCCAGATTAATCGGGCTCTATTC
AAGTAGTTCTATGACTTACTCAATACTACAACTATCTTGTGTTATAAGCCGACGTACTTT
TTTAATGCCATAGCCACTTACCTTTACGGATGAAGGCGCAAAACGGACATCTAATTCACC
CTTTCCACCATCCAACAGGCATCAGATACTGTGGACAATCTAGACTGCAACTTCACACTG
CGGTATTCAAGATTCTTTGCTACTCAGAAAAGCAAGCCTCAGGTAGTAGCACCACGCTTA
TATGACACCTAATATTAAATCTGGATAGTAAGAAAGCGTCAGTTTAAGTTGACGAAGTTT
CTAATTGCAAATCTAGATTGTATGCGGTAATTTTTTTGACGATGGAAATAATTTGCTAAA
CTTTATAGCCTAGAATCTAGTTTCTAGGGAAGACTACAAGCATATATGCGCCATCAAATA
GCTCTCCTTTGTATCTAGGTTATAGCGCATTCTTTAAACTTAGCTCTCGGAGCTGCTGGT
AAAGGACGGGGGTTTTCAAATTACCGCTGGATCGATCTTGACGCACGACTAGACTTTCGA
GCGAGTTGAATGAATAAGATGATAACACTTAGCACCCTGGCCAATACCACATATAGGAGC
TCTCTCTCGAGATGGGTAAAGTGCAATCTTATCCTAGAACCTTCCCAGTCACTTATAGAC
ATATAAGTGGCGTGATTTATGTTCTTCCTTTGATTTATTTTTCGAGCCTTCCTTTTACAT
TTGGGTGTGTGCTCAACAATTACAACATTCTTACATTAAAATACCTATGTATACACAAAA
CTACTCTCCGATATAAGCTACTCATTTCTAAGGGCAGATTGAATCCCAATCTCGCAGTCA
GGACACGTAGTTCAAAGTTCAGGGAGGCATCATCAGCTTCTTCACTTCCGATTATAGAGC
ATGAATATGATGCAGTAGTTGTTGGCGCAGGGGGGGCCGGGCTAAGAGCGGCCTTTGGAC
TTGCGCAGAGTGGCCTGAAGACTGCTTGCGTAACGAAGTTGTTTCCTACAAGATCGCACA
CAGTGGCAGCACAGGGAGGAATTAATGCCGCACTAGGTAACATGAGTGAAGACGATTGGC
GTTGGCATATGTACGACACTGTCAAGGGCTCCGATTGGCTCGGTGATCAGGATGCTATTC
ACTATATGTGCCGGGAGGCCCCTCAGACAGTTATCGAGCTCGAACATTACGGGGTTCCCT
TCTCGAGAACAGAAAAAGGGATGATATACCAAAGGGCCTTTGGTGGACAGAGCCTGAATT
ATGGGAAAGGCGGTCAGGCGAGGAGGTGTGCCGCTGTAGCCGACAGAACTGGGCACGCAA
TACTTCATACCTTGTATGGTCAATCGCTTAAGTATAATACTACGTACTTCGTCGAATACT
TCGTACTAGATCTTATAATGCAGGATGGTGTGTGCCGCGGGGTTATTGCACTATGCATAG
AGGACGGAACTTTACATTTATTCAAGGCGCATGAAACCGTTATCGCAACTGGAGGCTCTG
GGCGCACCTATTTCTCCTGCACTTCGGCCCATACATGTACCGGTGATGGTAATGCTATGG
TCTCTCGCGCTGGCCTTCCCCTACAAGATATGGAGTTTGTTCAATTCCACCCAACGGGCA
TATATGGATCTGGCTGTCTTATAACTGAAGGCTGTAGGGGAGAAGGAGGCTTCCTAGTTA
ACTCAGAGGGAGAAAGATTTATGGAAAAATATGCCCCCACGGCCAAGGACCTTGCCTCCC
GCGACGTTGTATCGAGATCAATGGTAATGGAGATCCGGGCTGGAAGAGGGGTTGGTCCCG
AAAAGGACCACATAAACCTCCAACTGAGTCACCTCCCAAAGGAGGTTCTCCAAGAACGCC
TCCCTGGTATCTCTGAAACTGCAGCAATATTCTCGGGGGTCGATGTATCGAAGGACCCAA
TACCAGTGCTCCCCACCGTGCATTATAACATGGGTGGAATCCCAACTAACTATCATGGCC
AAGTTCTAGACCATAAGGACGGAAATGACGTTATTGTCAAGGGTCTTTATGCCGCTGGTG
AGGCGGCTTGCGTTTCCGTGCATGGTGCTAACAGACTAGGTGCAAATTCTCTGCTAGATA
TAGTCGTATTTGGCCGCGCTTGCGCTTTAAAAATATCCGAGGAGCACGTACCTGGTGAGC
CGCACCCTCCTCTCCGCAGCGACGCATGTGATAAATCTATAGACCTCTTAAAGAGTGTTC
TGGAGGGTAGCGGAAAGGAAAGAACGTCTAGGGTCCGCCTCGAATTACAGAAAGCAATGC
AGAGAGATGCCTCCGTGTTCAGGATGCAGGAGACTCTCGATAATGGACTCAGAAACGTTA
AAGATGTACACAAAAAACTTACTGATATAAAAGTGGATGATAAATCACTTATATGGAACA
CTGATCTTATTGAAACTCTCGAGCTGCATAACCTTGTCACCAACGCCATCCAGATTGTTG
CCCCCGCTGCCGCGAGAAAAGAGTCAAGGGGGTCTCATTCCCGAGAGGATTATCCCGAGA
GAGATGACGCAAACTGGAGAAAGCACTCGCTGACATACTTCAACCCGGAAACTGGCGAGC
TAAGTGTCACCTACAGGGGGGTCATTTCTACTACTCTCGATGAGAATGAGTGTAAGCCAG
TACCCCCAATGAAGCGCGTTTACTAGCGACACTAGACACACTCTCCCTTCAGCGCACCCA
TAAACCCCTAAACCCCCGACTGTTCGAATATCTGTTATAAAAGATCACTCGATCTTTTCC
TTCTGCACATAAATGTTTATATACAAAGGATTATCCTCTTCTTACATTCCGAACATAATC
GCCCCTCTAATTAACTCCGGCATCTAGCTCCCATTCTCAGTACGATTGCCGGCGCATTGT
CGCCCAATTCTAGGCCCTACCATAGTGATGAGGACAGTAATCCGAGACTATAAGTGCGAG
ATGCGGTGGGGCGCCATGTCAGGCCACGCTCCGCAAACGAGGAAGGGGTAAACCGCGCGC
GGATCCTACGCGCAACGCACTTTGGATTAATGATCCAACTGCAACGTACAGGCTGCTGGA
AACAAAATAAGTATGTACCACTATCCGCACGCGATGCACCTAGAGTGGTTGGTCATTCTC
GGATAGATAATAGAATGTATTTTGCGATCCTAATATAAAATTTATAACGTTTTCATGTCC
ACTCTTCTCATGAATAAAATCAAGGTGGTGAAAGAAAGTCCCGTAAACGAAGTTTTCGTT
CCATTTTACTATGTTATTGAAGACTCATAGCCACACGCTTAATTAAGAGGTAGATGGTTG
AGGCGGGGGTGGCGCGTAACTCCACACTCTTATCGTGCCATCAGAATAACCAGCATAAAG
GTAGAGGCCGTTAGAAGACCAAGCGAGGGCAGTGCAGGCGTAGCCGGACGCATATTTCCC
ATTGCAGAAGGTATCAGGAATCAGCTCAGCGACAACAATTCTGAACTCAAGGTCCCATAT
CTTTATCGATACTCCTGAGGCAGTGCAGAGCCAATATCTTGTTGGTGAGAATGTGAGAGC
ACTCAGTGTACCACCAGTATCCAGCGTGTAGAGGTACCTGGATTTTCCATCACCTAGTTC
CCAGAGCATAACCATTCCGCCTTGACCACCAGATGCGCATAGCGTACCATCGGGTGAAAT
AGCCACGGAATTCAGATAGCCAGTGTGTCCTATGAAATCTCGCTTTAGGGTAAATTTCCT
CATGTCCCAGACCTTAACCACGCTATCGCGACCACAAGAAACAACCACCGGATCATCTGG
ACTTGGAGAGAAGCGCACACAAGTTACCCAGTCCTGGTGTCCCTTCTCGACAAATTCAGC
CTTACATTCACCGAGAGTATTCCATAGCTTTATTGACCTATCCGCTGAACCAGATACTAT
CTGCCTACTGTCCATGGCAGAGAAGGACACTGAAAGGACCTCAGCAGTGTGGCCGATAAA
TCGCCTAACTGATTGGCCAGTTCCAAGGTCCCACAATCTTAAAACATTATCCCAGGATGA
ACTAATTGCATACGATGAATTGAAGGAGATCTTCACATCGGATACGAAATGCCCGTGCCC
CTTCAGAGACTTCACGGGCTTGGCAAAACCCGAAGAATCATCAACAACCTTCCATACTAG
TATAGTCTTGTCTCTGGATGAGGATAACACGATCCCCTTGGGGTTAGCCAAATCAGTAGA
GATGCAAGTGACGACATCATTATGGCCCTTAAGAATACCGCGGAAGGCGAATTCTGGAAT
AAATGGTTTTTGTGGCTGCTGGCCCATCATTAGCACACTCCACCTTTTTCAGATCCTGAA
TCGATGCTACGATCACCGGGCCTCTAGATACCCTCTTCAACCTCAGCTACCTTCTGATCT
TAGAACCACGAAAGGGAGTGTGTGAAATGCTAAAATAGTAAAGAGGAGAAGGTAGTAATC
GAGGGGACGCTCTTCTCTAACACATCCGCCGCAGAAGACCAAAGCCTCCCCTCTCCTTTA
CAGTAAAAGAAAATCCAAAATAAGGGAAATTTGAGATATCAACTTAGCTGGTATTTATGA
TGTATACGACATGAAATAACTACTTTATATTACATAATATAAGTA
>001174-001179_All_comp1111_c0_seq1 len=824 path=[0:0-198 883:199-201 199:202-823]
TTTTTTTAAAGTTTAAAAAGCTCGTAATAATTTCAAATTTGAAATATATTTTCGAACTCG
TAGTTTTTTATTAATACTCAAATATAATAACTTAATTTGTACATATGTATTTTAATAAGC
TTATGATTCTAACATAGATACATTGTTGTTACATCTACCAATCATTTAGCTTATTTTACT
TCAAAGCAACAAATTAATAATTATTTGATTAATGAATCAGATATTTATTTACAAGTGTTA
AAATTATGTCCTCCTTAGTTGTAAGCTACTCTGACTAGTTTGGAAGAGTCCACTCCGGTT
TTCTTGATGGCAGCCTGGGCAGCCTCTTCACATTCCGCTGAAGGAGTTGTGCTTCTATAT
TGTATCCATGTCAAAGTTTTCACTGGTCCTTTGGTTGGGCATCCACGCAAAATAGAATAG
CAGTTGTAATCGGTGTCAACCACCTTGTATGATCCTGTGAAATCCTTCAAATCCGAGGAT
TTGTAGTAGATGAAGCCGTTTTTCTTCACTTTCAGGGTTCCAGAGTAGCTTGCTTCCTTC
CCATCCCTGTTAGCTTTAGAAGTGATGGTTCCATGTTCACCATCTTCGGATATCTGGAAG
TTGTTTCTAAAATGAGAGTAATAGTCGGCCAATTCTTGTTGCTCATACAGTGAATACCAT
TGGCCGACAAACTGTTTAATATCGAAACTTTCCATTTCATAGTTTCCGAAGTCGCATTTC
TTGGCAACCACAACTGTGCTGATAAATATACAGGCCAATGTCAGTCTAAGAAACGCCATC
TTCCTTGAAATGAGCCTTTTCAAACTAGTGAATCTACTTGTAAA
>001174-001179_All_comp870_c0_seq1 len=10052 path=[9032:0-7879 6883:7880-10051]
GGTTGTTTGATGACACACATTGAGGGGTTTGGCAAGGTCTGTCAAGAGTCTAATTAATCG
TTTGTTGATGCTGACGAAACACATTGCCAGAGTCATTCTCCTGAGTCCCCAGGTGAACAA
ATGTCTAAGTCACGCGTACTCAATTCATTTAGTAAGAGTGATTGACACATCAAGCACACC
CACAATGGCACCGGACTTGGGGTCTTTCAGCTGAGTCGAACCACTGAAGTCGAGCGAGTG
TTGAATCTCAACCTTCCCGGTTCCGAGTATCGTGGCTTTGGACGTTCCTCCTGATTGATC
AACTAGTTCGAAGTCAATGGTGGGAGCTCCATTCCATGGGAGACAGAGCGTCTCGTCGTA
TGCTACATTAATTCCTGATCCACTCGCTGTGCTGGCACTCTTATGTCCGCAATGTACTCT
GATCATGGGCTGCACGCCGTCTCTTTTGGGAGAGACGATGTCAGTGCAAGTATGAACTGT
AACTTTAGCATGGGGCGCCTTGAACGCTTCTTCGGAGGCAACAGACTTTTGCGAGCCTTC
GGGTTGTAGGTGATAGTCCTCGGCGACTTTAGTGAAAAAAAGATTAATGAAGATCTCCCC
ACGGCGTTCCAACCGCCCTTTATGAGTAATGGTCAGTGGCACCGCCACCATCAACTCTTC
GCCTCTTGTCATCGCTGTCTGAAGAGATACTTCTCCGGCTCCAACCAAATCGTCTTTGCT
CATCTTGTCCGCATCCCACACCTCAATCTTCAGTTTGTCCACACCATTCTCCAGTGGGAA
CATAAGAGTTTTATTGAACTTGCAATCGCTGCCGCCACCCGAAATGTGCTTGGTCTTCTT
CTGGCTTGAACCATATGTGACCTTCACGTATGGATCCATCTTGCCGATCAAGTCCGTGTC
TTTCATCTTCTTGCCTTCCACCACGAACAGCTTGAAGATGGGACGTCCGGATATAGAGGA
ACCTGGGGTTGGCTTCGGAACTGCCGAATTGGACGTTCCAAGGGAACCATCCTCCCATCT
AGGATTTCGAACATACTCGAGGGCCACGCTCTGAGCTGGAGGTGTGAAATGATACTCCGC
TCTTGCTTTGGACCAAGTAGACTGAGCGCTAAAAACATCTGCCAATAGAGTATTCATACT
CATGAGACTGGCTTTAGTGAAGAGAGAGAGATCTCTTTCCGGGCGGAACCCTGCTGGTTG
AACGGTCGGTTGAGTCTTGACGTCCGGTGCACTCCCGCAGAACGGCTTGTAGGAGCTCTT
GGAGGAGCTCACAAGATTGCCTCCCTCGAAGCGATACACATTCTCAATGCCATTGTCCGC
CAGATACTTGCCGATACCAGAGGGTTTGTCGTTCACCCAGTCACCTTCATAAACACGTTG
CTTGCCGTTCGCTAGAGGATGCTCTTTGAAAACAAATCGACCTTTGCCGTGACGGACGCC
ATGCTTCCATTCTCCATCGTACTCTCCATCATGACCATACCACGAACCGCGCCCATGAGG
AACATCGTTGCTCCACAATCCATCGTAAATTAGCTCTCCAGGACGACCACTCTCATCTGC
TGCGGCATACAATTCTCCCATACCCTGTCTCAATCCGTTGGTCACATTTCCACAATAGAT
GGTCTTGTCATTGAGAACATATCGCACAGCTCTTCCATTGGGCATGTCGTCTTTGAAGTT
GCCTACATAAGCGACTGAGCCATCCTTGCGAGTCAGCTTTCCGAACCCATGCTTCTTGCC
ATTCGCCCAATCACCTTCATAAACCACGTTGTTAAAGAATTGGGCGGTTCCTTGTCCATC
CGCTAAGCCTCGGGTGATCTTGCCCTCGTAGTGTGTGACGGCAAGCCCTGTCTCCTGAGC
TATATCCGACGAGATTGACAGCACAATGGGGCCATCAGTGATGGCGTCATTCTTCCACAC
TCCCTTCACCCAAGCTTTCTTGTCGCGCATTGCTTGGAGGCCCTCACCATGACGCTGGCC
GTGTAGGAAGGTTCCATAGTAATCAGAAATACTATCGCCATCTCCGATCTCCAGCACACC
ATGACCGTGCGGGTTGCCGGCGTCGAATCGACCATCGTATCGCATATTTGAATAGGGGTT
GTACCACTGACCGCGCCCGTGAGGAACTCCTCCGACCGTGTCTCCCTTGTAAACCGTGCC
GTCAACATACTGCAAAGTACCGGAACTCAGTCGCGAGAAAACTGCGGCTTCGCCCGTGGC
CGGATCAACATCCTTCAACCATCTGCTCTTGTGTGGCAGGTATTGTTCTAGCAATCGGGA
CGCGTCACTGTGGCCCTCAATCTTCTGTTCATCAACGGCCTGTAGAGAACATTTAAGTAG
GTCTTCGTGACCTGTTACTGAAAGAGCGCGACGCCTGTCAATGACAACTGTGCCAGACTT
GTCCATCTTGGCTCGCAGACGACCAATGCACTTCCTCAGTTTCTTTGCTTGCTCAGAGTG
AATCGTTCCAGAGCCTAAACTGTCTTCGAGGGCCAAATTCGAGGCAGCACTACTATGGAA
AAGTTGTTCCACGACAGCTGGAGGCAAAGCCTCCAAGCCTACAGCATCGCCATCTTGAGA
TGCGCTTGTGCGAACACGGCGGGGCGGAACCACACGGCCACTGAAGCGGACCAGTGTCAT
ACGCTGAGACGACTCGGGATCCAACGTCCTGTACCGGGACTCGTCAAACTCATGCGCTTT
GATAGAGGCTGTTCCACACATTTCATCGTTACGGAACTCTCCCGTATACTGCCACTTATG
ACCTCGAGTGTCCTCAACCAGCGCAACACCTTTCCCATGTCGGACTCCTTTGACCCAGTC
ACCATCGTAGATGACGGCACCACGGTCGTCTCGGAGCTTGCCCATTCCAGAATACTGGTA
ATTAACAAATCCACCCTCGTACAAGGGCTCTCCAACGCCGTCATCGACCTCACTCTTAGA
ACTGGAAATGTCTGGAGGTTGTTCGATGTCGGATGTGCTTGTACTGCTTGAGTGCTCTGA
CGGAGGCTCAGATATGGGGCTATCAACGGGCGGCCCAACCACTTCCCGCTTTCCTGTGAA
GTCAATGTCGTGAGGCCGATCCAGGCGAGCCATTTTGATTGCCCGCTCCCACTGTTCAGC
GAAGGCCGGGTTCATCTTGAAGGTGAGAGGATAAACATTTTTCTCCGGGGCCTCAATCGT
CGGATCAATCTCGTGCGTGGGGTAGTGGCCCAGTTGAGACGCCGGAACACAATGACCCAG
CATCATTTTGTACCTCATACGTCGTTGGTAGTTCGAATCGGTGAAGCAAATCTCGTTACC
AAACTGATCGTCCTCCATGCGTCTGGCATATCCGTCATCGACAAAGCCTATCTGGTTCTT
GCGGCACACGAGACGAGTTGTCATAGATTTCAAGAGTGGATTGTCCTCTTCCGAAGCTTG
TCCCGATGGAGTGTCGGACTCTAGCAACTCGAACTTCTGGAACGCGTGAAGCGGAACGTA
AAGTCCTGTGCTTCGCTGCCACGGATAATCGCCTTCTGCAGCTCTGGTGAGGTCGTCGCC
ATTCGGCAAGAGCAACTGTACTGCATTGGGCGTCAGCCTCAACAAGCAAGGCAGCCACTC
CGGGTACTTGTCGAAATCCGCGTCAGCATCTTCGTTCTCTGTAGCGGTTGGTTTCTCAGG
CCATATCCTCACTAGAGCCGTGTGAGCTCTGAAGGAGTCTGGGCACCATGTCGTGTCCAT
CGTCCTAAGAACTTGAGACCCAACGACATAGTGGAGGATTGACCTGTAAGCATTCAGGGA
ACGGACTTCGTTGCAGTAGAGAGTGCTCTTTAATTGCTGCATAACAGAACGAACCAAGCT
CGTAATTCGTGCCTTCGCTTCGCCTGTGGCTACGTTCGCGCCTTCCTCAAATAAGAACCA
TGACTGTAGAATGTCTGACCACACACGGAACTGCGCGGAGAGATTAGGACGCTTCGATAT
GAACACGTCAGGAATGTTGCAGGGATAAACAAAGTTATCGGCGTGCTGTTCATAGGCAGC
TTTCTGAGCCTTGAGATTCTTCAGCTTCGCAGATATCTCACTGGGTGGTCGGAGAGACCA
ATCGGCCAGATCACGTTCCAGCTGAGTAGTGTGGAGGTCGGGATCATTGTAGGCTCTGAT
CCAAATTCTAACTTTCTCCATCTGCGTAAGAGTCTCTTGGATACGTTTCTCCAATCGGGA
CGTAAGAAGCTGACGCATCTGCGCTTCACCCATAGCAATCTCCTTATACTTGCCGTGGAA
GGCGGGAATGTCTTGGTCCACCGCCAACGGGTCAAAGACATTACCCACCTCGTCTACGAT
ATTCACCTTGTGACTCTTCCAGAACTCAACGTATTCCTGCGGAGTCATCAGAGACTGGCA
CAGCAGTGGCAGAGCTTCCGAATTCTCAGTAGCGGCTTGACGTGCACGGAGCTCATGAAC
TCGAGCATTACGCACTCTATAGGCTTCCAAGAAGTTTGGATCTACGCGGTAAATGCGATC
GACAGGATTTACGCACTGGACCACTGTGCAGGGGATGGGTTCCTCAGTGAGTCCCGCGCC
GACGTCATGTCCTCGGAAGAATGACCACACTGCTTTGGTCCTTCCCGCTAATGTGCTGAA
AAACGCTGATACAGGGGAGGACGCCGACTTTTCTGGGAAGAAGAACTGGTAGGCGTCGGT
CTGTTTTGGATCTATATCAATGACAGCTCCATTTTCATCTCTCATGGTTAGCCACTTATC
CAGGGCTGGAGACTCGTCAGACTTGAGGGGGAAGTACACAGTGCCGTTGGAGGCGGCTGT
GCCCACACAATCAATATCCTCATTGCGAGTGTCGTGTACACTCCACGTGACTACATATGG
CTTGGGGTGCAGGCTAAGATCTTGATATCTAAGGAACATCTCATTGCAATCAGCGTCGTA
ATAAACTTTAATTTGGTTGGGATCAACCACGTAGTGAGCTCCCATGGGAGTCTCGATGTG
GATATCTTTGAACAGGTCTGGCCTCTTGTTTGGTGGGACGGGGACACGGAGCGCGCCCGG
TGATACGCATTGAGCCGCGGCTTCAGCGGTGGTGCCAGAAGTTGACTGTATGAGTGACTC
TTCAGAGACAACAGAATGGGGACGGTGAGCATTTTGATACATGGCTTGACGCGAAGGCTG
TGACTGGGCCGTCTTCAGGTGATACTTTCTTCCGGTTACGATAGCGGGGCCACGAACCAC
CAAGTGCATGTTCTCAGAGTCGAATCTGATGGAGTAGGTGTGGCCACTCCGTCGAAGCTT
CAGTTTGCCTGGTGAAGGGAAGAACTGCTCTGACGCGTAGAGAGACAGGAAGGAGTCATG
TGTAGAGTCTTTCATAGCTGGCAGTCCAGCCGCATTCGCTCTAAATGTGTGGTTAACCAC
CTGAATTGTGGCCACCAAACGATCGATAGGGACGTCAGTGTTCAGATGTGGCGCGCCGTT
CAAGTCTCGGAAGAGTTGGTAGAAGGGAACTTGGACGGGAAGGGTCCTCAGGTTCTCTGA
ACGAGAATCGCCCAGACCACCGTGTACTACGAGCGTCTTGTGGAGTCTGAGGCGGTTCTT
GTTTGGCACTGTTGTCTCAAGATATTTCGTGGACGATCCTACTCGAGTGGGGAGTTGCAA
ACCTAGCTCGTTGGAGACAATGCTGACTTCTTCAATGGGGAAGCGTCTAACGCTGACTCC
AGCACGAGGATAATGGAAGTTGCAAGTGGGATCCATGGTCACCAACTTCTGGAGCTGCTT
TATACAAAACTTGACTCGTTCACCGGGTGATCCGTTGTTAATGAAAAGATCCATGCATGA
GACTTGCAAGCGAGTGAGGGATTGTAGCGCTTCGAAACCGGCTGTTTTCGCTTGCGAGAT
CACCATGTGCAGAGCTGAGACATTGAGCAGAGAAACCGCCACCACGCAGACGACGATGGG
AACCAAACCGCCAGAGATAAGAGGCTTGACGAGTGAGCGCCGGCTCAAAAACAGAGAAAC
ACCGAGGAGACCCATGAGGAAGTCCGCCATTGGAACACCCAAGATGATCTCACGAGTGGA
ATACCAAAAAGAACTGCGGAAAAAGCCTTGATCTGCAGGACCCTGGAGCAATTGCTGCTC
AGAGTCGTGCTTTGAATTCCTGAACAATCCAGCCAGCCCAAAACATCCACGAGCTTCTTT
GCGAGCCTTGACAGAGTGGAATCTCTCGACAAATCCTGGCTCATTGAAAGGCCACACTTG
CTCGGCGGTTTGGAGTTGTTGATGAGCCTCACGGGCTTCTTTGAGGTCGCTTTCCCACCT
GACGAGATCTCGCTCTCGTTTGGCAATACCCGACGAGATGTAAGATGGGACTCGGAGGAA
AAAAGCGGCAAACGAGAAGGCAATCATGACGAACAAGGGCATGTTGGAGTCTGTCTTGTT
GAAAAACGTGGCCAGCGAGATGCTCAGGAAAAGAAGAGAACGATTGACCGCCCAGTCGAA
GAACAAACCGCGACCCGCATGGCACACCGTGTTATACCAGGCATCTTTTGCGCTGAATTG
GCAGTTGTCCCTGGGGAGCCAGAACATGAAGTTGTCGATAAGTTGCATGAAAGCCGTAAG
GTGTTGCAACTGGAGGTCTGCGTGGAGGGTCAGAGGATAGCCATAGGCATTGCGAAGAAC
GAAAGAGGTCTCTCCAAGCTTCGCTGTAGGGAATCTTGTAATGATCGATGCATTTCGGTT
GTCGTAGTTCGTGACCTGGTGGTTGTATACGAAATCATTGACAGCTACTTGGATTGCATC
TGCCTCTTTCCTGTAGACAGGCTCAAGTAGGCTGCTTTCCTCTTTTCCCGAATCTGACGA
TGAAGATTGCGAGCTTCGCTCGCCATGCACGCGTGAATATCCAGCAGGTGCGGACCCAGA
AGCGTCTGTGTCAAATACTACGGCTTGTGAGCTGGGATCAGATGTCGATTTCAACGGTAT
TACTGAGGTCAGTTCTACTGTGAATAGACGTCCGACAATAGGTAGGAATCGAGCAAAGCT
CGGAGCCCACAAAGCTTTGCCGTGCGTGAGGTTGACATCGTGGAACTCGCAGAACTGGGG
TCCGAATGCCATATGCGACTGCAGTTTGGATAGCATGGCTGCGCCGGCTGCCACATAGGC
CACGCAGTGAACCAGGACAAGCGCAGCGATGAGTTTCAATGCAAGCATGGACATGCTCAC
TCCTGCCACTACCACTCTGTCATATTCCGAGGAGGAAGAGCACAGGATGCCAACGGCTGC
TTGCAGATACCCCACGAAAGCGACATCCAACACCAATGACCAGAAGCGAACTGGATGAAG
AATTGAAGGATAATCGCTCCTCAAGCGGAGACCTCCTTGCTTCTCGGACTCTCCACTTAC
AGTTTTCTGGATAAGATTCTCGGAGGCATCAATACTACTACTGCCACCAAGACTCCCAGA
AGAACCTCCCAGAGACTCTTGGAGATAGGAGAACCAGATGAGAGCGTAGACAACGGCGAT
GACAGAGAGAGTCACAGTGACGATGGTAAGAGTAGTTGTATAGAGAACCAAGTTGTCGTG
GACTTTGCGAGCAGATTCCAGCTGTGCTATGACTTGTCGGCGATCTTCGGCCGAAAGAGC
TATCAACTGACGCACTTGTACCTCATCCGCTTGCAATGCTTCTTTCCAGACTTGTGCGAG
GGAGTCGTACGCATAAAGCGCTTCAACTACATCTTCGAAATCTGCCAGGTGCGTATCGTA
AAAGCCGCCCAAGAGTTCTTGGGTACGGAAAGCACTGTCGCTCTCCACATCCTCATTGTT
GAAGTAAAACTTGTAGCTCGAGACTGCATGCCCGTCATACTTGTTGGGACAATTGGAGGC
GACCTGATATGGAGCATAGGTAGAGTTTTTGGGTATCACCTGCACTTTATTGCAGGCTCG
TGGTTGAGAGTTGAATAGGTGGAAGCCTTCCGCCCATGAGTCAAAAGCCTCAGAGACAGG
CATGAAGTGACCATTCGTCGAAATCATTTGCAGCACATGGTTGTTCTGAAGGAACGTTTT
CGCACTGACCGCGGAGATCACTGTCGAGATCCACCCAAGCCAAGGCTTGCTCAGCGTATC
AGACTTCTCATACCATGGCAAGTTGGACGCTCCTCGAATGAGTTTTACGGTATATTCCTC
GGCAATAGGATTCTCTTGGGTGCGAACTGACAATTTGACCTGTCTGGCCTCGCCCCTAGG
AACTCGGAACCAAGGTGAAGTGAAGTTGTTTGTAGCATTGAGAGAATGGCCTTCAATGGA
GACGATAGCATTAGAGTTGGACGGGCGAGCGCGGAGTTGAGTGTATTGCACTTCGGGACC
CTTGTCTTGGGCGGCGCCTCTAACCAGGTCGGCGACGTACGGACCACTTTGCAGTGGATC
GAATGGAGGACTCAAGGGAGCACCGAACACACCAAGGGACTTTAATGTTGTCTCACCTCC
CAACTGAGGAACGATGTTGAACACATATGTTGCGCTGGAGGATTTATCCGCTCCCACGCA
AGTGACTTGGAAGGTCTTTGTGTCTGACTCCCTTCGAGGAACCTCAACCGCGATCTTGCC
ATGTGCTACAAACCATTTCTCGCCGTCAAGAGTGCACTGGGCATTCTGGTCGTTTACTGT
ATCAAACTTGAGAACGACTTGCTTGGCGTTTTCCGGTACTCTCGCATGGTAAGCAAAGGT
GAATGGAGAGAATTGAGGATCCAATCGGCCGGGTGTGACGGTGGCAGACTTGAGGTAAGG
GCTGCTAGATTCGACTAATTCAGCGGTAACGTTAACGCTGGAGATAACCGAATGCTCAGG
ATTTGCCATCCACAAAGTCATGTTCTGGAACGATCCCGTTTCACCTCGAGGCACCACTGA
AACCCATGAATTACGACTTGTACCACCAGCAGAAGTAGTCACAGGACGCGCCACGTCGAC
GTAAACGTCAGGATTTGTTCGCGAGAAGGCGCCCACGACACAGGGCTCATCTTTGTACAT
GCGGATTGGCAGCGATCCTTCCTTCAGCTGATCAAGGGACGGTGTATCGATCCTTGATCC
GGCGTGATCCGAAGATTGGGGCGGTAGGTTGGAGAACACCAATGAGACAGACTTTAAAAA
TGACTTGGGATCCACGGGCTTCGTTGTACTTGTTGCCAAGGGGGACACCGTGGGGCTAGC
ATGCTTCGCAGGGGTGCTAGTCGTTGTTGTCTGAGCGGTGGCCTTGGTATTTCTCGCTCC
AGAGGCAATCGTTGAAGCAGGTTTGACTCCAGTAAGCTTTTTCGTCATTGTAGTGGTACT
CGACGGGGCGGCTGTGGTCATCTTTGAGGTTGTCTTCTCCAATGAGATGGTTGTGCTTGA
CGAACCCGTAAAAAGGGTGGTTGGAACGGTTGTCGTCGAGGGCTTCTGATCTGCGCCCCA
TCCGAACCAGCCACGCTGTTTCACTTGGGCACCATCAGAGTCGTTCGTGGTTGTAGAGGA
CGTGGGCACCTTGGTTGAGGTAGCGAACATCTTTGGAGTGGAGGTTGACGGCGTGGTGGT
GGGCTTGGTCGTTGATATTGTCGTTGTGATAGTCTTTTTGGAGGGCTTGGGGGTGGTTGT
TGTTGTTGTTGTCGGTTTTGTAGTTGTGGTGGTGGTCTTGATGGTGGTCGTGGTGGTTGT
CTTTGTGGTGGGAAGAGGAGTGGTGGTAGGAACGATAGGAATGAATACTCCTGGCACGCC
ATGATAGGTTGCGTTTGGAGGTAACTTCTGGATGTTGGGTCGAATTAGGCCAGCCTCCGC
TTTTCCATGGAGTCCAGCAACATTGTCGGCATCGGATAGAGGCGCCTCTTGTTCACCACC
TCCGAAGAGACTGAACGCGTCAGCACCTTGAGTAAAACAGTAAGTAGTAGACAAGAAGAA
GCAAGTAGCAGCTAGCGTCGTCGTCCTGCGGAGAATACGCCCGAGAGACCAAGCTAATAG
CGGATGGGGCGTTCCGCGTGTCATTGTGGGCCAACACTCTCTCTAAATGTGGTGTTCAAT
TCGACGACTACACAGAAAAATATTTGCTCAGA
>001174-001179_All_comp414_c0_seq1 len=2399 path=[0:0-1032 2511:1033-1044 1045:1045-1220 1221:1221-1242 1243:1243-2398]
TTTTTTTTTGAGGATGGTGAGATGGCTTACAACTGGACTTTCTGTAGTCGTTCTCGCATA
TTCGTACAACACAGGGTATCTCAATGGCTGAATTTGGTCGCGTGTAGGTGACTCATGGGG
GAACCTTTGGGTCCCAATACAAAACACGTACAATGGGAGTCAATTCTCATCTATGCAAAC
ACCACACATCACACTCTTACAGCCTCTAGCATGCTAGGGGCTCACTTCAATGAGACATAT
GTACATCATAATATATAGGAGGGTGAGGGTAGTTGACCACCTAGCCCAGACCAAGACATT
GACGAAATGAAAAAATCACTCCTGAGGATCCCCCCGGCAAGAGTGGTTGCCATGGGCCTT
CATTGGAGCTTTCCCAGAAGCCTGGAGTGTCCATCTAACCGTGATTGACCGCTCATAGAA
GGGGATATAGGAGTCCCAGTACATAGTGGGCTCGCCTTCAGCTTCAGGATCGTATGAGAA
GATCTGCGTGTTCCAGAAAAACGTACGAAGGGGGACCGTATACTTGGTTATGACACAGCG
ATCCCAAGATGGACGACTATACTCCTGAACACACTTTGCTGGAGTGATGCATGTTATATC
ATCCATCTCAATGATAAATTGGTCGTAGAGATTCGCAGTCGCCCTATTGTAGGGGGAAAC
TCGGAACATGAAGGAATAACCAGGGACATCAGAGCGAGATTTGAAATTCACTGTTTCCAG
GCCCAGACCGCCCCATCCACCATACCAGAATCGCTCATCCACGGCTGGGATGACCCAGCC
CTTGCCTTCAATATACCATCTCTCCCTGACCCAATTAATGTCTGCTGGCCAATGTGGGCA
GCTGTGTGGGCGGTCAGTTCCTATCCCTTCAATATACGGGGCAGCCTGTGGTTGGGAAAA
ATCTCGAGTTATCATCTTTCCCCAAGGTCTCAGAATCTTCACGTAACGAGATACGTTGTA
TGTTTCCTCTTCGACCGTGACCAGGGCCGTCACCAACGTGATATCCAGCTGTGTCCCATT
GTAGTCTAGAGGGGTGACCTTGACGAAAGGTCCATCCTGCTCGCCGAAAAACAATTTCTT
CGCAGGATTCTCCCATATTACTTCTGCTGAAGATAGATCTAGGTAGGTTTCGCCCTCCAG
GACTTTGACCTCAAGCTCTCCTGTCTCCCCAGGGGTCAAGTAATGTGGTGTTGGGACAAT
CCGAGAGGTCAAATCATACTCTTCATTCTCGTCTTCTGCACCGGCTGCTCTGGCAAGGAT
CAAAACAAAAAAGGGAAGCCAATACATGAGGAGGGAGCTAAGCTATATTGTTAGTGAGCA
TGACGACTCTTTTTTGGTCTTTGAGACGCGATCTATCTTCCTTCCGAGATGGTCTTTCCC
CTGCACCCGAATGTATTCTCGGCCCCTGGAATGTTATGAAGGAAGAAGCGTCACCAGCTC
TGCGTTTGATATTGATGTCCTTCAGACGGAGATGACATAGTGTCAGTCAGTTCCCATTAT
TACACACCAGCCCGGCGTGCTAACGCTCTTCTTCACTCGACAAAGCCCGACGTGGAACGT
CCCGGATGTACAGTCAGACTGCTGACGGTTTGGTGGGAGTGGGGCTGACGTATGCAGCTG
AGCTGCTGTGAACGGTTTCCAAATCCAGGGAGAATCATTATTTAGGCTCATCGCAGAACA
AACAGAGCTGACAGTTCCGGTCCCGAAAACAGATAATGGGGATAACAGGGGAAGAGACAT
GAGTGCCCCACTTGCATTGACTTCGCGGAAGTCATTACGGTGGAAGAAGTGGCGAAGCAG
TTGAGTTCTTGAGATATCTCGTGCGTTCTCGGGTGCCACATGAGAAGCCGGTGGAAGCAA
GTCGGATTACCGGAGAGTCTCTTTACTGGGATGCTACTCATTCGCTCTCTCTTGACTATC
CTTGCGCTTCTCGCCTTCGGGTGTTGCTTCCCAAAGTGCTTCGCGGGCGATCTGGCGGAT
GTGAAGACTTTCCTTGGCGTCATCGTGAAGCTCCATAGCGTTTCGCGAGTCGCATGATCC
GAGAATTATAGATGTCTACAGCAGCTTCTTTTTAAGCGTTCTCGTCATTACCCTAGACTT
ACTAAGCCCGCTCCCCACTCAGCCCTCGCCTCCTCACCTCATCAAAATACAGAGATCTAA
GAGCTCGCAAAGTCTTCTAGAGAATCCCTATTGACTGGCTTTTTTGACAACCAAGCGAAA
CGCTCTTCTTATGTAATTTCCTCAAATCATCCACCGTGTGATCAGACTCGCCCCTGGATC
CTTGGATCGCTGCTCAGCGCCTTGTGACCAAGTGGGACGACACGTAGAAACAGGAATCAA
TGGGACCGGAAGATTTTGCCACTGCCTTTTCGAGGCCTCAATAGAGAGGCGCGACTGAC
>001174-001179_All_comp523_c0_seq1 len=4503 path=[417:0-1390 1836:1391-1466 1912:1467-1909 5842:1910-1926 2371:1927-2099 2544:2100-2107 2552:2108-2171 2616:2172-2188 2633:2189-2313 2758:2314-2318 2763:2319-2584 5689:2585-2585 3029:2586-2694 3139:2695-2725 3170:2726-3135 3580:3136-3564 4009:3565-3612 4057:3613-3827 4272:3828-3832 4277:3833-4083 5165:4084-4102 4547:4103-4139 5130:4140-4151 4593:4152-4185 7236:4186-4187 4629:4188-4246 4688:4247-4388 4863:4389-4502]
ATTGACGTACTTCATCCAATCACAGGCGTTTAGCAGTTAGCCAATCAGCATTACGAAGAA
ACATCTCCTCTTGCCTCATTGGTCGGTGACTGTGTAGAATATTCTGGCACTATCTATAAA
CTTCTAGCCGGCTGATGTAACAGCTAGTGGCTTGTTGTAATGTTCTAAAAGTATATATAA
AGCACCATCCGAGGTGAATTTACATAATTTTGTGTTAAATCCTGAAAAGGTTAAGTTGTT
CTTCGTGCATTAAAACTTCGGGGTTGTGTATTAATTTCTGGAACATCACATTATCTTATC
ATTATCAATATCTTGTTTACAAATTTGTTGGTGAAGTTGGCCAGTACTTGTTTCATATAT
CAGAAAAATAATTTGAAACTCTAATATCTTATAACAATGGCTCATCACTGCAGAAAACTA
ACAGCTTTGGCACCTTATGGAAGATTTCTAGTTCATCAGCACACAGCTCCAGTGAAACAT
TTCTGGAGTAGGTCCCGTGCTTCTGATTTCGCAACCGTGATTCGAGATATGAACCGCACT
ATGGAGAGGTTAGAGAAAGAATTTTTGGAGAAGTTTTCATTTCAAGGCACTATGCCTGGC
ACGGTCCCTATTCAAGGAGTAGTGCCACATAGTGGTACTTATCAGCTGAACATTGATGTT
AATGGATTTAAACCAGAAGAAATAAAAATATCCCTGAAAGACAGGATCCTTATGATACAT
GCCAAAATGGAAAGGACAGCAGAAGATGGTAGCAAGTTCCACCAGGAGTTTACACGAGAG
GTAACAGTGCCTGAAAATGTTGATCTAGCTGAAGTTAAATCCTACCTGGATAACAGTGGT
ATCCTGCGACTGGAAGGACCTTATAAACCCTCACCTGAAGAAGCACCTAAAGAAATTCCA
GTGAGTAAAGAATAAGACTATTAACCAAATATGGCACAAATAGAATTAATTATTACAGTA
TATGTTCTGTTGCTTAAAGCAATCTAAAATAGTTTGATAGGCCTACCAGTGTAATTATAC
CGGTATTGAGTATCATGTAAGAATATGTTATGGAATTGTATGTATTAAAATCAGGTGTAG
TCTTGGTATTAAAGAGATATATTAACTGTCCAGTGTTTCTTCTTGCCAGTTTAGAAAGTT
GGAAACACTAAATGTTTAAACCATACCGGTACTTGAGAGATTGCTAAGTAATACCTACAA
TTTCAAATAAAACTTACCTAGCTTTGATCTGTTTATAAAACCTGTAATAATATTCTAATG
CAAATAAGTTCAGAAGTCAACAGAATTTTTATAGTTATAGCCACACTATATAAATATGAG
TATACTGTTCAGGGGCGTATCGTGGCGTGCCCTGTGGAAATGTGCAACCTGTATATCTGC
AACTCCTGGTCGTAAGTCTGAAGTTTGTTGCCTGTATACAGTTAGAGTTAGCTCATGATC
AAACATGTCACCAGGATTCGCCCATGGAACCACAGCTTCTAATGCTTCACCTAGGTGTCA
TGGGATGCACTAGAATGTCCTGGTTTTTTAAATTTAATGCTTCAGTGAATGTAAATTTTT
TTCCGTAAAGAAAAATTAACTGACAAACGTTATATGGTTCCGTTTCAGTTTATAGTTTTA
TTCAGCATAGATCACCAGATACAAATGGTGTTCAATGAACTAATCAAACTCTTTTGCTAA
GAAAAACACACCATTGAATTTACAAGACTATAGGATTACTATTAGGGTACATGAGAGATA
TTCCTAGCTCTCTTTTTAACTTTTGGCGGAAGTTTCGTTGTCTGAACCACTTGTACGATA
GTCATTAGTGAATTTAGAAGATCAATTTAAACTTATAGAAGTCACTGTAAGAAAGCTACA
TAATCAAATACAATATTAATTTCATAAGAAAACATTTATTTTATAGTCTATCCTGTACTG
TTTTTGCATAACCTCTCTAGACAACCATATGTGTTCTTTCAAAACAAACTCCAAATGGAG
GGAAGCAACATTAAATAAATAATAGTCGTACATTCTATCTGCTACTTCAAAACAAAGGTT
CTCTAATGTAAAACATTTTTAGACAAATACATGAATTTACCTTATAAATATAGTATGTAT
CTAACCTAAAAGTCAGACTAAAATCAATATAGCAAGGAGTAAATTTTACTGTTTAAAGTT
TGATTTTGCCCCAATATCAGACTGACAAGATTAAAATAATCAGATCTATACTATATTGTG
TAACTGTGTCTGTTTTTAATTAACATTTATTATTTTGTTTACATGTTCTTTACAGAGTGT
TTTAGTATTTTAACCCTAACACTGTCACCCTGAATGTATTGTATTGTATTGTATTGTACT
GTGGGTCTTTATTGCCTGTTATGCACAGTTATATTTGAAAGTGGAGAATGTGGTTAAAAT
ATCTTCATTTTAACATTTTGAATGTGTTAACCATCAAAATTTACTTCTCATGACGATACA
ACTAACAAGGAAACTTACTCTTCCTTCATGTTTCTTTCTATATAATTTTATTGTGGTATA
TTAATTTCTGTTATGTACACAGTAATAAAATATTTAAAACATGTTCATTTGAATGTAATG
ATAGTGATTACATCGGAGATACTACAGGTAGGTGTCCTACGTATGTCTTCAAAGTTGCTC
TGCCTTCTGCAACTAATCTTGTCCCCCCATATAAAGTTCCTATATAGGATTTATGCGAAA
TCCAATCTACCAGCCGCGTCAAGAGACTGGTGATTTTTATTCAATTTTTTACTGCCTTTG
TCAATGGTCTAAACCAGAGATAGCCAACTGCTTGCTGACCTCCAGACTATTTTCTGTGAC
TTACAAGATAAAATTTAATTAAAATAACATATGTGTTACAATTCTAGCTATTGATTTATA
AAGTTATGCTAATTATTTTATGAATGAAATAAATATTTTCAATACACCTAAATCATACTA
TCTATCTGAAAGAGTATATGGCATCTTGTTGCACATCTTTGATTGAGCAAAATTATTTAA
AAATTAAGTTTGGTGAACTTGATGAGCTTGATCTTTCCTCTATTAAAATATGTTTACAAA
ATTAATTAAATTCACAAAAAATTAAATTTAGCTGTATTTGAATTATTTTTTGCACTTTAT
ATAAAAATGTTCTCCCATCTTCATTTCATTAACTTATTTTATTCAGTCAGCAGAAAAATA
CCATCTTCTGGATTATGTCTTCCCGGAGTGTCTTCAGCTTTCAGATTTTAACATGGCACA
TTCCCAGACCCCAGTAGACTTCCGGCATGGTTCATGCCTGATCTAAATTATATCTGTGAA
ACTTCTTATTCCACCCTCTCAGAGACCATGACTTGGCAGGTAAAAATTGACTTTCCTTGT
GACATAAGCATTAATAGCTCATGCTCCCTCGAGACCATCTACTGCTGTCAATAAATAGTA
TCCTCATTGATCAATAAGAATTTAATTTGAAAATCAAATGAGTCCTTTTTTGTCCATTGA
AATCAAAATATGGTTGACATCTGTTGACATATGTATAAACATACAATGAAAATGCAATTA
CTCTATTTTACAGTTTTGACGGAATCGTGTTATCAATTTTTTGGAACATTAATTATTTTG
TTGTACTCTTTTATATGCAATAATGATCACTTTTATTGTAACATTGCTCACTTAAACACT
TCCCTCCAGTGATTATTCTGTGAAATCAAGAGTATAAGTTTCCATTTCATAATCTATTTT
TGTAAAGAATCTTAGAAGATATAAATAAGCTACATAATTTAAAGATCTCAATAGGAGGTT
TTTAAGTTTATTGTTTCCATTTCAAATTGTTGTAAGAGTTCATGAATCCTGTGTTACTGT
AAATATAAAACCTCTTAATTTTCATTGCCAGTAACAATCACAGAAAATTTCTTTTATTGA
TATTTAAACTAAATTGAATTTGAATTTGAGTATGCTGTATCTGTGGGTTGTTTTATTAAT
TTCTTAGCTCTCAAGTATCACATAGGTCTAAGTTTCATATAAAAATAAAATGTATTTGGG
GTTGCCATGAAATAAACAAGTTTAATAAATACTGTATCATACTTAGCCTTTTTAATATAT
TTTTGAGATGTATCATATTTTTCAACCATGCAATATTATATTATTATTCTTTCATTAAAA
GCAATAATATTATTGTTGAGATATTGAATAAAAACGTTCTTTACCGAGATGTCTTGTATT
GTATATTTGGTATTGATTAATTGGGCAAATTGTTTTAGGTACATCTGTTACATGAGTTTT
GAAACATGGTAGACCTAATCTTGCCTGCAATACAAATAATTTATTATATGAAATGTAGAG
GTAAAACTAATAAAATAGTTCCAATATTTTATTGTATTACAAAATGTTATGTAAGCGGCC
TCAGTGGAATAATGGTAGCGTGACAGATTGTCATTCCCAAGATCCCGGGTTCAAATCCGG
CTGAGGTCTTCAGATTTTTTGGATACAAAAATACATGGTACGCATGTCATCGATTAGATG
GCA
>001174-001179_All_comp957_c0_seq4 len=338 path=[9340:0-72 3671:73-74 3673:75-337]
TTTATTTATCATTCACATTTTTAGTCTGCTGTTTATGCATGCCACAAGTTGAGAACCCCT
GACACAGAAGATGACGTTATGAAACTGACAAGTACATGTTTGATAGCGATCACTTTATGG
TTTGAAAATACGTCTTTAGTCTGGTTTTGAATTTGGTAGTATCTGCCTTCATGTATTCCA
TAGTGTGGGCGACATTTAAAAGAATTTGAGGAGAGAACTGTTAGCATAATAAATCTTCCC
CACTCAAAATAAAGACTGGCTTTCTTTATACCTTTTACAGCGGCGAACCATGGTGTGACG
TGTGGTATGGCTCAACCTGTATATCTGCAACCCCTGGA
>001174-001179_All_comp701_c0_seq1 len=3670 path=[0:0-465 5438:466-478 479:479-558 559:559-562 563:563-705 706:706-727 728:728-762 5318:763-787 788:788-861 862:862-865 866:866-984 985:985-1027 1028:1028-1416 5824:1417-1419 1420:1420-1477 5842:1478-1596 1597:1597-1612 1613:1613-1719 1720:1720-1723 1724:1724-2031 4615:2032-2045 2044:2046-2160 2159:2161-2184 2183:2185-2469 2486:2470-2470 2487:2471-2633 2672:2634-2652 2691:2653-2700 2739:2701-2729 2768:2730-2742 2781:2743-2774 6321:2775-2775 2814:2776-2792 2853:2793-2900 2961:2901-2922 2983:2923-2966 4072:2967-2982 3042:2983-3035 3095:3036-3132 3192:3133-3174 3308:3175-3252 3386:3253-3293 3920:3294-3300 6472:3301-3390 3803:3391-3412 3546:3413-3669]
TCTCCCTTGATAAAGATAAGGGGAAACCAGAAAATACTTGTTTTCCAACTTAATCGAAAA
GGAATTCCATGACAACAACCCTTGTAAAAACGATAAAAAACAAATGCGATAAGAGAAAAG
TCGAACATCATCCTATACTACGTGCGAGGAGAGGGGATGCCGCCGTACGCTTGGAAGGGA
GCTGTAATTCTAGCATCTAGTACTCTTATAAAAGGGGAGACCGGCACTTGCTCTGTCATT
TACGGTGAGATTCTAAGTCAAGATCAAGGAGGCAGTTGCATCATCGATATCATTTTGCCT
TTTCAATTCGATACATCGTGCTTATTAGTTTGATCGATAGCAAATCGATTGTTCAATTAA
AATACTACATTGTTACGTAACTTCAGTTTTTGCTTTTTAATTTAATCAAAATGTCCGTGT
CTTTGAGGAATGTTCTGATCAGTGACGCCGTGGATTCAGCTTGTGTTGAGCTTCTGCAGA
GCCATGGCATTAATGTCACCTGCAGATACAAGATGACCAAGGAACAGCTTCTGCAGGAAA
TCAAGAATCACGATGGACTCATTGTTAGATCCGACACAAAAGTGACAGCAGATGTGTTTG
CAGCAGCCTCATCTCTGCGTGTCGTTGGCCGAGCAGGAACTGGAGTCGACAACATCGACA
TTGAAGCAGCAACGAGGAAAGGAGTAATCGTTCTCAACACTCCTGGAGGAAACTCAATCA
GCGCTTGCGAACTCACGTGCGCCCTCATATCAACTTTGGCCAGGAACATACCTCAGGCAT
GCCAGTCACTGAAAGAGGGCCGTTGGGACAGGAAACTCTACACAGGCTCCGAACTGTCAG
GAAAAACCCTGGCTGTCATTGGACTTGGCAGAATTGGACGCGAAGTCGCCTCAAGAATGC
AAGCATACGGCATGAAGACAATTGGTTTCGACCCAATGGTCACTGCCGAGTTCGCTCGAG
AACATAACATTGCAAAGATGGAACTGGAGGAAATTTGGCCACTGGCTGATTATATCACTG
TACACACGCCTCTCATCCCACAGACAAGAAATCTTATAAATGACGCAGTCTTCAACAAAA
CCAAAAAAGGAGTAAAGATAATCAATGTCGCCAGAGGTGGCATTGTCGATGAAGTGGCAC
TCTTAGAAGCTTTGAAGGACGGACGTTGCGGTGGAGCAGCACTCGACGTCTTCATCGAGG
AGCCACCCAAGGCACCACACACTCTCGAGCTCATCCGCCACCCAAAGGTGGTGGTTACTC
CTCATTTAGGAGCCAGTACCAACGAGGCCCAACAGAGAGTGGCCGTCGAGATCGCAGAGC
AGTTTGTGGCCCTGGCTGCCAATTGCAGCGCCGAAGAAAGATCCCGCTATGCCATCACCG
GAGTGGTCAACGCCCCAGTGCTCGCAGCGGCCATGATCCAAAGCAACACGCCTTGGATCT
CTCTGTCAAAGGAACTGGGCAAACTTGTTGCCAAGCTCACGGAAGGAGTCACTCCAGGCA
CCAAGATCAACATCGCCACTTCTGGTGCAGGAATGGAGAACAAGAAATTCCTGAGCACTG
CAGTAATGGTTGGGATGTTGACCGGATACACAAAGAACGGCCTGAACCTCATCAATGCCC
CGTCACTCGCTAAAGAAGCAGGCATTGAAGTTTCCCAGCTCCATGAAGGACAAAGCGAAG
TGCCCACGGTCAGTGTGACCATTTCCCAGGGCAAGAGCAACTCACATTCAGTAAGAGGAA
CTGTTCGTGCAGATGAACTTCCCTACTTGCAAAAAATCGACGACGCATGCTTCGGCCAAG
CTGGCGTTCTGCTGGACAACAATGTCCAAATATTCCAATGTCAAGACTGTACCACAAATC
TCTCGGCCATCATTTCTCAACTTATCTCCACTGGTGCCAACATTATGAATGTCGCTACAG
CATCAGGAAAGAATGTATGGGTTGCCGTGAGGACCGCTGAAGAATACACGCACAATCTTT
CCCTGCCAGGTGTCGTTTCACTCTAGAGGTGTGACTGCCAAAAATGTCTAGACATAATGT
TAAGTTTTTTTTATCTTACTCTACCTTAAGGTATTTTAACTGTTTTTTTTAATATCGTGT
TAATGATATTATTTTATGTGATTTCTGCTATTCAAGTCTTAGATACGAACCTCGATGGTG
GATGTAGGACTTCAGAATTATCAATAAACTTACCTAGAAGTTTTATTACTGCAGCTTTTA
AAGTGAAAGCTCATAGTTCTCTCGGCAAACAGGAAGAACTGATTGTGGAGTTAAGTTTGC
TTTTTTTTCTCTTCATTTATGGTATTTTTGAAAACCTGATTATTGAGGTTTTAAGACTAA
ATATACCTTGATTAATTGGAGAAAATACAATTGCCCAAACACATAAAACCATAGCTCTTT
GCATGACTGAATATGATAAAGCTAGGGCATTGGTAGGCAAGTTAATTAAAACTCTTAATA
TTTGTACCTGAAAAAAAAAATATTCTTGCCTTGGAGCATGAGACATTGGAGAGAACTGAA
CGGAAACATTTTTAATGACCAAGTCATTAAAATGAGATTAACATTTCTTTAAAAGGTGAA
ATATCTTCGACATCTGAAAGATGACCAATTAAAACCATGCGTTTTACTGATATACAGTAT
GCCTGGTAATTAATTTTATGAACTGAAGAGAAATTCTTGTGACAAAATGCTTAATTTTTT
TCATATTTGATAGATATTGAATCAAATTCAAAGTACTGCAAGAAGAGAATAGTATTAGGC
AACTGACTTCTAGAGTAAGAATTAATAAACAAGAACAGAATCCTTTATTCTGTCAGCGCC
TGGTGTAGAATCATCAGACTTATTCATATTCTGCTATCATTATAAAAGTAATCTTTGCAT
CTAATAGATCTTGTAAAACAAAAAGATTATACACTAGTAATATTATAATATTTTAGTAAA
TAGCCATTGAAAAATACTCCAAACTTTCATCCATTTCATAAACGAATATTGCTTTGTGAT
ACTTTTCAAAGTTGAAAGTACTCTCCTTTCTAGTTTATAAATAAAGCATTTCCATTATTC
TAAAAATACATTTCAATCCGAATGTGATTCTAGGATGATTTTTTAACATATTTTAAATCA
ACATTCTTTCCAAGAATATTATAAACATGAAAATATAATTTAGAACAGAGACCCATGTAA
GGGCAATAGCTGTCCTTGTGGAGCAGCATGGCAAGAGCCACGTTGAGCCTCCACTTCAAC
AATGTCCTTGAGTTAGAGCTCTGTCGGGCAAACTCTGATGGTCACTGATTTAGACAATGG
GATAAAAAGGAGATGAAATCAACTTATTCTGTTAATTTTAATTGTTTAAACTCTTAAAGC
CCTAGACTGTTAGCTACAGTATTGTTACAAGGTTAGTAAATATGGTAGTTCTTTTAATTA
TAGAGTATACTCTCATATGTATACTGCGCAAATATGACTATGACGAGAGGAACAAGGATG
TATGTGCATTTTGGTTTGTCTAAACTGAAATAGAGTATGATTGTTCCTTAATATAGTGTC
AATTTTAAACTAAGATCAAGTATTTTATATTTTATAATTGTGATGTGTCTTATTTATAAT
ATGTATGTAGAAAATAAACCTGTAGTTATTTCTCCTGTCATCAATAAAATTCAATAATAA
AGAAAAAAAA
>001174-001179_All_comp608_c0_seq1 len=2418 path=[0:0-2417]
GATCACTTTATCATTTTTTTTGTCGCGCAAACTCCTTATTGACCCTCCTCCCCCATATGC
AGATATAGCCATGAAGGGTTTGAATAGTACAAAGTAATAGAGAGGGTGTCGTAGGTAAAA
CATAGAGGTTACATTACACCCTGAATTCAATGGCATACACCGCTTAGCTCAGGTAAAATT
AAGCGGACATGGTGATATTAGTTCCAAAGTCGTTATCCCCCCTTGTATTCAACGTGTTTA
TAGACTACAATGAACTTTGAAAGCAAATGTAGTCTAAATTTGAACCGCAGCACACATCGT
GATAACCAAAAGGAAGCGCATGGATGAGAAACTCGGCTGTGTGATATAAGGATGTGTGTT
ACTGCGTTCCTTTTTTACTCCTAAATGAGAATAGATTTCTGGTTTATTTCCACCGCGCTC
TTTAAAAATAAGTTCTTCGGGCCCTGCGCTTTTATACCTCCCCCCAATTCATTTAAGGGA
CTATCTTTTGCGCTTAGCGCGCATCTAGTGCATTATGATAATAGCGAATGCTATAGCAAT
GGACTTTGATTGCAAGCTGCCAGGAACAAATTTATCCTTTTAAAAGTATACACACACCTC
CTCCGCCTTGCACCCTTTGAGCAGCGGAGTTGATACGGGCCCTTCGCTTTTGCCACTTTT
ACTTGCGCTTCGGATATTCGTACCTGGGCCTCTTAAGTTGGATTGCACTTGGACGAGATC
TTGTTCAAGGGTGAAGAGCAAGTTGAGAAAGGTGGACAGCTATAAACATAGATCTAAGTG
AGGGCACGTGGTACAGGGTTTTGCATCGGCTAGGTTAGTTAACTTGAGGAGAAAAGATGG
CGTCTTACGGGTCTGTATGCAAGGTTAAGCTGAATTCTGGGTATGCTATGCCCACCCTTG
GATATGGGACATACTTAGTGTCCCCAGGAGAGGCGTTCAAGTCTGCTTATGAAGCGATAA
AGTTGGGGTACAACCTCATAGATACCGCAAGTTATTATAGGAATGAAAAAGAGATCGGGA
TGGCCATTTCAAAGGCCGTGAAGGATAATTTAATCAAGAGGGAGGATCTTTTCGTTACGA
CTAAAGTCTGGACCTCGGATTTCGGTATTGAAGAGACAACAAAATCAGTCGAGAATTCGC
TGAAACTGCTTGGGGACGATGTGAAGTATCTTGACTTGGTCTTACTGCATTGGCCATCAG
ATCCCATTGTGAAGGATCACAGGGGGGATGTTTTCCAGAAGAGAATCGACGCCTGGACAG
CTCTAGAGAACCTAGTTGAGAAAAAACTAATCAAAAGTATCGGGGTTAGTAATTTTCTGC
CGAAGCACCTTACTACCTTCCTGGAAGCCAAGAGGAGCGATGGAAAGAAGAGGATAGTTC
CCGCAGTTAACCAAGTGGAGCTTCACTTGCTCTGCTATCAAAGCTCCTTGGACATATTGA
AGTGCTGTAAGTCGCACAATATCATTGTACAGGCGTATTCTCCGCTTGCCAGGGGTAAAA
TAATAACTGCAGACAGTAAGTTCGTAGATAAGATCACTCAAATAGCTAAGCCCTCGGGTC
TAAGTTACATCCAGGCAGCGCTGAAGTTTCTCATTCAAAGTGGGTGCCCTATTGTAGTTA
AAGCCGCCTCGGAAAAGAATATGAAGGCTAATATCGAACTGTGCGGGCTAAACGACCTCA
AGGATGAGGCTGTAGAAGAAATGATTGATATATTATCTGACGAGAGTAAGCTCGGAAAAT
ATGGTGCCACTCAGATCAGATGTGCTCCCAACCCAGCCTACTTACCGTAACGGGAGATTT
GTGTGATAGCAGATAGATTATAAAGAAGCCTGAGCCTTTTTTGGCTCACAGACATCCATA
TTATCTGGGCTTGGACTTTAGTCGGCGAGAAGACATAACTAGAAGCACTGCATGGATGAC
GAAATGACGGCTGCTGGCTTGCAGTGCTACCTCTCTATCATGATTCCAAGTTTGTGTTGT
CGGTGGGTTATATCGTTAGTTCTCAATGACATTGTGTACACATTGAAATAGGCATTTCTG
GCGTTTTGTCGTCGCGGGTATGGTGCGTATACCCCGGCTATTAGCAAATGCCGCTTAATG
CGCCCTAAAAGTATAAGTGATTCGGATCAATACTATTAGATAGTCACACGCATCCGCATA
GGAAGCATTTCCTTGTTGTATCCTTGGTCGCTGTTGAGTTCCTTTTGTCCACTTCTTGAT
ATGTTTTAGGCTGTGCTGGTCTTTAGTGACGCTAATAATCTAGCTCATTAGACTTAGGGG
ACTACGTGTACTGGCAAATTGGGGGCTTTTTTGTTATAGTCCCCTGTTCTCATCCTATTA
TATGCCCGGTTTAAGGACGCTTTTTGATTGATAAGTAGTTAAATTCACACCTGCTTATTA
ATCACTTTTAATATCAAC
>001174-001179_All_comp819_c0_seq1 len=669 path=[0:0-45 46:46-668]
AGTTTTGGCTGTCGTTGTGGTAGTCTTGGCTGTCGTGGTGGTCGTCTTCAACGAGCCGGG
AAGGCTGAGTACCGCAGTTGTACCTGTTTCATACTCCACCTTTGACAGCTTGGTTCCACA
AGTTCCACTCTGCGCCTTCAGGATGACATTCAGCGACTTGATCATGGTCAAATCAAGCTT
GCCTTGCCCGTTGTTGGGTTGGAATGTTCCAACGGATTGACCCGAAGGTGAGGCAACACA
ACTCTCTGTGGCTGAGCTATAAACATCGTAAACACAAGCGTCTGTTGCAAGATCTGTAGT
CAGGGCCGCGTTCCCTGTGATAGTTGTAACGGTGGCAGTAGGAAGAGTCGCAGTAATGTC
TTCTGTACTGAAACCCAGATTACTTGCACAGACTTTGGTCGATTCGCCTGTGATACCTTC
GAGTGTAACGCTGTAAACACAACTTGGTTCCACCAAGGCGAGACACTGAGTGATCTCGCT
GGCTGTGATTGCTCCCTTGGGAGGGGAGCACGCGGAACAGCCAGCAGTACTCCCTTGCAG
AGTCATATCCTTAAAGCCTCCCAACGTGGCGGCAGAGACCACGGAGACAGCTACGAAAGG
AGTGAGGAAAAGCATTGCTGGGACGAAAAAGCGCTGATACTAATGTTCAGATGGTTTGGC
GGAACCAAC
>001174-001179_All_comp1136_c0_seq1 len=1460 path=[0:0-249 2433:250-265 266:266-326 327:327-329 2478:330-333 1923:334-370 371:371-952 953:953-1045 1046:1046-1047 1048:1048-1459]
ATGTGCAGTGTAAGAAGCAGGACTTCCCAAGTGCCAACCAATTGAAGGAGATCCTGGAAG
ATCGCAGCGTGTATCTTGCAATCCTGACTCCCAATGACCCAAATATTGTTGCTGCATGGC
AGTGGGTGAATACCGATCTACTCGGTCAACCCGAGAGTTTCTATCAATTCATCTCTGCTG
ACTCTAGTGATTTAATCCAGGCTGTTCTCGCTGCCATCAAAGCTGTGACGGAGACAGCCT
GTGCCGAAACTCTGCCCCCAGTTCCTAGCACTGCTGCAATTTCCACGTCGACTACTGCCA
CGACACCAGAGCCTACAACCACAAGCTCGCCTACGACTATTCTTACAAGTGAGGTGCAAA
CCACTTCTGCCACAACCCCAGCGGAGACATCAGTACCGGCCACGAGTGTCACTGTACCAG
AGACAACCATAAGTAATCTGCCAGTCACTCAAGTCTCGACACCAGCCTCGACTGTGCTGA
CACCTTCAAGTACTCCAGCTGAAGTTTTTGTCTCAGCAGTGGGAACCCCCGAATGTCCTC
CTTGCCTAGCTCCACCGTGCGAGCCCTGCCATCCACCTTGTCACCACCCCTGTCATCCAC
CATGCCCGCATCCTTGCCACCATGGACACTGCGACCCTTGCTGCTGGGATATTGTGATAA
AGATCTCGGATCGCCCTGACAATGTTCACATTGAAATGGGAAGTCCCAAGCCCTGAACCT
GTGTAGTAGTGATAAGTATAGATGCCATTTGAAACGCAGTCGCAAAGTGAATACGCGCTA
AACAGATACTTCCCGAGAGGCAACAGCCCATCGTCATTCCAGTCTCGCACACAAGGTCGC
GAGGTTGGGGGTCGAACTGCACTGACCTCCAAACAATGAACGCTTTCCATTCCCTTATCC
TGGCGGGACTCTTCTTAGCTGCGCGTGGAGATGAGACTTGCTACATGCCTATAGATGTCG
TCTTCGTGCAAGATACCACGGGAAGTTTCGATGATGATCTGCCAAATGTGGTGGGGCAAA
TCTCCTCCATGACCAAGCAGATTCTGGTTCAAAACCCCAACTCCTACTTTGGCGTGACCG
AGTTTAAGGACAAGCCTTATCTCCCCTTGGGAAATGATGATGACTTTTGCTACAAAGTGG
ACGGGAGTCTCACAGCGAATGTGACTGAATTCCAGGACTCCTATTCTTCGCTGTACGCAT
CTGGTGGAGGGGATTTGCCTGAAGCCTCGTTCCAAGCTCTGATCAATGCGGCAACAGATG
CGAGTCTCAAATGGAGAAACCTGTCTCGTCCCGCGGGAGATGACGAAGCAGGTGCGAGAT
TGATCATTTTAAGTACAGATGCGGTGCCTCATCTAGCTGGAGACTTGGATGGCATGTATG
GTGGATACGACTCGGTCCCTCATAATCTGCCAAGCTTCGACCCCACAAGTTCTCATGATG
TGCAGTGTAAGAAGCAGGAC
>001174-001179_All_comp571_c0_seq1 len=1223 path=[782:0-76 859:77-248 1031:249-267 2361:268-272 1467:273-279 1355:280-303 1420:304-314 1097:315-650 1883:651-666 226:667-692 252:693-708 268:709-718 278:719-803 1806:804-808 368:809-845 405:846-882 442:883-1222]
AGAAGACCCCACCCCCCTTAGAATCCTAGGCCTGAGTTATTAGGTCAACAATTGGTCAGG
TGGGGAGATACTACTACAAAAAATTCAAGCACTCTTGTGAGTCTCCCGGACATCAATGAC
AAATCTGAACTGCACATCTGACTTCTCCATCCTCTCATACGCCTGGTTGATGTAGTCTCC
CTTGATGATCTCGATCATGGGGGCAATGCTCTTCTCCGCAGCGTAGTCCAGCATCTCCTG
GGTCTCCTTAATGCCACCAATGCATGATCCTTGGATTGACTTTCTCTGCATTATCAAAGG
GAAGGAAGAAATCGCCATCTCGTCCGCGACCGGGGGAGCGCCAACTGTGACCAGAACCCC
ATCGACTGTGAGGAGACTCACGTACTCCATCAAGGGTTTCTTGGCCGAGACTGTATCGAT
AATGTAGTTGAGAGTGTTGTGGTGCTTAGTCATTGCTTCCTGATCCAATGTCGAGATGCA
TTCAGTTGCTCCTAGCTTCTTGGCCGCGTCGACCTTGGACAAGCTTCTAGTAAAAACATA
CACTTCATTGCCCATTGCCTTCGCCCACTGTACTGCCATGTGACCCAGCCCTCCGAAGCC
GATAACTCCTATGCGCAAGCCACCTCTCTGAGCATTATGGAAGCGTAAAGGGGAGTAGGT
TGTAATTCCAGCACAGAGCAAGGGGGCCGCTACATCGAGTCCAAGAGACTCTGGGATTCT
AACAGCAAAATCTTCCTGCACCACCACCCACTTCCCGTATCCACCATAGGTGATCTCACC
ATCTGGCATCTTGGAGTTGTATGTGTAGTTCGTATGAGAGCAATAATTCTCCAGATCACG
CTTGCAGTGATCGCACTTACGACAAGAGCCGACCATACAACCAACACCAACACGATCTCC
GACCTTCCACTTGGTCACCTTAGATCCTACTTCCGTCACAACACCAGCAACTTCATGACC
AGGTACCATTGGATACATGCCTGGGCCCCAGTCATCTCGCACGCTATGTATGTCAGAGTG
GCAGACTCCACAGTAATGCACTTCCATCTTGATGTCGTCATCCCTCAAATCCCTAACCTC
ATATGTCCATGAAGCTAGCGGAGCTTTGCTTGAAGGAGCAGCGATACCAACGTTGGCGAT
AGGCATGGAGAGACCCACGGGAAAGAGAGAAGCGAGAGAAAAAATTAAAAGTTGCCTGGC
GATCGGGCCGTGTCCCACCTCCC
>001174-001179_All_comp907_c0_seq1 len=5160 path=[0:0-5159]
GTCGCTAATAGCAGACGAAAATATATACCACTTGGGTTGCGAACAAACGTACTCTAACGA
CTTGTGTGTGTACACACCTTCGGATCTAATTCTTTGCTTGATTTAAAAATTATCTTTGCT
AGTTGGTGGTTTCTACTTTTAGTTCGCTTCTAGAAGTATTTAAGGATTTCATTTGTTTTC
CAACGCTTCTGAGACACCATGGCAACAGATTTTCTGAAGAAATACATAGTGACTACAGAG
CGTAGTGGAGATCTACATGTCTATGTGCAGGGAGATCTCAACCAACAAGGAAAGAAGGCC
GTCTTTCTAACAGTCCACGACTTGGGTTGTAATCACACATCATTCCATGACTTTGTGAAC
CATCCATGCATGTGTGAAATTAAGGATCGGTCTGTGTTCATTCATATTGACGTTCCTGGA
CATGAAGATAATGCACCTGATCTACCAGACAGCTTTCAGTTCCCCTCACTACAGACCCTG
GGAGAGGATTTGGTGACTGTATTGGACTTTCTTCACGTGAAGTATGTGATTGGCCTGGGT
GAAGGTGCTGGTGCAAATGTATTGGCCAGGTTTGGCATTGCGAATGCTACACGTATGCTT
GGCCTCATTCTCATCAATTGCACAGGAAGTGCAGCTACTGTCATGGAAAACTTCAAGAAC
AAGTTTCTGAACTGGAAAGGAAGTGGCTCAGTCAGCCAATCAGCTGAAGATTATTTAATC
TTTCACAAATTTGGACATCAAATTGTCAATGAAGTAAACGTTGACAAGGAGAAAGTCATG
CATGAATTCCAAGACAGAATTAGAAGTACCATTAACAACAAGAACCTCAAGCAATATGTG
AATGCCTTTTTGAACCGGAAGGATTTGCCACTGAAGCAATGCAAAACTGACATACTGCTT
ATTACGGGAGTGCTCAGTTCATTTGCCAGTGCAGTGGAGAAGCTTCACAAAGATCTGGAC
AAGCAGAAAGCCACATTGCTGAAGATAGAAAGAGCAGGAGACGTTCTCCTTCAAGCTCCT
GAGAAAGTTGCACATAGCATCCTCTTGTTCTGCAAAGGACAAGGTATGCTCACTTCCTTG
ACACTTCCTGGAATTGAGAGGCAGAGGACATTCTCAGGTGGCTCATCTGATGGAGACGGT
CGACAAAGGCGTCTTTCACGAGGCATGAGCATGGAGGAATATGACAAACCTAACATTCGA
CGACTCTCAATCACCATCAACAGTGACCAGCTACCAAACAAACATAACTAAAGTAGAGTT
CACTTATTCTGACTCACAGCATGTTGAAGTGAGACTGATTGTTGATACTCATGTATCCCT
AAATTATGAATTGACTTATAGATTATGAGCTTATTATGTTTGGCCTCTATCAGAATAACG
AGTATCACAAGCAACTGTGTTCCATAGGTTTGTCATGAAACAAACACAACCACATTTATG
TGAGACTTCAACAGACCACAATAATAATCAAAAAATGGAACTATTTTTGTACATTACTCA
TCAAGTTTAAAATAGTTCTTTTGTACTATGTTCATTTATAATATCACAACTGAAATACAG
TAAGTGGTTTACTTTCAGAATATAATAAATGCAGGTTAGAACCTCAAATTAGCAGATCTA
AATCGGGCCAAAGAACAAAAAGTTCAGCCAATTGTACAAATTTCAATAACCGAAGTCAAC
TTTCTACCAGAAATAAGAACTGAACCTTATTAATTTTTTTCTTATTATTAATTTTTTTAT
TTTAATCGCTACAACCTGGAAACACATTGACAATCATTGAAGGAACAATAAGCTGTCTAC
AAATAACTTTGGACATTTCTTTTCTATTTTCTATCATCTATCATATTTTTCTTGTTATTT
CTTTTTTATACATGCTCTCCAAAGAGATATAAAATTGTTTAACTTTGGCTTGTTTTATTC
TTCTTTTTTGGTGTTTTCATTTTTTGATGACATCATTAACATTGTAAGAGAAGTGATTAA
ATTAAGTAGCACCTTGATCTAAAACTTATTTATACAAAAATTCAATTCAATTCAGGGATA
AACTTTATTTAATGTGATCATATATTATATAAATTTTTAAAGTTCATTCCTTCTGTGAAT
CCTATATACATATCTCTATTAAGATAAATAAATGATCTATGGAAATATATGAACTGATAA
CAGCAGTAGTTCTTTGGACAAAAATCTTAAATTTTATAAATAAGAACAAAAAGATAGAAA
AAACTTTCCATTTGCATTTACATTTTTAATACAACTATATGATGGAATTGATACAATTAT
TAAGCTCACAACTGATAAAGACCAATAAAAAATTAATATGAACACAATTTCTTAACTTAG
CATTACTAATAAGAAATTATTTAATATTACCATATTAAAATTAAACTGTAATTTAGATGA
CTTTAGATTTGAGATTCAGTTTGGAAGGACATTATGCTTTATAGATAGCCTATCATAAGT
GCCAAGTGAAACAGTTATATCAGTAATGTAAAGTTGTACATGAACTATATTGCTAGTACC
ACAGTAAATATAATTTTAATAATAATAACAATAATTTTAATAATTAATTAGAAGACACGT
TTTCTTGAATGTAGTTTGGTGCTTTAAGTAAAGAAAACATGAACAGAAATATTGTGTTAC
CATGCAATAAATGTATCAACAACAATGTAATTTAATCTAGTTAGTGATAAAATAAACAAT
AGATGCTGCTATGAAGAAAATTAACATTAATATTCTTCTAATTTACTCCTGTCAAAATGT
CACATGAGTTGTCCAAGGTTGAAATGTTGTTCGCTTTTCATTTCTTCTGACATAAAATTC
ATATTTTTATTATAATTCAATACACATGTTAAGTTTTAAGTCTCATTATTAACCAGTATA
ATTGAATCAATCATTTTATTGGTAATATTTGAATTTACAATAGATTGAAAAAGGTATCCA
AAGTAAAATCATTGCTGCCAATAGTTAATGATAATCATGCAAAGATAAATTATATTCAAA
TTATAATTATAATCAGAGAGAAAAGAATCACTATAGTAAGCGAATGTGCTCAAACCAAAA
TAAAATACCTTTACATCTCTTTACTAATATTAATTTTGGTTTGAAAAGTACCTGCCTCCA
TTTAAATAGTTATAAAAGGCAACTTGTGTAATCTCATAAAGTCTTATAATTACAAATTCA
GAATAATTGAATCATATCGTTTAGCAGATTTCACCATCAATTAAAAACCATTTACAGTAT
ATACCAATATCTGTTACATTTATTAAAACTGCTGCATAGAATATCATTACATTTTACTTA
ATCTAGGCGATACTCCTGGTTCATTTTGATTTTCAAGATATGACATCTGTACCGATATTA
AGTTTTCTCAGAAAAAAGAAACTGAAATCTAAATACCAAGTGGAGATAGATTTGTTCGAG
ACAAGTTACTGATGATAAGATATTGGCAATGGATTGAATAATAATATAGAAGACTGACAG
GTCAGAGATAATAGTATTACAACATACTATATAATATAATAAAAGTTAAGAATAATAATA
AATAATATGTAAACAACATATAATCTTCTTGAAAGAAGATACTAGGTAGTAACTTAATTG
CAAGCTCGTGAAAATAAAATATATGTGCTAACTTAGCTAAGCAAGCAAGTAAATAATGAT
TTTGTAATGCTAATGGAAGATGTAAGATTCAGTGTAATGCAATAGTCAGAAGCTGTAGTA
CCTAAGTATGGTCCTATGAGCAGTATTATTTAACATTACCTGTACTTTAATATCAATGAG
TAGAAGAGAAATATAATGTTAATACAGTACTGTATTCAATTTATTGTAGTGATACTGGCA
TGTTATATTCGAAAGCAGAAACATGAACATAGAATTCTGGTCCCAAGAAGTTATGCATGA
AAGATTTATTGTACAGGTTTTTGTGGGCACACTTGATTCTGTTGTAATATAGCTTAATAT
GATTATAAAACTTACTAACAAATATGTAAGTTATTGTTAATACGTTTTATAATTATATTA
AGTTGTTGTACAGTAGTCTATATTGTAATGAAGGATTCTAAATATAATCATTGTTGAAAA
ATTTTCATATTTTGATAATTGAATATACAGTACTTTTTTTCTCTATTTTATCCTTCTATA
TTCAGTTTTCTAATATGAAAAGTGTATTATGCACATGTACGTTGAAATGTAACACATCAC
TTATAAAAATTATGTTGGTAAAGATACAATTGCCCACAGCAGAAATTAAAACTATTTTCC
CCTTAATTCTTATTACTAATAAGAAACAACAACCTCTTAGAGACAGCATCTTGTAAGATT
TTGCACATAAAATGTCATATATCATACTGATATATAAGTGTAGTAAAAAATAGTACCAGT
ATTTTGTAGATTGGTTTCAAGTTTTACTGTACTTGTACCTGCTTCATGTCTTGAGGTACA
GTAACCATCAAGTAAACTGCCACATCTGCCAAATAGTAGCATATAACAAATATATAAATA
TATAAATATATTTTATATTAGGTGTAAGTGAGATCAGACTTTTGTACATATAGTGAAATT
TATTCAGTTCCACAAATAAACATAGTACAACAATGAGGAGTTTTGAATAAAAGATAAAAC
AGATTTAAGCCACTTAAGAGCGAAATGCAATTTGTAAATTGTGCTTAATGTTTGTAAATG
AACATGTTAAGAACCCAAAAGTGTTCTCACTCACGAGCAGAATGTATTCTGCTGTAGTTG
GGAATAGGGATAAAAGAACCTGTTAAGAGAATTTCTCAGAATCAGGAACTGTAGCACATT
AAAAATGACTGTAATATATATAATGCTTATTTATAAAAGAACAGTAATATACAGATATGA
TAAATTTGTATCACAATAAATGTTCTGCAAATGTTTGTAGTAATTTTTATTTTCTACATT
TATGCCAGTGCAATTTATTTTTTTGCAAAACTACATATTGGCCAATCACCAGTAACCAAT
AATATGAATAATGTTAAATTCTCAGTTATATACTTAGAAAGTGAAATTTAGTATATACCC
CTCAGAATATCACATTTTGTCTGTAAACAAATACATAAGCTGAACATGAAGTAATGTCCT
TTCTTACAAGTTTGTAAGAATGATGTTATTTAATGTTTTTAATTGTTCAATAAAATATTA
>001174-001179_All_comp103_c0_seq1 len=1187 path=[0:0-105 106:106-113 114:114-179 1365:180-184 185:185-384 1282:385-396 397:397-1186]
TTTTTTTTTTTGTTTTGTAAAACAATTTATTTCACAAGCTGTGGAAGCATTAACAAAAAT
TTGGCAGGAAATAGTCTCTTTATGTACAATAGTTAATACAACATGTACTGTTGATTAATA
TTTACAAGTTTGGCTGGAATTCATTTCAACAGTACATTGTACTACAGTTATTATTAACAG
TTCAACAGCACAATGTACGTGTAATGAATTTGGACGTTATAATCAATGAAAATCGAAACA
CATCTGCGAATTATGTAAAATTAAATTACATAATTGAGAACAAGGGTCCGATGAATTTAT
TTATAACTGATTGAGTTTTGAATAATTGTTTAGTGGCTAGAACGTGCAAGCAAAGGTTTT
ATACATAAGTCTGAAGAAAATTGGTGAATGGCAGTCGGCGGCGAGGTGGTTAGCTTATTG
CATGAAAATATCATCAAAGGGAACTTTGTTGAAGATCTTGTTAGCATATTTACGGAAGGT
AATACCAAGACCCTTGTCCAAAGATGGTTTAATTTCATTGAAGATAAGGTGAGAATTCTC
GTTGATGACCTTGTTCAATGTTTGACCCAGCGTTTTATCGCCGTTGAAGAGGTTCTCGAA
AGTACTATGCAATTTGTCAGCACTGACATCAACATTGTACTCAACTAAGTCCATATACTT
GCTGCCTCCTCTATCATTTAGTTGGCCATGGAGATCATGTTTGACTTTCAAATTAGCGAA
TGTGATGTTGCATCGTCCTTTTCCTCTGACAGGTAAAACAAGAATTTGACCGTCCATGAC
GTAATCTGCTTCCATTTGCATTGTCGGTGTCAACGTATCTCCATCCAGGATGTATTCGTC
AAGGCGCGCATCGAACTTTTTGACAATAGTTCCAGCCAAGCCGTGAAGTATTGCGTTTTT
GAAGCTTATTTTGAGAGAGACTGGTCCTCCCCTGGATTTCTGTTGCACTTCTAACGTACC
AATATCGAGTGGTTCAATTGGTTCAAGTGCCAAGTCGGTTACACCTCCAGTTCCAATCTT
GACGAAAGCATCCTGGACGGCATCCTTAAGACAGGTGTTGATCTGGGGGTCGCTTCTGTG
GCATCTCTTCCAGTCTCCAGGTAAAGTGAAGCAGGAAGCAAGCTGCAGAAGTGCCAGAAG
AACGGCCACCCCGATCATCTTACTGTCAGTGTTGGACACGCTCTCCC
>001174-001179_All_comp177_c17_seq1 len=924 path=[20693:0-923]
TGTCATATTGTTTATAAATGTTCAAATAAAGTATATCTGAAATTTCGTACTCCTATCATA
TCACTTAGATCAGAGAATTGACTTGAACCGTTAGATACCCCATTCCACCCCGGTGTTCCC
TACTTCTGCTTATGCAGAAAAACATGTTCAGCAAACGTATTTCAACTCAACACTGATCTG
AGGAGAATTCAGACACTTATTGTCACGATTCATGTAAATTATGACGGAAAATTGTCAGCC
CCGGGCAGTACTCGAGCCAGCGAACTTCTTTTCTATGTACACTCGCCATTACCATCTCGG
GAATCCGAAGTTGTCATATAACCCCCGGGTATCCGAAGTTGTCATATAACCCAACGTCAG
AATCCTCTCGTTATATTTTAGTTGAGGTTTCGGTTTTTCTTTCACACTTGACATCCCAGA
AGCAAGATTACATAATTTATTTCATAACTATACAAGTATAATGCTATCTGTATATGTTTA
TTTACCAACACCAATTACGTTCTCAAATGATGCCAGCAAATTGACTTTCCAGGTGCATGT
TGTTCATAGAATTCGTAACAGAATTTAACACGATCTATGTGGAAATCATATTTTAAGGAA
AGCCCTGCATTGATGTCCAGGTACGGTGACAGTCACAAGGGTACTGTGGCTGGAAGCTTA
ATGATCTAATTGGAGGAAGGGCATCAGGAAGGTTGTAGATCCCTGTATAAATTGGTCCTT
TTTTAGGGAGTCCCAAAGTGCCGACTACGCTGCTGGTGCTGTGGCTGAAAACAATTTCAA
AAAGTAGTGTGAATCCAATGAAACAATATAACCATACTGCTGGAACCATCTTGATCCTCG
AAGCTGGTCAACTGGGACAGATGGAGTCCAGTAACCGTCGATTTAATTAATTATAAATTA
ATAGATGAGTTTTATTGACTGAAC
>001174-001179_All_comp912_c0_seq1 len=2273 path=[1364:0-1675 2474:1676-1691 790:1692-2263 2337:2264-2272]
TCATCTTTGGCTGATGCGGGGAATTCTGAGGTCCCAAGCCTTGTTGTTGGTCTCGTGGAA
GACTTGGTGGGCGCAGAGCAGTACTTTACAATAGATGGAAGCGAAGCAACAACTCTCCCG
CTTTATGCGGCATGGGTGGCGGCCGTTTCATCCTTCTATAGTCAAGCTATGTGCAAGCCT
ACGGTCTACAGTCTAAATGAGGATCAAGTTTTGGTAATTAGAGAGGCGGCATCGAGACTA
GTAAAGTCAATCGTGGAGCACGCTGCGGTCGCGCTGTCAGCACGCCTTGTATATGTACTC
AGTGACGGTTGGAAGTGGCGAGATCAGATGGAACTGACCTTCCACGATGTTGTCAACTAC
AACTATCTCATCTCTTTGCCTTTCCTGTTCAAGGGAGATGATCTTTGTACCCTTGATTTC
GAGGGGCTCGAGAAGAACTACCGAGACAATGGCAAAGAAGCACCCTTCCCGACTTGGCAA
CATTTCAATGAAGGCGGAGAACACTACCATGCCACCGTGGTGACTTATGATCAGCGCCGA
GTGAAGAGCAGTATTGCGGTTCCTGTCTATCTGAAGTGGAGTTACACCGAGAGTTGGGCC
ATCAATCAATTTATCTTCTATTATTCTGATGACAGTAAACTCCAGGCCGGTGCTGGCCGT
TTAGGTTACGAATGGTCTCTTAAAGAGGGACATCGTCTCATTAAATCCGCCCGCGCTGCC
TTTGAGGTGGACATGAGTGGTGGTTCGCATTCGTGCGTGTTCTCTTCGCAACGGTATCAG
GACATCCTTGTATACAACTACGGGACATTTGGTCAGAGCCGCATGTGCCAGAACACGGAC
CCCAGAAAGGAGACTTTCGTCATTGGGTTTGAACCCTCTCTTATTACCGCCGTTACTGTT
AACTTGGCTCTCAACAGCCACTACTTTCGCTCTTTAGTTGCAGTGAATCTGCGTGCCCAG
GACAGACGTGCGGATGTGAGGTGGTGCCGCTTTACGGATCAAGTGCTTCGACGTCCTCTC
AACGGCAAGTACGAGACTCCGTCAGTGAGCTATATGATGTGGCTGATGGACCTTTCCCAG
TATTTGGTGGGCGAAGAATGCGAGGCTTACGCCAAGAGAGCCTGACGCATGTAGCTTATT
TGTGACTTATTGGATGCATATTGTTTTGTGAAGGGATGTAGGTGTATATGTGGTTTGTCT
GTCTGGTACTATGTACCATTATTTCTGGTTATTTCTTGTTGTGAGCGCTTTTTGGTCCAG
TGACACATACGTCGTCTGCTGCCTCCATTCTTCAAATGACGGTCTTGAGTTGTTGATAAC
TTGAGGCGAACAGTATTTGATCGCCAGTCGCCTCCTCGTGGACAGTTGCCTAGCGAGGTA
TGCTCGATCGTTTGACGCTAAGGGAGTCGCGCAGCGTCACTGAGGGTAATGTAGAATCAG
GTCACTTTAGTAACGACCCAAGGGCAGAAATGCTACTTTCCATGCCATAGTTATCGACTC
CAACTACTGTCCCAGATCTGCGTGTCTCTCTGTATATTGTAGCAGCGACAAAACGGTGGA
CAACTCGGCTAGCTTTGGAAGAGAGGAAAAGGCCTCGCGAGAAGAGAAGCATGAAGCTGT
GCGACAGTGGTATTCTCTGGGTGGCTGGCTTGATCAGCATAGTAGCTGGCCTTCCTCATG
TCTTGGACAATCAGATCCCGAGATCATTCACTGCGACCGATCCGGAGACCAGAGCAATTA
CCACTCTCACCCGAAGTGATGTGGCATCCCAGTTCTGTGGTCAGATTGACGAGGAAACCT
GCGTTAGGCTCAAGATCGCCTTGGAGAGCGTTGAGACTTATGATGACTTGTTTGCTGTAC
CCTCCAAAGTCCTCAAGCGAAGCGGGACAAATGGTGTTTCCAAAAAGATGCGAGAAGAAC
TTGACAAACGCACCCCGCAGAAGCTGGATTTGATAAGTGCCAAGATGAATTATGAAAACG
AGACGGTGCCATATCTTGAGAGACGCGCCCGGTTCGTGAAAGAAGAGAGACTATTTGGAA
ATACGGCAGACTCTGTGATCTCAGGGGCTATCGGTCTGGCCAGCCTATCGTTCCCAGTGG
CAGGAGTGTTCGCGTCTGCCTTGTTCTCCTTCCTTGGTGGCGTAGGAAACGATGATCCTT
GGGAGAGTATTAAAGAGCAGGTAGAAGCCCTGGTGAACCAGAAGATAAACGAAAATAATC
TGGCCTTGATGCGTCAAAGACTTACTCACTTCAAGGAACAACTCGATTGGCTC
>001174-001179_All_comp1108_c1_seq1 len=878 path=[987:0-493 566:494-544 454:545-615 962:616-877]
ATCTTCGCCATCTTGACTTACACATCTTGCCTCCGCTTCTCAGACTGTTTTTGCCTTTGT
TCAATATTGCTAATTGCTTTCCATCGAACGCTGTCCAATAAGCTATCTTTGCGTTGACAA
GTGTTCTGTTTGTTTGCGCGGGGAGTTACTGGCATAGATTCCCTGTTCCGTCCATCCCTT
CCTTAATCACCGGCACCTCCAAACGGAGTATTTGAGTGGATTACTGGAATAGTCTCAAGA
TGCAAATTTTTGTCAAGACGTTGACGGGTAAAACCATCACCTTGGAGGTTGAACCATCGG
ACACCATTGATAACGTTAAAGCAAAGATTCAAGACAAGGAAGGAATCCCTCCTGACCAAC
AAAGGTTAATCTTCGCTGGAAAACAGCTTGAAGAAGGGCGCACTTTGGCCGACTACAATA
TACAGAAAGAGTCCACATTGCACCTTGTGTTACGACTACGAGGTGGCATGCAAATCTTTG
TTAAGACCCTCACGGGCAAGACCATCACTCTTGAAGTAGAACCCAGTGATACTATCGACA
ATGTTAAGGCCAAGATCCAGGACAAAGAAGGCATCCCACCAGATCAGCAACGACTTATCT
TCGCTGGCAAGCAACTTGAGGAAGGCCGCACTTTGGCTGATTACAACATACAGAAGGAGT
CTACTTTACTTCGTCTGAGAGGTGGCATGATGTGATTGATGGCTAGATCTCCCAGGTAGA
ACCGGCGAGTACACAGGGGTGAGTGATGCAACTGATGGGAGTTCCGGAAACTCCGAAGGT
TTGAACTTGGTAGTGGCTCGTGAAAGGGATGCTTGCGTGAACCAGCGTGTACGGATTGAA
CGAACAATCTCGACATAGATGCAAAGCTGTACGACTAT
>001174-001179_All_comp95_c0_seq1 len=973 path=[0:0-972]
TTTTTTTTTTTTTATCATTCTAGTTACACCTTCCGGTACAACTACTGTGTTACGACTTTT
CTCGCCTTAAAATAACGAGAGCGACGGGCGATGTGTACATATTTTAGAGCTATAATCATA
TTAACAATCTTTATAATATTACTATTAAATCCGCCTTCATGTAATTATTTCAAACAACAA
TCCGTATACTTTATTAATATTGTAATCCATCTCCCACTTAATTATAAACTGCACCTTGAC
CTGAAAACTTATCTTACAAATATTGAAAAAATTAACCCTTATAGAATTAGCTCTAAACGG
CGATATACATATTTCTTTAAACTAAGTAAGGTCCAACGTGGATCATCGATCATGGGACAG
ATTCCTCTAAATAGACTAAAATACCGCCAAATTCTTTAAGTTTCAAGATTCTAACTAATA
CTACTCAAGTTCAAATAATTTACATCTAAAATAATAGGGTATCTAATCCTAGTTTAAATT
TATAGATCTCACAGCTTCATTCAATTTTTATAAACCCTAGACAAAAATTTAAATATTTTA
CCTATAAATAATCAATATATGTTCTACAAATAAACAAATTAACTACTTTAACTGATAATA
TTTACTTATATCCCATGTATAACCGCGACTGCTGGCACATGATTTATCAATACTATTAAC
AATTACTAATTCAAAATCCCTTAAATTAATAATACCTTATACTGCAATAATTATAACTTA
TTTATACATTAAGAATTAAATAATTTATGCAAAAACTTACATATATAATAATGTTGAAGT
AAATTTAAAAGCAAGAATAAAACTTTTCGAAGCCAATAATCAAAAGATCACTTCAACTAT
TAAGTAAACTGTTATTTATACTTAAAAAAAAAAAAATAGAGTACAAATTCCTCCCCAAAT
CCAATAATTCAACCTCTTCCTTCAACCTTCTTAAATTTTCAACCTTTTAACCTTTTTCGA
AGCCAATAATCGA
>001174-001179_All_comp1919_c0_seq3 len=1033 path=[3159:0-176 3336:177-180 3340:181-379 414:380-396 3682:397-405 440:406-437 3699:438-467 502:468-489 524:490-956 2962:957-1032]
GTCTTTCTTATCGCTGAAGTCGCCCAGTATGTTTGTAAGGTTAGCCGGTCTTCTCACTCT
GGCAAGTGCTAGACGCAATGCCTGGATCTATGTCATGGATGGAAATCTGAATGGCGCTGC
GGCAGTGGAATCCTATTTTCTTGCCATGGCAAAGGCGGGGGCAAGCCACATCATGGCCTC
ATTTCTTGTACCTGGTCAAGCAGGGTTCTCTGCCACCGGGGAGGCTGATACCGTTGCGGT
GTGGAAGAATCTAGGTTCAACCAGCCAGTCCTCAATCGTCCAGGAACTTCATAATGAAGG
TACCCAATTATTCGTAGTTTCAGCAGGTGGGAACTATGCCACAACGTACTTGAATTACGA
CCCATCCGAGTGGGCAAGAATTGTTTGTGGGCATGCCGCGGATAATAGTTACGATGGAGT
TGATATGGACCTTGAGGGCTTCAGTGGAGCGCAGGCTTCACAATTTGTCTCTTGGGCCAT
CGATGCTACAAAGGAGTGCCGTAATTATGTCAGCCACATATCCCATGCCCCACAATCTCC
TTATTTTGCTTCCGCCTGGAGCAATGCATACGATAGTCTTGTGCCCTACGTTGACACGTT
ACTTGTGCAATTCTATAATCAAGGAGCGTCAGCTCATGCTGACTACTACTCGACCTTCGT
GAAAGACTCCAATTGGCCCACTTGGTCAGATCTTGCGGCGCGTCATCCAGATGCGAAGGA
CAAGTTTGTTGTAGGCAAATGGATCTATGCAGGCATGGGAGGCAGTGGTCAATTTACCGC
CAGCCAATTTGCTTCCGCAGCCAAGCAGGCTGAATCGGAATTGGGCTACACTGGAGGCAT
CATGATATGGAGGGCTCCACAACCAACTGAGGCCAATTACAATCAATTCATTAACGTGGA
TTTGCCTATGCTCTCTGATCGCGATACAGCGACAACGCCGACCCAAGCTCCAGTAGTGAC
CCAGGCACCAATAGTGACCCAAGCTCCCGTCGTCACTCAGCCTCCAGTGGTGACCCAAGC
TCCAGTCGTCACT
>001174-001179_All_comp474_c0_seq1 len=8933 path=[0:0-8932]
AATAAGAAAAGCAAACTCAACTTGTTGAAGGTGTGGAGGGTTTTTGACCGGCGTCATCCA
CTCCGTCGGTGGCCACAATGTATAATATTCTAAACCATAATACAAACGATGCGGATCCCG
GTGCTAAACATAGCCACCAACGGCGACGACGCATAATATTGTGCATATGCCCAATCACTT
AACCCTCTGCGTCCGCCAAAGTTGAAACGAGGCGTTCATTTAAATCAAGGTATTTTATAA
AGTGATGCCTAGTTGTAAGCATTTACACGCGACAGTCGGTGCAAGGCCTAAGCTTCACCT
GGAGGAGTCCCAGTGACCATAAGACGAGGTTACTTATTATTGATTTCAGACTAACACGGG
TTCCAAGGACGTAGGACTCCCACATTGGAAGGTAGCGAATATTTTTGGATCCCTACGGAA
CCATCCTATCCCGCAGCTACGCCCCTTGGTACAACTAAAGGTAATTCCTCTAGGACGTCT
TTTAATTTTTCCGCTCCCAATTCCATACCTAGTGTTATACCATCCTTGGTATCACTGCAC
CGCTTGTTGTAAGGACACAGTGAAGAATCCATTCTATACTCCATTTGTGGTAGCACAAAC
GACATAATAATCCTTCTTTAAATCACTGTATGGAATCCCGAAGGGTTACATCCTATAGGA
GCGAAGAAGCTCATCGTCCTGATTGCATGACCGAGAGTAATGCTTAGACCTACACACCGT
CCGTAGGTGTAAACCTCTATATATTTAATTATCCACGAACACTAGTCACAAGCCGTCTAA
CCCAGCACACAAGTACCCTCACCGCCCACTTCGAGCAGCCCGCAGCATATCCACAGTGAC
GTTGCACTTATTGAACGTTAGGCAGATCCTGTACTACACAAACACATTCATCACCCACCT
TAGTCACACTAATCCACATACTGGTAGGTTTCTAACGAAGACCGATCGTTACATGGATCC
ACGCCCATTATATTATATCACAAAAATATATACATTAAAATAACAGAATAGCCCACTGCA
CAAGACCCATGCACCACCCGGCATCCACGCATAGTCCTCACCACTGTACCACCTACCAGG
TTGACATCGGAGACCGGATGGGATCCAATACTTTCAACCCCACTTAACCTCTATACTCAT
CCTACGAAAGGAGGGGGAAAAAGAGTAATCAAAAAGGTCCTTCCTGGATGAAAACATCTA
AAATAATCAAGAATTTTTTCAACCCATCCTCAAAAAAAAGTTAAAATACCCACTAGGAGA
AAATTAAAAAAGTTGAGGTTCACTTTTTCCTCTTCTCCCATCTACTGACCATTGCAAGCT
CACAATGACATGGTTATATCCAATCCACACCCTGCCAACTGACCCTTCCAGGCTGACACT
AAACCACATAGGTGCACTTAGCATCCACTTTGAGTAGTTACATACCCACGATGACAAGTG
TTGTAGCCATTACAACTTTCTACCGCGATACTACAAAAAAGGTAAAGAAAATCCTCCCGC
GATAAAAGAATCTAAACCGATTAAGATTTTTCCACCCTTTCCTCAAAAAAGAGATCAAAA
GATCCACTCGAAAAAAGATTAAAAGTTAAAGATCTCCTTTTTCTCTTCCCCCCTGCCTTT
AATATTACATATAGCCACTGAATTGAATCATAATATACTCACCGTCCAGCCCTGCAGTGT
ATGGTACTCACGCACAATCCCCACTGCAGTACTATCTTAGGTGCTAGTGAGTCAATCTTG
GAGATCAGACGGAAACCGGTACTTTCCACTACGCATAATGAGATAATCCAAACCGATTAA
GATCTCTATCCAAAAAAGTTGAAAGATCTACTCAAAAAAAAAAAATCAAAAAAATCAAAG
ATCACTCCTTTCCCCTATCCTCCCTCGAATTATATATACAGTTATCAACTGTTGGGATGA
TCTTACCTCCACCCTACATGTTGCTATATTCATCTACGCATGTATAATAACCCACTATAC
AAAATCTACCAGAAAAAGGAAATTCCTACAGTACTCATCATCCACGCACTGCATTACTGG
CCGGCCCATATATGGGCAGATATCTAAGATCGGACTAAATCCAGCATCCAATGTTTTCCA
CTGCGCACAATGAGAAAAATCTAAACTGATCAAGATCTAACCCGAAAAAAGTCGAAAGAT
CTACCCAAAAAAAGATCAAAAGTTAAAGATTGCTCTTTCCTCTTTCCCCCTGGCCCGGGT
ACTGTATATGGCTACTAATCTATATTATACTCATCGATCATCCCTCGTATCCTCGGTGCG
ATATATGTATAACTAACGCCATATTACTGGCAGGTCGCGAATGAAGATTAGCCATTCATA
CATCAGCGCCGATTATATTACATATGTCAACTATCCGTCAGCGGGTAAATCTCGAATCGT
GATTGGTCATTTATACATACATGCCAATTATATTACACGTGTCGATTACTCATTAGTGAA
CAGGTCGCGAATCAAGACCGACTTTCACCTAACCTCCAGCCAATCTCCAACCTCCAGTAC
CCTCTAGGGGGCGCACAGAGAATGGAGGCACGCAGAATGCTAAGGAGAAAAATACCTCAC
AACACTAACGCATTATGAGATCACACGGGATTGAAAACTTACCAAGTAGAGGGCATTCTA
ACCCCTACAGTCTTCACATTTTACATACCCGCGTACCGCGCCTACGGAACGAGCGCGATG
GGCCTATATGAGCCCATATTAAGCTCATCCATGTAGGCGATGAACCCATACACGCGACTA
GCCCAACCACTGCATTGTGAACGGGGGATATCAAGGTAAAGCGATAAATGCAGTAAAGGT
AGTAAAACGGTAAGGTATTATAGGTGGTGGTAAGGCATCATAGGCGTTGAAGGCATTGTA
GGCGTTGAAGGCATTGTAGGTGTTGAAGACATCATTGGTGTTGAAGGCATCATTGGTATT
GAGAGCATCATTGGTATTGAAGGCGTCATTGGTAGGTGGTAAGGTAGGATATATGTGCCT
TCCAACCATCTCACGGAGTTCGTTCTGAAAAGATCGAAGAATAGCGGGATTATCTTTTCA
TATCGCGATCTCTTGTTGGCTTTTAAAGAATCTGAAAGGGGAACAAATCGCGCTCTCTCA
TACTTCTTCGGCCTTTGCGTCAGTTCTTAACCCCGTGGTACGTTAATAATCCGCGCGCTA
TTTGTATGTGCTTGGCGACGGTAGATCATTCCAACTTCCTGCAATGGGCTCTAACGCGAC
CTGCCGCGACTCGCCGAGAACCCCCAGAGCGGGAGACAGTATTTGGCGCGATCCTGTGGT
CTCCCTAACCGAGACAGCAAAGCAGAGCCATTGCGATCGTGCATCTTGGCGCGATTCCTC
CGTCTTTTCAGCTAATAGCGTGTGCAACTGGGGCTAACTCCGGTGTAACCCTGCAATCTC
GCACACAGCGCTTCCTTTTTTGTATCTATTTTGCACGACGAAGGGGCGAAAGTCACGCGA
GGAGAGGGGCGCCTTGAGAGTTATCCATAGTCACACCTCCCGGCTTACATTAACGATTGA
GCCCAAAAGGATAATGTAGAAGAAAGAAGAAAGAAGTGTGGAACTGGAGGGGACACTCGG
GGGGCGGGGTGGCAGAGCTTGTGTAATAGAAAAGGTAGAGAACGTGAGCTGTAGTGAATT
TTAAATGTCGGCGCGGGAGGCGGGGCGTCGTGTGTAGGTAGTTCCGGCTGGTGAGGTCTT
CTCTGGTTAATAGTAATGGTCAGCTGGGCGTGGGGATAGCAGAGAGAGTAATAGCGGAAA
GAGCGTAGGCTTCTTCGGTCTGGGCGGGCTGTAAACGGTATAGATCGCGGGGAGTGGGGA
GGAAAGAGCGTGGGGTGGGAGAAGAGATGTCCTACTTTTCGAATTCGGAGCTCAATCTGC
TCCGGAAGCGGTACGAGGCGCTCGAGCCGCAAGGGAGTATGATGGCAAACAAGGATGAGT
TATCCACAATAGCCAAGAGGGTCGGCGTCCAGGAAAAAGATCTCCAAGGGTACTTGCCTG
CGGAGGAAACAAAAACAACTAACAGAGACCTCGTGAGCTTCGAGGAGTTCATAGATGCGG
TGATCAAGGTCAAGGAGGAAAAGGGAGGAATACAGGTTAACGAGGGAGATAAAAAGATCA
GGCATCATGGGTATAAGGAGGATACTATGCATACTATCGACGAGGATGAATCTATCTCAT
TCACTCACCACGTTAATAACGCGCTCGGGAAAGACCCCCTCCTCCAGGACGTCCTTCCAT
TGGACCCTAACTCGGAAGATCTCATCACGGCATGCAAAGATGGGATACTCCTCGCTAAAC
TTATTAACGATTCATCGCCCGGGATGATCGATGAGAGAGCTCTTAACACATCAAAGCCCT
TGAGCGCGTTCCAGGTGGTCGAGAATATTAATTTGGTCCTCAATACCGCAAAAACGTTGG
ATATCTCTGTTATCAATATTGGAGCTGGAGATATTTACGAGGGAAAGGCTCACCTGATCT
TCGGGCTCATATGGCAGGTTATCAAGCTCAAGCTCACTCAGAATGTGGCCCTCACTAAAC
ACCCGGAGCTCTATCGCCTCCTGGGTGGCGACGAGTCCTTGGAGACCTTCTTGAAGGAGT
CCCCGGAGACTAGTATAATTCGCTGGGTCAACCACCACATGAAGGACACTCCGATTAAGC
CTATTACGAACCTCTCCGGCGATCTCAAGGACGGGAAGGTCTTCACTTACCTCCTGAGTA
AGCTCGATCCTGAAAACTGTGATTTGTCGCCCCTCGAATCGAAGGATCCTAGGGAACGTT
CTGAAAAGATCTTGAAGAGCGCGGAGAGGCTCGGCTGCTCCAAGTTTCTCACCCCTGCCT
CCCTCACGAAGGCAAACCCGAGGCTTAACTTCGCCTTCCTCGCGGATCTCCTCGATAAGA
GGACTGGGCTCGAGTCGTTGAATACGGAACAGCTCGCTGAGCTCGACGCGAAGCTGTTTG
CTTTCAAGGAGCATATGGATAGTGAGGCTAAGCATCTACTGCTCTGGATGAACAGTATGC
TGCCGCCATCTAGTTATGTCTCCGACATTGATAACTTGGATGACGGTATCGTTCTCCTGA
AGCTCATCGATAAAGTCTACCCGGGTGTAGTCGACTGGGAGACGAGGGTTAACATACCGA
ACCCTACCCTGTCGCTGTTCTGCAAGCTGGAGAATACTAACTACGTCGTAGAGCTATCGA
AGAGGGTTAACTTCTCCATCGTTGGGATTGGTGGCTCCGATATAACGGATAAGCAGCCCC
TGGCTATAAAGTCTATCATCCACCAGCTCATGCGCGCTAGTATGATAGAGACTTTGAATA
AGCTGTCCGAGGGTGGTGAGGTGATAACTGATAAGTATATCGTTAACTGGGCTACACAAA
AGGTTAAGTCGAACGGTGGAAAGACTACTATCACTTCCTGTAAAGATCCCGCTATCAAGA
CTGGCGTCTTCCTCCTAGAGCTTCTCGATGCCTTGGTGCCAAGGACTGTCAATAAGGCTC
TCATCACCCCGGGTACTAATCCGGATGATGCTAGGCTTAACGCCCAGTATGCTATCTCCA
TAGCTAGGAAGATCGGCGCGACAATATTCACTACCCCCGAGGACATCATGAATGCGGAGG
GGAAAATGGTGTTCATCTTCATAGGTACCCTTATGGCACATCACAAGCCGAAGTCCCAAG
GAGCCAGCAACAAGAGTTAGGCACTGGGGTCCGGATCGCCCGGGAAGTTACTCTAATGCA
TCTCTAGGCCATGTGCTTCCCTTGCTATGTGCATTCTTGTTTATCTTGCTAAATATTATC
TGTTTTCTCGGTTTTAAGGAGCATCGATTGCTGCGTGCCGTAAAGTATGTGTATGTATCT
GCGTGTGTGCTGCTGGGAGCCCCACGTATGTGAGGGTCGTATCGCGCATTGATGGCTACA
CACCCTGCACAGTGAGTCTCGTCTTAGTAAGATTGTGCGCTTCCATGCTTTGGCTGGTTG
TTAGATCCCTTTGAATCCATGCTTCATGTCTAGGAGCTCCCTCATAGTAACGTGCTTCTT
CACGGAACTCGTGTATCCCTCACTATACTTAAATACGACGAATGGTTTTGATGTGTCACA
TTTAGAGTTTCCATGGGACCTAGAGTTCCTTGCTGTGGGAGAGAAATAGTCCAGGAACTT
CGAGAGTCCTCGCTCAGTGGGTTTGCTTTTGCTGTGTGGATCGACGCCCTCACTGGGTGC
CGTTCGTGGGTTTTCACTTGTGTTTTTGTCAACCTCCATCGCTGCCCCGTATTTTAGCTT
TAGGGGATTAAAAAACTCTAATTCCTTTTCCCTCTGGGATTCCAAAGTGGCGCTTTTGAC
GCACCGATTTATGGAGCAGAACCTGGTGATAGATGATATTTGCTGCTTCGCGGTGCTGGA
AAGCCTGGATAGGGCATTTGCTGATTTTGGGGATTCTCTGGGCCCGCTTCGCAGTTGAGC
ACCCCCTCGGAATCTTGGCTGTGTGGAAACTTCACATAAAGGGGTTTTGAGTGTGCTAAT
CACAGCGTCTATGGCTGGCTCTAAAAAGAAGGTGGCTTCATTTTTAATCGGTTTCCTATC
ATAATTGGATCCTATCTGTGTGTCAAGGTTGGATCTCTGGATCCATTGAAGTCCTGTTGA
TAGCATTATACTGGCGAGGTACTCGAGTTTTTCGTTCTTGGAGCCGTTAAGTATGTCTAC
TGATCTTATCGTAAGCTCCGGTGTTATTACGGATATAAGGTACGGTATAAGTTCCATAAC
TAGAATATCTTCGTTCATTGAAATGCTCCTGGAGATTAGGTTGTCTTCTCTGTGGTGTCT
GAAGGACGAAATAATCCCTCTTACTCTTGCCTCCTGTTGTTTGGCAATTAAGTCTATGTT
GGTATACTCAAGCTTTATAACGTGAGGTGGACCTGCAAACAGCAGATTGAAAGAGGATAT
CGCTGATACGATATATGGAATAAAATCAAAGTTCATCTGGGCTTTTAACTGGGTATTGAC
TATGTCATAGAAGTCAATGAATTCTCCTATTAGCTCAAGCCTTGAAACCCCTAATATAGA
GTGCCCCACCCTTTCCTGGCCGAAATATATGTTCTTGACGCGGAGATAATTGCCAAAACA
GTACAAGAATAGCCTGTCTAGGTCGCCTGAGGTTGAAACCTCGTCATATACGTGGGAGAA
TCCATTTTTGTTAGCCCCGTCCATGTTACTCGTTAGGCTATGCGGCTCCCTGCTGAAAAC
CCTTTTGCAGGCATCCCAGATATAGCTTTCAAACTTGTCTTTGTGGCACATGGTCGGGCT
TATGCGCTCGAATGTCTTTACATCGAGTATCGAGGTTCTTTTCTTTATGAATTGGAGTGT
GTTAATGCATGCGCGCATGTCGCGGCCTAATAGATCGCATAGCGCTGAAAGAGCCTGATA
ATCTGCGTGCATGCTCTGCCAACTGCATATGTCTTGAAGCCTGTTGATCACTATAAGATC
AGATAGCTTCCTAATGTTGACTATATGCGAAACCTTTCGGAGTTTGGATACGCAAGGAGC
ATACGTGTTGGTGACTGTGCATATTATCGGTGCGGTTTGTACGCGTTTACGGGTAAGCTT
TCCTCCAGTTTCTGAGTTGGCCCCAGTAGCATAGTCTAGTATGAGCTGGAGTAGTTCCTG
CACCTCCCTAGATCCGGGGCTAACTTTGTCAAGGCCATCCACTAGGACGGGGGTGGGTAT
CTTCGGCCCGAACAGGGTGTAATTCTCTAATGCGTTGGAAAGTTTACTTTTTAATGGAAC
GTTGGTACCCTCATCCGTGGCATCTATTTCGACCAACCTGTATCCTGCCTGCTTAGTTAT
TACCCTCGACAGCGTGGTCTTCCCTGAGCCAGGTGGTCCGCCAATAATGAGAATCCTCTT
ATCTGGTCTTCCTAGTGTATCTGTCTGCGTGTTGTCGCTATCGCTAAACGCTGCTGTTGA
TGAGACTTTATTCGCCTTTCCAGCTTCCTTCAAGCACTTGTCCCAAGCTTTTATCCACCT
CAAAACTTCTCTATTAGCACTCTCATCGCTAACTAGATCTACATACAATCGCGGAGAGTA
GATATCTGCCCAAAGGGCCTCGCTTGCTGTCCCGGACTTCTCCTCCCCGCTTGTGGTAAT
CATCTCATTGGGAGTATTAGAGTCGCTAGACTCTCCTGGCTCTCCACTACGGCTTTTTGT
TTCCTTCTCGATCTCAACCATAAGCTGGTATATGTGTCGCCTATCTGGTGGTAGCGAATC
CTCCAATAAATCCTTTAATGCGATCTCTTTCTTCCTCGGCAAAAATAATCTCTTGCCATC
GGATGTGACAAACTCATAGCATCCCTCCGAAGGATAAAGATACTTAGAATTATCACCTGA
CGACTCTTTAACTCTCGCAGATTCAATCCACCTAGTCGACAAATTATCTTCTACAATAAA
CGGAATGTCCTCAGAGCAGTGTCGCTTGCTCTTAAGCTCAGAGTGTGCCTGATTTTCATC
ACGTTCCCGCTTAGTAGGCCCACTTTCAGTGGGAATTTCTTTTTCGTTAGCTGCGCATTC
ACTCTCTTGGTGCTTCTTTGCACCTCCGGCTGAACCTCCCTTGAAGGTGTTTATATCTTC
GAAATCGCTATACTCTTCGTATTGCTCATCTGATAAGCAGGTGTCTTCTCCTAGACTATA
TGCTGTACATTGCGTATAGGGGAACTTCAACCCAGTTGGATCGGCCATTCCTAGTTTAGA
CGTCTACAAGGAGGCTCCTTTCCTCACATTAATCCAAGAAAATCATTCACCTGGCCTAAG
CTCATCTGTTTTTTTTTCTTTAAGAGATCGAAGGGTAACCTAGTCAAAGACGAGCTAAAT
ATTAAAAATCTACCCTTCTTAGCCTCATTGCCTTCTCTCTGCTTTATACGCTT
>001174-001179_All_comp1225_c0_seq1 len=2608 path=[0:0-2607]
GTGGCTGAGCAAATAATAATCCTTTTCACGCTTCGAATATTTGAGACTAACGGTATCATA
AGGTATTTTTTTGTACTCACATTCATCTCCCAGATGCATGGCTACCGCAACATCATAGCG
CGATAAGACCTTAGATATATGGAACTCTGACGAAGGATCATTGTTAACGTACAAGTTGAG
GAAATTGTTAGTGCAGTAGGAGTTAGTAGTAGGTGGATTATCGCCACCCCCATATTCTAT
TTCAACACCAAAATCGCATGCACTATTGTAAAGGGCAGCGATAGAGTTCTTGTCAAAACC
GGGACACAGCCTTTTATCATGCGAGCAGCCTTGTCCTATAGAGCATGTCTTCAACATAGC
CTTATCTACTGCGTTACCATACTCCTCGATTTTCTTGTCCTCTGGAAGAAGATCAGGACA
ACCAAACAACATAGGCGTGAGCATATAAGTTTCACCAAGATCGGGATTAGAGTGCAATTT
CTTATCCATCCCAGAGATCTGTTGCACCACAATAACTTTATCGGGACTTCCCTGGTCTAA
CATATCATTGGAGATGAGTTTCGCGACGGAAGTAGTATCATTGCACCTCCATTTAACATC
TTCGTGTAGAGTCCATTCAATTAGGTTAATAGTTTTTCTAAGAAGGATAGCTTGCTCAGG
GGACGGGTTGTGTCCATTGTCACTGCGAATTATCACCTTGCGAGTACGGGACGGATTGTG
GGCGCAGTCATGTTCCGTACAAGTGCGATTACCGCCTATGGCACCAAAAGCAAAGCGCAT
ACTAAATATATCCAGTATATAGCGACACATAGCAGTCAGATTTTTAGCGGAGATGCAGAA
GGGAGGATTACCCTCGAAGTCGATAGATCCATGCATAGTCCGGTCCACTTTGATACCTGT
GCTCATATCACAGTGCTCAGTAGGTTCATTTGGATTACAGCCTCTTGCGGACCAGATGGA
GAAATCAGTGAGGTCAGTAGTGCCATTCTGGGGCGCGGGGTTAAAGGATTTTAAATCTTC
ACTGATAAGTTTGACGTATGAGTCGTTATTAGTGAAGACTAGAGCGATAGATTTATCGCT
GATGTCGTGCAGCGGCCTGTGCAACTCTTTGGGAAGGTTCATACTGAGAGAATGATCATA
GGGTTCATTCTTAGTCATAGAACGGTACACCTTTATGATAGCTCCAAGTAAACTTTCATC
CGTGTAATTAAAGGGGGACATAATGGCGAAATCGTTAACCAGTCTGTACCAACTCAACAT
CACGGATGTTGGATAATCTTCTCCATACAAGTCCGGGTGTGCTAGAGTGTTATTTATGGA
ATGACGTATAAGCTCATTGACTCCATCACTTTTGGATAGCATGATGCATGCATTGTACGC
GCTGAATATATGTACAGGTCTTTTGTAGGGGTTGCCATTCGTAAGCGGCGTTATTGCACC
AGGCCGTCCCGTTATATAAGTGACCTGCGCATCCTGGGCCATAGAGCCAGATGACAGGAC
TGAATAAATCATTTTTTGCATAGTGCCATGCTCAAGTTCTTCATAAAGCATTTGTAAATC
ATTCGGAATAAAAACAACTAGGTTCTTGTGGAGCCCCTTAGAGGCCATATCGCACCCGGA
CTGGCCAGATTCGCTTTTACAGTTAAACAGAATATCGCACGTTTCCGCTATACCAGTACT
GTCATGTGCTTTACTTTCGTTGTAGTACTCATGGGATTCACCCGGCAGTAGAAGGCCGTT
ACCAATATGCGTGTGATCCCCCGCGGGAAACCCCCCATTTACCTTAGCACATGGCAGAAT
AACAGCCAATATCGTTACCATCACTATCATCATCTTGGCTACCATTGTTACTCCCTGCGC
CAAAGGAGCACCCCCAAGGGAGCTCGGCGCACTCCCGACTTCCATACTTAACTTCTTTCC
TAAGCTATTATTATCAGCGCATGGGAAGCGCAATCGACAGCCTCTGCGAGAAGAGATAGC
CGGCCACAAAGATCCCAGGGCGGCCCAAGAACCTTCCATATCCTGCACGTGATTCAGGCG
CGTGTAAAACCACCCGCCATGCACCAGAGGGCTCGAGATACCTTTTGCGCGGATTAATAT
CTGTATAGTTAAGGCTAAGAAATGGAGGTATATCTGGCACTTTTCCGGCTATTCAAGCTT
CTCTCATACCCCACATATGTAGGTCTCTAAGCTCTATTTATTATGCATACGCACTCCCCC
CAGAGACAATACCCTTGGCCCACCAAACGCTCGCACAGGTAGGAATGGCCAGAGTGAACG
CGTATAAATAACAAAGAAATCTATTACGTGCAAACTAACTTGAATGAATTAACCGCACAC
TTAATCCAGATAGCATCTGCACTATAACCTCCTTTTATCGGCTAATTATATATATGCATA
TAATATCTGGAAAGTTAATGGAGCAGAGTCCGCTACGTGCACAAACTTATTATACAGAGC
AAGCTATAATAGGAAAACTATGCACGAATGTAAATGCATATTGAGAGAAACAGATAACGA
GAACTTGAATTAGAAAGAGGTAATGATATCAAGATAGATCGCACATCGGGGGCGCGTTGT
GTTCAAAATATCACGTATGAGAGGGTTG
>001174-001179_All_comp1861_c0_seq1 len=1427 path=[0:0-1426]
CACAATCCAGCCCCATGTATCCCTCTGGGATGCCTTCCTTGTCGTCGACCACCTTAACGT
CTCCAGATTCACCGAACTCATTGTTGATCACGAAATCGACTGGAAAGACAAGCTCAACGC
CCTTCTCTTGTGCCTTTTTCATGATCTGGGGGACAATCTTGGCTCCCTCTTCGTCGTAGA
GAGATGTGCCAATGGACATGTTGTCATTGATCTTCTTGAATGTGTAGGCCATGCCACCCC
CAATAATCATGACGTTGACCTTGTCCAGCAAATTCTCAATAAGCTGAATCTTATCCTTGA
CCTTGGCTCCACCCAAGATGGCAAGGAAGGGCCTGGCGGGATTTTCAAGAGCCTGTCCAA
AATACTTTAATTCCTTCTCCATTAAGAGACCAGCAGCTCTGACGGGGAGCTTGACCTCCA
CCATGGAGGAGTGGGGGCGATGGGCAGTCCCAAAAGCATCGTTGACGAAGACGTCACCTA
GTTTGCTGAGTGACTCAGAGAACGCCGCAATCTGCTCTTTCGTTGCAGACACCTTGGCCC
CATTAGCGTCGACACCCTTTTTCTCCTCTTCCAAATGGAAGCGAAGGTTCTCCAGCAGAA
TGACAGAGCCTTCTGCAGGGTTGCTGCAGGCCGCCTCTACCTCTTTGCCGACACAGTCGT
TGAGAAACAGCACTTCTTTCTTCAATAGTTCTTTCAGGATGGGGACCACAGGCGCCAGTG
TATATTTCTCTTGCCTTCTTCCATCCGGACGACCACAGTGAGACATGAGGACAATACATT
TAGCGCCTGCGCTGAAGACTGCGTTAATTGTTGGGATGGTTGCCTTAATTCTGGTCTGGT
CAGTGACTGCTCCATTGTGTATGGGGACATTAAAGTCAACCCTCATGAGCACTCGCTTGC
CCTTGAGATCAACATCCTTCAAGGAAACTTTGTTAGAGATGGAGACAGTCATTGCGCAAC
CCCTGTGTATTTGATTTGTCTGCCACGTAAATAACGCACACAGCTGAGGTATCTTGTCTC
CCATCATCACTCTGATCTACATTCCCCCGTGACTGACGCCCAAGTTAGGTTTAGAACGTG
CATGGAACATATCCAATCACTGCTTATCGGAGAGGTACACAACACCAGGCAAAGCCTTGC
CTTCCAACAACTCCAAGGAAGCACCACCACCTGTCGAAACATGTGACATTTGATCGGACT
TCTTCGCATTTTCGACTAGTGAAGCTGTATCACCTCCACCCACGATTGAGATGGCCCCTC
CTTTGGTGGCCTCAACCACAGCATCGAGGAAAGCAAGAGAACCCTTCGCAAAGGTGGGCA
TCTCAAAGACTCCCTGTGGGCCATTCCAGCAAATGAGTTTGGCCTTGGCGATCACTTCCT
TCGCTCTCGCAATCGACTTGGGCCCACAATCCAGCCCCATGTATCCC
>001174-001179_All_comp1390_c0_seq1 len=468 path=[0:0-55 74:56-467]
TGTTTACATTGGTGGTAAGAAAAGTAACATATCTGAACTCGCCCCCGTGCGACAATTGTT
TTCATTGGTGGTAAGAAAAGAAACATAACTGAAGTCGCTCCGGTCCGGCAATTGTTTACC
TGCTACGGTGCAAGGTCGAACCTCCTGTCAATGCAGTGGGCGCAGTACCGTTTAATGATG
AGTGAGGTAGTCTTGTGAAATGAACCCTGTACTGATTGTGTTATGCTCAGCGATCGTGGG
AAAAACTTTGTGATATCAGGCTATAAATTCAGATTTCAAAAATGTCTCGCGGATGGAACA
GAGAGATGGACTTGTTGCAAGAATAAATGTATGTTGTTTGTTGGCACACTTGATTCTGTA
TCACTTACGTTAATTTGTATTAAAAACGCGTCCGTTTGCATAAAACGCAAGTTTCAGTAT
AAGTATTTTTATACATATACACTTAATAAGTAATACAGAATCAAGTGT
>001174-001179_All_comp636_c5_seq12 len=3431 path=[56960:0-424 62656:425-427 57386:428-2220 59179:2221-2331 24227:2332-2355 92463:2356-2358 24254:2359-2577 24473:2578-2620 24516:2621-3134 25030:3135-3151 25047:3152-3221 25119:3222-3367 25265:3368-3381 25279:3382-3382 25280:3383-3383 25281:3384-3406 94166:3407-3414 94185:3415-3430]
CATAAAACGTTGTCATGGTGTACGGTATTCATCTTGGGAGTATGTAAAGGAATGAAATTC
AGATGGTATGAAACAAATCATACTTTTGGACAAGAGAAATTTTATAGTTAGAGTATTTCC
AGTCCTTGAATCTTAACAACTAATGCATGAAAATAAATATGCACTAAATAAGTTTATTGG
TTTATTTTAATCCTCTCATTATTATAATTTCAAAGCCAATTATTACAGATTAAAGTTATT
ATTTTTTAGTTATTTACAATCACATTTTAACATCTACTAAGCTTTCAAAACATATTATAA
ACCAAAACAAAACTCTAGAGCTTTATCGATTGGATACAATTTTTTTTGCCAAATTTGTAG
TACATATGAAAAAGATCTTCAAATATTTGTTACTAAATAATCATGTTGACAGAATTGTTT
TTTTTTTTAATATAATTTACCAATAATATTCATAAAACAGCAACCCCAGAATTTTGAAAA
GTAGAATTAGTGAATGCTTATATTAATTCTCCCTTAATTTGTAACAATTTTCGATCATAC
CAAAAACTCTTGGGGAGAATGATAAACCCTACCACGAAAACCTGTCTAAATGGAGAGAAC
TATATTTTACTCCACATACACAACCAAGATGCTTTAGTTAAGGTGAACAAAACAGGAAAT
GGGTGATTCCATGGATATCTATATTTATGTTGAGTTGCATCACAACCACAAGATAGTTCA
GTTAACTTGACTCCATTAATTTGGAAGTCTACAAGAAATAATTTAAAATTTAGGTATAGA
GGTTGCAGTTTTATTCTTTTGATTATAAAACAAAAAGTACTGGTAAACAAAAGTTTTGCA
ATATATTATTTCATTTGTTTATATGGTTGTCATTATCAAATAAAAAGTATTTAACTCTTA
AATAATAGCCTTTCAATTCATATGTTATTTACAGTAGTTATGTGTGTACCTTAAGAACTC
CACTTCATAGCCGAGTTGCAAGGGCATAGTAATTGACAGCTATTCTTTCAATAGAGTTGA
GACAGTTTTAAAAAAACCCCATAAGAGTAACTCCATGTGCAACAGCTCATGAGAATCAGA
GTCTACCAGTTGATCTTGCTTTCATACAATTTCTAGTATTTGGAAAAGATCCATCATCTA
ATCAGATAAAATCTGAACATTAAGGCAGCAGGCAATCTATTTCTCTGGCATTCTAGTTCC
ACTATTAATTTGTAACTTGTACATGAAGGCAATTCATTTTCTTTAACATTTGTGAAAAGA
CAAAAGTCTAAGTCTTAGTCCTGTCTGACAATTGAAATGAACATAAAAGGGAATGCTTTA
TCTCTCTGTTAATGTATCTCTAATATGAGGGCACTTGATTCAGTAGTATGTTGCCCATTT
TTAGAAATCCTGTATATGTCTACTACATACCATATTTGGTATCCAAGGGGTACCCAACTC
AGCAACAAAACAACAAACACCGAGAGATTATTTTACTTTTACAGATAAACATTTTGTCCC
TTCTGATGATCTTCTATCATACAATTTATTTACAGCAAAAATAACATAGCCAATGCATGA
TATTTTATGGCTCACATAGAGGTCATTTCAACCTGCAATATGCATCATTATTCTTTGTCA
CTACCTCTGCACATATTGAAGTTAGACATTCGTTGATGTTAGGATTTTTCCATGGCAGGC
AAACCAGCAACGAGGACAGGGCACTTTTGATAAATCAAAATGAAGATAATTAAACTGGAT
CAGTTCATTTCAAATCTTTAAGTTCCTTTGTTAGATATAACCATAATTCCAGTTCCACAC
CTGTTACCTTCATTGCACATGGTAGCCACAATCAAACAGATTCACCATTGTCCAATATAA
CCATAAATTACGAAGATTTCATTGGTTGGTTAGTTACCAAAATCTACTATTTGATCAATT
CTCAGCCACTGCTTGCCAAGTGATGATAAAAGAAATTTCTTCTTAAGGCGAGGACACTTG
AGTAGAGTGAATTCATATTGTCACCAACAATAGGGTAATGGTTAGCAGAGTGGAATCCGA
ACCACGGTGCAACCCTTCTTTCCCTATATAGTCAAGCTACAACTGGAGGAGCACTGCCTA
ACCCTCAGTTTGACCACACCAGAAACATAAGACTAGATAGGAAGAGACTCCGAAAAGGCA
AACATTACTCTCTCTGCGGCACAAGCCATGAAGGGCCAAGGCCTACCAGCCAGCTGCTGG
TCTGAGACTCACACAATCCTAGGACATGGAGGTAAACGGTCATTTAACCGGAGAAAAATA
TCTATCGTAGCTTCCCACTTTCCTCGCGATTCTGAGTGGGCACCGGTACCAGGAAATCCA
TGAGAAAATTTCTTCCCCACGGGACTCGAACCTGCCCGCGTTCCGTGGCCCGAAATCAAA
GCACACTTCCTTAGTCCACTGAGCCATGTTACGGGATAGTACTGCTGTAGCCTAATGGCA
CTTTTCTTAAGGTGTAACCACTGCAATTGATCAATATATCGGAAGGAAACTTGGAGCATC
AGAATTACAATCACTATTATTCTACTGAATACTGTATGATCGAATTTTAGATCTGGAACA
CATAGGTTGAAGAACATATATAAATACAGTACCATTAGGGCTGCTTGATTGTGCAAAGAA
ACATTATAATAAATAAGTTTACAAATATTTATATTTAAATTATAAATAGGAAAAAAATAA
AGCTTTTACTTAGGCCTATACACCTAATTAAATTGTCAAAATTACAATGATGTAAAAAAT
GTGTTCTTATTTAGCCTAATATACAGAGAGCAGACGAATATACAGTTGTACAATAATACA
ACTTATGCATTTAAAAGAAATTTGTTCTGTTCGCCCAGAACATTTAATAAATAATGGTTT
TAATCTAAGCCTATAATATATAAGTTTAAGTTCTTTAAATTTAGGAAATTTAGAGGGATT
AAGTGAAATAAGTAGCGTAGAGTTTTCTTTCCATTAGGTTAAAAATTGCCTTTATAAATA
CGAGGGATTTTCCCCCCTAAAATAAAAAATAGAACATTAATTCAATTGAATATAATAAAA
TATCAAAATATGCAGCACGTACAGTGCAATTTCGAATAATTTAGAGCCGTATATTTAATT
GTTTAATATCATTATATAATAATAATATGGTGAAATGAGGTAGGTAAATTCTATAAGAGG
TGAATTTGCAAGCAAGTATAAATTTCTAGTGAAGTCACAATTGGGGGGGGGGGTTAAATT
CAACAGTGGAGTAGTTAGAGGATTACAAAATTACATTTTATCACAAATTCCCAAACTATG
GATCGCGTCCCCCAGGGGATATTTAAGAAAGTTTGGGAACCGCTGCTTTATCGTTTAATT
TAATTATATATTACTCGTGAGGTAAGACATGACACATGAGTTGCGCGAGAATTGCTGTGT
TTCTCTGTTAC
>001174-001179_All_comp1632_c0_seq1 len=4273 path=[0:0-2875 4288:2876-2879 2876:2880-3550 3547:3551-3551 3548:3552-4272]
CAAACACGTCCCTAGGATTCGCCCTTGATTGAGGGAATTTTAAAAAAGTCATGAAATTCA
AATAATAAATTTTGGAAAACATAAAAATACATAGACTGTGCAAACATTACTGAATCCTGC
GTCGAAAGCAGGCTATTGCGAAGGAGCCAACAGTTTTATTGATTTAATTTTCGCAATATT
GCAAAACAGCGGATGGAATATTCCGACGACGACAAATTAGAGAGATTACAGTATATAGTT
TGTATAACCCATCAAAAGGTTTGTTTACCCTGCTCCATCCACGACATTCCACCAGGCTCC
ATCACGTGTAACATTTCCTCGTGAAATGACGTCAAAGCAAGGAGTGGGGAGGTCACGTGT
TTGGAAAAAGGCAACTATTGATCATGACGTCACGACGTCGGCGTCGCCGTGAACAGTCGT
CGTACAGGAGACGCCTTTGTGACCTCAAGAAGTGGAGACAGGGAAATCCTCACATCAGCT
GTAAAGATGCTGTTAAGGTGGCATTGTTGTTACTGAACCATAGGACGGCGAAATCGTAAG
GACAGGGGGGGAGGGGAAGTGAGTGGAACTGGTTCATGCCAGACTGTGGCTATAAATACA
AGTGCTTGTAGGAAGAGAGACTTGAGTGTGGACAGGTGTAGACTACGCTAGGACTTTCTG
TGCTGCGGAGAGTCGACACTTTCAACAGTAGTGGTTATCGTTGTATGGAGCGTGAGAAGA
GTCTCTTAGTGACGGATCCCCCTGTACAGCCCATCAGCAGCTGCAGGGATGAGTCTGGTT
ATGTGCCAACGGTTGGCCGCTGGGGAAATGAATGGCCGAGTTGACTCGAGACTGAAAGTT
GGGAACAGCTAACGGGGAGTGGCGAGTGGCCTCCGGGCCACCCCTTGCCTCTTCCCTCAT
GGGGTAGCCCAAAATCAGTCCTCCGGGTATCGAGTGTGGAACGATATGAGGACCTCGCAT
CGAGTGTGGAACTGACTGTGCAGCAACTGCTGCAAGCCCACAATTACAACAGTGTGGGTA
ATCTCATAAGATTCTATGAGGAGTTCCGTGCAAGCAGGGAGACCAACTTGGCTCATTTCT
ATCGCACTTACTTGCCACCAATAACACCTGAACACTATACCTGTGTGGGGCTGGCATTAG
AACTGTTGCGAAGATTATCCAACCTTGAGTCAAAGTTCCCAGGGCTTACCAATCGGCTTT
ATCTTGCTTCTTGTGAAGAGTCTATAGAAGATGTGGAAGGATATGTAAGAGAAGAACCAT
GCAAAGTCTCAGTGGAAAAGGAACATGTGTTGGTAGCACTACGTGTGGAAGTGGCTGGCA
GACCGGGAATGCTACTTCTAGATCCTGGTTACCATGTAGCAAGAGTTATAACTGTCATGG
CAGACTGCCTGTATCCTCACACTGGCTGGTTTATGCAGTCAGATGAACCACATTGTCGCA
AAGAGTACCACTACTCTTTGACACTGGACAGCAGATACGTGGTGTGGAGGGATCGTGAGA
CACGAAATGGTTTGGAGTCCATTTCTACAGCAGTGGTGTTTGTGGGTCGTCCCTTTTTAT
GTCCCATCACAGTTACAGAGCGTCGAAATCTTGTATACAACTTCCGCAGCTTGCTTTCGA
GGGACACTAAGGGTCACCTCATTGCAGGCATTTACTTCAAGATCACTGACAATGCTAGAG
AGACTTTGGAAAATGGTTCTATGAGTTTCACAGCTTTCCATCAAGCAGGAGGCAACATCA
GACGGATGAAAGTAATTTTTAGTAAATATCTGGATACACAGAGGAAATCTCCAAACGACA
TCAAGACAGATGCTGCAATTGCAGTCTGTGGACAACAACTGGGACTGCCAACTGGGGGCT
TGGAATGTATTTTGACTAGTCTTGCACGGCTTCTGGCTGACGATGGCTTCAGGCAACAGC
TACTGGGAATAAACCAGGATATAAATAGCGTGGCCTGTGATAACTAGGTGATGCTGCACC
GGTGCCATGCCACGGTACCGGTGCCATGCCGCCAGGGAGACACCACCTTGTGGGAATACC
TCATTCTTTGTTGGGTTCTTGCTGCTTTTATATTTGGTGTTTTGTGTTCTATTATTTTAT
GAGTTTGTGAATACACTTTAAATTTCTGCATGTTAAACAGCCTTTGAAATTCACATTTAT
ATAATAGTGTTGAAGTGAGCATTACAGAATAAATTTACAACTTCTTGTTATGATATTTCT
GATTTCCATTTTCAAAACATAGTCATGAGTATGAACATTTCAAAATTCAAACTATATTTT
TATATTATTTTTATCCATTTCAGTTTGGGAGTATCTCTGATGTTTCAAAAAGGGTATATT
ATTCAATCCACTTGACTTTACTTTAACTAAAATTTTAAATTAATTATGATATAAATAAGC
TTACCAGGATATTAATAGCAAATCGTCTAATATTATTTAAGCTAAGAATTTTAAATTAAT
TATTGAGAATTTCTGAATAATATGAAAGCTCTGAAATGAGAAATATCTAATTTTTATACT
AATGAGGAATGCATAGTACACAGTGTATCATTCGATTTAAGAATAAATTTTTTTGCTTCT
TCATGCACAGAATATCACAGTTTGTAATGAAAAGCATAGAGTGATAAAATTAATTGCTAC
ATATGCACAATTTGCTTTTATAGACAATGAAAGGTTATAAGCCTCTTGTCTCACTCATGT
TATATGGAGGTAAGAAGAGTTTATCTTTGATTATAATAGAAAGTTTGATAGAATCAATAC
TAGATTTAAAATAATTCAGAAATACGATATAATTAATAATATACTGTATTTGCAGTAACT
CAAGTGAATTCAGCATTAACAAAAGCTTTCAATTAATGGGATGGCTAAGAAAATATATTG
ATTAAGCTGTTAAGTTGCAAAATTCATTAAACTGACATAGCATTTTACTTATTATTGAAA
CTACTACTATACGGAAGTATCAATTTATTGGCTAAATTATATTATAGTAGTTTAATATAC
AAAAGCTGTTATGCAATTTTACCACCAAAATTTGATAAAGTGTGGAGCATTTTAAGTATA
TATAGTTCAATAATAATGGAAAAACATCTACAGTTTACAAGATACTATGATAATGAAAAC
TGATCTTCTATAATGTTTGAAAATTTATTTTCTAAACATTTAATATCATCAATACAAAAT
AAATTTTCTTTATAAATTTTGATTCTATACTACCATATTATATTACTGGAATATAAAAAC
AAATTTTATAAATGACATTATGCAAGATACAACAAAAAATTTAAAGTAAAATTAGTGATT
TTAAAATTATGAAAGATATCAATATTTTTACATATCGATAATTTTAGATGTTTCTTATAA
TTTTTATTTATATTTTTTTATTTTTATTATTTAAAAGAAAAAGAGTACTAAAATTAGTTC
ATGTTTAGTTAGTTCTGTATCAAATATTTGCATCCATAAATCATTAATAAAGATCTAATA
TTTAATGCAAGTGTGTGAGTTTTCCAAAGAAACTAAAATAATTACTGGGCATGAAAACTA
AAGAATTACTTAAGTAGAACTATTAATATAAAGCTATCTTATATAATTATATAATTTGTA
AAGAGCATAATATGGTCTTAAAGATGCTCAATACAATTTACATGAAATGTGGAAGATCTA
TGATATCAAGACCAAATAAACAATATGTAAGATTACTATTATATAAGTTGAAGAATGGTA
ACTGTATGTCCACGCATCTAAACCAAACAATTGATTTCTTCATTCATAAATATACGTAAG
CTTGAATGCAATGATGATAATTTTATAATGACCACTTATGAGTGGGAAAAAATAATTCTG
TTTTACATATATTAAATGTGATACGATACAATACTATCTACAAGATATTTGGTCATAAAA
CATTATTGACTTTTCAAAGTGAAAATTAATATTACTTATCATTTAATTTCTAACAGACAA
TAATGGGTATTAAAACTCTACATGATTATGGAGAAATGAAAATTATAAATGAAAGTATGA
AAATAAAAAATGAATTCACTTTCATATATTTTCCTGTCAAGTTTTTTGACTAAACATAAT
TTGTATCAATTTGTATATAATTATCAAATAAATACCGTACCTTTGGATTTTTGGATTGCA
TGGGCCGTTATTTGGAGCTAGGAGATTTCTTAAAATTTACACACAGAACATTTCAACTGT
CAAAATTTTCTATTAGCCAGCTTCATTTATATCAGCATTTATATTTCTGAAACAAAAAAA
AAAAAAAAAAAAA
>001174-001179_All_comp348_c0_seq1 len=1495 path=[0:0-61 2178:62-1494]
TCATTGTTATCCTCCTCAAAGCTGCCTGAATAAGGAGGGAGATTGAAAACGTTGAAGCCA
TCACCCTCAAAGTGGGGAGCAGCATCAGTGACTACCACAATCAATCGAGCGGCCAAAGGA
GCAGAGTTCCACTCCGGAGCCTCAGATTGTGCAGCTGCTATGATGGTATGGAACTGAGCT
TCAGGAGGATCGCCACCGCCTCCGATCGTGAGCTGAGCATAGTCATCTATGATCATTGAA
GCATTGCTTGTAAGAGGCGACCCAAATTTGACGCAGTAGTCCCCAACCTCTCCTAGAGGC
CAGAGAGGTTTGTCTCGGAATGACACCGAGGAGAACATAGAACCGGGGTGTGATGCTGCC
AAGCCATCGACCATGAGCTGCAACTGAACTTTCCTCATGTTGAGGATATCGTCTGAGAAA
GAGTTGGTAGCATCCTGAATCACAACGAGCTCGATAGGGAAATCACAGACTTCTGCGGAA
CGATGCTTGAAATAATCGTCTGTAAAACGCTCTTTGCTTATTGACCTCAGGTGCTGGGGA
GCCATTGCTTCATTGGGCTCCACGCTCCCATAGACTTCTTCAAGGGAATGTCCAGTGATA
ACTTGATCGGAAAAAACTAAAGTGGGGACTTCATTGGCAACACTTACGCCAAAGATCAAT
GAGATGGGGAAGATGGCAATCAAACGCATCTTTCAAATGTGCGGGGGGGTAAAAGCTCAA
GGTGGACTCTCCTAAAAGCGTTGCTCAAAGCGTTGGAGACATGGAGACGAGAGAGTTGTG
GGTGGATCAGGGTTGGGCTCTTTAGATCGCGTGATTGGGACCAAGGATTAGAGGCAATTG
TTCATTTCAAAAGGAGCATTGAAAACATCATTGTAGTTGACACGCAAAGTTCCCAGACAC
TTCAGTTCTCAACTTCTAAATGAAGCTTAGCAGGTCTGTAGGCGAGCTGGATGAGAACTC
CCTCCCTGCAGCAAGGGTCACACGCTTCGGGGTGCTCACATGGGGGGCACGGTGGGCACT
CCTCCGTGCCTATCTGAGTACTCTCAACAGTACCAATGGGGGTCACAGTTGCGACAGGTG
TGGTTGCTAACAGAGTGGTTCCCGTAGTAGTTGGTGGCATCGTTGTTGGAGCCGACGTGG
CTGGTAATGTTGTCATCGGAATAGTGGTAGGCTGGACTGTGGGCAAGAGAGTAGGGTTTG
GACTTGGCGAAGTGTAGGGTCCGCACTCAACGTCTTCAAGTTCTGAGATAATCTCGCTCA
GCCTCTCCCAGAAATTGGAGGAATCGGACTCAATGTCATGCACAAAGCCTTCGGTTTGAC
CAATGAAGTTGTTGAACCACTTCCAGCTCTCAATGGGTAAGTGACTGTCGTACGAACCAT
CGTACACCAAACTAGCCAGATAAGCTTCTCTTCGCAAAAGTGCAGTCTGTACATGTTGTG
GGGTCGGGTAGTATTGCTGGATGCATTGCCCTTCATTGTTATCCTCCTCAAAGCT
>001174-001179_All_comp1481_c0_seq1 len=1407 path=[0:0-977 978:978-1002 1003:1003-1406]
GGTGGGAGAAGGAACTGTATATAACATGCAAATCAGAAACCTGAATATTATTCATTCCGG
ACTTTTCATGTCAACTAACAAAATGATAGCAACTATCAAAGTCGTCTTAGTGTGTCTATT
GCCAGTGCTCACCAAAGCTGCCTCCGAAGATGTTTTGAAGTTAGAATTAGCTGTTGTCAA
TTTAAAGGAAAATATAGGAGTCGGCATAACAACAGTTTCACAAATTAATGCAGGCATTGT
CCATATTGGAACACCATGCCAGAAATTCACGATGATGTATGACACAGGCTCATCGGATTT
ATGGGTGGCGTCAACAAAATGCCAGAGCAAATCTTGTGGTAAACAACATCGCTATAACGA
AACTAAGTCCTGGACGCATCGCCAATTGCCCGGCAACTTCTCCATAGTTTATGGCACGGG
AAATCTAGAGGGGACCTTCAGTGAAGATACTGTTCGAGTAGCAGGTATTAAGGTCATTAA
CCAGAAATTTGGCCAAGCAGTCACATCTTCCCCAACATTTGCAAACGCAGGACTGGATGG
CATTTTAGGTTTTGGTTTCAAAGGTCTAGCGAGAGGGGGATCAACTCCACTCTTTTACAA
CATGGTTGACCAAGGTGTCGTCAAAAGTCCTGTTTTCACTTTCTGCAGAAGTGGGGCCCA
TGACAAAAATAAAGTAAATGAACTAATTCTTGGAGGATCCGATCCGGGTCGTTATCCAGA
GAAAAATATGACCTACGTTCCTGTCGTTGGAAACATGTATTGGAAATTTCAAATCGATAT
GATTTTCATAGGGGATGACAATTCAGTGTGTCCTGAAGGATGTGCAGCAGTAGCCGACAG
TGGAACAACAACTATTAGAGGCCCTAAAGGGATCATAGAGGCCATTAATGCACAAATTGG
TGCAAAATTTTATAAAAGTAACCAATATCAGCTGGACTGTAATCCAGGTAATCATCAACC
AATAGATTTTGTCATTGGGGGAGAAATATTTTCCCTGCAGCCGAAAGACTACATTTTACC
AATAAACAGCAAAACCTGCATATCAGCCTTCTCAGTTACCCAAACATCTGCAAATTTTCT
CATCTTGGGAGGAATCTTCCTGAATGCAAAATGCACAATGTTCGACTTAGGAAACAAACG
CATCGGATTTGTTTCTATTTGAAGTGACAGCATTGAAAACTAAAAGTTTATTTCCCTGCT
ACTGTTTACTCAAAAATAATATTAAGTGTATTAGAATTTATGAATAACTTTTAAAAAATT
GTAATTTATTATAATAAAATACAAAAATAACCTCCTTTAAAATTACACTGGTACAGTCAT
TAAATTCGAGGAAACGTCACATCGACCTCAGAATTTCTACGACGCTTATTGCGCTCTCTG
TTAATCGTTTTCTTTAAACTCGATAAG
>001174-001179_All_comp1856_c0_seq1 len=3079 path=[0:0-1315 1316:1316-1336 1337:1337-3078]
TTTATAGGCAGCAGGTGTTGCGGAGGTTCCCGTGCGAAGTCCAAGTCAGATCGTCTAAGC
TGTAGTCATGTATATAGTCAGAGTTGTCACAGAGTCATGCACAGTAAAAAGCGTCACACT
ACATTCCTATGTATGTCCTAGGTAGCCCATCTCCCACTCATCCTCTGTGTTCACGTCTAT
GATTTCCTTGTTGTCGGCGGTATGGGCGTCGTGTGTGTTACTTTCCGGTGTCCCAGATAT
TGGTCTTACATCCCTCCCCCCCATTGATGTCCACTTGAAGCCGAAGCCCAAGTGTACATT
CTTGGCGTTGTCCCAATGGGCGGAGGCGGGAAGTTGTTCATTCGGCAGCCTCAGGTCTCC
GTAGACGCGCAATAGTCTTGCGCAGTCATTGTCGCCGAGTCCTTGAGTCCGACATGCGTG
TAACCACAGTCGCTCCATCGTCGTGTTGGCGTACAACTCCAAGTAAATCCGGAGGGCTTG
GATGGTGGAGATCGGCGCGCAGGATCGAGCGGCGGAAGAGAGTGCACTTTTAGTTGGCCT
TACGTGGAGAAGGCGTTGTTCCTCGCGGATCGATCCTAAGAGGAAGTTCCTTCTCCAGTC
CGGCGGTTGGTCCATGAAAAAGAACTCTCCGTCGCGTTCCGTCGGTGGGATGGCCCACAT
CGTCGCTTTGAGGTCGCCAGATTGTTGAAGGTCTCGCTGGCCTGCGCCTTCGTGGTAGCG
GTAAGGCTCGGCGGTGGGTGTCATCCTGAGTCGGGTGCCTGTACCGTGGTTCAGATTTCC
TCCCTGAGCTACATTGGTGTGTGCGCTGGCTGGCGGTGTCGGGGGGCATCGTCCTCGGGG
GTACTCGGCGTAGTATAGGTTGAATTCGTCTTGCTCTGGCTTCCTCATTGGGCGTGGCGT
CCCTCCTTTCAGCTGGGAGAAGATGAGATCTCCCTTACCCGGTATGCCCTTCTCTTCCCG
GTCCCACAGTCTGGCTCTGACCACTGGGCATACATATCTGAGCGTCGAAATTCCTTCGTG
GATGGGCTCCAACTCCAGAGGCATGTCGTCGAGGGGGCTTCCGCGAGCAGCTACGAGTTC
CAGGTGGTAGCGGTTGGCGTATTTGAACGTGTAGAGCGCGTAGTATCCATCGCTTGGGAG
CGGCGATTGGGCGTCGGCGACGAGGTCCTCGATGCTTCTGTTCGTATGTTGTAGCGTGTT
GGCCCATTGTCCCTTGTTCACGCTCGCGTGGGGTTCTTTCCATATGTCTTCGGCTCTCCG
TCGTCTCATCTTCTCGTCCTCTTGCTTCATCTCCCATGTCCATGGCTGCGCTGGTGCTCC
GTTGTCGTAGTCTTGCGTGTCGGAGATATCCTCTTTGAGTGATTGGCGATGTGGAGTTGG
TGCGGCCACTCGATCGGGTTCTTCTCTGATCGTTGATCGTCTCTTCTCCGGTTTGTCCCT
GGGTGGAGGCGTCGGTGAGCGACGCGGGTATTCTTGGGAATGGGGCGACCTTTCTCGTCT
TGGTGGTGACCTTTCTTGTCTTGGTGGCGACCTCTCTCGTCTTCGTGGGGATCGTTCTCG
TCGTGTTGGGGATCGGTCTCGTCTTTCGGGTGATCGTATGCGGCGCGGCGGTGACTTCTC
CCTTATCTTCGACGGCGGGAAGTCGGGTTCTTGGTATCCGGCCGTTTCTTCGTCCCTTGG
CGCGTCCGATGCCCGGCGGTAACGACGAATGGGTTCTGCTTTATGTCTCGCGAACGTGTA
CATTTCCTCCATTCTGATCTCTTGGTCTCGTAGTCTTGTTTCGATATCTTCGAGGTGCGC
CATGATGCGAAAATGGTCTGCTAGGAAGTCTCTGAGAGCACAACATTGTCCGGGGTTGGT
AAGAACACGAGGGTTTTGCCAGTCGGCTAACAGCTCACGGATCCATCTCTCTTGGGCCGG
CGTAACTTGGCTCCCTGCTCCTCTTCGTAAGCTCGACGCGAAGGCGACGGAGGCTTCGTT
TGGGAGGTCCGGCGGTTGTCTGATGCTGATTCCTTGCTTCCGATTCCATTTCTCTTGGAT
CCTCATTACTATAACCTTCGCCTGTCCCTCGGCATCCTGCCCCTTGATTCCCATAGCGCT
GAGTCTTACGATGGTGCTGGCGACGAGTTCTTCATACGTAGGGAGGGCATGCTCCCTGAA
GGTTTCCGGCGTTTCAGTCGACGAGGGTGGCCCCTGGGTGGACATTTTTCTCTTTCCCGT
GCTCGTTCTGGTTCTTATGGTCCTCGTGGTTTCCTTCAACCTTGGGTGAATGACTTCTTC
CTCGTAGTCGTCGTCCCCGTCGTCCTCCGTATCGTCGTTTGCTTGAGTTTTTGAGCGGGC
TCTCGATGTTGTTTTTCGGCTGGTAGACCTCTGTCTCGATTTTGGCTTCGCTCTTGCTCT
TGTTCTTGTTTCGCGCGGCGGTGTGGCCTCTGGCGGTTCTTGTTGTGGTTCTTCGTGCGC
CGCCGTGGGTACCAAGGTCGCCGATACAGCGATCCCTGTTTCTCCTTGTGCATTCACCTT
TGAGAGCAGCTCGATGTTCGTTACGTCCATCCTGAGTTGGTGCTGCGGCGATGGCGTCGA
GGCTCCTCTCCTTTTTCGTGGTATTGGCAGGCTAAGTGGGGTCGGCCTACTGTCTCCTGT
CGTGCTTGGTCGCGTGGGTACCTCGGCGACGTCTTCTTCTGCTTCTTCTTCTTTTTCATC
TTTTTCTTCTTCTTTGCCGTCATTGTCTTCGATTTCGACGACTTCTTGTCCGATTGGCAA
CTGGGGTGTCGTTGTAGGGGTAGTCTCGACTGCTTTTTGGGGCGTCGAGGGGGCCTTTTT
GGGTGTCGAAGCGAGCTTTGTCTCCTTCCTGGGAGTGGTTCGTGCCTTGGGGTCCTTCAT
CCCGGGGCCAGAATGTTCGTCGTCTTCGGCGGGGGGCGTCGGCTAGCGGCGGTTTGGAAG
AGTCAATGCAAGAAGAGAAAAGGTTATCACTTTTTTGTGCTTCTTGCCCTTCCTTCCCCC
CTTTTTGAAGCCGTTTGGTCCTGTCCCGTATCCCTTCCTGTGTTCCGATCATGGTTTGAT
CTTTTTCCGCATTATTTTC
>001174-001179_All_comp573_c0_seq1 len=787 path=[0:0-786]
CAAGAATGATAATGTGTCCCTATAAATTGGACCCTTGAAATATTTTACATTTAGTATGTA
AGGAAGTTCAAATCAAGTAAGCCTACATATATTGCAGACAAAGCACTAAAGATGTACTAC
AGGTACAGCATATTGTTCATCACCATTTTATGCTCTGCTTTGAACATTGAAGCTAGCTTG
GATTGTGGTCTTCTAAAATCTCAAGTTGAAAACATAAAATTGGAAGACATATCTGGAGAT
TGGTTTAGTTACAAAATCTATCCGGGACCACCTGCTAATCCCTTCCAATGTTGGCATGAC
AACTACAAAGAATCTACTATAACATCTACATTCTTGTCTCCAGGGACTCAGGATTTGCAA
ACAATGGAGGGAAATGTAGCTGTTAAAAATGGAAATAACATTGAAGTTACCAATACAAAA
GATGGTAAGACTACTGAATATATAGTAGAGGCATATGACCCTGCTCATTTTATAATATAT
GGAAGATGTTTGCCTGGAGACAAACCCGCTTATTATATTCATACAAGGAGTAAGGAACAC
ACAGATGCTGATGTAGGTCCTGCTGAAAAAGCTGCAAAAGACCTAGGATTGGATGTTAAT
GCGTTTGTAAATACCTGTAGTAATATCTAAAATTCATATAGGATGTTATCTGCAGTGTTA
CTGTTAAACTGAATAAACACAGAAAGAAAGATATGGTACATGTATTTATTTAAGAAATTT
GACAAGGTAAAAGTTGTATGTAAATTGTAAATACCAGTAATCATCATCCACAGTCAAGCA
TGACGGA
>001174-001179_All_comp1478_c0_seq1 len=1305 path=[1178:0-181 1584:182-202 72:203-1304]
TTGAGGCCAGCTGATGCTGATACAACAGGCCATCCCTTTTGAGAACCTTCGAACATTGAG
AATGAAGAATCATACATACAAACAGATGCGGCGCATCTCGCCTCGCCTCGTTCACTCACT
CTTCTCCGATCTGGTCGATATCCCACTCTTCAGTGCCAATACGGCGTTCTCTGCTTCTCC
TCTTGGCAGTTGCGGGATCAATGGGAGTTCCGTAAAATGTTTGCACGACGTCACCAAGCG
TCAGATTCATTACTCCATTAGCCCCCTTCCAATCGATAGCTGTGACGGTATGCTGATTTG
CCGGAACGCAGGTGTTCTGGGAGGGGAAGGGATACCAATCCCGCACGGTCCCCAAGGGTC
CAGAAAAGCCCTCGCATGTGATGTCGTAGTCTATTACGTACGTTCTGGTCGAACAGCCAA
GCTCAGGAACCCTGTACAAGATTGACTGAAGCTTCATGTTGGGCCAATCAAATGTGAGGT
AGGTTCTCGGCCACTCAACTCCATATTGGTCGACAAAAGCGGGCGCAGTCCACTTTTCCC
AATCAGTCCAGCAACCTACCTTCCGCGGTATGGGGCCAGCTATTGTAATATTGGGTTCAC
CCTCCATCATTGCGTCAATCTCGACCCATGCCCCGTCCCAGTCCATGAACCTTCCGTACA
CATTGAGCCCAGTCATGTCCTGATACTCAAACCAGTCCAGACCACTCTTATAGTTGTACG
TATAATCCACTATGGTGTGATTCAGATCGGGCACGGTCCCTGGTTTGTTGCCAATAGAGA
TTCTCATGGGCACTTGATACATCCCATAGCCAGGAACAGCATAAGCGTAAATGTCTCCGT
CGCCAATATGGAGAGAAAGTGGCTCTACATCCTCGACCGAGTCAGCGGGAATTTGATCTA
TGTCCCCACGAACCGAGATAAATTGCGAGACGAGAGCTATTAATTTAAGCGCCTGGATCA
TTGCTAGTAAGAGGACAAAGGTGCTATTGTGTCAGTGATGAGATCACAAAGCAAGAACGA
CATGAGCAGATCTGATTATTCACACGTACATTTCATGTACCCGCCGAGAGAAACCCACAC
CAAGCCAGTGCCAGTGGAACTCAATGGAAGCTTCAGTCACGATCAATGACACAAAAGGTG
GAACAGGCAGCGGACGCCTGGACCATAACGGAAGAACAAACGAAGGCTCCATACTAGAAA
CAGCACATACACTCTTGATTCGTCAGTCAAGAAGCAAAAAATACATCCTGGAGATCGTTC
CAGGGCGTGAGCACATACTTCACATAAAGAGAAGTCTCCCAAAAG
>001174-001179_All_comp290_c0_seq1 len=7943 path=[0:0-7942]
GAAAATAAGGGAAGTAATGAGTGGCGCCCCCTGCCCCAGCGGCAACGGCCTCGCTCCTTT
ACGCACGTGGGTTTCGAAGGTCTATATTATAACTGCAGCAGTTCAGCTGCGAGGCCGAAG
TCAATCTTAACCGCGTCCTCCACATCACAGCGGCCAATTCGAATCTCCCTCTTTTCATTT
CGAGGTGGCATCTCGAAAGACAGATTTTCTGGGTCTGGGTGGCCGGGTCGTGCTCCGGCG
GGGTCTTTTTAAAGGAGATCAGTTACCAATAAGCTTTTGATTTTCCACGTCGCAGATTAA
GCTTCTGGAAGTTTAGGAATTAGAAGGATTTGAGAGAGAAGTCAAGAAGCTCATATGGAC
GGCAGCCAATACGCCGGATTGATAGTCTATAGAATCGGACCAGGAATCGAGTTTCTATTA
CTCAACGATTCGTGCTCGGATAAAAGGCATTGGACACCGCCGAAGGGAAAGATCATTTCC
CGGGAAGATGAGCGCAAGTGCGCTGAAAGGGAGATATTTCAGACCCTAGGAGTAACTCCA
GGCCAACTTAATTTCGACCCTGATTTTAGGACGGAGATAAAGTATATATCAGGCAACAAA
CTTAAGAATGTCGCTTACTTTCTCGCGGAGATATCTCCGAACGCCACTATTGTAACGGGG
AATCACAGTGGCTTGAATATTCAGTGGTTCGACGTCAATCAGGCACAAGAGAAAGCGCAG
TATAAACTAATGCAGGAAGCCCTCCAAACAGCTGCGGAGAAAATTGGCCAGAGGCAAATC
GAGCAAGATGATTCCATACATCCGCTATCCGAAAGGCTTAATAGGATGAGATTTTCTCTC
GATCAACCTCATCACAGCTATGCTGATAAGCGGCAGGAGGGATATGCGGGTTCATATAGA
CCTGACCAGTTCCGCACAAACGTAGATTACTCAAGATCCTATCAGAAGTATGGACCTTCG
CGCTACAATTCGAATCAGTACCTCGGCCCCGCTCCCTATAATGCTTATCAAGGACATCCT
GCTGATAATGAGCTATATGACTGCATGAAGGAAAGGAGGGACATCCTCCCGTCGTCAAAC
CCAAATATGATGCTTTCTTATAAGACCAGACTATGCGGACGCTACCAGGCCTCCGGAGAA
TGCCATTATGGAATCAACTGCACATTTGCCCACGGCGCCGGGGAGCTCCGAGGAAGGCCA
GCGTACAATAGTGCGGATCAATCCCGGATGAACTCGGGCTTTTACCAGAATAACAATAGG
ATCCGTCCGCGAATTGCCAAGCCATTGCCCAAGGATCTATCGGCCCCCGGATACCCTCCA
CCAGGCGATCCTTTCGGCTCGAGAATGTTCCAAGGTGACATCCAGGAGGATGTTGCCCTT
GAGCAGAGATATGATTTCCCAAGGCCCACGGCCCTGTATCGTCACATGGAGCAAGGGTCC
TCCTCCTCGGATCAGGCACCCGTCACTTCTCTACGGCCCCCAGAACTGAAAAACAATATA
CAGCAACCCGCCCAATCAGCGGAGGAAGCCTCAAAGCCGCTTACTCCATCCGAAGACCAA
GACTCAGCTCAGCCTCTCCCCTCTAAAAAGAAGCCCCAGGAAGTTAAATCGGTCCCCCTT
AAAGATCTCCTCAAGGATCCTGGCGGCGGAAAGGCTCCTTCTACTCAAAATAAGAAGCCA
CTAATAGAAGAGAAACTTGTAAATGAGTTTCGCCAAATCATTAGCGATCCACAAATCCAA
CCGAAGGATGAGCTCAGGGAGCTTACCCGCATGGAGTTCAGGCACAATCTCTCCAAGTTA
CAGATCTTTACGCTACTCATAGAGTCTCTCTTCCCTGAAGATTACGATAAGAAGAAACTG
ACTGATAGAGTGGAGCTTTTTCTTAAGTTCATCGTTGGAACTTCCGATCAAGAAACGCTA
CTAAAGGCTCTGGAAAAATCAATCCCGAAGTCCGAGGCGTTACTAAACTCTGCAGTGTAC
ATGTTCAAGGACCTCTACGACGTAGAACTTATAGAAGAGGACGAGTTTATTAAATGGTAT
CCCACGTGCAAAAGCCCTGAGCTTAAGGCCAAAATTACTCCATTTATCGAATGGTTGTCT
ACCGCAGAGGAGGAGGAGGATTAAGCTTGCACCCTTCCCTAGAGACCTAAAAGAGGAGGT
CCTGGAGTGGATTCTTCAAAAGCCCGCATATATTCAATTCAAATCTGGGGGAATCAGGAA
AGAAGCTGCTTGAGTCTTATCTCTTTTAGCCGAAAAACACCCGGCCGCAGCCCCCTGTTG
TTAGCCTTCCTATAACGAAAAGATAGAATTAGAGGGCGTAATGAAATGTTGATCCGACCC
CTGGAATCCTGACGCAACAGAGGTTAGTTGTACATTTGCCGCTGCGTCGGTTCTTCTCAC
TATCAGCCATACTCCTTTTATACACCTTCACCTCACTATCACATCCCATTCCTCTGCCCG
CTGGTAGGACCTGTCCCTATTCCCCACCAAGAGCTGGAGAGGCCTGGAGGAGAACTGCGA
GCCGTAACAGTGTTTGTTAATATAAATCTGCAACGAGGCTACTTGGTAGCCGCTGCTGTA
GCATGCAGTATCGCACACTCCCCCCGACAGAATGATCTCTACCCACCCAACCAGGAAAGG
GATGCGGGGCAACTCGCGTACGTAGAAGGTCCCTTCCCTTCCGAGTGAGCCGTAGATGGG
CACTCGGACCGGGTTGACGTCTATCGGACAAGGGAGATGCGGCGGGCTGGCTGTGGGTCC
CCGGTCAAGACTGGTATCGTGCCGGTCCTTGGGAAGCTACACAGCGTACCGGACATGCCT
GCATGGCACCGGACGCAGCTGGCTGGGTGCGTAAGCCTGCCGCGGTGAGAGAGATAGGTT
CTAATCCCACTGGCTTCCTTCACTCTAGCTGCACAAGCAGGTACTACGTTGTTGGGCGGG
TGGCGTCGAGAACGAGGGGGGTTGCGTCGCCCCCGGTTTGGAGGCATATCGCCGCAGCCC
GTCGGCATGTCTGCCTCCCCGCCGCCCTCCACTGCCCCTGTGCGGCGCAGGGAGTGCTAC
TGGACGCACTCTGTAGTTTCCAATAGCGCATAAAGCCACTCATAGAGTATGATGCTCCGG
CCTCTTCTTAACATAGCAATGATTTTCGCGTAAACGCCCCATCTTGGGGCGCAGGCTGTC
CGAGAAAACTCCTTCATTTTTTATTCAGAAGAAAGGCAGACACATACACAAAAACACGGG
GAGAGAGCTAGTAGCTCTCTCCTCCGATGACTATTTTCTCCTTGGGACGATCTAGTAGTG
ATCGTCGCGCGCTTGCAGGTGCTCCCGTGGCAATTCAGCTGAACTTGTACAAGCACTTCG
CTGATGAGTGGCCCGTCGCAGCTTCATATATGCTAAACACGAGTGTGTATCCGACTAGGA
CCAGCCCGCAGATGAACAGCACCGAGGCGGGTATATACTTAACCTTTCCCTTGACCTGAT
CTCTGCGAGCGGTGACGATCCACAGTAATCCCGGGAGCACGAAAGATAGGGTTCCAGCCG
CTATACCACCGGTCATGTCGACGATGACACCTAGGTCACATAGCACCATAGCCAAGACGG
TAGTGACGACGAATAACGCGGTCGAATATATCATCCTCTGTCGGGTAGTGAATTCACTGT
GCTCGCCCTTGATGAGATTGAATGGTATGATCCTGCACACGTGACCCTGCAGAGGATATG
ATGCCATTATGTGGAACGATAGAGCAAGACGACAGACATTGACCAAGGTATCATCGTACG
AGAACGAGTTGAAGACATTCCCCTGAAGCTTGTCGTTCAACGGCAAGTACACGAGGGTAG
AGAAGGTTATAACGAGTATAGTGGATATCGAGAGACTTGATATTATAACTATGTTCCGGT
TCCTCTGGGTGTTCTCCGCTAGCGAATTGAATATCATGAATTGGGCGTGTTGGCAGATGT
TCATGAAAGCAGATCTCGACACGGCATTTGGGATCTTGGCTGGGTGAATGATACTGAGGA
GTTCCGATCCCTTGAGACTACCCCTCTCGCTTTCCGGAAGAGTCAGGGCCCTCTGTGACA
GGGATACGGCTATGAGCAGGAAGCAAAAGAGACCGAACATTGAGCTGTAGGACAGGAAGT
GAACGTCCGGGAGTATAATGAGGGGATATAATATAATCACTGCTGTGATGGCAAGCATAA
ACCTCCTGTCGAGAAGTATTCTCGCCGCTGCTACCCCGCTACCCCCGTCGCAATTTGGAT
CTTCCAGACACTCGAGATCATATCCCGTCAACTGCAGAAAGAGAGGGGGTAGAGAATCGG
CAGCGATCAGAGAGTACGACACCATCGCACCAAATGTGATCAGGAATGACATCACCTGCT
CGACAAGTCCTCCCCATTTTCCAATAGTCTTCTCGCACACAGCCTTATAACTGTATACAT
TGTGGCGCAGTCCAAGATTCATGATAACCCTGCAGGTCAAGTACATCACCACGGTCGCAA
TCAGTAGGAAGAAGATAAGACCGAAGTATCCGGATATCAACATCGCGTGGGGCGCTGTGA
AGACCCCTGCTCCAACCATAGTCTTGGCAAAGTTGAATATGGCAAACATCACACTACTTC
TTCCTGCGACGACTGCGACATCCTTGTCGCTATGAATGCTCCCACCTGCATTCCAGGGCT
TTGAACCCACTTCTACACTTGCAACTCCGGACATCTTAATGGTGATTTCATACACTCACG
CGGTATTGCCCTTCCGAGGTGAGGCGATGCAAGAACCACACGGCGGCACCGGACAGGGGC
TTAATCCAAAAGGACGCAGCAAGTGGCGGGGGGCAGAATGGAAATTTGTATGTGTTCTCT
ACTCGTTTTGTCTCCTATATCACGCACAGGCCCTCCTCCGATCGAATTCGTAATGATATG
CAAATACTACTACCATTACAGGATGGAGATTTCTCGTAAACATTATCAGCGTAAATCCCG
GTCGTCGCAGGTACTGGGCAGACGGCAGACCCACGTTTCGCGCAGTCGCAGACAGAAAGG
CTCAGTGGGAAAAACAAGTTAGGCAACCAAGTTCTTCAATTCTGCTTCTCTCTTCTATTC
CCAGAGGATCTTGGTCATGCAGACGTGGCTAAACACTAATGACGGCTGAAAGCGCTCGAG
AGAATGGAGTGGACGTATGTAGAGGATGTTCGGATATTGCGAAAAGCTCTCCCTCGTGTA
TGTAGAGTAGGGTGTTGCGTGCGGGATCCTATAGGGGTTTATATAACATACGTTTTCACG
ACGAAATCTTAAACTCAAGAGGGTAGGCGTAACGTGAAAATGTTTATCTTTATTTGGATT
ATAACTTCTTCACTATCGTGGAACATATGTATTAATATATCACGAAGCATCACATAATAA
AAAAGGACGCAGGAGTAGGAGTTTATGCATTGAGGTCGCGTGCTCTCAAGATAGCATAAC
CTTGCCTAATTAATTGTACGCCACTCGCTTCATGATTTTAAGCATGTAAATGTAATCGCA
TAATATATGCACAATAAAAGCGGGGCAAGGTTTTCTCCTTTACTCGCTTTCAGCTACTAA
AAGGGGCGATTAGTCATCGTAACAAACTCCCATACAGAGATGGAGCATGCTCTTGAACAA
TGGCAGCGTGAAGTTGTTGGCTATCCCCATGCAGTGGATAATCGGTGGAGCACGATTGGA
AACAAACAACGATTCAAATGTACCCCCCCCCTCCAAGTCTTTGGGGAGAGGCTCTGCCGA
ATTTAGTTAATATATTAGAAAGAGAAGGCACTGGCGGAAGGAATAGCTTTTATTTCTTTC
TCACTTTTGGTCCCTAAGTTCTACATCAAATGATAAAGTAGTGAGTATCACTTCAATTGT
ATACTTAAAAGGTTCAATGATTTTATGGAATGTATCCCATATGATCGCCCTTCTACTGGA
GCGTGTCAGAGAGAACAAGGTTGCGAAAGTTATGCGAATAACTCCTCAATGAACTTTCCC
ACCACACTTTTCGAGACGATCTCAAACGCAAAGAAGAAAGAGGGAAAATGCAAAAGCTAA
GCACGATTGAATGTACTTTCGCATCCACATATCAGCCTTGTAAGAAAAAATCATATCAAT
AACTTTCACGTGGATCAGGGTATGATGGCTCATACGAATAATCACTACGTTAAACCCGAA
CGCAAATGCGCAACATCCTTAAAAGCTCCTTTGAATATTATTATAGTAAATAAGAAAATG
GACAAACTAAACCGGTTACGTGTGTACTATTCTGTAGAGAGGTCTTAGATGCATTCTCTT
TTCGACCAGGTACTCGTCACCTAAGTGACTGGCTTAAGTGTTTTCCTGTCCCTGATGTTA
TAGCGTGTGCCAGCTTTATCGCCGAAATGCAGATGTGCGTGCTACAGCCTTCAGTGAATG
TATTTATTTTTAACCTTCGGAAGGTTTGCGTTATACTTATAGGGCTTGAGATGCCTGTTT
GGTAACTCGCTACACCTAACGCTAGAGTTTGACGCGGCGCGCTAGATGATTTTGACAGGG
TATGTTTGCACACAGCATACGCGTAAATTTATATAGACAGGAGTGATTTCAAGTAAGGAA
TGCTGTTAGTACTTGTGATTTGTTCGTAAAATTAGGATTGTGAGAATATATACTGTACTT
GTCTCTCTGCTCATCTCAATTATTCAGGAAGGGTTCTATCCTATTACTTCTCTCACCCTA
CAAACCAAACGTACAAGGAGAATGTCATTATATCTGGAATCTTGGCGCAAATATAGTTCA
AGAAGGAGGTGTCACATGACGTACGCGGCGGGGATTTAATAGTGTAGAAGGATAGAGAAG
GAAACGCCCCGTACGCGAGACGGTTTCAATTGATTGGGAGTAGATAGTGCATATACCTAG
TATATCAAAGAAGAGGGATAGAAAAGAAGTTTGGTTGAGGGGGTTACTGACGGGCAGTCT
ACACAAGTGCTACTGGTTTTATTTTCACTTTGGCCAGCATAACATACTTATTATCTTCAC
TCGTGGATACTATATATCTTATCTACACTTACAGGGTAAATTCCTAGGTGAGGGTACCAA
ACCATCCCTCCCATACCTTTTATCACGCCCAGTCTGGGAATCCTAATAAAGCAAAGAAAT
AGGCGTACACAACCTCCCCGCTCATCTAATTTTCTGGCCAATGTTTAATAGGATCATATC
CCTACTCATTGAGTTGCTCGCTTATAATAACTGCACATAGATATAATTTAAGTGAATAAC
AGCTACTTAGTAAATCACTCGTTGTCAATACTGTCCATCTAGGGTGTTTGGCTTTGGGTA
GGAGGAATAATATGTAATAAGGCCTTGGATCAACAGATATGCGATTTCTTCTGTATATCG
TAGAAATTGCATCTTGAATCCCCCAACTATGTTCTTTGACAGATAAGTCTGTCATGTCCC
AGTGCTTTAAGTTTTCACCAATATGTAAAACATGTGCGGTAGCTAGTTGTCTCTACCTTG
GTATTAATGATCTACCAAATCCTTACTGGGGATATGTAATGATGATCATGGAGGGCGGGT
GATGGGAGTACCATCGATGCGCAAGTGTTTCGGGATGAAGATGTGTCCGAGACGCCCCCT
CTTCTCTACGCGCCTGCGGGCCTCTTATCCCGCCGTGCTTCTCCCCTCGTAAGCAGCGGC
CTGAAACTCGGGTCACCAAATCCTTTTACTGCCCGGAAGAGGGATCGAATCGGCCATGAC
GTGAAATAAGTCCCACAGGACACCGACTAGACCAGAGCAATTTTCGACTGAGTGTGGGCA
CAAGCTCTGCACTGCACATAAGTGCCGTCGCCTCTTATCTCATGGGTGGAAGAACAGAAG
TAACCTGTTCCAGCCAAAAATGCTGGATTCCGACAAAAAAAACTCTCACCTTCGTTATAG
CGGACTTAAGGTCGCGGCGTGCA
>001174-001179_All_comp1998_c0_seq1 len=945 path=[0:0-23 908:24-98 983:99-104 989:105-547 2559:548-549 2561:550-745 1871:746-747 1634:748-865 1831:866-882 1769:883-910 1797:911-944]
ATATGTTGAGGTTAGTTGGGAAGATGTCTCCCGTCCCGGACCTGTTGCCAGAAATTTCAT
CTGTCTACATTACAGCTTTGCTAAGAGCTTCTGAAGTCTCCAAAAATGCGTCTCATGACA
TTCTCCTTCGTCCTATCAGTCGCCTCTGCTGCGACTTTGAGTGCGTTCAAGGACATGACT
CTACAAGGGACTACCACAGGTTGCACAGCTTGCTCACCTGCCAAGGGAGAGATATCAGCT
GCGGCTATTCAAGAATGTCTTGCATTGGTTCAACCTACTTGCGTGTACACTGTGACAGTG
GATACGATCACTGGTACTGCAACAAAGATTTGTACGACAAACATCGGCTTTAGTCTCGAT
GACATCACTGCCACCCTTCCCACAGCAAGTGTGACCAGTATCTCCGGTACCGCGACTCTG
ACCACAGACCTCGACACAGACGCCTGCTCTTACGATGTCTTCACGTCAAATACGGAGAGC
TGCGTTGCAAATCCCACCGAGTCCAAGGTGACCACTATCAACATGGGCGAAGGAAAACTA
GATCTGACTATGATTAAGATGAAGAATATCAATCTGAAAGCGCAGACAGGAACATGTGGC
ACCAAATTAACCTCAGTGACTTATGCTGGAACCAACGCCGTGCTTAGTCTTCCAGGAAGT
CTGGTTACGACTACGACTACAGCCACAACTACGACGACCAAGGGAGATTCAAATAGCGAT
GAAGTGTCCCCCCTCCTCCAAGTATCTGTCTTTGCCCTTTTAGTGGCATATCTCGCGTCC
GCTTGAGGGCGAGAATCCCAGTGAAGACTCATTTTTTCGGTGTATGAGGCGACAAGGGGG
ATCAAAGGACTAAGTCTCAGATCTCTTTTCTCTTGTGACTAAGTACAGTTTTATGTTCCC
TTAATGAAACAGAGTTTGGTGAATATGTTGAGGTTAGTTGGGAAG
>001174-001179_All_comp305_c0_seq1 len=748 path=[0:0-747]
TTTTCATTGGTCTCATAATATATATAAGAGTGCGAAGGGGATTGAGTTGAGCATATTTCG
ATCCTAGCAGCGCCACATTTACAAGTCAAAATGAATGGAGTAACACATTTACAAATCGCT
GTGATTGGAGTATGTTTATTAGCGGTCACAACTCTTGCTCAGAATCCACCTAGATTTCGC
ATCATAAATATACTGGTCGAAGATTTCCCTCCACTTGGTGTTGTCACAGAGTGCTCTGAT
CATTTTAATATGACGGTGGCTGACGCTATGAATGCCAGACAGGGCTCATTACCTGGAAAA
GAAGCAGACTGTTTAATGGAGTGCTTCTTTGGAAAAACTCTTGAAGGTATAGACAATGCT
ACAGATAGTCTTCCAGAATTTAAGAAAATATTTAAACCCGAAAACAAAGTTCCTGAAACT
GTTAAAGAAATTTGTGCTGCCCATCTTAGCGAATATGAGTTTCCTCCAGCGTGTGAGGAC
GATGAACCAAGAGCAATTACGGACTGCATAAAATACATGTTTACTGGGACTTTTCCTCCA
AAGTATACGACAACTCCAAAATCAACTCCACCAGGATATTGATGCATATAGATGGACAGC
ATTAGGCAACATGTTTGATTGTAAAATAGATCTTGAGTTTTAAAGAAATATGTACAGATA
CTTGCTAGTTGTTCAACTAGTACATCCAATGTTGTGCAAATAAAGAATAAAAATTATATT
CTACATCCAACTTTATTTACCTTGCGCT
>001174-001179_All_comp568_c1_seq5 len=1737 path=[3294:0-5 3300:6-65 11156:66-68 11159:69-85 7207:86-315 8980:316-340 7462:341-376 8913:377-396 7518:397-1736]
ATTTATTTATTTATTTATTTATTGTGATAGAGCTAAGGCCATTGGGCCTTCTCTTCCGCT
CTACCAACTAAGCAAAATTTACAACATAAAGAGTGCATAAATCTGTGTCACAGCGCCACC
TGATCTCACACCGTGTGCTATCTGTTTTTGGGGCCGCTTGAAAGACAGGGTTTACCAGGG
GAACATTCGCACATGTACTAATCTGAAACGCAGTTAATGAAGAAAGGTATAAATCGTGTC
TACTATGTACATGATTCGTTTATATCTGCAAAACGTTCAAACATATCAATAAGAATTAAT
TTTCACAATTTTATTCTATATAAAATCACACAAATCTTCTTTGTTTTGAAATTATGAATC
TGTTTTGGCTCATTTAATTACATATATGACAGTAAATGTTCTTCCTTGCACTGCCCTTAA
CACATCTTATATGAAGCCAAACACAACACTTCATACACTTGATCATGTCCTCTTATTTTC
TTTACAGTTGATATAATACCAGTTAGTTCAGTTTTCACCTTCGGTAAACTCCAAAATAAT
ATTTTTACTGTGCCTATGTCCTTCGGGTTCATTGTTGTTCAACATATGGTCATTGTATGG
ACTATTGGCGATCTCACATTGGAAGAAGTAGCTCATCTCCTATTTCATTTTTGAAGTGTT
GAAACAGGTGAGACTTTCGATCTCTGATTATTGATGTTTATGTAGTCCCACCACAATTAT
AACCAATCATTCCTTTAAATTGAACCGGTACAAGATAGATGAATCATAGTAGTATAATTT
ACACATCGTCATTTTATATTCAACAAAAGCTATATTGGAAAACGAGTAATATTTTTGAAA
TCATATTTGGCATAATGACTAACATACACGTTAATATATTCTTTTATTCATATGAAACTA
GATTAATTCTTACATATGAGTGTGTATATGCTTAGTTATTCAAGTAAAGTTTGTTTCTGG
ACATAAAAAATTAAGAAGGTAATGAAATGCTTCATTAACGAATCGTATAGGTTAGTTCAT
GTTTACTGCTCTCATAGTACATAGTATCTGTTTATCATTGATAATTCGTCAACAGTTCTC
CAGATTTGAAAGTAGTTCAATTTGGATGAATGTTCAATGTATTACACTTTCCCCTACATA
ATGTAGGCTATTAGTTATTTATAATTAATTATTTATGTTTAGTGGAATGTGAGCAGCGTT
AATGTTCAAATGCATTTATCAAGAATAAGACCTATAACCGGGTTTTTTTTTTGGATAATG
AGAATGATAATTATATTCACCACACTAGCTGCATTTAATATTTTATATTGTGATAGGCAT
ATGACGATGAATGAGTAATAATTAATTATTAAATAAACGTCTACAAACAGTATCATTTCA
TTAATATGAACAGTAGTTTCTTTCTTTCTTTCTTTTTTTTCAAAAATAACAATGTTCAAG
AATAACAATGTTCAAGAATATCAATGATTAAGAATATCACATAGTTTGCAGGACTCCACT
GTCATTATACTTTATACTGGTTACTCATGATAATAGCAGACTGCACTAGTCAAATATTAT
TTGAAACTGAAACATTTGTACATGCACACAACAATGTAGTGCAATGAGGCACAAAGTAAT
TTAAAAGTAAGAGCCTAATGGGACAGCACTAAAATGGAAGAAATTTGATGCTGGTTGTAA
CTACAGCTTGTTATATTACTAAACCTCGAAACTTGGAGCTTGGCATCCTTACAGTTG
>001174-001179_All_comp467_c0_seq1 len=1365 path=[0:0-118 119:119-140 141:141-1090 2140:1091-1106 1107:1107-1225 1437:1226-1272 1273:1273-1364]
AAGGCTTCTGTCTGGTTGATGAAACGATTGAACCACTGCCAGCTCTTTCCGACCAATCCT
TCAAGATAGTCCGGGTCATAAACCACAAAAGCCATATAGGCACCATGTGCACTAATGCTC
GCTTTCACTTGCTCTGGAGAAGGATAGAACTCTCGGACGCATTGTGCATCAATATCAGAC
TCATCGAATGTTCCTGTAGACTCTTGCATATTCTGCGGATCCGACCCGTCATCAGCGAAA
TGTGGAGGGGCGTCTGTCACAACCACAATCAGTCGTGAACGATCTGGTGATGGAGACCAC
TGCAATCCAGATGCCTGCGTCGCACCTAGGAGGGCATGGAATTGATTTTCAGAGGGGTCG
CCACCACCATTAGGCTTGTTGGTATTGTAAACTTCTTGAATAGCTGTGATGTTCGAAGTC
AGAGCGTGGTTGATTCGTGCACAATAATCCGAGTAATAACCATTGGTGGACGTTGGAGGA
ACGCCAAAGGGCTCTATTGGTTTATCTTGAAAGGATAAAAGAGCAAACTCTGACCCTGGA
TGAGTCTCGCTTAAAATTGAGGTCATGAGGGGGAGTTGCACTGTGGCCATCTGTACATAA
TCATCCTTGAATGATGCTGTAGCATCTTGAACGATCGTTATGTCCAAGGGGAAAATACAG
TTTTCTGGGAGGCGAGTAGCAGCATACAAAGCGCTACCTTCTCTGGTAAGTCTCGCGCTT
TGTCGTGGTGTCATCTCGTCAACAGGTGGAAGGGGTCCATAAACCTCGACCAAGCTCTTG
ACTCCATCGCCGACTACACAGCCTGTGAACACGCAAAGTGATAGAAGAGACTTCATGACG
AGCACTCAATGGAGGCAGGACAAGCTTTTATGCTATCGTCAAGGCATCCCGTCTCCTGAC
TCCCACGAGTCTTGCAACTTTCTGTACATTCAGAAGCACATTGTTCTGGACCGCCCTATT
AAAAGTATCTGTCACGATCACCATTCTCTACCATCAACTACTACTTTCAAATCATCTATG
GGCTCGCCCAGCTTTATCATGACCCCGTCCTCGCACAACTTGGTGAACTCAGGGCATTCA
TTGGGAGGGCATGGGCGAGGCGGACAGGGACATTGACAAGGTGGCACAGGGCAAGGGGGA
CACGGAGGACAGGGCGCCTCAGTGTTTATCTGGGTAGGAGGGGAGGCGACTTCGGTACTG
GCGACGGTGCCTACTAAGGTGGGGGAGACTAGCTGACTCGTGACCCCCGTTGAGGTGAAA
GGAGGTGTAGAAGGCTGGGGAAGGCATTCAATCTCCTCAATAACGCCTATGATACCAGCT
AGCTTATTCCAGAAGTCAGACGAGTCCTCCGCCTGGAGCGTGATG
>001174-001179_All_comp1274_c0_seq1 len=2037 path=[0:0-1313 1314:1314-1314 1315:1315-1910 2096:1911-1925 1944:1926-2036]
TTTTTTTTAGAAATATTTTGATATTTTATTACATAACAACATCCATGAAAATGAGCACAC
ACTATTCATTAGCAATGGAAGAGGTAGGCCTATTCCAGTCATATTGAAAGTGTAAATACA
GATCTCATATTTTCTTGGTGCTTGGTGGAATAATTTGAAATGCTGTTACAGAACAACGCA
AGATGGCGGACAGTTGGTTTCTAAAATTTAAACGATTTCGTTATTTTTCGTGTTTTTACT
TCTTGAAATTATAAACTTGTATATTTTATTTTTTAAACCAAAAAGTTTTTAAATAACAGC
TATTATTAAGTTCAACAAATGGAGATTTTAGGGCATTTCCAGTATAAAACATAGACACAC
ACTGAGGGTGACATTTTTGTAATTATAGACTACTACCTGTATATTGTCATTGTTTTAATA
TTTCGATTTATTTATATTCTAAGTGAATAGTAGGCCTACTGAGTTAACATGATTTATATA
TGAATTGTGATATAGAGTGCAATTATGAATGTAGGTTTAGGTTTTTCGGACTGCAAAATG
AAACTTGGGTCATAGAGCACAGATCTGAGGCATTCATTTTGCGAGTAGGCTCCAGACAAA
GTTGATCGAATTTTTATGGCGAGGAAAATACGAGGCCACTCCTACATTTGGTGAGGAAGT
TACAAGGTAAATTTCAAAATCCAAGACAATTATGAGGAAAGCAAGTGAATACATACTATT
CATTCGCCTTAAATATCTCTCTCCTGAGATTAGAACTATTTCGAGTTCATTTTCAGGAGT
TTCGTAAACTAATCGTATCTGTCGTCTTTTGATCCAATTTTGAAAAATCGTAAAATTATA
TTTTTTAATTAATAATTTAAAACGCCTACTAGTAAGTAATCTGTAGCGTACTATTGTTGA
ACCCTTCAATTTAACTTACCAAAATGATAAATTTTTCCTTATAAGTTTAAATATATACTA
TAATTTATATGCTAAATGTTATTTCCATATTCACTATAGCACAGTGAAATATTGTTTAAT
TAAGTTAATTCCCCAGATTATTGTTGATATGTCTTTTACACAGTTTTGATACTGAAATTT
AAATTAGGCTATGTTTCTGCTTGTCTCTGGGATTATTCGAGAAATAACATACTGTTGTAT
AAAAATGAAAATATACTGTACAAATTTGTGTTTCAAATAATTTTTGTTCAAATATTTTCA
TCAAATTTTACAACATTGAAGAATAAATTATTAGCTTAAAGAAAGCGAAATCACCGTGAC
TTGTTCCAAAGGGTACGTAATAATGTAGATAAGATTAAGGACCAAATTTAGAAGAAAAAA
AAAACGGAAACAAAATATATATTTTAAATACAATTTAATTCACTTTTAAAAATCGTGTAA
ACAGCCAAAAAGAACACGCTTAAAAACACAAAGTAATTCTCGAAATTTTTACAACATTCC
AGGATATTGTTACTTTCATCATTACCATGAAACAGTTCATACAAACATATCATATTTTTA
AAATTCAGTGAGATACGTCATTTTGAAATTTGAACATTAACTGTACAAGAGTTATGTGTT
TTAAAACATTATCCTGCTCATATTACTGAAGATAGAATAATACGGCAAATAACATTTTCT
TCTTACAAATTCAAGGAATATTGTTATGAAAATAATAATTCTGTGTCCATTCTCAGGTCT
AAGAGCTCTTTTTGCAGGCACCTCCATTGGCGGTATCACAAGTCAAACCTTGGCCACATG
GACAAACATTGTTGTATACGTTAATAGCCTCATATTTGGGCTTGCCATCGTGGCTGTATA
TAGTGGTGTTAACGGACGCTTGGCCAGGGCGACAAGAGTCGTTCTCCTGTGGTGCTGGCA
CGCATTGTGGCTCTGCACCATGATAGTGGCCCAATAAACAACAATGGTTGCTGGAGCACT
CATTGTTGTTCTTGCAATTAGTAGGCGCGACTTCACTGTTCACATATATTATGCATATAA
GTGCCAAAGTTATCATGATCTTCGCTGTTACACCCATCTTGGTTTCTGCCTAAAGCT
>001174-001179_All_comp438_c0_seq1 len=893 path=[400:0-15 416:16-254 1513:255-255 656:256-724 2267:725-728 1129:729-748 1149:749-752 1153:753-892]
CGCCATGACAGCCAACCAACTCACTGTTGATGGTCCCTCTAAGGGTGGCAAGGACTGGAG
GGCAGGTAGAGCCGCTGGTGTTAACATCATTCCTTCCTCGACTGGTGCTGCCAAGGCTGT
TGGGAAGGTCATTCCAGAGTTGTCAGGCAAGCTCACTGGCATGGCATTCCGTGTACCCAC
AGTGGATGTCTCTGTTGTTGACCTCACTTGCAAGCTTTCTAAGGCTGCCACTTATGATGA
GATCGTGAAGGCACTGGAGCATGCTTCTGAGAATGAGCTCAAAGGCATCCTGGGAGTCAC
TCACGAGGAGGCTGTATCTTCCGACTTCACTCATGATAAGCGATCTTCCATCTTCGATGT
CAAGGCCGGCATCTCACTCAACGACACCTTCGTGAAGCTGGTCAGCTGGTATGACAACGA
ATGGGGATACTCCAATCGTTTGTGCGACCTGGCTGCTCATGTGGGAAGTACCTGCGGCTT
TTAAATGTGACTTAAGTTTCGTGAGAGATGCAATTAGAATAGTTCCTTGCCACGCAAACC
CTGAGAACCCCTAATCAGTCAGCGTGGGAGCTGCGGATTCGATCCATGCAACATACGTCT
CGCGACTAAGCCTTTGAAACACAAAAATACAGCCTCCACCTTCCCTGTAACACCCATCCT
TTCTTTCCTCCACAATGGTTGCCACTTTGGGTATCAACGGTTTCGGCCGTATTGGTCGCT
TGGTTTTCCGAGCTGCCCTCGAGCACAAAGACTTAAAGCCAGTCGCCATCAATGAGCCTT
TCATGGACCTTCCATACATGGTCTACCAGCTGAAGCATGACACAGTACATGGCAAATTCC
CTGGCACCGTTGAAATTAAGGGAGAGAAGCTTGTGGTCAACGGTGAGGAGATC
>001174-001179_All_comp438_c0_seq2 len=350 path=[1153:0-139 2064:140-145 1967:146-151 1973:152-163 1955:164-169 113:170-186 130:187-349]
TAAAGCCAGTCGCCATCAATGAGCCTTTCATGGACCTTCCATACATGGTCTACCAGCTGA
AGCATGACACAGTACATGGCAAATTCCCTGGCACCGTTGAAATTAAGGGAGAGAAGCTTG
TGGTCAACGGTGAGGAGATCTCAGTTTTCAGAGAGAAAGAACCTTCCGCGATTCCATGGG
GAAAAGCCAATGTTCACATAGTATGTGAGTCCACTGGAATCTTCTGCACAGAGGAGTCTG
CTAAGAAGCACATCGCTGGAGGAGCCAAGAAGGTCATTATATCGGCCCCGCCCAAGGACA
ACGTGCCAATGTTTGTCATGGGAGTCAACCACACCTCTTACAAGAAGGAG
>001174-001179_All_comp438_c0_seq3 len=270 path=[130:0-162 2320:163-165 2323:166-186 317:187-189 1673:190-213 344:214-269]
CAATGTTCACATAGTATGTGAGTCCACTGGAATCTTCTGCACAGAGGAGTCTGCTAAGAA
GCACATCGCTGGAGGAGCCAAGAAGGTCATTATATCGGCCCCGCCCAAGGACAACGTGCC
AATGTTTGTCATGGGAGTCAACCACACCTCTTACAAGAAGGAGATTGATATTTTGTCCAA
CGCGAGTTGCACGACAAACTGCCTGGCACCACTAGCCAAAGTAATTCACGAGAAGTTTGG
TATTGTCGAAGGTCTGATGACCACCGTTCA
>001174-001179_All_comp1023_c0_seq1 len=1709 path=[0:0-175 2029:176-189 190:190-639 1908:640-641 642:642-997 2472:998-1014 1024:1015-1545 1555:1546-1552 1562:1553-1708]
GGGAATGTTGACATTGCAATATTGGGATGAGACTGAGGCATTTTCACTAGCCACATTCAT
GTTCAACGCTTCCTGAATCATCTTCTTGCTCTTCAAAAGACACTTGTGAATGTTCTCGGC
CCCCGAAGCAGCAACCAATTCCGTGACAAACGTGAAAGACTCGCAGTCTGCACGCTTCTG
ACACTCCAGTTGACACAAAGCCGGTGTATCAACATAGAGACCCTGTGCTTCTTCCATGGA
CCCAAGAGGATTCTCCTCATTATATCCAATAACCAAAGTATCAAAACATGAGCCTGAAGG
CTTGGCCACCGAATCCACTGTATAATGCTCGTGGGAACAATTAGAGACGAAATCATGGTC
CTTGTTCAAACTACCTTCTCCCTCTCCGAGTGCCATCAACTTGTTACAGGCATCGATACA
ATAATCGTTATTCAGACTAGCATTGATTGAAGCGTAAGCATTGCAGAGTGCAAACTTGGG
AGGGGTTGGTTGTGGCGTAGAGAAAGTGGCATCAGGATTGCATGAATCCACTTCCAAGGC
ACAAGACTTCCACCCTGATACATGTAAGCTGGATGTCCATGCGCAGCGGCTTTTAGTCTC
GCATGACAGACAATCGTAAATGTTGTTTGTGCATAGCGCATTCATACCCGCCAAACAATA
CTCTGGATCTGCCTCATTTGAGTCTTTGTCCGTTTCTTGACTCACAGCACCTTGAACCAT
GGCTAAGGACTTGAGCAGGCACGCTCGGCGTCCATTTTCGGTGGATGACAGTTCAGATGC
CCATGTCCATTGGACACACTCATCCAACTCCTGACAAGCCAATTGACAGAGAGCGGGAGT
TGAATAATATAATCCAGGAGTTATAGAAGCTTGGGGTGTACCTTCCGAATAACCGTACAC
AAGATTACTAAAGCAAGCATGATCGGGTTTGACGCGGCCATTCTGAATTTGATAGTGGCC
AATGGCACAGACTTTCGCAAATTCTTCATCAAGCATTGGATTAGTAGTACCCGAGGAGAC
TACGTCGTCGCAGTACGTCATGCAGGCATCGTTATGCGAAGTAGACGATAAGGATATAGC
GCGACTGCAAACATCATGTGTCACCTGGATACCAGTAGCACTTAGGGCACTGACGGCAAA
CAATGCAATAGTGGACTTCATTGGACTACCGGCAAGTCAGCTGACGAAATTGAACACCTT
CTGCTAAATATCTAGACACAGATTCAGAGACTGCTACTTCCCGGTCTCCCTGGTTTGTGT
GCTCGCACACGGAATGAGATGTTCAAGAATGAGAAGAGTAAACTATGTGTTCAACCAATG
ATTGGATCTACCACAGGATTACGGAACATCCAAGTACACAAAAAGGACTCATTAAAAATT
ATCAAGTCAAATCTAAATTAGCTACATATATTAATACCTGACAAGACAGAGGGTCATGAT
CTTCGTTTCCACCCTTTGAGTCGGCAAACATCAAGAGCATGACATCAGATTCTTGCTCAG
ATGCAAGATGACTCGGGTGGATTGATCACCACTACTGATCACAACTATTTAAGAACGCAA
GTCACAGACGTTCTTGACCGCAGCACAATGCTTCTGCCCTCCTACATGGTAAACAGAGTT
CCAAGCACATGACTTTTCGCCTTCCTTGCATGAGAGGCAATTGTAGCCACCCTCGTGACA
CATCCGGGGAATGTTGACATTGCAATATT
>001174-001179_All_comp556_c0_seq1 len=1590 path=[0:0-1589]
TTTTTTTTTTTGGTCCAATTTAATTTTATTGCTATAATAAATATACATGAATAACTTATG
TTTAGAAATGAGACATTTAAGTACCATGTAGAATTAAAAGACTAATCTGTATATATGTTA
TAAACCAATTGATATTATTCCATACATGCAACAATACTAATGGCCAATATGGAGGGGGTT
TGCACTAGCTAAAATATTTATACTACTGATAGTCTACTGAACAAGGTACTTGTGTGTCTA
ATTTTTTCTTATGATCTTTTTTATTTTTGAACTGTTGAAAATCAGTGGTTGGAAATTTAT
TTTGATTGGTTTGCTTGGAATATCCGAATAACTTCTTGATTTACAAGTGACTTTACATCT
TTCCCCCATAGGAAGTCGATGTGATTGAATGCATCTAATGCCACTCGGTAGAGTCCTTTC
ACATTTGGCAGAGTATCAAATAATTTGAAGACGTCAGTAGGGTCTCCGAGAGGATCGTTT
GCACCGTACATCAGGTAAACTGGAGCTGTGATCTTCTTCAGGTTGTAAGATGGCGGGGTG
AGGCTTCCATAGTAAATGGGGTTCAGGAGATAGTGATCGAATTGCTTAAAATCGTGGAAA
ATTGATCCAATTTCTTGGGCGTAATGAAGTAGAGTTTTGGTAGAAACTCCAGCAGGACTA
TGTGACAAAAGAACTGGCAATGCAGTTGTGTTTAATTGATCTGGGTCATATCCGCAGAGC
AAGAATACTATGCTGCTACATACTCCTTGGGTAATACTTCCATCAGAACAGGCGCCATCT
GATAAGAAAGTCATCAGGTCATTGCTGGGTAAAATTTCCCTTACACCCAGAATATTCAGA
AGCTGAAATCCCACCTGGGTGCCAGGCAAGTAGGCTCCGAATTTCACTAGAGCGTTTGTT
GTATGTGCCATATAAGCGATTGGAGCCAAACTTGCCATGATGTTGATCTTATCATTGTAC
TGTGGATTCATAGACATGCAGACGTAGAACATCGTTGTGCCCATGGAATGACCTGCATAA
GACAATTTCTCCTGACCAGTGAGTCCCAGAACATAATCAAAGACAGCAGGGAGATCGTAT
AAACCCATTTCATGCCAACTGAAGTCCCAGTATTTGTAATCGGAGAGGGATAAAGTAGTA
TGGTTCTTGGAGTACGTGTTACCACGTGCATTGCCCAACCAAACATCATAACCTGCATCA
GCCAACAAATAACCCAAAGATTCTTGAGGTCCTAATATGATCCAATCGGCAGAAGATGAA
AACAACCCATGTTGCAGGAATGCTACTGGTTTATTGGGAGCTGCAGGCGACTTAGAACCA
TAAGGAATCCTGTGCAAAGTCAGGATGTAACCGTCTGCAGTTGTCACTGTGTGAATTTCT
ACTGGGTAGCCATATTTGACAATGAGTTCCGGAGTTGTTAGAAGCTCATCTGGATTGCTT
ACACCAATGGCTCCGCAAATTAATGAAGACACTACCCAGGCTACTAACACCTTAAATACC
ATCCTTCTTTTGTCTAAGTCCACTTCTTGACAAAGTACACTGCTTTTGAGACACTTGTTA
TTTAGTCTGGGTAGTGTCTTCATTAATTTG
>001174-001179_All_comp116_c0_seq1 len=667 path=[1439:0-96 1983:97-120 84:121-542 1935:543-560 1953:561-566 530:567-584 1904:585-666]
GTAGCATCCTGTACAATTACCAACTCTATAGGAAAGTCGCATATCTCTTCTGTACGGTGT
CCAAAGTATTCCTTTGAGTATCCTTCCTTTGTTCGTGATCTCTGATGTTGAGGAGTCATT
TCTTTCACTGCTTCCACGGGGCCATAAACTTCTTCCAGTGTATGACCCTTGATGACCTGA
TTTGAAAATAGTAAGGTCGGGGCATCCTCTGCAGTGCAGACACCAAGGAGAATTGAGAGG
GGAATAAGAGATCGCATGAGTATGTCTTCAAATATTGATTTGGCCACCTATCTCTGCAGC
CAAATACGCCAGCTCTCACACACTGCAAGAGACTGCCTCCACGCGAGAGATGAGGAGGTT
TTGATCGTAGTCTCAAGCTTTTCGGAAATATACAGTGAATCTAAACTAAAGGGAGTCATT
GAAAAGATGGTTCATTTCTCTACGTCCAAGTGCAGCTTCGCTGGCTGATAGGCCAGCTTG
ATCTCGACTCCCTGAACACAGCAAGGGTCGCATATATCCGGGTGCTCGCAGGGAGGGCAG
GGAGGACACTCTGCTGTCTCGGGAATTGTAGATGCGACTGTTCCAATTGGAGTCACCGTC
TCTTGTGTGGTCGTAGGTGCAATGGTGGGAGTCTGAGGTGGGATAGTCTGGGCTGTCGTA
GGTCTGG
>001174-001179_All_comp116_c0_seq2 len=544 path=[992:0-47 1040:48-71 1064:72-89 1082:90-404 1500:405-422 1518:423-428 1421:429-446 1439:447-543]
TACTCTGCGATACATTGCTGCTCGGCGTTGCCTTCATCAAAGCTTCCCGAGAAAGCAGGG
AGGTTGAAGACATTGAACCCGTCACCTTCGAAGTGAGGCGCAGCGTCAGTGGCTACGACC
ATCAAGCGCGTCGCCAGCGGAACAACCCCCCAACCAGGCGTGGAAGACTGTGAAGCTGCG
ATCAAACTAATAAACTGGGCTTCTGGTGGATCTCCCCCGCCTGAGATAGCGAGCTCATCA
TAGTCTCCGACGATTTGAGTTGCGTTGGGCGAGAGAGGAGACCCAAATTGGACGCAATAA
TCACCTACTTCTCCCAACGGCCAGAGAGGCTTGTCCCGGAAGGAGATAAGAGAGAAGGCC
GACCCGGGATGGGTGGAACTCAAGCCATCTATCATCAATTGAAGCTGCACTCTTCTCATG
TTGAGTATGTCATCGGAGAACGAGTTGGTAGCATCCTGTACAATTACCAACTCTATAGGA
AAGTCGCATATCTCTTCTGTACGGTGTCCAAAGTATTCCTTTGAGTATCCTTCCTTTGTT
CGTG
>001174-001179_All_comp116_c0_seq4 len=297 path=[1836:0-23 683:24-91 751:92-115 775:116-143 803:144-167 827:168-296]
GTTGGGGGAGGCGTCGTCACCACGGTTGATGACTCGGGAGTGGTTGTGGCCAAAGGTGTT
GTTGATGCGGGAGCAGTGGTTGGAGGCAATGTGGATGAGGGACCACATTCAATGTCCTCT
ATTTCGCTGATGATCTGACTCAGACGATCCCAAAAGTTGGATGAGTCCGACTCGATGTCG
TGCACGAAACCTTCGGTCTGTCCAAGGTAGGCATTGAACCACTTCCAACTCTCTATCGGA
AGGTGGCTATCATATGACCCGTCATAGACCAGACTGGCCAAGTAGGCTTCACGTCGC
>001174-001179_All_comp116_c0_seq5 len=231 path=[827:0-128 1692:129-152 1656:153-164 992:165-212 1572:213-230]
GACTCGATGTCGTGCACGAAACCTTCGGTCTGTCCAAGGTAGGCATTGAACCACTTCCAA
CTCTCTATCGGAAGGTGGCTATCATATGACCCGTCATAGACCAGACTGGCCAAGTAGGCT
TCACGTCGCAGTAAAGCTGAGCGAACTTGTTCGGGGCCAGGATAGTACTCTGCGATACAT
TGCTGCTCGGCGTTGCCTTCATCAAAGCTTCCCGAGAAAGCAGGGAGGTTG
>001174-001179_All_comp2126_c0_seq1 len=3003 path=[3679:0-242 197:243-331 3657:332-353 308:354-382 337:383-407 362:408-451 3549:452-488 443:489-532 487:533-617 572:618-643 598:644-688 643:689-730 3295:731-761 716:762-886 3253:887-905 860:906-1171 3220:1172-1181 1136:1182-1423 1617:1424-3002]
AAAAAATGATAGTAATGAAGTTGTTGGCTCACACGAAGCGCAGAAGATCACACGCACGAA
CATACACTTAGCACTCAATTGGCCGTTTTGTCCGTCAGAGACTTCCCAGGATGTTCACTG
TAGATGCGAAGTCCCAACCACTGATTGCTTTCCTTTAGAGCTACTCACTATTCCGATCAA
AACTAGACACAGAGGAAACAATCAAATCATTTCTTCTTAGCGGCCGCACCACCCTTCGAA
CCATACTCCTTCTTCTCAACAGACTTGATCACACCAACAGCGACGGTGTTACGCATGTCA
CGGACAGCGAAACGTCCAAGAGGTGGGTAGTCCGAGAATGCCTCCACGCACATAGGCTTG
GTGGGCTCAAGCTGGATCATAGCAGCATCACCGTTCTTGACCATCGTCGGGGCCTCGTCC
ATAACCTTGTTGGTTCTCTTGTCCATCTTAGAGACAAGCTTCAGGAACTTGCAAGCAATG
TGGGAAGTATGGCAATCCAACACTGGGGTGTAACCGGCCTTGATCTCACCAGGATGGTTC
AGGATGATGACTTGGGCAGTGAAGTTGCTTGCCGCCTTCGCTGGGTCGTTCTTTGCATCA
GATGCAACGTTGCCTCTTTTGATGTCCTTCACCGAGACGTTCTTCACGTTGAATCCGACG
TTGTCGCCGGGCCTTGCGGCTTCAATGGATTCGTGGTGCATTTCGACGGACTTGACATCA
GTGCTGAGTCCCGTGGGAGCGAATAGGACAGTCATGTTTGGTTTCAAAACACCGGTCTCA
ACTCTGCCGACGGGCACAGTTCCGATACCGCCAATCTTGTAGACATCTTGGAGAGGAAGA
CGCAGAGGCTTGTCATCGGGTCTCTTGGGGACCTCCATCTTGTCCAATGCTTCGACCAAA
GTCATGCCCTTGTACCAAGGCATGTTGGAGGATTTCTCAAGCATGTTGTCGCCAACGAAA
CCGGAGATAGCGACGAAGGGAATGGTGTCTGGCTTGTAACCGACCTTCTTGAGGTAGGTG
GCGACCTCCTTTTGGATTTCTTCGAATCTGTCCTGCTTGTATTGGCAGGCATCCATCTTG
TTGACGCCGACGATCATTTGTCTCACACCCAAGGTGAAGGCGAGCAATGCGTGCTCACGA
GTTTGACCTTCCTTGGAGAAGGCACCCTCGAATCCACCAGTCTCGGCGGGGACGACGAGG
AGAGCAACATCAGCTTGAGACGTACCAGTAATCATGTTCTTGATGAAATCTCTGTGGCCG
GGAGCATCAATGACGGTGTATTCGAAACGTGGTGTCTCGAATTTCCAGAGAGCAATATCG
ATGGTGATACCTCTTTCGCGCTCAGCCTTCAACTTGTCCAAGACCCAGGCGTACTTGAAA
GAGCCCTTCCCCATGTCATTGGCTTCCTTTTCGAACTTCTCGATGGTACGAGCATCGATA
CCGCCCAGCTTGTAAATAAGGTGACCGGTGGTGGTGGACTTGCCAGAGTCGACGTGTCCG
ATGACAACAAGGTTGATGTGCTGTTTCTCCTTACCCATGGTGAGATAGAACTAAAAAGCC
AAAGACAGGTGGAAGCCAAGAACAGGTGATACAAAAAATTTGGGCCATTTTTAAGACCGA
CGACAAAACGACTGGGCCACGACAATCGTTTCTGTCGTCCCCGACGCCAGGACCTTCAGG
GAGTGCACAATGCCCAAGTATTACTGCGAATATTGCGACATCAATTTGACACACAGTTCT
CCGGCGGGGAGACGGCAGCACAATTCCGGCAGAAGACACATTAACAACAAGATTGAGTAC
TACCAGAACTTGATTCGGGACCCAAGCTTTATTCCCCCTGCACACATCAGAGATGCCTCC
TTCCGCCCTCAGTTATTTGGATCACCCTTCTTCCAGCAACCTCGAGTGCCGATGATTGTG
CGACCCCAGTTAGGGGTCGGCGGACCCCCTCCAGTCTTCCCTCCTCGCATGGGTGCATTG
CCAACGAACCCTCCTCGCCCTCCTCAATACAGCCTTCCTAATGCTGGTCTGCGGCCTCCG
AGCCGCCCGATGGGTGCTTATCCACCAAGGCCTCACTTTACAGGAGGCGTGGCCCCTCCG
CCAAACCGCCCAAACTGAACGACGAGATCGACGGATTGTAGATACTTAACTAGATTACGT
CTCGCATCGACAGTAACTCCTCTCTCTTGGAGCCGCCTTGCGGGGGCTGATTTGGAATGT
ACCCCTAAACCGCGAACGAATGGTGCTCCTAACATCTGTCTTTGTCTCATTAAGTACTCT
ACTTTCAAGAATCGCACAAGACAGATTAAGGCCGCCTCGCCCCCCCCTCTCTTTCTTATG
TGGGTAGCCAAGTATGACTGTTTCATTCAAGTGGGATTTCCTCTTCTAAAAAGCAATACT
CGAAAACAAAGTTGCTCCTGAGCTTAGAGCCCCACCCGTTCACGTGCTCAAAGTAGATGA
AGTCTCCTTTCTCGTAAGTATCCGTGGACTCGGCCACCTGGTGCCGTAAATACCATGTCT
GACTTGCCGTATGAAAGCGCCATTGCCGCTTTTTGAGCTCTCTAGCAGCGAGGTACTGGC
ATCGAGCGCTGGAGGGGTAGTAAAAGACGGCCATCAGAGTGTCCAAATTGAGCTTCCGAA
ACAGTTCCGGCTGCCCATAGTTTTCCGGGGGATGCGTCGGAAAGCCCTCGGGAGGGGTTA
CAATGTCTTCTGGAGGAGGCTGATACTTGTGCGTTGTCCAGAGATGCTTGATTTCCAAAC
CAGGTAAATGCTCAGCGGATTGCTCAAAGGCATTGATGGCGTTCGCGAGCTCTTTTGAGA
ATCCCTGAATAGCGTTGGTGTCCTCAAGCCATACAGCTTCCTCCTTTTTCACATTTCCAA
TACCGCTGATCGCGCCTCTAAGCTTTTGCTCAGGGTTCAGCATAGAGCTGGTAGTCACAA
CGACAAATAACGGCGAGCGGTAGGGGATACCCAGTGTCCAGTGTGTAGCAGTGAGTCTTT
TTC
>001174-001179_All_comp2126_c0_seq2 len=2957 path=[0:0-196 197:197-285 286:286-307 308:308-336 3609:337-361 362:362-405 406:406-442 443:443-486 3417:487-571 572:572-597 3349:598-642 643:643-684 685:685-715 716:716-840 841:841-859 860:860-1125 1126:1126-1135 1136:1136-1377 1617:1378-2956]
CTTGTGCTTACTGTGTGATAAAACAGTCACTTTCCTCAACTAATGAGTTCTCTTAGCAAC
AAAAGAAGAGTTGTCATTGAGTCAAGCAATGGCAGTCATGAATAACTACTCACTAAACCA
ACCAACCAATCAACTGAGAGGGTCAAGAAAGAGAGCAAGCAAAAAGCATTTACTTCTTGC
CACCCTTGGAGGCGGTGTACTCCTTCTTCTCAACAGACTTGATCACACCAACAGCGACGG
TGTTACGCATGTCACGGACAGCGAAACGTCCAAGAGGTGGGTAGTCAGAGAAGGCCTCAA
CGCACATGGGCTTGGTGGGCTCAAGCTGGATCATAGCGGCATCACCGTTCTTGACCATCT
GTGGGGCCTCGTCCATAACCTTGTTGGTTCTCTTGTCCATCTTAGACACAAGCTTGGCGA
ACTTGCAAGCAATGTGAGAAGTGTGGCAATCCAACACTGGGGTGTAACCGGCCTTGATCT
CACCAGGGTGGTTGAGAATGATGACCTGGGCGGTGAAGTTGAGAGCCGGTTTGGCTGGGT
CGTTCTTGGCATCAGAAGCAACGTTGCCTCTCTTGATGTCCTTCACCGAGACGTTCTTTA
CGTTGAATCCAACGTTGTCACCGGGGATGGCCTTGTCGATCTGTTCGTGGTGCATTTCGA
CGGACTTGACATCAGTGCTGAGTCCAGTGGGAGCAAACAGGACGGACATGTTTGGCTTCA
AAACACCGGTCTCAACTCTGCCGACGGGCACAGTTCCGATACCGCCAATCTTGTAGACAT
CTTGGAGAGGAAGACGCAGAGGCTTGTCATCGGGTCTCTTGGGGACCTCCATCTTGTCCA
AGGCTTCGACCAAAGTGACACCCTTGTACCAAGGCATGTTGGAGGATTTCTCAAGCATGT
TGTCGCCAACGAAACCGGAGATAGCGACGAAGGGAATGGTGTCTGGCTTGTAACCGACCT
TCTTGAGGTAGGTGGCGACCTCCTTTTGGATTTCTTCGAATCTGTCCTGCTTGTATTGGC
AGGCATCCATCTTGTTGACGCCGACGATCATTTGTCTCACACCCAAGGTGAAGGCGAGCA
ATGCGTGCTCACGAGTTTGACCTTCCTTGGAGAAGGCACCCTCGAAGCCACCAACATCGG
CGGGGACGACGAGGAGAGCAACATCAGCTTGAGACGTACCAGTAATCATGTTCTTGATGA
AATCTCTGTGGCCGGGAGCATCAATGACGGTGTATTCGAAACGTGGTGTCTCGAATTTCC
AGAGAGCAATATCGATGGTGATACCTCTTTCGCGCTCAGCCTTCAACTTGTCCAAGACCC
AGGCGTACTTGAAAGAGCCCTTCCCCATGTCATTGGCTTCCTTTTCGAACTTCTCGATGG
TACGAGCATCGATACCGCCCAGCTTGTAAATAAGGTGACCGGTGGTGGTGGACTTGCCAG
AGTCGACGTGTCCGATGACAACAAGGTTGATGTGCTGTTTCTCCTTACCCATGGTGAGAT
AGAACTAAAAAGCCAAAGACAGGTGGAAGCCAAGAACAGGTGATACAAAAAATTTGGGCC
ATTTTTAAGACCGACGACAAAACGACTGGGCCACGACAATCGTTTCTGTCGTCCCCGACG
CCAGGACCTTCAGGGAGTGCACAATGCCCAAGTATTACTGCGAATATTGCGACATCAATT
TGACACACAGTTCTCCGGCGGGGAGACGGCAGCACAATTCCGGCAGAAGACACATTAACA
ACAAGATTGAGTACTACCAGAACTTGATTCGGGACCCAAGCTTTATTCCCCCTGCACACA
TCAGAGATGCCTCCTTCCGCCCTCAGTTATTTGGATCACCCTTCTTCCAGCAACCTCGAG
TGCCGATGATTGTGCGACCCCAGTTAGGGGTCGGCGGACCCCCTCCAGTCTTCCCTCCTC
GCATGGGTGCATTGCCAACGAACCCTCCTCGCCCTCCTCAATACAGCCTTCCTAATGCTG
GTCTGCGGCCTCCGAGCCGCCCGATGGGTGCTTATCCACCAAGGCCTCACTTTACAGGAG
GCGTGGCCCCTCCGCCAAACCGCCCAAACTGAACGACGAGATCGACGGATTGTAGATACT
TAACTAGATTACGTCTCGCATCGACAGTAACTCCTCTCTCTTGGAGCCGCCTTGCGGGGG
CTGATTTGGAATGTACCCCTAAACCGCGAACGAATGGTGCTCCTAACATCTGTCTTTGTC
TCATTAAGTACTCTACTTTCAAGAATCGCACAAGACAGATTAAGGCCGCCTCGCCCCCCC
CTCTCTTTCTTATGTGGGTAGCCAAGTATGACTGTTTCATTCAAGTGGGATTTCCTCTTC
TAAAAAGCAATACTCGAAAACAAAGTTGCTCCTGAGCTTAGAGCCCCACCCGTTCACGTG
CTCAAAGTAGATGAAGTCTCCTTTCTCGTAAGTATCCGTGGACTCGGCCACCTGGTGCCG
TAAATACCATGTCTGACTTGCCGTATGAAAGCGCCATTGCCGCTTTTTGAGCTCTCTAGC
AGCGAGGTACTGGCATCGAGCGCTGGAGGGGTAGTAAAAGACGGCCATCAGAGTGTCCAA
ATTGAGCTTCCGAAACAGTTCCGGCTGCCCATAGTTTTCCGGGGGATGCGTCGGAAAGCC
CTCGGGAGGGGTTACAATGTCTTCTGGAGGAGGCTGATACTTGTGCGTTGTCCAGAGATG
CTTGATTTCCAAACCAGGTAAATGCTCAGCGGATTGCTCAAAGGCATTGATGGCGTTCGC
GAGCTCTTTTGAGAATCCCTGAATAGCGTTGGTGTCCTCAAGCCATACAGCTTCCTCCTT
TTTCACATTTCCAATACCGCTGATCGCGCCTCTAAGCTTTTGCTCAGGGTTCAGCATAGA
GCTGGTAGTCACAACGACAAATAACGGCGAGCGGTAGGGGATACCCAGTGTCCAGTGTGT
AGCAGTGAGTCTTTTTC
>001174-001179_All_comp2953_c0_seq1 len=659 path=[0:0-658]
CCCAGGACTCACCAACCAGCCATCTACAATGCCCACCAGATTCTCCAAGAACCGCAAGAA
GAGAGGTCACGTCTCTGCTGGTCACGGTCGTGTAGGCAAACATAGAAAGCATCCTGGTGG
ACGTGGCAATGCTGGTGCAGAGCATCACCACCGCATCAATACATTGAAGTATCACCCGGA
CTATTTGGGCAAGCACGGTTTCCGCCAATTCCGCGTCCAAGGCACTCATCATTATTGCGC
CACAATTAATGTCCAGCGCCTCTGGAGTATGATGTCCGAAGAAGCTCGGGCATTCTATAG
CAAGAGCGACAAGAAGCCAATCCTTGATGTCACTCGCCTGGGATTCCGAAAAGTTTTGGG
CGCTGGCGTTGAGCTCAAGCATCCTATGATCGTTCGTGCTCGGGAATTCTCCAAACTTGC
TCGCGAAAAGATCGTCAACGCTGGAGGTGAATGCCAAGTTGTTGGAGAAATGGAGATAGC
TTAGAAGACGCGCGTGTATGTGCTTTGCATCCTTTGGCCCGGTCAGATTCACACGACTTT
GTTGTCCATGAATCAACACGGGTCCAAATAGATACTGTTGCTTTCGGCGTGTTGTTCTGA
ACATTTGACATTGATCTCCTTCGTCTTTGCATCAGAGCGGGGTAAATATTGGGTCTTAG
>001174-001179_All_comp3230_c0_seq1 len=831 path=[0:0-830]
GGGGCTTCGGGTTATCCCTTGGTTCCGCAAACGTGCTATCCAATTCGGCAGTCGCTCCAG
TCAAATGTGCGGCGACGACGACGACGGCCCCCAGCGGAAGCCAAGTCGGCGACAAACGAA
AGGGACCGATAGTATAGGAGGCGCGCCCACCCCCAGCCCATTTACGTGGCCTAGCTTTTC
TCAAGACGTTTGATTGCTGTTTGGTTGTTCCATGCAATCACCGCACACCGCATGATAGTT
GCACGTGGAGACCGATTCGAGAGGTTGGAGTGACAGACCACGCTCCCATAGCACCACAAA
AAGGCTAGCACTTTACAAACAGGATTTCACCTTAGACTCTTCCATATCCGACATATCAGA
CGCTTGGATGGCTCGGGTGTGTCCGGATAATTTGTCGAGGAGGGCTTGACGAGATGAAGC
GTAAATCATCTTGTCCTTCACCGACGCGGAGTCTGGTGCCCAGAGAATGAACACAATTTT
TGTCGTGCCCGGGACCTCGACAACGGCATAGCGACACGCATCAGTTTGAAGATGTGCCTT
GAAATCACTGTACGGGACCTTTCCCTTAGCATCAACGACGATCTCCCTTTCCTCCTTGAC
CTTGAAGGTGATAAAATTGTACATGTGCTTCAGCTTCATGTTGTTCCACTCGGTGACACA
TTCTGGAGCGACAACAATTCCTGACATGGTGGGAAAACGAGAAGAAGATGGGCTTTAGAG
CAACGAAGAATAAGACCTCAGAATCCGGGCTCCACAAGAGTAATCAAATGATTGATTGGG
GATCAAAGACGCAAAGAGCAACCAAACCAGCGAAGTAAGGGGACAAGTACC
>001174-001179_All_comp2501_c0_seq1 len=1744 path=[81:0-1667 60:1668-1743]
GATAAAACGATTCTGGCCCCGTCGTGCCGTCTCTGTGGGAGGGAGACGAGGCGAATCAGA
CCGCCTGCACACAAGAGAAGGACATTGATTTTGGTGTCTCTCTTTCTCCCCCCTAGGTGG
CGTGCGTGTCGTGTTTTCGTGTATCCAACGTTTGTGTGGCCATGAACCGGCTTGTATTGG
CGGCAAGTTTGCTATGGCCCCTTGTTGAGAGAAGTGCTAGTGCTTACGAGGGAAAATCGC
AAAGAGGAATTATTTTCTTAAATGAGACGAGCGATGGTGCTACGTCGAGAGATAGTGACG
TGTCTGCCAACGGAATGGCTGGACGACTAGAGAGTGTTTTACAGGACGAGGTGAAGCAGT
TGCAAGCATTGGCTGGGCAGGCAGTCTCAGCGGTAATGGACATAGCAGAGGGAGGCAATC
TGAAGAAGCAGATCCTGTCCGCGAAGACAGTGGCAAACAACACTGTTATTGCTCGAGATG
ATTCTGATGGCGATAGCGACGGGAGCGAATGCAAAGTTGAAACATTTGACGTCTTTTTGG
TGCAGGACACGTCTCAAACCTTCCAGAGCGACCTCAATTCTGCCGTGACATTGATGGAAG
ATTGGATATTGAGTATCCAAGACGAGTATGAGGGAAGTCGCTTTGGATACGGGACGTTCA
CAGACAAGCCAATACCCTTGTCCGGTTTTGGCCTATACGGAGGCTGGCAGAATGTCAAAA
TGCAATATGATTGGTGCTTCAGCCTCGAACAGTCCCTAGTAGATTCCAAAGATACATTCG
TAGCCTCTCTCAAAAAGGTCTGGAAGAAGCAGGGCTCCGGATACGACCTACTGGAAAGCC
AGTTTGAAGCTCTTCTGAGGGCAGCTATGTCTGTCGATGCCGGTTGGGATGACGAAAGGC
CGGGAGTAGATCTCAACACACATGTACGCGTCATAGTCTTGATCACGGATGCCTCTAGTC
ACTTGAACGGAGATGCTGCTGATAATATCGCCAAGTACAACCTACCCATAGTCCTCGCTG
ACCCTGCAACACTCCAAACTGAAGGTGGTTGGGGGTCACATGCCCTCGGTGCGACAGACA
TGATCAACTATCTCAAAGCAAATTCATACAAGAAATTTGCTGACCTCGTCGCCAAGGAAA
CCTTTGGCTCAGGAGTCTTGACCGATGCCGAGGAGAAAAGCATGAACGAATACGCTGAAT
ACTTCAAACCAAGTGTCTTCCCTGCGGTCGTGCCCCATCCTGGAGATGACTCGCTCCCTT
GTGAGGAAACTGAATACCCAAGCCCGGAACAAGTAGCAGGGGTTCTCACTGGACGAGCGA
TAGTCCCAGTGGTCCTGGTCATCAATGGCGACGATCCCTCCCTCAACGCTTGCGATGGGG
GAGGTGGCAAGGATTTGAGAGCCCTCCAAGCATGTCCGCTGATGTTCTACAAGGAATGGA
TGCAAATGTATGGCATTCGAGGTCTCGTCAGGGGCTTCACGAATGATTCAGAACATACCC
TGTCGGCCATGATTCAGGCCGTATTAGACTCTGCTTCGGTCATCTGTGAAGATCCCATAC
TCTCCACAATCCCACCCCCCACACGACCTCCCGTCACTCCTTCCTCGACCACAACGCACG
AGGCGGAAACGTCACCCACACCTTCCACCGCACCATCAGAAGCTTTGTCAAGTACCTCCC
CCGAAGAGTCAGAATTACCATCAACGGCACCCGCGGAGACCATGCCAAGTACCTCCCCCG
AAGA
>001174-001179_All_comp2918_c0_seq1 len=257 path=[0:0-256]
GAAGTTGGGAATAACACGATGGAATTTGGAGCCCTTGTATGTTCCAACCTTGTCTTTATA
CTCTTCTGTGCAAAGAGCTCGGAAGTTCTCAGCTGTCTTGGGAACGATTTCGTTGAATAG
TCTGAAGTTGATTCTCCCAGCGGGGACACCATCGATAGAAACGTCGAACCAAGCCTTGTA
CACCATGATGCCTCGTAATCAGAAGGAAGCCAAAGAAGACTGAAAGTGAAGGGCAAAGCT
TGGAAGCTGTGAGTAAT
>001174-001179_All_comp2326_c0_seq1 len=1622 path=[0:0-81 1817:82-95 96:96-239 240:240-294 295:295-1621]
CGCGTCCGTTTGCATAAAACGTAAAGTTTCTGTATAAGTATTTTTAATACAAATTAACTT
AATAAGAATAAACGAGTTTCGTCAAAGTGAATGACGAAAAGGAAGTGATAGAATATTTTA
CTCAACATAATCATGAAAAAACCAATGAAAATGTACTGAACGGACAGAAGTTAAGTAAAT
GTGTGAAAAGAAATGACATCGATAATCCATGTGAACGGCCTATAAAAATGTTACACCGAG
AGTTGATTAAAGAAGACGCACCTACCCTGACTCCACTCTCATAAGAAACAACATCTATCA
CGCCAGATGTAAGGTACTGTATATCCTAGCTACCTAAGACTTTATAAGAAACTCATAACG
CACTAGATTCACTGAATATTATTATGAACAATGACGAATGTTTTATTTTCTTAAATGATA
GGGAGAGTCATATTGTGGACTTTACAACTAAAATTAATAATTTCAATGCACGTATGTTTT
CTGTATGGTCTAATTTTAGATATTTTAAAAGACGTAAAATAACCTGATAATACAGAGTAT
AATGGAATAAGAACTTGAACAAGTTTGGGTTCTAAAGTTTTTGATTTTCCGAATAATTGC
AAAATCATTAATAGACTGTTAGAGGAAACTATAAACTCGTATAATGTAAATTTACGTAGA
TACGTAGTATAGGCTACTTACTCCTGATTTATAAGTAACTGAGTGATTCTAAGTAATGTA
ATTCTTTATATAGAATCTGAAATTAAATTATATTACATTTTTGGTAGCGAATGGAAATAC
ATAATATCCTTCTTGTCATAATTGTGGCTTTGTTCAGTCGCTGGAAGATTGGACCACACT
ACGCACATACTTAATTATCGGGCAAGAACATGTTCTTCTCTGGTACTTTCTTCAGAATGT
CACTTACTAGATTCTTGAAGATGTAGCTAAAGGATTCTTCAATCGAAGGTCTTAGTTCTG
CCCAGAATGTTTCCCAATTTGTATTCAATGCATCCAGGGTTGGTTTAGCCAGGGAATCGT
CACCGTTGAAGAGACCTGTAAGTTGAGTTTCCAGGCGGGATGTTTTATAGATATCTGTAT
GAAATGAAACTGTATTCCAATATGATTCGCCATTCTTCTTGGCAAGGTTCCCTCGGTATT
GCACGCCAATTTCTGTATTATGGAGTTTGAAGTTTCCTTTGCCCGTACCCTTGAGAGGGA
GCACCAGGAACTTCCCATTCATCACATAGTTCCCCGTGACCTCGATTAATGGAACGATAA
CATCGATGTCCACAATCTGCTTGTGTAAATTTGAGACGACTTTTCTGACTTTCGTGTTTC
TCAGTCCCTTCAGCGTGGCGTCCGTTAGATTGATGTTGAAGTTGACGGGTCTCCCAGGTG
AGTCTTGTACTAGGATCTGAGTCACTGCTTGCGGATCAATTGGTAAGACGTGCAAACTCG
GAATTCCATCGGCCATGGTCTTCAAAGCCTTTTCAATGGCTCCAATTAGGCACGTGTCAA
CTGATGGATCGTTCTTTCTGCATAACTGGAAACTCGACGGGAATTTTGCAGCATATGCGT
TCAAGCTTAAGAAAGCCAAAACGATTACACTAACGCTGAAGGAACTCATGGTTTCGAAGT
TG
>001174-001179_All_comp3954_c0_seq1 len=5031 path=[0:0-4512 5057:4513-5030]
GTCGGAATGTCAGACTAGAATGTGCCGTACATGATAAGTTCAATGGCAGCAATGCCCAAT
ACTGTGCCCACTGCCAACCAATCACGCTTGGAACGCACAGCGGCTCTCGTACGGTCCGCC
TTCACTGCCATCGAGCATTGGATGTTGTGTTTGTCAAGTTCAATAGCAACAAACTCGAGT
CAACCAAAAAGTTGAGCGTTACTACACATTACTGCACCGTGTGTTGTGAGCCTAACCATC
TAGATGGTGAAAACAGCACCTCCACTGGCATGAGGGTCGTATGGTGGCGTTTCCATCCCC
ATTTGGCAGAGCTTCAAACGAATGCGTGACTGAACGCGGACGCAATGTGGGAGTGATTTG
CCCACGGTCTCTTTCATCAAGTGTCTTTTGTACATTGCCTCAATGAGAATGACAGATGGT
ACCCAGTCTTCCATAGCCTGTCTCTGTATGAGCATGAGATTCTGTGCAATGTCCGGTTTC
AAGAAAACCATTGTCTTTCCCAGCTGCCAATGCTTCTGATCAGCAAATTCTGCCTTGTTG
GGAAAGTACGCTTGCATGTGATGCAACATCTGCACTGCCAGTTCTCGTTGTTTATGGGTG
TCGGAGGTCTTCTCCATTTGGTCAGCAATGGCTAGGTTGAGATATCTGTAGTTATAGACA
AACTCGTGGAAAGGTCTTCTCCAAGAGAAGCCAAGTTTCTTTAATTGTAATGCCTCGAGG
ATGGACAGGGAAAACAGCTGGTTCAGGACCTTGTCATTATACCAATCGAGCGGCTTCTTA
GTCTCATTGGGCTTCACGCATCGGATGAAATGTGGCTCCGTGGACATAATTATCTGCATC
ATTGTGTCCAGCTGATTTAAGAATTGAGACGCAATCAGTTGACTGCGAGGCAACTTGCCA
CGCTCGACTATGACACCCTCGAACATTTGCTGGACCACAGGATTGCTCGAAAGCTGAGCA
ACCTCAGTCAGCTCTGCCTTGAGAATATCCATGTTCTTGGAAATGAAATTACTCGCACTA
TACTCAATCTCCGCAATGGTGTGGACTACGACAAACTTCAGATCTCGAGATGCGCCCTGT
GGGATGAGGAAACATTTGTTATCCTTCAGTGCTGTTGCCATCGAGCTGTGGAAGGTTGTA
TCGGTCGAGCTCTTAGCAACGCAAGCATCTTCTAAACTAGCGAAGACTGAATTACGCTTT
CCAATGAGGCAATCGATGACATCTTTATTGTCGGTGAAAACTAGCTCAGTCGTAGACACC
CCTTCTTCACGATACAGACGTGACTCCCTTTCGAAAACGATATCCACGAAGTTCTTCTGC
AAGAACTCGTTCGTGATGTTAATGAGCAATTGCTCTAAAGAATTGTCTTCAAAGATCTCA
AATCCAAAAATGTCCAGCATGCCCATGAATTTGGTAAACTTCTCAGGCTCAATCGTTGTG
TTCAGACGCTTGATGATCCATTTGAAGAGATTGTCGTACATGGCTTTCCCTAGAGAGGCA
CATAGTAATAGCGCTTCCTTCTTTTGGACGCGCAAAGTGACTTCCTCTCCACCTATTTGT
TTCCAGGTACTTCGCAAACCATCAGCCACCTTCTGGAAGTCATCCAAATAAAGGAGCTGG
CAGGCCTCTTTGAGTGTATCTATTGACTTTCCCTCGAATTCTGCGGCGTCATCTTGTCCA
TCGATATTCCTCCCAACGAACTCGACATTGCCCAGCGTCAGGACACCGCTGACAATCGAA
AACACGGTTTCAATTTCGGCGGGCGTTAATTGCATTGACACTAGGGATTTCCGCACCTCA
TCCATCTCCTCAACATCGTCAATTCCGGGTGCATCGAAACAACCTCCAGAATTTGCCACA
AGGTTTTTGTAGCTCTTCAAAGACTGGAGGCGGAACCTTTTCTTCTCCTCGGCAGTCGCA
CCCTTCAAAAATTGGTAGAATATATGATAGGATCTTTCATTGGGTTGTTGGGACACAACT
CGAACCTTCTCCAAAAGAAAACCCTGAACTTTACCATTCAAGATGCCTCCCTTCGCTGCC
ACAGCTAATTGCATAAATCGGCCGAACCTCGACGAATTGTTGTTCCTTATTGTCTTCGCA
TTTCCAAAGCTTTCGAGCACTGGATTCGCCGCCATCACAGCATTCTGGATCCGGAGATCA
ATTCCTGACTTGGCAGACGCAAAGAACCGCATACAATGTTTAGTCGCTTCTGTCTTGCCT
GCTCCTGATTCTCCAGTCACAATGATGGTCTGACTCTTGTTGAAGTTGTACATGTTGTCC
AAAGCTTCGCGAGCAACGCCAAAAGAATGAGGAGGCAGCTTCCTGATGTCCTTCACATCT
CTGTACTGCGCTATCCAATCGTCAGTGCAAACGCCGATGTCCCGATAAGGATTGATCGCA
ACGAGTAACGGATCAGCAGTCGTGTATATGTTGTTGTTCATGAACCTCTTGTAAAGGAAG
TGCAAAACCGCAGCTGTGTTCTGGTGCTGCAAGAGACCAATATCCCGTAGAGACAACGGA
TCAACTGCTTCGTCGTTGGCATTATAGCACCTATTACGTGGAACACTGAATTCTTCGCCT
TCGTACTCTGCTGGTTCCAGCTGTCGAACCTTGACTTCTTGCTCGTTGGAGCCAGGCAAG
ACTACACATTTGGCGAAGACGGTCTCCGGATGTTCTTTGACCGATGGCGCAAGATCGGTC
CACACGGTGAAGTTCCGAACAACGGTTCCGCTAGCATTGATGTAATGGACTTCGGAGGAT
GCTCTACCTAGATGCTTGGCTGATTTAGCCTTTGTCTTGGGCGCCATAGTGATTTTGTAA
TGTCAACGTCTGCTCCCCAAATCAACGACGAGCAAAATTTATCTGGACGCAGATAGGCAC
ACAAATTAGAAGTGTTTGTGCATCAAGTCAAATACCATCCCCCGTTCCCTCCTCTACAAG
AGACAGGGAACGGGAGACAATGGTCACTACGTAAGTATCAATGGAAGTTCATGTAAACCA
GAAGAAGAAGAAGAATAGTTGTAGTAGTCAGCTAGCTGTAGTGGCATCTCCATCACCATC
GTAAAACATTAGTCAATACAAGAGCAAGCGAACGAACGAAAACAATGAGTGTCCGGGGTC
GTGGTAAATCTACGCTGGCACCAAAAAGAGAAGAAACTCTCACTCATGTTCAAACGATCG
ACGCCGAATTCACCAGCAATAACATCACCATAATCGTAGTACACCAACGGGCCCAGAACC
CTCCTTCTAGCAGCATACACGAGAACGTTGAACTGGAAGAGTACCGTGCTGAGATGGCAC
GACTTCCACATGGCTTCTAATGGAACCACCTTCGGGAACGCCAGCGATTCTTTGCTCAGA
GCGGGTTCCGTGTGCAGTTTCATGCTGCTCATCGTAAGTCATGGTCTTCTCTTCGGTCAC
CACTGTGCGATGCTCGGTTCCGGGAACAGAGACACCACGTTGAACATACTGACTTTCGTT
GCCCGAGACAACTCGGACTGGGGCACCGCTCAAACTTGTGGTGGTAGTCGTGGTTGTTGT
CTGCTGAGGAGCACGACCCGAGGGACCACAACAGCGAGCTCCAGCGGGGACAGTGGCTGA
ATGCATGGACTTCATGGTCTCCAACTCTTGTCCGTCGCGTGCCACAATGTTCATCACACT
GCGTTGACTGTGACCAGCGGTTGGCACCCAGCCTTCAATTCGAACATGCTCGGGTGCGAT
GATGAAAGTTGCCTCGCTTTCGTTGCAGAAGGGAACGCTGCCGTGCTCTTGGATGAATGG
AAGGGAAGTATATACTCTCTCATCTGCGCCGGTATTGAGAGCCTTCAAGATCGTGTTGTA
TTGGGCTGCGGAAACAGTGACTAGCTTGTGACGCTCGTCCACTTTGCCGACAACCTCCAA
TGCAGTCGCAACAGGTCGTGCCAGATGGACATCGACAGGAACAATTTCGGGTTCGTATTG
GAAGGCGTCCACAACAAGCTGGTTTGATGACTCAGTAATGACAGGCTTAATCGTCTGCGC
GACGATGACTGGAACCTCACGATTGACTGGACGCAACACTTCCACCGCCTTCTCAACAGT
ATATGGAACGTTTCGAGTTATGACTGGACCTGGGACTTCTTTGAGCTGTTCAACAACGCG
TGGAATCACCACCTTCTTCTCGATAACAACGTCCTTCGGCACTTCGACAACTGAGGGGAC
CTTCTTTACCACTTCGTGGAATTGAACGACCTCAACCTCAACAGGCTTGTCCACGTATTC
AACACGAGGGACAACAACGACACGCTCAACCCATTCGATTTCGGGACGAGAGACGATCTT
TTCGATTTCTCGGACCTCTTTGCGAGTGACTATTTTGACCTGCTCCTCAACAGTGGGAAC
CTCTACATAGCGAACGCCATCTTGTTGCGGTAGGTCGCCCAGGAGAGTGGACTCCACAAC
GACGGATGAAATCTTGCGAGTTTCTTGTGTGTAAGAATCGCCATATGGAGTGGAGCTTGA
TCGTGGCAGGTTAGCCACTGAAGAAGGCACCGCGGTGTGCAAGTTATGACTGGTATGATC
AACGGACACAATTGGGGTGCTGTGGATGGTGTGGCCAGTGGTGACTGTGGTGTGAGTCGA
GGGCTGAATTTGCTGAGTGTGAAGATGTTTGGAAATTACGTCAGCAGTGGAGGTCGAGGT
TTGAGTGGTTGAAGTCACCGTGTGGGGCTGGTGTGCTTCAATAGCTTGAGTGGCAGCATA
ATAAGCTGGAAGCTCGGTGGGAGCAGTTGAAGTATAAGTCACTGGAACAGTGTGATGTTC
AGTGGTGGTGTAAGTAGCAGTTTGAAGTGGTTTCTCCTCGGCTGGAATACCGCGAACAAT
GGAAGTTGGTCTGTGAGCAGAGTGGTGAGAAGAGTGAGTTGAAGCAGCGACCATTGTGAA
TTGATTGGACGAAAGAGGAATGGAAAAAAAATGCAAGCTCTTGCTGAATTAGAGGGAAGG
CGATATCAAAGATCTAGAGCGATAAAAGACCAATCTGAGGAGCGATGTTTT
>001174-001179_All_comp3600_c0_seq1 len=1107 path=[0:0-1106]
CGAAGACCCAACGACAGTCTCCCTCCCCCACCCTCTCACACACGCACACATTAGTAGCTT
GTTCCAACCCATTCGCCAAAGTATCATCAGCTTCGTCCCTTCTCTCTTCTTCTTCTTCTC
TTTCCTCGTCTCCGCTTGCTCCTCGGCCTTTCATTCCTAATCCGCACCATGCCCGAGACT
AGTATGGTAAATCAAACTATTCCAGAGGTAACATTCAAGGTCTTCAACCCTCGTGGACAT
TTTGAAGATTGGAACATCCGCGACCTCTGCAAGGGAAAGACAGTTATCATTTTTTCCTTA
CCTGGGGCCTTCACTCCTACCTGTTCAACGAGCCATTTGCCTCGTTATGAGGAGCTGTAT
CCGGTGTTCCACAAGCTCGGTGTCTCCGATATCTACTGCCTGTCTGTCAATGACACCTTT
GTCATGTCAAGCTGGGCACAACATCACGCTATCAAACACGTCAAATTTCTTCCGGATGGT
AATGGCGAATTCTCCGAGAAAATGGGTCTGCTAGTCGACAAGTCAGGGATTGGCTTTGGC
AAGAGATCTTGGCGCTATTCCATGCTAGTCAAGGATAATGTCATCCAGAAGGTCTTTGTC
GAGCCATCAGAGGGTGCTGATCCATACGGGGTTTCTGATGCGGACACCATGATCAGGTAC
ATCGATGCCAACGCAAAATTGCCTCCACGTATTGCAATGATCACGAAGAAGGGTTGTCCC
TTTTGCGCTCATGCCAAAGCTATTCTAGACGAGAAGCACATTAAGTACGTGGAGCTGCCA
CTTGCAGACTCCATTCGTGGTTATGCTGTTGGTGCCTTGAGTGGTGGAAACACCGTTCCT
CAAGTATGGATCGACGGGGAATATATTGGAGGTTCGGAAGCTTTGGAAAAGTGGGCATCA
AAATACCAGGCTTGAGTCTAACTTGTGTACATACACGATGAATGCTTTGATGGCAACACT
TCGTGACTATAATTCGTTCCAGAACCCTTTTGAAGAATGAAATCAATTGGGCATATTTGT
GCTCATACAAACAACACCGGTAATCACTGCAGCCGCAATCAGCTCCCCCTTCCCCAATTG
AATGCATCTCCGATAGCAGCTTGTCCG
>001174-001179_All_comp2229_c0_seq1 len=1789 path=[0:0-179 180:180-267 268:268-359 360:360-403 404:404-419 420:420-478 479:479-584 585:585-1167 2153:1168-1256 1257:1257-1540 1541:1541-1788]
CGCTCGCATAACGTGTCGAAAGACCAAGACTGGGGTCCAACGGTGCATACAATCTTGGTT
CGTCGTTTCAGGTTGCTAACCATTTCACACTTGCGCATGCAGCAAAGTTCACTATCGAAT
TGGGGGACAACAAACACATTGATTTACAATGGGTGGTCATTCCTGTTGCCACCACTTCAC
GGGCAAGTCAAAACTTTCATCAGATTGGTGTGTCCAGATACTTCCTCCATAATGCCATGA
ACAGCAACGATGACGTCGCCTGACTTCAAGTAACCTCTCTCCTTGCCAGCGCTGATCGCC
TTGTTGATGACAGAATCGGTTCCCTGGAACGAGTCCACCTTGATGGCGTGGACACCTCGG
ACATAAGCCAGCTGTGAGACAACGATGTCCGAAGCTGCCAGAGCCAGGATCAATTGACGC
GGGCGATACTTTGCCAAGAGACGAGCTGTATGGCCAGTTTCCGTGAGCGCCACAATCAAC
GCTGCATTGGTTCCCTCTGCCGATTCAACTGCAGAACAACACACTGCTTCTGGAACTGAC
AAAGGACCCATAATTGAATCGTGAAGGGCAGAGAAGAGCATGCGATAATCCAAGCAGCTC
TCAGCTTCCAGAGCGGTCTTCGTCAGCATCTCCACAGCGTTGATTGGGAATGCGCCGTTT
GCTGACTCCCCAGAAAGCATGACACAATCACAGCCGTCCAAGACCGCGTTGGCAACATCA
GACGCCTCGGCACGAGTAGGTCTGGGAGCGTTGATCATCGATTCCAACATTTGAGTTGCA
ACAATGACTGGTTTGCCAGCTACGTTGCACTTGGCAATCATCATCTTCTGAGCCAGGAAG
ACCTTTTCCAAGGGAATTTCCATACCCATATCACCACGGGCAATCATGACACCGTCGCAT
GCGGCAAGGATCTCATCGAAGTTGATGATACCTTCCTGGTTCTCGATCTTGGGGATGATC
TTCATGTAGCGACCTTTCTCGCCCAAGATGCGACGGATGTCATGGATGTCCTGTGCGCAC
TGGACGAAGGATGCAGCAATGTAGTGCATTTGGTTCGGGATACCAAATGCTAAGAAGTCG
TTAATTTCTCGCTCGCCACAAACAGGAAGGTCAACTTTAACGCCTGGCAAGTTCATGTTC
TTGCGTTCGCCAATCTTGGCGTTGTTCAGAACAGTTGTAATCACGTGGTCAGAACCGACT
GAGTCTACCACTGCAGACACCGATCCATCGGCCATGAGAATGATATTTCCGGGCTTAACG
GATGTCGGAAGCTTCTCATATGTGCAGGCGATGCAAGTCTCATCACCCTTGAAGCTGTAG
TCAGTGACAATCTTGAGTTTCTGACCAGCCTTCAATTCAATTGCTTTGATGCCATCACGG
AAGAACCCGGTGCGGACTTCTGGCCCCTTAGTGTCGAGCATGAGAGCAACTTTCTTGTGG
GGACGCTGCTTCATGGCTTCGCGAACATTTGAAAGGCACTTTCCATGGGTTTCGTGGTCG
CCGTGGGAGAAATTGAATCGGGCCACATCCATACCAGCATCAATCATTTTCACCAGCATG
TCAACATCCCAGCAGGCGGGACCTAAAGTGCAGACAATCTTGGTACGACGCTGAGCACGA
GAGTTGGCGTCGCGTGCCGCAAAGATGTCATCGACTGAAATTTGGGTGCCTTTGCCGAGG
GTGTGAGAGAGGATGTGAGAGGCAGAATTGGCGCGCATCATCGTCTGGCAGTAGAAGAAT
GTAAATTGACCCGAAGAGCTAGGATGGTTTGTAATAGCAAAAAGCGCAC
>001174-001179_All_comp2229_c0_seq2 len=1757 path=[2576:0-147 180:148-235 2547:236-327 360:328-371 2445:372-387 420:388-446 2316:447-552 585:553-1135 2153:1136-1224 1257:1225-1508 1541:1509-1756]
GCCAAATCTCTAGATGTTTTCCAAGCGCTGTAGTGGAGTAGTTTTCTCTGGTGTTTGAGT
AGGAAGCCTCACTTTCCGTTGAACATTCTCTCGAGTCAATCAGGTAAGAAAGTCACACGC
TAAAGACAAGCAAAACGAACCACTTCAGGGGCAAGTCAAAACTTTCATCAGATTGGTGTG
TCCAGATACTTCCTCCATAATGCCATGAACAGCAACGATGACGTCGCCTGACTTCAGATA
ACCTCTCTCCTTGCCAGCGGTGATAGCCTTGTTGATGACAGAATCGGTACCCTGGAACGA
GTCCACCTTCACTGCCTGTACTCCGCGAACATAAGCCAGCTGTGAGACAACGATGTCCGA
AGCTGCCAGAGCTAGGATCAATTGACGGGGGCGATACTTTGCCAAGAGACGAGCTGTATG
GCCAGTTTCCGTGAGCGCCACAATCAATGAAGCGTTAGTGTCCTCGGCAGTTTCAACTGC
GGACGAGCAGACTGCTTCCGGAACAGAGATCGGGAATGTGATTGATTGATGGATAGCACC
GTAAACTCTTCGGTAATCCAAGCAGCTCTCAGCTTCCAGAGCGGTCTTCGTCAGCATCTC
CACAGCGTTGATTGGGAATGCGCCGTTTGCTGACTCCCCAGAAAGCATGACACAATCACA
GCCGTCCAAGACCGCGTTGGCAACATCAGACGCCTCGGCACGAGTAGGTCTGGGAGCGTT
GATCATCGATTCCAACATTTGAGTTGCAACAATGACTGGTTTGCCAGCTACGTTGCACTT
GGCAATCATCATCTTCTGAGCCAGGAAGACCTTTTCCAAGGGAATTTCCATACCCATATC
ACCACGGGCAATCATGACACCGTCGCATGCGGCAAGGATCTCATCGAAGTTGATGATACC
TTCCTGGTTCTCGATCTTGGGGATGATCTTCATGTAGCGACCTTTCTCGCCCAAGATGCG
ACGGATGTCATGGATGTCCTGTGCGCACTGGACGAAGGATGCAGCAATGTAGTGCATTTG
GTTCGGGATACCAAATGCTAAGAAGTCGTTAATTTCTCGCTCGCCACAAACAGGAAGGTC
AACTTTAACGCCTGGCAAGTTCATGTTCTTGCGTTCGCCAATCTTGGCGTTGTTCAGAAC
AGTTGTAATCACGTGGTCAGAACCGACTGAGTCTACCACTGCAGACACCGATCCATCGGC
CATGAGAATGATATTTCCGGGCTTAACGGATGTCGGAAGCTTCTCATATGTGCAGGCGAT
GCAAGTCTCATCACCCTTGAAGCTGTAGTCAGTGACAATCTTGAGTTTCTGACCAGCCTT
CAATTCAATTGCTTTGATGCCATCACGGAAGAACCCGGTGCGGACTTCTGGCCCCTTAGT
GTCGAGCATGAGAGCAACTTTCTTGTGGGGACGCTGCTTCATGGCTTCGCGAACATTTGA
AAGGCACTTTCCATGGGTTTCGTGGTCGCCGTGGGAGAAATTGAATCGGGCCACATCCAT
ACCAGCATCAATCATTTTCACCAGCATGTCAACATCCCAGCAGGCGGGACCTAAAGTGCA
GACAATCTTGGTACGACGCTGAGCACGAGAGTTGGCGTCGCGTGCCGCAAAGATGTCATC
GACTGAAATTTGGGTGCCTTTGCCGAGGGTGTGAGAGAGGATGTGAGAGGCAGAATTGGC
GCGCATCATCGTCTGGCAGTAGAAGAATGTAAATTGACCCGAAGAGCTAGGATGGTTTGT
AATAGCAAAAAGCGCAC
>001174-001179_All_comp2781_c0_seq1 len=1091 path=[1232:0-53 40:54-1090]
CTTTCTGAAGTTCATCTTTTTCCCACATTACTAACACAACCACTACTACTCCAACTCTTG
CCTCGTTGAGCCATCATGTCCTTTGAGCACAATGCTTTCGACTGTGAGCAAACCTTCAAG
GTCGGCAACACTGAGATGAAAGTTATCCCCAACAAGTGTCTCGTATCTGGCTTCAAGGTC
GGTGATTGGGAAGTCCTGTATCGTCCAATGAAGACCAGAAATGCCAAGCGCGCTGGTTTG
CCACTCATGATCCCCAACTTCGGCTCTCTCCGTGGTGACAAGACTTTCATCGAGACTGGC
ACTAAGCTTCCGCATCATGGATTTGGCCGTGAAAAGGACTGGACCGTCGAGAAGCCCCGC
GCTGATGGCATCAGCCTCGAGATGGAGCCTGATGAGGAGACCATGAAGATGTACCCCTTC
AAATGGAAATTCCACGTTAACCTCACTGTTACTGAAGGACAGATCAAGCACGAAGTCACC
ATCAAGAACATGGAAGACTCCAAAGTGCTTCCCATCCAACCAGGTCTGCATCCATACTTC
ACTTGCCCAGTTGCCGATAAGCCACAACTGAAGGTGGACTTTGAGGGGTTCAAGGTTTCT
GATTGGGATTGGAAATCCAAGGAAACGTGCCCCGATCATCCCGTTGCTTTCAACCACAAG
GCTACGGTGGACTTCCCGAACATGGGCAAGCTGGAGTTCATAGAGGAGCCCGACAACGGA
AACTACTACTACACTCAGATGCAAATATGGTGTGATCCAGAGACCGCTCCTGATCATGAC
TTCATCTGCTTCGAACCAGTCACCTATAAAGCCGATGGACTGAATGATCCCAAGACAAGA
TTGAACATTCCGCCCAAGGGTCAAGTGAAGTTGACTATGGTCTTCAAGGCTACCCCATTG
GCCAAGTAATTAGCTCATTTTTCTTTTGATGGCAAAGGAGGGCGCGAGGCGGCCCCGAGC
GCGGACGTGGCTTGCTGACTCTCCTCTGCCAATTAGATTTTATGAAACGTGTTTGTTCAT
TTTTCGATCACTAAGCCTCAACTACTACTACTAAAAAACTGTCCGATTTTTATAGCGGTC
TTTGCCCCAAG
>001174-001179_All_comp2876_c0_seq1 len=1431 path=[1558:0-451 407:452-934 890:935-1001 957:1002-1096 1386:1097-1098 1054:1099-1430]
CGAAATTACACCGAGGCAGGTCGGCATTGCTGAGTACAACAGGCCCACTACACGAAGTCA
AGAAGATCTTGGTTCCGATTTTCAATAAGTCAACACACCTTCAGCTCAAAAACTCAACTA
CTGAAAAACTCCAGGCACAGATGACACCAGACGGATATTGCTAACTGTACATTCAACCGA
CTTGAATCCATTCGCTCATTTCTTATGCCTCACCGCTCACTCGTCTAGTTGCGTATTTCC
ATATGCAAATGGCTGGGCTTGTGCTTCAGGAATATCATAACTTCGTTGGCGTTGCAGCAC
GGATCCGCACATGGAGGAGGGCAAGGAGCAGGGCAAGAACAGGTGAATTGACTTTCTTCA
ATCTCTCCTGGAGTGCTCGGGCTTGCTTCGGAGGACTCAAAACTTGATGTGTTCACAGCA
TCTGTCATTTCTACAGACGTTTCTACTAAGAGCGTGCTCTCAGGTAGTGGGGTACTAATG
GGACATTCAGGGGATATTTGATTCAACAATCCAATAATCTTCTGTGCTAAATCCGAAGAG
TCGTTCTCAATATACTGATAGTAGTTGGGGTCTTGCTCAAGTAGTTCGTCGTTGGTCCAT
CTCCACCCAGCTGTCACATTTCCATATTCGTTGGGCGTGAAAGTGACGAGCATGATATCC
TGGGATTTCAGGGCGTCACGCATTTGGTACGCACTAGGGTAATCCTCGAACAAACAGCCA
TAGGAGACATCGCCATTGCTTATCCCACCAGAATTGGATGGGAGCCCATGGGGAAGCTCC
GGGTACTCGCTAGCAGGATATTTCTCCATATCGCCTGGCAGATGTGGCACGGCATCAGTG
TTGATAATGATGACGCGGTGTCGATCAGACCACCCCACCGCAGGGTCCAACGCAACATCG
ATGAGTGCCTGGAAACTTGATTCAGGTGCATCTGCGCCACCAGATGCTATTAGCCCATCG
TAAGCCCAATAAAAATCGTTGCGAGTTGCTGTCAACCTGCCGGTATTCAGCTTGTAACAG
AAATCGTCCGCTTGCCCCAGCGGGAAGAAGGGCTTGTCACGGAACTCGGCAACCCCAAAG
CGGGAATCTTCGTAAACGCTCAATATCGACGAGGTGATCAATGGAAGTTGTCGTACAATT
AGAGGCAGATCTCTGTCGAACGAGCCAGTAGTGTCTTGCAGAAACATGATGTCCAGCGGT
TCCCCACATGATATCAGAGACTCTCCCAAAGGGAGGACAAGGGAAGCAAGGATGAAAAGC
ATTGCAACGTAGCGAGAGACTCGAACCGAGATCGCAAGCCACTAAGCCCAATCGGGAGAG
AGAGGAAGGGAGAGAGAGGAAGAGAGAAAGAGAAAGAGAAGGCGAGGAAAGCGGCTTGAA
CTTTGTAGATCTTTTGGTGGCATAGGGAGTCATTTTGTCTCTGAGCGACGC
>001174-001179_All_comp3602_c0_seq1 len=7459 path=[0:0-43 8628:44-52 8804:53-53 54:54-66 67:67-73 74:74-2419 3520:2420-7458]
CAGTGACATGCGCAATGTGTTTCTGTCTTTCATGGTTTGTCTGTGATACGAGGTTGAAGT
CTGCTCTTTCATTTTGGGACACGCCGTATAATGCAAAAATTATAAATTTAATTTTGATTT
ATTATTACTTTTTACACCTTTTCAAGTATTGCAAAAAACAATTCATTAACCACAAACTGT
GAGTTACTTATCAGATCTCATGCACTTGGAACCTCGGTCTATTGGACCTTTTCCAAACAG
CATTATTGACTAGATAAATATCACAGATTTTAGTTTATTACATGCTATTATCAATGAATT
ATAATTTATGGTATAAGAAAAAATGTCTAATATATTATTCTAAATTGGATGGCACATTTC
TCATATCTGTAATTATTTATTATGATAAAAAACAAAATAATTGCTTATTTCTTTGGTTTC
AATACTGTAAGCAGTTCAAAAGGGACGGAAAATGCTGTTGGCCGTACCTCTCCTCATAGT
AGTGTAGAAGCATGCACAGAAAATGAGAGTTAATAACTATTGTGTATATATAATATATAA
GCAGTCCAAAAATAACATGTAGTCCACTCTCTATCATGTACACAATGTAGCGACGCACAC
CACTTAGAGTGGTGCCAAAAAAACGTTGAAGCTTAGTATTTCTAAACTGCAACATCGGCG
ACCATCACGGTCGCAAAAATTAAGCGTTATTTGCGGAAGTGGTTTCCTCAAGGTTTCGAC
CACATATTCCGCGGAAGAAATACACCCGTTTTCTGGAGGGAGGTAAAGAAATAAATGTAA
CAAAGTGAAAAAAAGGTCATTTACTGTGGTATATTATGCGAATTATGGAACGATCTATTA
CGACAATTTCTATAAAAAGAACAGTTTCATTATATCATATTATATTGATCTAGTTATATG
AACTATAAAGTCATGAAAAAATATGTCGATTGGGTTCTGATCATTTGAAATGTTCATACC
ATATGAACTACTTCTTACACAATTACATGTTTCTAATTTGAGGGAGCAGGTGGTAGGGGA
AATAGGTTCCACTTATTGCACAAACTGGCGTAGAAAAAGTACATGCACTATGATTCCAAT
ATATCGTATTAAAAGTCGTGGAAAAATCAGTTGTCTTACAAACTCCTTGCATCTTCTGGA
TATACTTCTTTTTTTGTCTGTACACTGTGACACCAAGCTGAACCGTCGTTAACATCTAGA
TGCCCACACACACCAATCACATACATATAAATTCCCGATGAGGAAAGTTTCTGATCGGCC
TGATTTTCACTCAAAATAAAAATCTTATCCGAGCAGTGCCATTGTTAAGAAAGGGGTATG
ACGTGTTGCGAGATCCCTCTAATGTTGCTATTCTAGTAATATTTAAATGTTTACTACTAA
GTATATTCAATTGAAATAGTGACACTGATTAATCACGTCTGGTAAAAAAGATAAATATGA
TCATCTGCACTGTACTGTTTACGTAGGTTCATTCTCCAGCTTTAGTAATCTTCACTCAAA
TCAAAATTTTGCCAATGGTTTCAAGATAAATTATATAAACCCAAAGGAAATATAAATTTT
TCAGTAAGAAAAGACCAATGCTGAAACTTCAATGACGACAACAATTTCTAGAACGCGCAG
TTCTTAATATGTAGTCATGAAAATTTTAATATCAATTTGAAAAAATTAGTTAAAATACGG
ACATCATCCCAGTTAAAAATAAAAATATAAATAGCACAAAACACACTGTTATTTAAATTA
CAAATTATCATTAATGACTTTACTTGTACGAATAATAAATTTGAATAAAACCATTTATAC
TTGTAATAAAAACCAAACATAGTTCTCAAGTATACTTAGGAATCTTACAATTCAAAATAA
TAATTTGAATCAGTATCTTGGAAGAACGACTATGTAATTTTGCACATCACACGATACTGG
TTGTTTAATTTCAAATTAAAAGTTTTAGTACATTTTAAGACCTGCCTTTCTAGATCCGGA
ACCAGCAGTACGACTTCAATTTGTAATTGACTGTTTTGAGGACCAATCATCTTTTTTGAG
AGATGCGCTCAAATCCCAGCGAGACATCATTTGAAGAATGTCAGCCATAATACATTTGTA
CCTTCTTCAAGTAACAAACATCTTAAAAAATGATTAACAAACAATAGGCAATCTCTGTAA
TACCAGTCCATGCCTTTCCTTTGACCCATTCCTAACATTATTTTGTAACAATAACCAACA
AGCATTTTGCCATGGCGGCAAGTTTCAGGTACCTTTAACCATTTCCTTAGTGTTAAACTT
GCAATCACTGTAAGGTAAACCACACCCCATAAAGTTTTAAGAATAATTACATCAAACACA
ACAATATGATTTAAACAAAATATATTTTGGTAAAAAACAATAACTATAGCAATAGTAGTC
TATTTAATAATAATAATCATAATAATTATAATAATAATAATAGTCAGTGAAAAAATAAAG
GAACAAAATGAAAACAAAATATGAAAAATCTATAATCTAACAAGTCTGTACAGAAAGATC
TAATAATATTTATACAAGTCTCAAATATATTTGCAACCTATCTATCACGTATGGGTCACT
GGTGTTGCATGTGGTTTTAGATTTCACTGTGGAACTACAATGAATACCGCATGCTATAAC
GGAATATCGTATGCATTTGTGTGCTTTTATTGTTATATCAAAACCTTATTAAGTTAAATA
TTTGAAAAGTGCACCTATAATTCTGACTGCATGGTTTTGCGTGTCTATCATGCATATGTT
GTACAATATCATCTTTTTTATTTTCTTTTGAATGAAAACTGATTAAAGCTATGCGCAGAA
TTTTCCTGTATATATTCGGTTATATTATGCGATAAAAATACTGTAAACGTAACCTGTGAC
TTGGTTTAGCTCTTAAAATATGGATAAAAATATAGACTAATCACCAATTAATATTATAAT
AGAATTATTTACAATAAAGACTATTACACACACTCATGCGTACACGCATACATCCACAAA
TGCATGCATTTGTTTCTTTTATACATTTGCTATGCAAGTATGTTTTGCATATTGGCATAT
AAAAACACATGTACAAAGGTAACTATGAAAACGTCAGCATACTTTTGTCATATATCTATT
GTTTAACAAAGTTGGTTTGCCATGTTCTTTCTAATTACAGTTTTCTAAATTGCGCAGGAC
AATGTGCGCATGTACAGTATGTCCATTTCACCTTCCATATACATATTGTTTTCCTTTTTG
CAAGTGCCAATTCAACTTTTTGACATTCAAGTGACCTCTGACATTCCTGATTTTGATTTG
CAAAGTTGTCATTAGAGAACCAGTACTTAAACTTTGCATTTTTCTAGTGAAAAAATACAT
CAACAAGTCTTTGTTATAAATGTATTTTTTTCTATTGTCATATCAACTTGCTGATAGGAT
GTTAGCGTTTGCAACAAATTATCTTTGCATTATCAATCCTGAGTCTGTTTATGGAAATAA
TAAGTTTCAACTCGCTTTGGAAAGTGAAATGATGAAACCAATGTAATCTGTGTGGAGCAT
CCAAATTCCAACCAACCGACTCATTTACAACATCTGTTATTTACATCAAGTAATTGCTTT
CTTTCATTTTGATTTTATTTCCCTTCTCGATATGTTTCGTTCACGATCCTCCACACAAAA
GAAGCATGGCTGGAGCCTCTTAGGTATTTTGATGTATACAATCCTCTACATAACACTAAA
GAAAAGCCAGGACTCCGGCACAAAATACATCATGCAAATTTTGTAAGGCCCTCTGGCTTG
AACAAGAGGCCAATGAATCCGACTCTTCTTTATGGTACATCACTTTTTTTTTATTTAGTA
AGAATAATGGTCAAAGTACAAAAGAAATGATACTATAAAAAGTTACAAAATTATCCAAAA
TGTAAAATATAATGAAAAATGTATCTATCACACTATGCAATTAATATATTATATTATTTT
TGTCTTGAAAACATAAATGAGTAAATAAGAAAATTACAGATTCATTTATACTGACTTGAA
TTTCTCATTTAAAGTTCAACAATAGAGAATTGTGTAGTCATATGTACAAATTCTAATTTT
GCATATCATTCTTTTTAATTCACAGCATATCCTCGCAATTATGAACACGTACTTAAAAAA
ACATAGGAACGAAATTCAGACGCCTTTGAGTATAATACAGTATAGGCTAATATAGGATCA
GGGTACATTATAAAATTCCAAGTCTACAAATTTGGGAGACAATCTGAGAGGAAAAGAATA
AAGTTTGCACATAGAAATGACCACAGAGCAAAGAGAGAGAGAAAGAAACTGGCATAGCAC
ATGATCAGAAATGAATGCAAAGAGAAATATAACCAAAAAAGAGTCTGAAGTAGAAAATTT
AATATCTCAGATGGAAGAGATTAAACGTCATGAGTCTGTGTTTGCTAAGAAATGCTCTGT
GAATTAAGAAAGCAGACTCGGTTCTGAATTTCATTGCTGTCTATTGCAGATTTGTAGGCC
TATAAATACAATAACAGTTATATTAAACGTAACACGAAGAAGAAACAAGGGTATAAGTAC
ATTCTGGTAATTTCCTACTCATATCTACCTTTATTTTCACACCACAAACAGCATGAAATA
TGAAACAACAAAATACGACGACTTCTCTTTTTGTATGGTAACTATCACATTTTGCCGACA
TTTTTATGAACTTTTCATCCTACAGTAGGCGATACCAAAGTGAAAAGAAGTGCAGTTTGA
GACTAGATGTGATGATTAGCGTACTCTTTTCATTTATATACACGTATGTGCAGAGTTCAT
TATTTATATTATCGTACATATTATTATACCTACTCCAGTGAAAAAATAAATGGACTCTTA
TACATTAGGAATTTATGCCGCTTTGCTTGCTGCCATACGTTGCACTTTCTTATGAACAAA
TAAGCAATTATAAATGTTATATCTTTGAATTTGTTTCTTAAACAACTGGTACTGGCATAG
GACAATGTTAATGTGATGGGTAGTTTTAATAATCTGGAAGAAGCATCACATTTCGAGTTT
GTCAAGTACGGTGGTAGGTCTGATTTCCTCCTCGAGGGGCATGTAGCCGTCACTCTGAAG
TATTGAGCAGTTACTTGATTCATAAATAAAGTTATTCTGTAAAATGTAATTAAAAATCTT
TTTTTTTAGAAATTAAAATACTGTTGAGACATCTATCACTCAATGCGTAAGTGAAGTTCA
ATTTAAGAAAGTTGTAGCCCACTTTCTCTTATGTACTAATGAGTGCTAATTGCAACAAAT
GTAATGTTATTATGAACTTGATATGTAAACATAGGTGCCATATACGTCTTTGCTTTCAAA
GGAAGTTATACTTTAATATACGGTAACATCAAATAAAAATTTTAAGATAATGTCGTAGAA
GTTTCAAAAGGCACCTAAGGTGTCGAAATTTAAGAATTTGAAACTATACAAGGAGATGCA
GAGTGAACTCTGAAGAGATTTGTTTGTACTTATTTCAAGCATTCTTAATATTTGGTTATG
TAATATGCATTTCAAATGAGAAATTAATTTACCTCTAAGATTATCTTGTCTGACCTATAA
GGTTATATGAGTAGCATCATTTCAAAACATATTATATCCCCTCTCAAACAAAATTTAGCT
TAACATGATTTTGGACTAAGGAGAATGTGCTCTTCCATTTTATAGCATAAGTTTGTGAAA
TTTCATGTTGTATCTCATTCATTTGCTGTGTTGAAAATAAGGTGTTGGTGAATTATGTTC
AAAGAAGTTACTAGATCAAAACATGTACCGGGTATATATTTTTTTATTTGAATCTAATGT
AATGAAGTATTATTATAGCATTCTTTTCTTTCATATGAAACGTTTAGAGCCGTGTTTCAT
AACAATTGGATCATTTCATAAAAAATAAGTAGTGTTTTAATAATGTACTAAGTTTGCTGT
TATTGTCAACTAAGTTTGTTAATTGCACTAAAAAATTATTTACTTTTTTCCCCCATGTTT
TATTCTATTGATATAGGGAAATAGTATTGATATAATTAATTATTTATGAATTGTTTTCTT
CAAACAGTTAAAATTTTCATAGAGTGGCTCAAAACATATTAAGTAAAATAAAAAAATTAA
TAAATGCAGGTTAAAATTCTGTTATAAATGTATATGCCTATTATATCTGATTGCAAAGCT
TCACATCTTTCTATTACAGTGGAAAATATCAGAGATCAAAATAAACATAGTGTCTGAATG
TTTGTAGATACTGAACATTTTTTGAAAGTGTATTTAATAAGTTTTGAAATGATGCTCCTC
ATATGTTCTTGAACAATGAGTGTCTGTCAGTGGAGTCTGATGTTGCCAAGTTATGTTGAT
GCATAAATCCAGATTTTAAAGTATGATGTATGACCACAAACTTGTAATGGTTTTGCACAT
GTGATAACTGTAAACAAACAATGATATTGAACTTGTCCACAAGTTACACATATACACAGG
AACTGTGTGTCTAACAGTGATATATTGCTAATTCCCTAAGTATGCTGCTCAAATACTTTC
ACTTCAAATAGACTTGGTTAAATATGTACAAGGAACACATAAAAATAATATTTTTAGCTC
TGTTAATTTTCATTCTAAAACAGTTTAAAAGTCCTTTCGTTCAGTTTTGCAGTAATCTAT
TGTCAGATGTTGAGTGATTGAGATGGATAATGAAAGCGTAGGGTAAGAAGGCAGACAATC
TGACAATACTTTGCTTTGCTATCGTTCGTCTATCAATTTGCTTGTCATTTGAAATCTATT
GAGAGTACATTTCTGAGTGTAAACCTAACCTGAAAAGAATTTTCTCAGAAAGAAAGTAAT
TAGTTCTCTAATTTAGATAAATTGTTGTAATGAATTATGTAACATGAGGCCAAAGCTAAC
CCTTTATTGTAAACCAAAACTGATTAGTTTAAGAATCTTATTTATTATCAAAAGCTAATG
AAAGACTGAAGCATATGAAGTGTCAACTGTCGTCTGTGAACTGGACCGGACGTTGATTAG
TTCAGTCGATTTCAAAGATGATCTAAGTGGCTGTTTTTTCCATTTTTAATGCAGACTCTA
AACTAACAGGAATTAATAAAATGGCAGTTTTTTAATTATCACCATTCCAATATGGAATCT
GAAACTGCTGCAAATGGTTAAATTATAGTGGTTTACTTGATCCCACTTCAGTTTTTCATA
ATATATTGTGATCATATTTAAAGTACAATCAATCAAAAGGAACAATATGAATCTTACTGG
TTAAGCCTTAGATGAAATATAAGATAATATTTTGTACTAAAGTTCAAATAAGCAATTTTT
AAAGCAATACCGGTAACTATCTCTCTGTTATAACGTAACTCCACTACTTTATTTCACTAT
ATAATTTTAGTGAAGTAAATGCTAAAACTACTGTAACTTTAATGTAGATTCTAGCTAGGG
TGACCAACTCTCCCATATT
>001174-001179_All_comp3836_c0_seq1 len=964 path=[0:0-963]
TGGTATGTTATGCCAAAGAAAATGGCTACTCTACCATCACTCTAACACATCTAACGACTG
AATTTAAAACAACGTCCGGTTCTCATGTGTCACCCTGTATAATATATCAAATATAATTTT
ATAACATTCTCTTTCAACTGTGAAAACTATTATTTTTTTAAACATGACATCAACATATCA
CGTTCTTCAGGAACGAGGTCCATAATACAAAACTTAGCCTGATAGTACAGTCGTGTTAAG
TGATCTGTTTGCCTATTTAAAGTAATTACAGCAAGTAAGCCTCTATTCATCCGTGGCAAT
TGGTTAGAAAAAAACATTTCCATTCTGTTGAGCTTGGTCTTCAAGAAGTCTGTCGCTTGA
GCCTCACATCGTGATTTGATTAGTCCGCTCTTGCATTTCTTGAGTCCTTCTTCTGCATCC
TTCATCCAAGTGATGGCATTGCTATAGTATGCACGTGCCGTTGTATTAATATTTTCCATA
TAATTAACGATCCAGTTGGCTTTTGAATCTGCAGTTGCTGTCGAAGATAAATAATTTTTA
GATAAATAGTCCACACACATTTCGGGCATATCCTGAAATCTACACTTCTTGGGACATTTT
GGACAAGCTGATTTCAATAACGCATCTTTGTCAGCGCAGATTGTATTGTAGGTATTTTCT
TCGACTGTTGATTTCTGTGTTGTTTTCCTAACATCAACAGATTTCACACAATCAAAGATT
CTCTTCCTCTCCAATAAGGAGTTTTCAACTTCTTCTCTGGTGCTTTCTAGAGTCTGCGTA
GCATAATTAATGTCAATAAATTCGAAGGCGTGGATAGTTCTTACTAAATTGGTAAAGAGT
TCACCATTAGAACTCGCCTCTGTATGCATACACGAAGAAAACATTCCGAAAATCGCGAAC
ATAAGGTTGAAAATGGACATTGTACTGTTCGTTTAAATTGTTAGAACCCAGTGCCTTCTC
TATT
>001174-001179_All_comp3161_c0_seq10 len=698 path=[0:0-300 301:301-322 323:323-332 333:333-400 401:401-474 475:475-487 488:488-533 7714:534-550 7731:551-583 584:584-619 620:620-663 4001:664-697]
CAATGAGGAAGTTATGCAAACAGAAAATTATTTTAAATGTTATTTACGACACTGATGTAA
ATCATTGTACTTCTTACTCATCGAATTCAGATATAAACCCGAGGCTCTCACTGCAGTTCC
AAGCACTAAGTCTTCAGGTCTTCAGTGAATATTCGACGATGCAGACGTTGGTAGTACTGG
TTTGTGTGGTAGTGGCTGCCACAGCCCAATCCTGCAGCTACAGCAGTCTTTGCCCTGACC
ACACGATGTGCAAATACACGGGAACCGGAACTAAGTGCAATACCATCAGGTTCAGAGGAG
TAACTTCCGCTTCAGACAAGAATGCCGTTGTAGACATTCATAACCAACTGAGGAGCAAAG
TTGCACTCGGAAAAGAAACAGCCGGCAAGCCTGGACCCCAACCATCAGCGTCCAACATGA
AGAAACTGAGTTGGGACGATGGATTGGCAACAGTGGCACAACGATGGGCAGATCAATGCG
ACTTTGGACACGATTCTTGCCGTAAAGATTCACGATTTTACGTTGGGCAGAACGTGTACA
GTGGATCCAGTAAAGGCAGTGCCGAGAACGGAAACCAGGACTGGAGCGCTGCCATCAACT
CTTGGTATAACGAAGTGGGAAACTTCAGCAGAAACGACATCAGTCCTTTCAAGTTCACCA
AAGGTACAGGCCACTACACACAAGTAGTATGGGCTGAT
>001174-001179_All_comp2533_c0_seq1 len=1046 path=[0:0-1045]
AATGCACACATAAGGAGGCGGGGCGCCCACCCTAGGACATACATAGTGAGGGCTCATCTC
ATTGAACAGGAGATATTTCATCATGAGATTTCTGACATTATTGATCTCGTGTGTAGCAGC
GGTAAGCTGTGTCACACTGGACATACCTCTTGCCCCACTCCCATTGCTACCTGAAAGCTC
TTTGAGGGCCCAATTGCGGTCGTATCAAATTGCTGGTGCTCCCACTTATTGGATGGAGGG
CATCGAAACACTCTTGGTCGTGCAATCTAGCGACGTGGATCTCACGGGTGCGAAAATAGA
ATGGTCCTTTGATGATTCTCATGTCAAGATCATTAGTGACGAGACCAAAGCCGAAGTATA
TACTACGGTTGAGAACTACAATGGAGCAGGCAAGGATGCGATAGTCACATGTTGGGTTAC
ACCTGTTGGAGGCTCACGAGAAAGAAGGAGGGCAAAGATGAGTATCCTTCCCACTCCCAA
GCACGACACCACGACCCCTGCGATTTCGTCTTCAACGCCAACGAAGGATATAATCTCTTC
GCCTGCAATCGATGTGAAGCCTACCACTAATCCACCCCATCAAGACTCTTCGACGACTCC
AGTGGCAATCGAGACTACCACCTCGACCACGCCCGTTGTGATTGAGACCACTACTACCAC
ACCTCTTGTGATTGAGACCACCACTACGAGACCCCTTGTGATCGAGACAACCACTACCAC
ACCCCTTGTGATCGAGACAACTACAATCACCACGACAACGCCTGTGCTTATTGAAACGAC
AACCAGCACCACCACCACCACAACGCCTGCCACAACGGACACACCACTTGTGCTTGAATA
GTCCCCCTGCTCACCACTTTTTTCGTCATTCGTATCTGCCCAGTCAAGCCCAAAGCACTC
TTTTTTTTGTTTGGAACAAACTGATGTCCCATGTTCTCTAACCCCACTTGACGGCAACAT
TGCGGCCGATCAACCAACATAGAGTATCAGAGACGGGAGGAGAAGCCCTCAATGCACACA
TAAGGAGACGGGGCGCCCACCCTGGG
>001174-001179_All_comp3562_c0_seq1 len=721 path=[0:0-720]
AAGTACGACCTCGACTTCAAGAACAAGGACTCAGACAAGTCCAAGTGGATCAGTGGTAGT
GAGCTAGGTCAAATCTACCACGACTTTGTTGCCAAGTATCCAATGATCTCTATCGAGGAC
CCATTCGACCAAGATGACTTCGAGTCATATGCCAAACTCACTTCCGAGATGGGCAAGGAT
GTGCAGATTGTCGGGGACGATCTTTTGGTCACCAATCCCAAGAGAATTGCCAAGGCTAAG
GCAGAGAAGGCATGCAACGCGCTCCTCTTGAAGGTGAACCAAATTGGTTCCGTCACTGAA
GCCATCCAAGCATCTAATGACGCTATGGCAAACGGCTGGGGAGTCATGGTCTCCCACAGA
AGCGGTGAAACCGAAGATACATTCATTGCTGACCTTGTTGTTGGCTTGGGAACTGGTCAG
ATCAAGACTGGTGCGCCCTGCCGTTCCGAGCGTCTGGCCAAATACAACCAGCTCTTGAGG
ATTGAGGAAGAGCTCGGCGACAAGTCCAAGTTTGCGGGTGCCGAGTTCCGTCATCCTAAG
TACTGAAGTGTTGGGACGGGATGGTTTAATTAAGCTCTAGTGTGTGCCAATGTGTTTGTG
ACCGAAAGTAATTTTCAACGGCTCTGTATCGACTTGACCAGTTCTACGTAGCAGCCAAGA
ACCTACCTCTTCTTCTTGCCAAGAATTTGGGCTTAATAAGCGCCTTAGTTCCCATTCTGA
A
>001174-001179_All_comp3740_c0_seq1 len=885 path=[0:0-884]
AACTTTCCCTCACGGTACTTGTTTGCTATCGATCTCTCGTCAGTATTTAGCCGTTGATGG
AGGTTACCACCAATTTTGCGCTCTACTCCCAAAGAGCGTGACTCATTTTGCTGATACCGT
ACACTCTAAGCTTCCAGCACAGACCGGGCTATCACCGTCTTTGGCATATCTTTCCTGACA
TCTTATCTGGAAGTTAGAGTTGGCACCAACATATGCACAATTCCAGCCGAAACTGGATTC
ACATATTGGGCTGATCCCATTTCGTTCGCCACTACTCTGAGAATCCCTGTTGGTTTCTTT
TCCTCCGCTTAATTATATGCTTAAATTCAGCGGGTAACCTTGCTTGAGCTCGGATCTGAT
TTTTTGAAAGGCTGAATTGATGCAAGCCCCACAGGACTACTATAGGTATCTTGCAGCGAT
TCGTAGCTCCAGTGTGCAGACGGGCAGACGCCTGAAAGCACCTATCAATTAATCTCAAAT
CTAAAAGATGCCGAACCAAGCATACTCGAAGACAAGTCCAAGAGTACAAATGCGTTCAGA
TATCGAATGATTCACGAGTGTTCGCAAGTCATAATGCTTATCGCAGTTTGCTGCGTCCTT
CCTCGTTACGAGAGTCGAGTCATCCATCGCTAAAAGTTTTAATGTATATTAGGAAAAGAT
CAAGCATAATATAGGTGTGGAATAGCCTTAGGTTTGAGATAATATCAAGAATGATCCATC
CGCAGGTTCACCTACGGATACCGTGTTACGACTTCTTCATCCTCTAGATGATAAGGCTCA
CGGTACTTCCACTCGAAAGCCTAGAGGAACTCCAGGTGATTCCAAATGTCCGTACAGTTT
GCCGGATCATCCAATCGGTTGAAGCGACGGGCGGTGTGTACAAAG
>001174-001179_All_comp3200_c0_seq1 len=618 path=[0:0-617]
GACAAACACCGTGACTAAAAATCTTATCAGCTACTTGCACTTCTTTTCTGCCTGGCCACC
ATGCAGATATTCGTGAAGACCCTCACGGGTAAAACCATTACCCTTGAGGTCGAGCCTTCG
GATACCATCGAAAACGTGAAGGCTAAAATCCAAGACAAGGAAGGAATTCCTCCCGACCAA
CAACGACTCATCTTTGCCGGCAAACAATTGGATGACGGTCGCACACTAGCTGATTACAAT
ATCCAGAAGGAGTCCACATTGCACCTCGTGCTTCGCCTGAGAGGTGGTGGTCTGTCTATT
GAGCCCACATTGGTTGTGTTGGCACGTAGAACCAATTGTGAGAAGATGATTTGCAGAAAG
TGCTACGCAAGACTCCCTCCCAAGGCTACCAATTGCCGCAAGAAGAAGTGTGGTCACTCT
GCTCAGTTGAGGCCAAAGAAGAAGTTGAAGGCTTAAGCTTGAATCTTGGTCCTTATCCTT
CTGGACTGGTTGGTGGTATCTTGTTTCATGACTTACGTGGCACAATATCCGTCATCTGGT
GAACGAAACAGTGGCCGCATAGAGAGAAGTAGCAAACCGCATTTCCTTTTTGTACTCACT
TCCTGGATCAGATCCTAG
>001174-001179_All_comp3248_c0_seq1 len=1945 path=[0:0-1944]
CATCTACCTAAATGTGAATTCTATCGGATCGGTGCTTGTTCCAAGTCAAAGTTCGTGTAG
ACAAGCTTATTACATAAATAGACCTGTACTAGATTTCGTGCCGCAGGCCACTACAAAGTG
GCCTGGTTCCCCCCCCAAAGTACCCCCGCCAAAGTAACACTTCCGTCAACGTTCAGATAT
CGATGTGCTGAGGCTGAGACTGTTGTCGGAGACGTAAGTAGGGCGTCTCGCAGCTAGTTT
CCTACTGGCGGCTTGCTGGACCACACAGGACATAAATTCTCGATGCGATCCACTTCGGTT
ACTTCCAATGCAACAAAGAACACAGGACTGGAGGACTCAAGCAAGACAATAAAATGAGGT
GAGGGGGAAGAAACAAGAACCTTCTCACGATAAGGGGGGGCAGGACACGACAGGTCATAC
AATAAGGCCCTTTGAGCGCCACTACCAGGCTGAACCTGAGGCCACAGCCCAAGCTTCTTC
ATGCCGTCATCATCGCGTCAAAAAGACGCCCCGGCCGTGTATCTCAGCAGTATCATGGCA
GATCGTCTCGGGCACCAAACTTCTACTGATCTAATCTACGCAAGGTCACAGGTCTTTGTC
GTTGAAGCGCAGTGCTGTTGTCCGGCAATATGATACACGGAGTTCCAAGCACAGGACTTC
TCGCCTTCTTTGCATGAGAGACAATTATAGCCACCCTCATTGCACATTCTTGGCATATTC
ACGTTGCAGTATTGAGCTGGGATAACCACATTCTCCGCAGCCACATTGGTATTCAACGCT
TCTGCCACCATCTTCTTGCTTTTCAACAAACACTTGCGGACATCCTTGCTTCCGGTGGAG
GCTATCATCTCTGTAACAAAGACAAAGGACTCGCAGTCGGGATGGTGTTGACAGTGCAGC
TGGCATTGTGCTGGGGTATCGACATACAGGCCCTGAGCATCTTCCATGGAAGCAAGGTTG
GACTCCTGGCTGTACCCAATGACAAGATTGTTGAAGCAGCTTCCAGTTGGCTTCGCAGAC
TCGTCCACAGTATAGTGCTCATGAGCGCAATCTTTGAGGAACTCTTTGTCGGTCTTCAAA
GCCTCTTTGCCTTCAGTGATAACCAGCTCATTACAGGCCTCCATACAATAATCATTCGTT
AGCGTAGGATTGATGGAAACATACTCGTCACATATAGGAGACTTGTTCGGAACGCTCTCA
GTTGGTACGATAACATCCCCTTTACACTCATCCACTTTGTCACCGCATGATTGCCACCCC
GAAACATGGAGGTCCGAGTGCCAGGCACAGCGTTGATCAGCTTCGCACGACAAGCAGTCG
TAGGTACCATTGGAACATACAGTTGGTAGTCCAACATTACACAATGCTGGATCTACAACA
TCCGACGAAGAATTTGTCTTCTGGGCGAGAGCTCCTTGCACCATTTCCGCGGATTTGAGG
AGGCACCGTTGACGTCCGTTGGGTGTTGCGACAAGCTCAGAAGCCCATGACCATTGAATA
CAGTCTTGATGTTCTTGACACGCCAGCTGGCATAACGCGGGGGTAGCGTAATACAAATCG
GGGACAATAGAATCGTATTGGGTTCCTTCGGAATAGCCATACACAACGTTGTTGAAGCAG
GCATTATCCGGAGACACTCTATTGTTGTGCACTTTGTAGTGAGCTATCGTACAAGTACTT
GAGAAAGCCGGATCTGTCAAAGGGGTGGAAGCGCTGCTCAGCTCCTCACACAGGGCCATA
CAGTAGTCGTTGTGAAACTCGTGCTGAGTTGACACTGCACGACCACAAATTTCGTGGGCG
ACTTGGATCCCTTCGGCAAAAATTGCACCAAGGAGAAAAGTAGGGGCACTAAACTTCATT
GGGGTGAACTTAATGTGACAGAAGCGACAAGTGATCTTAACTACTGGAAAATTTGGATCT
TTTGACTTTTTTAATCGCATTTGTT
>001174-001179_All_comp3314_c0_seq1 len=514 path=[0:0-513]
ATCGCATCTCCATCACCGCTTCTCTCAAACAACAATGTCAATCAAATCTGTCCGTGCTCG
CGAAATCCTCGACTCCAGAGGTAACCCCACAGTTGAGGTTGACCTAGTCACCGAGGATGG
TGTGTTCCGTGCCGCTGTCCCATCTGGAGCTTCCACTGGTGTCTACGAAGCTCTGGAACT
TCGTGACCAAGACAAAAGCAGATATCTCGGCAAGGGAGTCCTCACCGCTGTCAGCAACGT
CAACGACATCATTGCTCCTGCCCTTATCGGCAAGTCCGTAACCAACCAGAAGGACCTGGA
CGACTTGATGGTAGGTACTCTTGACGGTACCCAGAACGAGTGGGGCTCCTGCAAGTCTAA
GCTTGGAGCTAACGCTATTCTGGCGGTTTCCATGGCTATTTGCCGAGCTGGTGCTGCTTC
ACACAAGATGCCTCTGTACAAATACATTGCGAAGATTGCGGGAAAGGACACTTCCAAGTT
TATTCTCCCAGTGCCTTCCTTCAATGTCATCAAC
>001174-001179_All_comp3977_c0_seq1 len=5957 path=[0:0-1048 1049:1049-1750 2377:1751-5956]
CGCCCACAAGACTTGCGCAAATCTGACGTCATTAGAAATTACACTGGCGTCATTTGTAGT
ATTCTGTGGACATCATAACAGGGAATTATCGTTTACCGACTTCATGGTGATAATAATGTT
TTGATTCACGCACAAACATTAAAGCTGGGATCAACGCCTAACTATCCAGTTATATATCAA
ATTGAACCCTGAACATATAATAAGTCAATTATGTCAATACAACAGTTTTGCTTAAGATGG
AATAATCATCAACCCAATTTCATATCAGTTTTCACAAATCTATTGACCAATTCAACTTTG
GTAGATGTTACGTTGGCAGCTGAAGGAAAGCATTTGCAGGCTCATAAAGTTGTCCTCTCA
GCATGTAGTACATATTTTCAGTCTTTATTCCAATCAAGTCCTTGTCAACATCCCATAGTG
ATATTAAAAGATGTAAAATATAGTGATCTCAAGACAATGGTTGACTTCATGTATTACGGG
GAAGTGAATGTATCACAAGACCAGCTCCCAGCAATATTGAAGACAGCTGAAATGCTGAAG
ATCAAAGGATTAGCAGAAATGCCAGAATCAAATATTGCAGGATCTGTTCATATGAGCAAG
TCTTTGAGTGTGTCATCTGATAAGGCAGAACTTTTAACACCTAGTGAATCTCCATGGGGT
GCAGATTCTCGATGTAGTCCTGCACCTCTGTCCCCGTCCGTGCGCAGGAAGCGATTACGC
AAGTCTTCCACTGGCTCAGGTTCTGGATCAACAGAAAGAACATCAGAAGAATTACCTAGT
GAGATCACATTGGTGGCATCACCAGCTCTTGTCAAACCTGAACCAATTCCAGCCACTCCT
GATGGTGAAAGTGCCCGAAGTGAAGGGTCATTACGAAACAGTACACAGGAGCCCAGTACT
GACTCTGAACCACGTGAAGGATCTCAAGACAGTGCAGAAGATGACCCCCTCAGTTTGCAA
ATATCACAAGATAGCAGTGCTGGAGAAGTTGATACACCTATAGCTGATACAGGACCTTCA
ACCTCACAACATTCATCTGCTCCACAAGGCCTGCAATGGACTCTGCTGGAGCATGGCTAC
CCAAGATTTGCATTATCATCATGTCAAACAAGTCTGTCAGTTCAGACCTCATCTGCCTTC
TGTGCACCAGAGCCCCCGCCTAACCCATCGGTTAGAAGGGATATACCTCAGTATGCAAGT
CATGCATACCAACCTCATCAAATGTTGCCAATGTCGTCTTGTGCAGTAATGAGTGCTTAT
GGACCTTCGCCCACAACCCCTCCCAGCCCCTTCCCTAGTTCTTGCCCCAGTAATTGTCCA
AGCCCTTGTTCGAGTCCTGTATATATGACAGCGGGCCCAGGACAAAATTCTCCTTCCCGC
CGAAAGCGTAGTATTAACCCTCAATCAGATGAGAACTTTTTACGTGCCCTTGAAGCTGTC
CGTTTTGGTGGAATTGGATTTTGCAAGGCTGCTCGAATGTATGGTGTAAATAATCGTACG
CTTTGGCTGGAGTATAAGAAACGTGGTTATCCAGTTACACGTCCTAGTCTGAAAGCACGC
ATAAAACACGAGATGCCAACATCTATGCCTCCACCTTCAAATCCGATAGAGACTACATCA
AATGTAGCAGGAAGTCCTATCATGGGACCTCCTCCTCCTGCTAGCAATATGGTTGTAAGT
TTTATGGAAGCACATCAAGTTGAATTTGCACACCCACAAGGTCCACCTCCACCACCACCG
CCACCTCCTCCCGTGGTGTATAGCGCCAAGAAGAAACATTTATAGACATTTTCGTAGTCA
TGCCTCTGTATCTGAACACTCGTTAAATGATTACTTCTACCCATAAGCTTCATCTCCTTC
CTCGTCCTCATCGTCCGCAATCTTTCCTTTCACTTCGTAGAATGTGCAATGAACGCAAAC
GTACACCAATGTCATGGCATCATCAGCGACTCTTTCCGGTAGTTGAAAGTAAACTGCTCC
TTTTCTTTCACAACTAGAGCACTCCCAATCAGTACTTCTTGGCAAAGTTGGATCTTTGTC
CAGGCCAGGAAGAATGTGAGAGTTAACATCTTCCGCTGAACGGAAATTGTAGTTTTGGGA
TTCTACGCAGTTCTCGGATGGATCGTTTTGGTTGGCGTAGTCAACATGGTTACATGTCCT
GCATATAAGCATCAGCATCCTTGAGGCTTTGTCTTCTTTAGGTTGAAGCAGATTTCGGCA
TTCTTTGCAAAACTGCAAATTGGATGACATGAGTCTCTACTTGGAATGAGGTAACTATCG
AGCGCTTTGCTTCTCCAATGAGTCGTGAGTGGGAGGAGGTAACGGGTTGCTGGGTTGGTT
GATGGTGAGTCAAGGCGTAATTTTTTTAGCGGGTGTTACGACACTTGGGTATCGAAAGGT
TTTGGAAGTCAACAGAAATCAAAGCAGTCGTGGAAAAATGGCTGTGCGATTCTTGGGGTA
GTCAGGCATGGATTGATAGCGCTTATGTCGTTTCTGAGCCCAGCTGATCATTTGACCAAT
GGCGGCGAAGGTAAAAATCCATGTCGTTAATGTATTCACCATCACTGCAAATGAAATCCA
GGCGAAAGACTCCCAAGTGTAATTGGCGCAAGACGCAAGATCAAATCCTGAACCTCTTGG
AATACCCCTAGTCTTTGATCCCCGAGGACGCAGATTCCTCAATATGATATGAGTTCTGAA
ATTCATAATTTCAAACACGAGCATGAGGCTGGCCAGAAAAGCCGGAACCCAATTTGATTT
CCAAGGTGCAGTGTATTTAGGATGACATACGAAGTACGCAACAAGGACACCACCAAGGAT
CCAATAGTGTCCGCAGTTTATTGGGAGCCGGTAGAAGGGCATCGTCGCATTTGAGAAGCG
GTGGACAAACAGGGATTCAAATTCCCGTTTGAGGTAATGGACCAAAACTAAGAGAAGGGC
TAATTGTTGAGTGAAGCTGTGGTTTGTGTTTTGGCCGTAAACGTATTGAGGGAAGCAGTA
GCAGAGTGGGAATATGATCAGCGGTCCAAGATACTCCAGGACAAAGACAAGTCTCCAGCT
CATCTGAACTCCCAAGTCTTTGAAGTAAATAACTGAATTGTCTTCGACCCCAGAATCATG
CAATTTCCCATCCTTCACCACAGGTCCTCTAGGATCTTTGACTGTAAACCTTTGTCTCTC
GGGGTAGTAGTGGAATTGCTTGTCAAATTCCAGTTTGAACTCATCAAGTGTGGCCCCCTC
CGCCACAGTAAAAGTTCCCAAGAACTTCCCATTCCGCTTATGTACATGGACCTTCATATC
AGGGGAGGGACGTAATGCAAGGGGCGGGAGGGAGCGAGCCAGTCAGTCAATCTAGAGAGC
CGTCAGTCGTCACAGTACAAAACAAAAAATCCCACGACGTGTCCAAAGGTGGGAGGTATG
GGTTGGTGCTTGCCGCCCGAGTGGCCTCCAACGACACCAATGCGTTTTTTGGTTCGCGAC
CCTGATTTATTGAACAAGGTGTGGACTATTGAGGCCAGTCCATCCTCCACCATAGGCGAG
CTCATCCGATGCTTTCTCGTGAAACGGAATGGAGCCGCGATACTCCCTTCAGCCTGCCAA
CTTCGATTCCATGTCGGTCAGTTACAACTCCTTAATTACAGCCTGGACACAAAAGTGGCT
GAACTGATGCTCTCTGAGGACAGACCCATAGAGACTTCCTGGGGAGCGAGCTCTCTTGTT
CCATGTCCTAGAGATTGCCCCAGTTGTGCGTTTCTGTGTAGCTTCCAGCCTCCACCCACC
TGGCACCCCGTGGCTGAGTCGCCGGAGCGCATCACCAGCAGAGCGCTGATGGAAAGCCCA
GTAAATGGTGCTGACATTGTGACACCTTCATCAATCTCCCCACCCAAACTCACCCCTATT
GCCGTCGGCGTTCCATCCTCTGTGGGAAGTACATCCCATCGAGTGTTCCAATCTTTGAAT
ACGCTGGTTCAATCGGTGGATCGCGCAACGGACCTGATGCCTCGCTTGGAGAGGGTCGTG
TGCATGTATCAGGAAGGATACTTGAGCGACACAGAGTTTGCACAAGCCAAGACAATCCTT
TTTGATCAGTTCAACTCACCCGTTCCATGATTGCCCCTTCGTCCCAGCACTAACAACAAT
TTCGTGCACTGTATACCATCACCACCAAGTCCAATCACCCCCCTTCCCAGTGGAGCTGCG
TGCTGAGCGATGGTTTTGACTGGAGAGACATTTAGTTTATGTGGCGGGAACAGAAAAGGC
CACACACGGCTTCGGGGGTGACATTTCTTCTACTCTATTGTACGAGAAAAGCCAGGTGTT
GTTGAGAAGTGTGATTCAATTCTTGTACGATTCCGCGCCATTGATCGCCCGTGAGATTCC
TCAGCCACGTAATCATATCTTTGAGAACCTGCTCGATATCTGGAGTTACCCAGAATGTTC
GACTTGTTCGACTGAATCCTCCTGGAGGAGTTGGTGCAGTGGGCTCTTCATGGACGAATG
AGGTGGCACATTCCAGAAGAGGAACAGCCCTGGCAACACCTATGGCGGGATCCATGGTCA
AAGCAGCACATAGTCCCTTGAATGATTTGATCTTCTCTATGTCTGTCTGATACCGACTCA
TGACCTTGCACCAATCGCCAACTACATCTAGTAATACTGGCGCAGTGGTATGGGGGCAAG
CTCCAGCAAAGCGTCCAAAAGTGATGCAAGCGTTTTGCCGCAGGCTCGGATTCTTGAAAT
CTGACACAATGATGGACGCTAATTGCTGACAGACATATTGTCCATACGGCTCCATCACAG
CTGGATTTATCTGTTCGACCAACTGCCCCAAAGCCCAACTCGCGTTGCTGCACACTGCCC
ATTGACTTGCACTCAAGCTAGCAGCCAGCGCAGGGATGAGGGTACTTAGGTGTGGCTGGA
GAAGCTCACAACAGCACACACAGACATCACCCATCAACGCTAAAGCAGATTGCTTCAGGT
TCATATTGACGACGAGCTCGGGTTTGGTCAAAGCGTCTACTACCAATGGGACAAAATTGT
ATTCCACCACGATGGGCTTGTATGCATCCTTAAGAGTCTCAACCAAGAACGACAGCAAAT
CAAAGCAGCTTTCAGTAACGTCAGTCCCGGGACGCTCGGAAGCGGGGAGGTGAATATTTT
CATCGAGATTGACTGACACAAGCTCGATGCATTTACGAGTGATCACAGGTGCCATAGGCA
ATATCTGAGTTCCGATAGCCTGTGCCACGTAGCCCATGCAGTCGCATAGTGCCGATGCTT
GATAGTGATCATTTGGGGTCAACTGATTCCAGCGCATGAAGAGGGGAGACAGGAAGAGTT
GCGAATACTGGCTTGGATGGGCCTCTACCAATGCAGGTCCCACAGCTTCTGCTAACGTGC
GAATAGCGTCATACAAAATGAGCATGTTCTTGGCCTGGTATAGTTCAAAAGCTCTTCCAA
AGGTTTCAAAAATATCAGGAAGGTAGGGGACCATGAGGCCCAAAGCCACTTCTTCTAATG
CAGCAAATGCAGACACAGCAGCTTCTTGTACGCACTTGTTGCGATCAAGCATCCGCGCAA
GTAACGCTGCTATGACGGGCCCCAGATAAGTATCCTTGTGATCATCCGTACAGAACCAAG
CCGCAAAGCGCTGAAGACACCAGGACGAGATCGAGCGAAGAAGAGGCTTGCTGTCCTTTG
AGAGCTCGATGAGCATGTTCAATACATTTGGAATGTACTGATCAAGCTCTTTGATGCATC
CCTTGGAAATGGCTCCTAGCGCCAAAACCCCTGACTCCCGCACTTCCCACTGCGAACTTC
CCAGTTTGGCTTCTATCAATGACAAGCATAGAGGCAAAATCTTGCCACGGAAAGACAATG
ATAATGCATCCAAGGATAGTGCAGCTGCCTTTCGAACAGTCCACGTATCCCCCCATGCGG
ATTTAGTCTCTCCTGGT
>001174-001179_All_comp2505_c0_seq1 len=1308 path=[2137:0-150 2283:151-258 650:259-392 2052:393-405 797:406-473 1989:474-489 881:490-845 1749:846-990 1382:991-1244 1636:1245-1272 1664:1273-1307]
TCTCTATCAGTCAACCAATCCTCTTCGTCTCCCTGTGTGTCATCCTCGTACCTAAACTTC
CAAAATCAATCGCACACAAACTGAGGCAGTTCCATTGAATAAAACATTGTTACTGCTCTC
TCTACTGATTCATCGCTCGTCCTCTCCACCGTCCCTGCTAGAAATCATGGCCGATCTCGA
AGACGCACAGCCAGTTGTTGTTGACAATGGGTCCGGCATGGTCAAGGCAGGCATTGCTGG
TGAAGATGCACCGTCCAGCGTCTTTCCCTCCATTATTGGGCGTCCGAAGCATGCTGGTAT
CATGGTTGGAATGGAGAAAAAGGATGCTTATGTTGGGGATGAAGCTCAAGCCAAACGAGG
CATCCTACAATTAACGTACCCCATTGCTCACGGGATTATTACCGATTGGGACGATATGGA
GAAAGTGTGGCATCATACATTCTTCAATGAGCTCCGTATCAACCCGGAAGAGCATCCTAT
TCTATTGACAGAAGCCCCGTTGAATCCAAAGAGCAACAGGGAGAAGATGGTACAGATGAT
GTTTGAGCAATTCAACAGTCCGTGCACATACGTCGGTATCCAAGCCGTTCTCTCTCTGTA
TGCCTCTGGTAGAACGACCGGTATTGTGATGGATTCCGGAGACGGTGTGTCCCACATGGT
TCCGATCTATGAGGGGTTCGCTTTGCCCCATGCGGTATTGCGTGTGGATCTGGCAGGGCG
AGACTTGACGGAATTTTTGCAGAAGCTACTTCACCTGAGAGGTCACGCATTCACGACCTC
TGCAGAGAAAGAAATCGTGCGAGACATTAAAGAGAAGTTATCGTACATTGCTCTAGACTA
CGAGGAGGAAGTGAGACGCGCGGATGAGTCGGACGAGATTGACAAGACCTACGAGCTCCC
CGACGGCAACGTGATCACTGTTGGTCGTGAGAGATTTCAGTGCCCTGAGGCTCTCTGGCA
ACCAAGCTTTGTTGGCAAAGAAGCTCAGGGTATTCACCATACCACTTTCCAATCTATCAT
GAAGTGTGACGTCGATATTCGAAAGGAGCTGTACAGTAACGTGGTTCTTTCTGGAGGTAC
CACGATGTTTGAAGGTATTGGAGAACGCATGACCAAAGAACTGACAGAACTGGCGCCTTC
AACGATGCAAATTAAGGTCATTGCGCCCCCAGAGAGAAAATTCTCAGTTTGGATCGGAGG
ATCCATCTTGTCCTCGCTTTCCACTTTCCAATCGATGTGGATCACCCGAGATGAGTATGA
CGAGTTCGGTCCCTCCATTGTGCACAGGAAGTGTATGTGAGCGGAGGG
>001174-001179_All_comp2505_c0_seq2 len=583 path=[201:0-448 650:449-582]
CGTGCCCGAGGCGAAATTGGCCAAGGGGTCTTCTAGGTGTCTCTTGGAAGCCGTGAATTG
TCCCTTACAGCATGGTGGCGGGTGATGGGAAAGCAACTGTATTATGCGGCCCCTCAAACT
AAGCACTTCGACGCGTATGGTGTATGTATACTGATAAAAGATATGTGATGTTGATACTCA
AAACTGTGGTGAGGAAGGCCCTTGTACTTTGTGTGTTGACGGGAGACGAAAACGGCTCGC
ACACCGATCTTTTGTCTGGCATTGTTTCTGGAGTATCCAAGCAGTTTCCAGCACTCTTCC
TTACATTCCACTTCTTTTCTCCGAGTTCACTTTTTCTCTTGCTGCAAGTCGTGAGCATGG
CCGATCTTGAGGAAGCCCAGCCAGTTGTTGTTGACAATGGATCCGGCATGGTCAAGGCAG
GTATGGCTGGTGAAGATGCCCCTTCGAATGTCTTTCCCTCCATTATTGGGCGTCCGAAGC
ATGCTGGTATCATGGTTGGAATGGAGAAAAAGGATGCTTATGTTGGGGATGAAGCTCAAG
CCAAACGAGGCATCCTACAATTAACGTACCCCATTGCTCACGG
>001174-001179_All_comp3154_c0_seq1 len=6357 path=[0:0-1802 1941:1803-6356]
GTTTCAAATTTTTTTTTTTTTTTTAAGATTTGGTAAGCCAGTTGGCAATTTCATGTCAAT
ACCTTCTGGAAAAGAAAATGACACAAGAATTTATTGCAAAAACTGTGCAATTTACAATCA
TTATTTAAGTAAGGGTACTCATACAAGGCAAAAAGATTTTAATTGCTTGATAAATAATTT
GGAGTTATAGAGCTATAATTGTGCCTTTATGATAAATTATCTGTATATGGACATATTTTA
ATAAAATGTAGACTTGGCAGGTTTCGATCCTAACATATCATTGAGAAAGTGCTCTTCCTG
AGGCATTCATGAGATAAGTAATGAAAAATATAGGAAAAAATAAATGTTAAATATTTAATG
AGAAAACATTAGGATGAAAAGCAGTGTAAAATAGGAAGTAAGCCTAGATATATTTTGCAT
TTCCTAAATTATTATACAAACTTCAATAGGTTTATTTAAATTTAGCTTAGTTACAAAAGA
GAAATTGCCTTTTAATAGTTGAATAATAAAGACACTATTCTATCACACATCCTTTCACAA
ATTGTGAATTTTTGTTTCTTTAAATATGGAATATAAAATTATCTATTCAAGTGGAGAGTG
ATACAATTTTATATTTTTGAAATCCTGGCTTTCGCTAAAATCTTCTGACACTTTCCATAT
AAGTTGTATAAATAATTTACATATACTGGTTTACATTAAAAGAAATTGTACTATGTTAAA
GCTTTGTTCCTTTGTACACTTTAACTATAACAGACCCTCATAAAATATTTTTCGGTATCA
GAAGTAATTAATAAATTTGGATTCATTTCATTTCTCCATAGGATCTAAACTGTTGGTATT
AACAGGCATTGCGAGCTTCCTTTACAATTTCTGGTTGTCCAGGCAAAGCCTCCACTGATA
TAAGAACTATTGAGCTACCAAGTTTCAATTCTGGCATACTCTCAGCATCTCCTTCGCTTT
CTAGACCATTGGTTGCTGCATCTTGGTCTAGCAGCAGCAAATGACCACCTACTTTTTCAA
GTGGTTTGCAGATGCATAGTGATGACATTTCTAATTTGACAAGTTTCCTAACTCTATGAG
CAGTTTGACCTGGACTCATGTTAATAAGCAGCCTGGCATTACTGCCTTTTCTTGTCGATA
GTTTATATACAGTGCCTGAGCTGCAGTAGAGACTAGAAAAGTTGTTAGGAGGATTTTCTT
CACAAACAGGACATGATAAAGTTGCATCCTCCTCATTAGGATCCTTGTCAGCTTGTGGTA
GTGAATCCGATGTCTTGTTTGATTCAGGATTTGAAGTAACGTTAAATCCTACATCAGCAG
GAGGCAGAACATATGTTGGCACAGGTCCTTCTTCTCCTGATGGTGTCTCCAATTCGTGGT
CCACATTTACAAACTGGGGATTCAGTCCCTCAGTTTCATTTACACTATTCATAGTACTTG
TATCAGCTTGCATCATACTTATTGGTAATTCATTAATGTTTGGGAGCACCATTTGCAGAT
CCACAGGAGCAAGACTCATGACCACAGCTTCACTGAACACAGGATTTGTGACTATTGTGT
TCTCGTTGGAGATATCAGGTTGTGGGTGAGGTAGTTTTTCGTTCCTGCAACCTCCATCTG
TGTTATATTTGGTTTGCACAGAAAATTCTTGTTGATAATAGTCATAAACTTTGACAACAG
CTGGTGAAGGGTTTTCAACTTCTGTCTCTTGTACCAACAGAAAATTAATGCACTGTCTTC
TTGTTGTCAATTCTTCGAAATAGAAGTTTACTTTATCCTTTTCTTCTTCCCATCTTTTTA
CATTGATATCTGGTTGATGTGTCAGCTGATAGAGAGAAGCTCGATCTGGTATATATCCAG
ACACCATATACACTTCAAGGACAGCCATATTTGATGATTGATCTGGGATTTTGAACCGCA
CACAAGCCTCTAAACGTTGCATTGTGCATTCATCCACAGAAGCAACAGGACCCGTTCTCA
CTTCTAATTCAAATGCATCACTACCAGAAGCATTTCTTACATTGTATCTAAGAGAAGTCT
GCACAAGTGCACAACCTTCTCCTGCACCGACCACTTCTACTGGTGTTGGCAGAAGAGGAA
GATTTTGTTTCTTCAGTAATAACCTATCTTGCTCTTGAATTGGGAATGTATGTAACATGT
CTATAGCTGTAATAGTTATACTCAGTCCATTCTCACTGCGAGGTAGGGTGATGGCATATT
TTGCTAATGCCTCCAAAGCTACTACTGTATCCTGTGTTGAGACAAATCCTCCAAGTGAGT
TCCGGTGTTTTGATATCCATCTCACAGCTTGCAAAGCACTGATTAAATTTTCCTCCCCTC
CAATTTTCACAAGTGAAAGAACTGCATATGCTGTCATTTCCACACTCAGGCCTAGTGATG
TTGTGCCTTGTTTCTCCCACCAAATGAGATCTTGTTGCTTTGTTGCCTTGCCTAACAACC
TCTTGATTGATTCTTGTGCCATCTCTTGCTCCCCAAGCAACGTGAATGCATAGGTTGTTA
GGGCAAGGGTATACACATCAGGATCAGCTTCACCCCTTAGACAGAACATTGCATTATATG
TTACTGTTGGAGACAGGGGAAATCCACTTTCCAGAAGGGAAATGAGAACATATGCCGTCA
AAGCAGCAGATGAAGTTTCTCCAGTCAGACCACCCTTCATGTCCTTATGGAACACTTTAC
CAACAACTGGGAAACATCCATTTTCCAGTTGTTTCTTTATGATCCACCTCATGCTTGTTT
TGAGTTCATCTTCATCTACAAAGATGTGACCTCTGGCTTGAGAAAATGACTTTAAAACAA
AAGCCGTGAGCCACATTGAACCTTCATCATCAGAGTCACCAAATGCGGAATACGAACCAT
CAGAATGGCGATAATTTAGCTCCCGTTGGTAACCTTTTTGCATGTTCTTAATGGCCTCTG
ATTTCAAAACAGGATTCACTTGTTGGGTAGAATTCAAATAATTTATTACATGAAGATTAG
GTACAAAGAGGATCATATTCTGCTCACCACAACCCATGGGCACTCGTACCAAATGGTTCA
AATTCTGGAGTGTTGGACCCAACAAGTCACCTACAACACTGACATCTGCACGAGCGGAAT
CTTCTACTACGTCTGATGGCAGTTCTAATGACCACATCACTTGTGCATCTTCAGAGAAAT
TTGAGGGGCAAATGAATGCTGATTTTGTGATTTCTACTGGGAAGCCTTCTGGATGAACTA
AAATTGGCTTCACAAGAACATCCCTTCTGTTAATCATCACTTCTGGTCCACATTCCTCAG
GATACAAAGGATCTACCTCAGCAGAAATTGTCATGTTCACTTCTCCGAGGTCTGAAGCTC
GAATTCGGAAACGCTGCACATAACTAGTTCTCTCACTCACACATATTGCAACAGACGAAC
TATTGTCTAGAAGTTCAACTCCAGATGAGTCTTCAAGTGTGATTCTAACAGGCAGACTGT
GGGATAAGAAGTTAAAGAGAGAGACTTTAAGTTGCACAACTTCCCCTCTCTTTATAGAAT
ATGGCATTGAGTAATCCAAAAAGAAGGGCTGGAATGCAGTTAATTGTGATGGGGGAGCTA
CACCCAGTCCAAGATGAGAAGAAATACACATTGTGCTACTGATCCATTCTGTGATAGTAT
GCGGCACTTCACGCTTTATGTGTGCCTCTCCAGACTCCCCTACATATTGAAGTTCCCACA
GCCATGTTTCAGGAAAGAAAGACCTAACTTCCACAGCAGATGGACGGGAATCTGCGACAT
AACTTTTGGGATATGAAGCTGACTGCACAGTGAGTGGGAATGCAAGAGGAGACATGCTGG
GAAGTTTCAATCCATGAGCTGGAGCAGAATCTGTTTCATCCACTTTTCTGCGGACATCAC
CCATGCTGCGCCAGACTGTATCTTCACCAATCACTGAATTGCAGGGTCTTGTTTCTAGTG
TTAAATCTGACATCACTACAACACCAAAGTCATCAAAAGCTTGAATAGAGTCCACATATT
TAGAGGGAGGCTGAGTTGCTATAAACCTCTTCCTGCGCCTACGTCGCAAATCCCAAAAAG
CAGGCTCTGGTGGATCCACCAATACTCCATGAGATGCTTGACGATCATCCTCATTAGATC
CTGCTGTTGATGTTGAGTTTTCTTGGCCTTTCACTTCTTTTTCTCCTCTCAGTTTCTTGA
CACAATATTCCCAGGGGTCGCTCTGTATTGGTCCACTGTTAACTTCAATAGGAAAACGGG
ATAAATCCTGGAACACACGATCCATGTCTACTTTGCTGCTGTGTTTAGAGAGAAGACTTG
TGCTCTTGTCGACTGCTGTCAATGCACATAACGAATTTGGTGCTGCTGATATCTTCAATT
CTGCTTCTGACCCAGGGAATTGACGATGTTCAGTAAATTTTGCAGTAACCTTGTTTGCAA
AACAGTTCTCAACTTTGATAGTATGTGTAGCTGCCACTGTTTCTCCATCTTCCCGGACAT
AGTATACCAAAATATAGCTCAATGGTGACATTTTGGGAAGAATTTTTATGTTCAGTACTA
CTTTCTCCACCTTCTTCTCTGCATTTGTTTCATCTTCACTCTCTGCCTCACCACTAGTAG
AATTTCTGTCTACATCATCATTTCCTCCAAGTATATTATGGAAACCCTCATCTAATCTCA
AGCTTTGATTCTGTGTATGGTGATATAGTTGCCCAAAGTGGATGAGGTCTCCTCTTGACT
TCACCAAGTAATGAAATGTGAGATGTGAAACATTGGGTTGTGTTGTGAAAAATACATCAA
ACTTATGATGTGAATCACACTTTAATGTCTTCTCATTTTTATCAGCAATTTCTATGTAGC
TATCAGTTGGAGAAAACCATGTATGAACATCAAAGAATGCAGATGGTTGGTCCATAAACA
CACGCCACCTTTTATCAGGAGAGTAGTACTTCGTTTGGTAGCCAACTGCAGTTGCCACAA
ACGAAAGAAGAACAACATTTCGATGCTGTGGTGGCACTAGGAACTGAACAAAGCCGTCAG
CTTCAGAAGTGAAGTTCTTGCACATAACAAGGGTACGACTCCATTCACCTTTCCCTCTGA
CTTTTAAGCATAGCTGTAGGACTTCTCCTGCTGCAGGTGTGTTGTCTTGCCGAAGAACTT
TAACCTTTCCTTTGTACGGCAGACCTGGTTTGAAATATTGGGAGCTGTGAGGAAGAAACT
CCAGTTTCAATGCCTGATGAATCACTGATGAAATAGCTGTTGCATTTTGTGTGTTTTCTG
TTCCTGCTTCTGTCATAAAGGCAGAGAGCACAATGCTATTTGGAGCCACATCCCAGTCAT
GCAGTCCTAGTTCAGTTCCAGAAATGTTAAATGTATAACAACCATCACTGCTTTGCATCT
CTGTCATTAGATTTATTTCTGGAGGTTTAGTTTTCCTTTGTCGCCATGTTGGAGTTAGAG
GAACAGCTTTTATGTGCAGTTGTCCATTGACGGGCTGTCCATATGTATATTTGGCACAAA
TGTCCCATGTGATGTATTCTGCATCTGCCAAAATGTGATCAGGAGCTTTAACAGTGACTT
CAAACCTTGGGAGAACATACTCTCGCACTTCAAATTTCTGTACAGAGAGTTGAGACTTGT
TTCTTTCCACTTTTATCTCCCATAAGCCCTGAGGTGGCTCATGGGAAAGTTGAAAGCTGA
GTTGAGCTAAGCCTTCCTGGGTATTCACATCCAACCACTGAGCCAACCGAACTTGAGAAG
GGCTCTCTACCCATACTTTACTGATCTGGCCTATAACAGGCGTGAGATCATGCTTTAATG
TTAATATTCTGAATTTTACTTCTTGCCCTGGTTTATATACAGGCTTGTCTGTCTGGATGA
GTGTAATAAATGGATCATGCTGAATGTGAATCTCTTTCACACTGTTGATGTTATAGTCAT
AATGTTCATCAAATCGTACTTTCAAGTGTATTCTCCCTCTTGACTGTAATGTGTGAGGAA
TGAACAGCTCCATACATGAGCCCACCCCATTTTTTATTCTGCTTTGTGTTGAAGCAATTT
TATCATCTGAATCTGGATGCAGAACATCCACATTGACATGAGCAGTTCCTGTCACATTAT
GAAGAGACAAACACACTGACTCAATGCTGTTGACCAGCAACCGCTTTGGGGCTGTAAAGA
TGAAGCCTCTGTTGAGGGCCGTAGAAACCTGTAATAGCCCCAGGAACACGAGGAAGCACG
TGTTCTTCATATTACACCACAACACAAACACAGCACAACACACATTCACTCGTGGAGTTG
GGTAAGGTCTGACAATATAACGGGAGTCAGAACGATCCGGCTCCACTCAGCTCAGCC
>001174-001179_All_comp3896_c0_seq1 len=821 path=[0:0-820]
TTTTTTTTGACAACTCCGCCGCCGAAGCGAAAAGACAGAGAGAGAGACCGCTAGACGATT
GGTAAATTCAGTTATTCATCAGGGGTCACCAGCACGCAAAGCTCAACGCAAAAACAACTT
TTATTGAAGGACAACAAAACACCTGCTTCTGTTCTTACACTACCCTCTAGTGAGAGGCGG
CAGCATAGTACCTCTGGATGCTCTTGTTGTCCCTGTAAACAGCTTCCTTCACCGCAAAAA
CATTTGGAAACTGCGCGCCAATGTCACCAAGGTCCAGCCCAAGCATATGCTTCTCAAAGG
CTGAAACCAGTGTAAATATCACCAGGTCAGCCGCACAGAAGCTCATCCCCTTGAGGACGT
GCCCTGGTTCACCTTGATGAGCCAACAGCGATTTGTCAACCGTCCCCATGACCTCCTTGC
ATCCAATTTGAGCGTTTTGCAACGCTTCTTGCCGCTCTTGATCATCCTTGGCCAAAAACA
CAGGAACAAGGTGTTTCCAGCACCCGTTCATTTGCTCCATGATCAGGCGTGCTACCAGTG
TTTCTTTGGGGGTTCTAGGACAATGCTTCGATAGGAAACAAGCATATTCCAATATAGCAA
GACTCTCGACATATCGTTCGCCATCCACCTCAAGCATTGGCACCTGCCCACTGGGAGACA
CAGGCTTGATGTCATTGAGAAATTCTTCCTGAGTAAGTCTCCTATCCTCAAAATCAATGT
CGCCCGCAACAAACGCAAGACGAATCACCTCTCCTCTTCCGGGAGCATCAAAGTAGTAAA
GTATTGGCTTGCTTGGCATGTTGGGATAGGTAGAGGACAAC
>001174-001179_All_comp3235_c0_seq1 len=1634 path=[0:0-23 1426:24-1633]
TGTGTGGACAATTAAGTTTGATGTCACGTCATGTCTTCTCCATCTAAGAGTGTCGTCTTT
GTTCAGTCATGGTAGTGAGATTGAACTTCTCTTCTTCTTCGAGACAACGTACAGTTTGAT
GAAACACCGCATTGTCTCTTCTAGCTCCAGTCTTCTTAAAAGACCGCTTGGCTCGTAGTT
CCAAAATCAACGCAGTACCCAGGAAGGCTGCGTGCATTTGACCCCCACAACAACGATACC
AGCAAAAGCAACCATTTACGAGAAACATCTCACACACTGCAGACGATCCGCATATATATC
TTCTGGTTCACTGGCCAATACTGCAGCTATCTTCTCCGTATTGGCCTTCAAATGCATGAC
ATGGCAGACACGCAAACTCTCAATTGGTAACGCTCTGCACTTCTCCAACAGAAGAATGGG
CTGCGCTGTGTCCCTCAGCATGACTCTTCGACGCTGCAGCGGCTTGTTCTTTGGCTTGAC
GTCTCTGGCTCGCCATGAAACCCATCATCTGTCTGGGAGGATGCCAAGGGGTCTTGTTTG
TCTTCAAGACTTGATGGCGGAACCAATAAGCATCCTTAAGGTGCGAACGACCAATGGCAA
CCAGATCTGCTCCGTCTTGACGCAAAATAGCCTCTACCTCAGCCATACTCTCGATTCCTC
CCACTGCCAAAGTACAGATATGGGCTTGCTGCTTGATGATCTCGGCAAACGGCACTTGAT
AGTAAACTCCGACTCTGGTATCTTGATCAGACAAAGCACCGCCTGAGGAACAATTTATAA
CGTCTACTCCTCTAGATTTCAATTCCTTGCACAACTTCACAGAGTCTTCAATACTCCAGC
CTCCTTCAACCCAATCAGTACAGGATAATCGACACAAAAAAGGCATGGTCTCAGGTATAA
CGTTCCGTATCATTTCCACCACTTCCAAGATGAAACGAGTTCTGTTCTCAAACGAGCCAC
CATATTCTCCTTCTCTCTTGTTCGTCAATGGCGAGTAAAAGTTGTGAAGAAGATAACCAT
GACCTCCATGTATTTCGATGGCGTCAAATCCTGCTATGACGGCCCTCTTGGCCGCCATAA
CAAAGCTGACTTTCACCATTTCAATGTCTTGAATGGTCATCTCCCGTGGAGTACGGTGCC
CGTCACCACAAGCAATAGAGGAAGCTGCTATCAACTCGCCTCCCAAACTTTCTTCCATTG
TATACTGGCTTGGCGTGGTGCTTATTCCTCTCCGAAGACCCTTGGGCCCTGCGTGATTCA
ACTGGATCGCAATCTTAGACTGTGTGTTGGTGTGAATATAATTGGTGATACGCTTCAAGC
CTTGGATCTGCGAATCGTCCCATAAGCCCAAATCATACGAAGAAATGTATCCTCTGGCCT
GTACCGCGGCTGACTCCATTATGATGAGTCCCACTCCTGCCTCAGCCAGGCTCGCGTAAT
GGACCAAATGCTGATCATTCGCCAACCCTTGTCCAGCTTCTGCCATCATGGTACTCATGG
CGGGAACAACCACCCGGTTGGGTATGCTCAATCCTCTGATCGTGAGGGGAGTACTAGCAA
TGGACATCTTGCACAACTGGGATCTTTACACGAAACACTGTGCCTTGGCAAGTCAATTTT
TTGCGCGGTCTCTC
>001174-001179_All_comp3235_c0_seq2 len=1291 path=[0:0-23 24:24-364 1315:365-380 381:381-1290]
TGTGTGGACAATTAAGTTTGATGTATAAGCTCTCAGTGGTCTTCCTCATTCAGCAATCAT
GCCCCGTCACGACATTCATTACTTATACAAACTCGTGTGCGAGTGTAGGGGTGACCACAA
AAAATTGTCCCTTGCTCTTGTGAGATACCTGAGATGCCGATTAAGAACGTGGGTATTGCT
GCTGCCGATGTGAGTGTCCCTCTGGCTCCTTGGAGGTACGAGGTTCGTGATGTTGGGGCC
AAAGACGTGAAAATTGAGGTGATGTATTGTGGCATTTGCCACTCAGACATTCACAATGTT
AGAGGAGACTGGGGAGCACGGAGATTCCCTATGGTTCCAGGCCATGAATATGTTGGTGTT
GTTGTGGAGGCTGGCTCTGGAGTCACCAAGCATAAGAAAGGCGACCGTGTTGGCGTGGGA
TGCCTGGCTTTCAGCTGCAAGGACTGTGTACAATGCAAGCGGAACAGGGAGCAATTCTGC
AAGAAAGTGGTGGAAACCTATGGGGAGGTGATGCCAGATGGGGAGATTACATATGGTGGC
TATGGCAAGTACACAGTGGTCAATGAGGACTTTGTTCTGCGTCTCCCCGAAAGCCTTCCC
ATGGAGAAAGCTGCCCCATTATTGTGTGCTGGGATCACTACCTTTTCACCTTGCAATATC
CCAAGAGTCCGAGCTGGTGGATTGAATGTCGGTGTCATTGGTCTGGGTGGTCTGGGACAT
ATGGCTGTCCAATGGGCGAAGGCCATGGGCAACACAGTCACTGTTGTCACACGAACTTCG
AAGAAGTCTGACTTGGCAAAGAAACTTGGAGCCACCCATGTCATTACCAGCTGCGATCCG
GAACAAATCCAAGCTGCTAAGGGTACTCTGGACTTTATTATTGACACGGTCTCTGCGAAG
AAACCTATGGGAGACTACCTGGCAATGTTGGCTCCTGAAGGATCCTTGGTTACCGTTGGT
GCCCCTCCCATTGCTGACTGTCTCGAGGTTCCCGCCTTCAAGCTCATTGTTGGGAACAAG
ACTCTGAGCGGTTCCAACATAGGAGGCATTGCTGAAACTCAGGAGATGCTGGATTACGCT
GCCAAACACAACATTCTACCTTGGGTCGAAGAAATTACTGGGAAGGACGTTAATGCAGCC
TATGACAGGGTTGTATCTGGTGATGTCAATTTCCGCTTTGTGATCAACGTCAAGGCGACG
CACGCTGAGTCTGGCTTGTAGAGGCCTGTTGTTATCTGAATTTACGTGTTTCCCTTTAGG
GAACCATATGTGTGGACAATTAAGTTTGATG
>001174-001179_All_comp3886_c0_seq1 len=1852 path=[0:0-1851]
TTGCCCATTAGTTTATCATTTATAGGTAATAGGCAAATGACATACTGCCTTTTCCACAAT
ATTAACCTATTTTCACTTGATCAATCTAGTAACTCGTAAACATGAGTTTTGGACTTATAC
CCCTTTTCCCCAATTCTGACGATATGTAGCCTATGATAAGTTATTATTAATAATTTATAC
AGTCTTTCCTTCATTTGTACATACAGTAGTTATTTTATTGATTTATTCTTATTGATATAA
TTTAAACTGTATTCAACTATCCAATATTCTTCTTAGTCGACTTCCTAGATCTCCAATGTT
GGAGAAAACTTCTACAACAGTTTGCTGTACATCTGGCTGTGCCTTCCTTATATCATCTGC
TAAGTTATTTATCAAAAATTGTTTTTTAGCTTCATCCATTTGTTGATAGACAAGTGTAGG
TATACTAAAGTTATCTTCTTCATAATACCTCATTACTTCACCACAGGTTGAATATTTTGT
AATACCACCTCGAGAATTATTAACCGGACCTCCATATCTATTAGGATAGTAATTAGGTGC
TGCTCCCTGATTGGTAAATGTTTGTGGTCCATCCCGATCGTAGTTATTAACTCGAACTTG
GCCAGGCCTGTTCACTCTCATCTGTTCAAAGTTAGGTCCAATGCGATGTCGTTGAGTATC
TCCATATATGAACATCCGACCATGTAACAGTTTATCCAGACTGAGCTCAATTCCTGGAAC
TAAATGTCCTGGGTTAAATCCTATCTCTTCTATTTGTTCAAAGAAATTATCAGGATTCCT
GTTTAAAGTTAACAATCCGATTTCTTGGTATGGGAACTTGTCTTCAGGCCAGAGCTTAGT
GACATCAAATGGGTTGTATGGAAACTTTTCTGTTTCTGCTTCTGACATCACTTGAATATT
AAGCGTCCATGTGGGATATTTTCCATTAGCAATAGCATTATACAGATCACGTCCACAATG
GTCAGGATCTGTAGCTGTTAAGTTCATTGCTTCTTCATTTGACAGACCTCTAACCTCTGG
TGGCATCCACTTGAATTTGACATAATTTACATCTCCATTGCTATTCACAAACTTGTATGC
ACTCCCAGAAAATCCTTGCATGTATCTATAACAGTCTGGAATTTGATCTCCAAACAGATA
CAGTATTAATAGTAGTGTTTCTGGTTGTGAAGACATGAAATCCCAAAACATGTTAACATC
TTTCAGATTTGTTACAGGATTTTTCTTCAATGCATGAGTAAGCTGTGGGAACATCATTGG
ATCTCTAATGAAGAAAGTAGGTGTTTGCAATGAAAGGATGTCAAAAAGACCATCATCTGT
GAAGAATTTAATTGCAAAACCTCGTAAGTCTCTTACTGTATCAGGAGTACCCATAGAGCC
AGTAGATGTTGAAAATCTTGCTGCAACTGGAGTTTGTTTGCCCACTTTAGACAGAAAGAG
TGCTTTGGTTAAATGTGTTATGTCTTTTGTCACGGTGAAAGTCCCAAATGCACCTGTTCC
TTTTGCATGCACAACTCTTTCTGGGGTACGTTCCCTGGCAAAATGAGCAAGTCTTTCAAA
GAATGTGATGTCTTGTATTAACAAGGGGCCTCTAGGTCCTGCAGATAATGTTGCACTTAT
ATCATCAAGTGGAGTACCAAATGCTGACACCATACCAATTCTTTCTGCATGTGCATTTTT
GTAGTAGACTAGCTGCCTACCAGCTGCATCATCACTACTTGGATCTGTTCTAAATGCACA
CAACACAGTTTGGAAGAGACAGAATACTATCAGGTTTCTCATGGTAGATTGAGTTCTGAC
AGAATCTTAGATAAAATTGTGACTACACCTATGAGTGGGCTTCTTAGATCGG
>001174-001179_All_comp3305_c0_seq1 len=1347 path=[0:0-129 1602:130-200 201:201-226 1724:227-228 1727:229-236 237:237-254 255:255-334 1758:335-387 388:388-408 409:409-1346]
TTTTTTTTGAGGTCGATTATTCTTATTGTTATAGTTCGTTTAAGTGATGAACAAAGAGAG
TAACAGAGATTCTCCACAGAGAGAAATTCCTCAAAGGGCAGAGTCCTTGAGAAGGAAACT
CTCCAGCAGTCACAGTATCAGTTGACATTGCATAATGAGACAAAGACATATGGACAAGTC
GAATTAAGCAGGTCAAGTAAAGCCAAAAAATGGAAGGCTTACACAGAGAATATACATAAG
CAAGAAACACCAGGAACAAAAATTGCTCCTACCAGAAGAGAGCAAAGACAACATACGCTC
CTCAGTGTCCCCTATTCCTCATTGATTTCTTTTTTCCTCCTCTGCGTCGGTGTTCTCCTC
GGACTCATCGTCTACCTCAATCTTAGTCACGGCAGAGTCCAACTTCAGCTGAGCAGGAGG
AGTGACAGGAGTACCATAAAACACTTGATCGATATGATCTTCGAGAACCAAATGCATCGT
TCCTTCCGCTCCACGGAAATACAACCAGCCCATAGCATGTTCATTGGCTGGAACACAACC
TGGCTCAGATGGCCAGGGATACCACTCACGAGTGGTTCCAAGGGTTCCAGAGATACCCTC
ACACCATATCATGTATCGCATTGAATAAGTCCTTGTATTGCAGGAAGTACCAGGGACTTT
ATAAACAAGAGACTGGAGTTGCATAACAGGCCAGTCAAAGATTAGCTTTGTCTCAGGCCA
GGTGACATTATATTGATCCACATATGAGGGAGCAACCCAGTTTTCCCAATCCGTCCAGCA
CCCTGTCTGCTTGTCCAGATACCCGGTCAGCGTGACGGTTTCCTTGTTTGCCAGAATGAC
AATCACTTCAATGTATGAGGTCACCCACTCAGTGTACTGGCCTCCAATGGGATTTGCATT
CCAATTGATGTTGTCAAACCACTTCAGACCACTCTTCCAAATATACGAGGCGCCAGTCAG
GTCGGTTATACCGATAGTACTGTATACACCAATCCACGTTGGGGCTTTATACAACCCGAC
TTCTGTATCGGCTGCCAGGTAGAGGTCGCTATGCGTTTTCTCTGTTCGAACCAGAGGCTT
CATCCGGGAAGCAGGAGGGGGGATCGTGTCGAACGGGGGGAGAAATTCGTGATTTGCTTC
GCCACATGCTGAGAGCAGCAGGCACGAAAAGAGGACAGATCTAGAGAATGCTACCATTGT
CGATCCCAAGACAAAGGACGATGAGTTTCTTATCTTCTGCTCAGCATGTAGTGGGACACA
GATCCCCAAATGCACACAACGCCCTTCATTTGTCACTTGACCTCCTGGTGGAGTTAATGT
TGACACTTCCTCAGATGGAGTGACTGG
>001174-001179_All_comp2927_c0_seq1 len=329 path=[0:0-328]
GCCTTCCTTCAATGTCATCAACGGAGGTTCTCATGCAGGCAACAAGTTGGCTATGCAGGA
ATTCATGATCCTTCCCGTTGGAGCGAGCAACTTCCGTGAGGCCATGCAAATGGGCGCTGA
GGTCTATCACAACCTCAAGTCTATCATCAAGAAGAAGTACGGTATGGATGCGACTAATGT
TGGTGACGAGGGTGGCTTTGCTCCAAACATCCAGAACAACTTCGACGCTCTGGAGCTTTT
GGTCGATGCTATCAAAGCTGCCGGACATGAGGGTAAAGTGAAAATTGGAACAGACATTGC
GGCCTCTGAGTTCTTCAAGGCTGATGAGA
>001174-001179_All_comp3315_c0_seq1 len=1958 path=[1966:0-174 151:175-1957]
TTTCCTGATGAGTTCGACCACCGTTCGAAGGGTGCCATCGATACTATGAACTGCTGAATG
GGGGGAGACGGGACACAATAAAAGACTAGCGGCTGAGTCACGCATCGGCGTAGTCGTTAC
TTCAAAAATGAGACTGCAGAAAACCGGCTTGGACTTGCTCAGAGATCCCGTCCTAAACAA
AGGTACAGCCTTCACAGAACAAGAGCGTGACTTGTACAAGCTCCATGGACTGCTTCCCCC
TCATGTCGGTACCCTTGAAGAACAGATCGAGAGACGCTGGGAGTGCATCCAGAAGTTGAA
TGACCCCCTCAACCAGTATATATTTCTTAGAGAGCTTCAAGACAACTGTGAAACGCTTTT
TCTAGCCTTGATGTGCAAATATACGGAAGAGCTCATGCCCATAGTTTACACACCCACCGT
GGGAGAAGGCTGTATTAAGTTCTCTCATATCTACCGGAAGCCCCGGGGCGTGGTCCTGTC
CTATCCCTTGCGCCTTCGCATGGGTGAGATTCTAAGCAACCCGGCTTTTGATCGCGTTGA
AGTCATTGTTGTGACTGACGGAGAGCGCATTCTTGGCCTGGGTGACTTGGGGGCAGGTGG
AATGGGCATTCCCGTTGGCAAGTTGTCTCTCTATGCTGCTGGTGGAGGCTTCAGACCGGA
AGCGTGCCTCCCTGTTGTCCTGGATGTGGGGACCGATAATGCAGAACTACTCAACGACCC
CCTTTACATTGGATGGAGAAACCCTCGGATTCGTGGTCCCCAGTATGACGAGATGGTTGA
TCACTTTGTGACTGCGGTTAAGGCCAGATGGCCACGTGTACTCTTGCAATGGGAAGACTT
TCACAAAGACAACGCGTCCCGACTCCTTGCTCGCTATCGTACAAGTCTCTGTTCCTTCAA
TGATGATATTCAAGGTACCGCCGTGGTTGCTGTGGGCGCCCTTATTTCCGCTGCCCGAGT
TGCGCAACCTGGAGGCAAATTAAGTAGTCTCCGATTCTGCTTCCTTGGAGCTGGGTCTGC
TGCCTGCGGGATAGCTGATCTGTTGCGATGCTACATGGAGCAGGAGGGGGAGTATGACCC
AAAGGCCCACTACTTCACAGTACTGAACAGCAAGGGGCTCATCACGGACACCACCACTGG
CCTCCAGTCGTTCCAGACTCCCTACGTCACTCCTCGAGCAGTTTGTGACTCATGGGAAGT
GAAGGACCCCCAGGCCATTGGCCTATTAGAGGTCGTCCGTAACTTCAAGCCAACTGCTTT
GATCGGCGTCTCGACTGTTCCCAAAGCCTTCACTGAAGAAATTGTACGCGAAATGGCTTC
TTACTGTGACAGACCAATCATTTTCCCTCTGTCAAATCCCAGCAAGAAAGCCGAGGCTCA
CCCACAAGACCTGATGCGATGGACCAACTACAAAGCTTTGATTGCCACAGGATCCCCGTT
TGGCTATGCTGATGCTAATGAGAACGGAACGGAGCAAGTGAAAGTGGCTCAAGCCAACAA
TGTATACGTCTTTCCGGGTATTGGACTGGGCGTCACAGCCGTCCAGGCCACTCAAGTGTC
GGATCGGATGTTGCTGGCAGCCGCAAGAGCTCTTGCGCATGTCGGAAGCTCGTGCGAGAC
GGCGAGTGGATCCCTGCTTCCTCCTCTCAAGGACCTGAGATCTATCTCGAAAGTCATTGG
TAATGCTGTGGCGCGACAAGCCCGTGATGACGGCCATTGCGACAAGAAGAGTGATGAAGA
GATCTCTGCTGCCATTGATCAACACTTCTGGGAGCCCCAATATGACCTCTATGTATGAGT
GCTTGATCGTGTGACCCTCTCCCCACTAGTTTATCTACCCCTTCCCGATTTTTAGTTGAT
GGGACATTGGGAGAGAACGATAAATGTGAACCTGAATAAGCCAGTCAACCTGAAAATACC
ATGTTGATGATGTTGAGACAGCTGGGAATGCATTACGC
>001174-001179_All_comp2560_c0_seq1 len=1250 path=[0:0-1249]
CGGCACTCTAAAGACTGGAGCAACCCAAGCCGTCCTATGCGTAAGAGATCACATTAATCC
ACGGGGTTCAAATCAGATAGAGACAAGTGAAACCGAAAAATGACAACGAACACATAGTTA
AGGAGGAAGACCTAATTCTTGGAAGGAAACTTCTGATCGCGACCATGAGGTCTTGTTAAA
TCATCCTTGGGTCCAATGGAGATAACACCCGTAGGATTGATAGTGACATGACTCTTATAG
TAGTGGAGTCTGAAATGATGTGGCTTGACAGTCTCCGCGACACCTGGCATCTGATAGATC
TCTCTCATATACGCGTGCACGTTTTCGTAATCCAATAGCCTCTTATAATCACACTTGAAG
TGGGTCGTGTACACCGGGTCAAATCGAATTAATGTTGTAAAGAGCCTGATGTCAGCCTCA
GTGAATCTGTCTCCAGTAAGGTATCTCTGCTTGCTCAAGATATCCTCCAATTTATCAAGA
CCTTGGAACACTTGTCTCACTGCGGGATCATAAGCCTCTTGAGACGTAGCAAACCCAGCC
TTATAAACTCCATTGTTAACTTCGTCATAAACCCATGTGTTCACTTCATCTATAGCCCCA
CGCAGCTCCTGAGGGTAATAATGCCCAGGGCGCGCTCCAATGCCATCGAAACATTCATTG
AACATCCTTATAATCTCTGATGACTCATTGTTCACAATTTTTTGAGTCTTCGAGTCCCAT
AGAACTGGGACAGTCACTCTTGTATTAGCATTAGGAGTGTCTTTCGTGTAAAGCTCGTGC
AAGTACTTGTAGTTATACAATGGGTCTCCGGTAGTGTCTGGAATATCAGTTTCAAAGGTC
CATCCGTGTTCTCGCATCAAAGGATGAACGACGTGCAACGGAATGATATCGTCCAATCCC
TTCAACTTGCGCACGATGATTGTGCGATGCGCCCAAGGGCAAGCATAGGAAACATACAAG
TGATATCGTCCACTTTCAGGAGGGAACTCAGCATTGGGCTCCGTTGATATTTGATTCCTC
CATCGAGCATCCATGCGAACGAATTTGCCACCAGTAGATTTGGTATCATACCATTCGTCC
TTCCAAGTGCCGTCAACAAGAAGACCCATGATGAATTAAGGAGAAAAAAAGAAGATGAAA
AAGTAGTTGCAACGAGCAAAGATCGGATGCTGGAGGCGCTTGTGAAGAGGATGAGAGTGA
AAAACACAATGAGATGTGAAAATTCGTTCGCATGGATATTTGATTCCTCC
>001174-001179_All_comp2938_c0_seq1 len=743 path=[749:0-69 57:70-742]
ACCACTGGAGCCACCACTGGAGCCGCCGCTTGAACCACCACTGGAACCACCGCTTGAACC
GCCACTCGACCCACCGCTGGAACCACCACTGGAACCCCCGCTTGAACCACCACTAGATCC
GCCACTTGAGCCACCACTAGATCCGCCACTAGATCCTCCACTTGACGATGACCCATCGCA
TTCGACCCTCTTGAACGTGATAGGAGCGTTTTGAACAGCGCATGGAGCAGGCATACTAGA
CACTTCTTGAACTCCATACTGACAGGCCTCAGGCTTGTTGCCACAGGTTCCGGTTCCAGC
ACAAAGGTAGGGGCAAAGATTGGTCCAGGCCACCTGACTCATCTCAAATTTCGTCTCGCT
TCCATTGGTGTCGATTGTTTTGAGGTAGGTAGAGCGAACGGTCCCATCCTCGTAGGCCAT
TTCGACGTAATAGCAGTTTCCACAGTTAGTCAGAGAGGAGTCCCATCCAGCGTTGAAAGT
GGAGATACAAGGATTGCTGATAGAGTCTCCACAGGGCCCCTCCGCATCTTTAGCTGAGAC
CTGATACGAGTTGCAAGCGCCGTAGTTACCCTCGTAGTAGATATGGCATCGACCTAAACA
AGATTGTTCGACCCCAATACTGTCTTGACCACTGGTACAGGTGCCATCTTGGGCGACGGC
AGCCGACAGAAAAAGAGGAAGGAGAGTAATGCTTCTCATGCTGTTGAAAATGAGAACTCA
GAAAATAGAAGATTTTCGACAAC
>001174-001179_All_comp3789_c0_seq1 len=623 path=[0:0-622]
CTTAAACGCTCTCATCAGGTGTGTCACTTTCTCTTCCTCCTCTACTCCTTTCTCATACTT
CGCTCTTATTTGAAACAAGATGTCCGGAGTCACAGTTGCCGCTGAATGCACCACTGAATG
GAACAACATGAAGATCAAGCACATGTACAATTACATCACCTTCATGGTCAAAGACTTGAA
AGAGATTGTCATCGATAAGAAGGGCAAGAGCAGCTACAACGAGTTCAAAACCTCTTGTTT
GGAAACCGATCAATGCAGATATGCAGTTGTGGAAGTACCAGGTACCACTAAGATCATCTT
CCTTCTTTGGGCTCCAGACAGTGCAAGTGTCAAGGATAAGATGATCTACGCCTCTAGTCG
TCAAGCCTTGATCGAGAAATTGAACGGTCACACCAAAGCTATCCAGGCGTCAGACTTTTC
CGATGTGGATGAGTCCAAAATTAAAGCCTCTTTGTGAAATCCTCTCCACTGTGCCACGCT
TCTTATTGGGTCATGACTAATTACTAAAGATGAGTGTCATGTTTCCCAGGAGTACTCAAT
CTGTGTCATGCCAGCAAATCCACCAACCGACTAAGTATTAAGTGTAGCCACTCTGGAGGT
ACCTAGAGTGTTTACGTGCCAAA
>001174-001179_All_comp2913_c0_seq1 len=2187 path=[0:0-2186]
CTGGGGGCAGCGCCAAGTCCAAGTACGACGACCTTCCCGAGCGCGGCACGTGGGGCGGCA
AGTTGGACTTCATCCTGTCGGTGGTGGGGCTGGCCATCGGCCTCGGAAACGTGTGGCGCT
TCCCCTACCTCTGCTACAAGAACGGCGGCGGCGCATTCCTCATCCCGTACTTCCTCACCC
TCATTCTGGCGGGAATCCCCATGTTCTTTATGGAGTTGGCACTCGGCCAAATGCTCACCA
TCGGAGGCCTCGGCGTCTTCCGCATCGCTCCGATTTTCAAAGGTATTGGGTACGCAGCGG
CCGTCATGTCCTGCTGGATGAACGTCTACTACATCGTGATCCTCGCCTGGGCAATCTTCT
ACTTCTTCATGTCACTCAGATCAGATGTGCCTTGGCGAACCTGCAGCAACGAATGGAACA
CCGAATACTGCGTCAACGCTTACGAGAGACATAACCTCACTTGCTGGGACCAGGTGTTCA
ACAGCACAGCTGTCAACAGAGTGTGCGCAGTCAATCATTTAAATGTTTCTGTGAAGGACC
TAAGCGACCCTGTCAAGGAATTCTGGGAACGACGAACACTGCAGATCTCGGAAGGAGTTG
AACACGTAGGCAACATTCGATGGGAACTTGCTGGCACTCTTCTCTTCGTTTGGATCTTGT
GCTATTTCTGTATATGGAAAGGTGTCAAATGGACCGGCAAGGTTGTCTACTTCACGGCGC
TGTTCCCATACGTGCTTCTTACGATTCTTCTCATTCGTGGACTAACTCTTCCAGGAGCTG
CAGAAGGAATTCGCTTCTACATAAGTCCCAATCTCTCCAAGCTCAGGGAGTCAGAAGTTT
GGATCGACGCTGTGACCCAGATTTTCTTCTCGTACGGACTAGGACTCGGGACCCTAGTGG
CACTCGGAAGCTACAACAAATTTACCAACAACGTTTACAAAGATGCTCTGATAGTGTGCT
CCGTCAACTCGAGCACCAGCATCTTTGCGGGCTTCGTCATTTTTTCTGTTGTGGGGTTCA
TGGCTCACGAGCAACAGAAGCCCGTTGCAGAAGTCGCGGCGTCAGGGCCGGGGTTGGCGT
TCTTGGCGTACCCTTCGGCTGTGTTGCAACTGCCCGGGGCCCCCATGTGGTCGTGCCTCT
TCTTCCTCATGTTGCTCTGCATTGGACTGGACAGTCAGTTCTGCACGATGGAAGGCTTCA
TCACAGCTATGGTTGACGAATGGCCGCACCTGCTGCGCAAGCGCAAGGAGATATTCATAG
CCATAGTGTGCGTACTCTCTTACATCGTTGGACTTTCCTGCATATCGCAGGGAGGAATGT
ACGTGTTCCAAATTCTGGATTCTTACGCCGTGAGTGGCTTTTGTCTGCTCTTCCTCATTT
TCTTCGAATGCATTGCCATCTCGTGGGCATTTGGAGTCAATCGGTTCTACGATGGCATCA
AAGATATGATTGGTTACTACCCATTTATGTTCTGGAAACTGTGTTGGACAGTCACCACAC
CGCTCATATGTGTTGGGGTGTTTTTCTTCAACATCATACAATGGACTCCCATCAAGTACC
TCGACTACGAGTACCCGTGGTGGAGCCACGCCCTCGGATGGCTCACTGCGCTCTCGTCCA
TGCTTTGCATCCCGGGCTACATGGTCTGGCTGTGGATGAAGACCCCGGGCGATACCAGAA
CAAGAATCAAGCTTCTTGTGCGAATAGACGATGACGTGGCTGCCCTTCGAGCGAAAATGG
CCGCTTCTCCGTCATCGGACATAACTTCTCTCTAATGCAGCGAGGAGCGGATACTTATAC
CTACAAGATACTCGACGTGGTCGGCGGTTTTGGAGGGGGCACGAGTCTCATTTATTTGTA
ATTAATATGTGATAGTAAAATATATGGGTCATTTTATTCATGTTCGATGCATGCTGGCAA
TTAGCCTAAAAGTGCCATGTACCTTTTGTTTTCAATAAAACTGACATTTTTGTAGTCGAC
ACCTGAGAATTGTGCTCTTTCCGAAGAAATTTACAAAAACTCAAAAGTCACTTCATGTTA
AGAACAAAGAGATATAGTTAGGCCTATATAAAATTACGGTGGTGAGAGACGAAGATAATC
ATCAATGTTTGCTTTTTATTTCTTTGGATAGGCATACGGCGTCCTCCGTCCCTTTTTTCA
ACAAGTCAAAAAAAAAAAAAAAAAAAA
>001174-001179_All_comp3925_c0_seq1 len=825 path=[25:0-824]
CATCGTGTTATTCCCAACTTCATGCTCCAAGGCGGCGACTTCACCCACCACAACGGTACT
GGCGGCAAGTCCATCTATGGCAACCGCTTCCCAGATGAGAGCTTCCAATTGAAACACGAC
AGACCCGGCCTTCTGTCCATGGCCAACGCTGGGCCAAACACCAATGGTTCTCAATTCTTC
ATCACCACTGTAGTGACTGGATGGCTCAACGACAAACATGTTGTCTTTGGGGAAGTCGCA
GATGAGGAGAGCATGGCAATTGTGAAGAAGATTGAGGGTAAAGGATCAAACTCTGGTACA
CCCAGCGCTACCATCGTCATCACTGACTGTGGTGCTGATTCACGCCAGTGAAGTTGCCTG
CGTGTGAAAAGGCATAGCGGTATTCAATTAACTTCGCTGTGACTTATTGCGTCGTTTACG
TTTTGGGTCTGCTTTCTTGCTTTTGAACCAGCCGTGGGGTATAATAAATTGGCATTAAGT
TGGTGCGAGTGACTAGGCCAGCGAAACAGTGGCAAATGACAACAGAAGACTTAGAATACC
ATGTCGAGCAAAGAGCCAAGGCAGCTCTGGACACTCGAGATTACATATTGTGGAGAGAAC
TGTGGAAGTCCCATGATTCATTGCTTTTGGGATTGCTAGATGCTGACGGAAGAAACATTT
TTCATTGGTGTGTGCAGGAAGGCTGCTCGAGCTTTCTTGAAGACTGTCTCAATGTAGGCA
AGAACACCTGTGCAATGGACCAACCTGATCGGGCTGGGTGGACTCCGTTCCTTCTGTCAT
GCGTCTATGGTGACGTTAATATTCTGAACATGCTAATCACAGCAG
>001174-001179_All_comp3584_c0_seq1 len=956 path=[0:0-955]
CCCGCGTAAGAAGTACTAACAAGAAAACGGCTGAGCCTGGAGATGACAGGGCAGTCTAGG
GACACTCTGTTCCTTTGTCGGAGCACTCAATGAAGATCAAGCAAGTATGAACGAGACCTT
CACTTAAGCCTGGACTTCAGCGGTGAGAATGTTTTGTGCCTCAGTGGCCTCGGCAGCCCC
CTGTGGAGCGGCAGAAGTACCCTCGTGGAGTTCCATCAACCTTTGCAGATCGCTCTTGGG
CTTCTTGACCACCTTGACCTTGCGAAGGCAGACGTGCTCCAAGGGGAATATTCTTCGGCA
AGATTTGGTGATCTGGTTCTCAACAGCCTTGGGGATAAACTTGCGAACCAAGTCCTTGAG
CAAACACTTGTTAGCCTCGTCCTGAATGATCTTCACCATGCGCGCGCGGATAGCTCTGAT
CTGTGATGTTTGGGCGTAGCAAGTTCCCTTGCTCTGGTTGGCATGCTTCTTGGTGAAAGC
GATGCAAGAAATCCTCAGATGGTAGCCATCAAGAGTCTTAACATCACAGGTAGCTTCAAT
GAGAGAGTGCCACTTGCGGACCAACGAGCACAGGTAGTCCCTGGTGATGCTCAAGCCATA
AAAGTCAGTCAAACAGTTCCGGCCTTGCACATCCTCGCAGCACAATTTAACCTTGCGGTT
GAATTGTTCTTCGTCGTCTTGGAGGTCAGCGAGATTGACTTCGTAAACTCTCCCCTTCAG
GTTATCAGAAGCGAGCTTTGTTCCTTGTGATCGACTGACCAAAGTGTTACCAAAGGCGTG
TGTAGTGAAGAGGTTGGGGGCTTTTACGATGTACCATTCCTTCTTGCTGAATGGGTCGAG
CACCTTCTTCTTGCCACCCTTGCGACCGCCTTTGGAAACTCTCTTGTTCTTGCCGATTGC
CATTGTGCTCCAGACGCCCCGTTTAGGTTGGTGACAAAAGTGACACAAAAAATTTT
>001174-001179_All_comp3872_c0_seq1 len=844 path=[0:0-843]
AATCAATGGCTCAGTGTTCATCGGGATTCATTGATAAATACTGTTTTGTCTCCCCACGTG
GGGCCAAAATTATAGAGAGGCCAATTTGGGCCGGCGGTCACCGACGAATTACCCAGCAGC
AGGTGAAGTTTGTCAAGAATCATGGCGCGTATGTACGGACATGCTAAGGGCATTTCTCGC
TCTGCTCTCCCATACAAGCGATGTGCGCCAAGCTGGTCCAAAACCACACCCGAGGAAGTG
ACCCGCAGTATTGTACAACTCGCCAAAAAGGGCATGACTCCCAGCCAAATCGGTGTTGTT
CTCCGAGACTCTCAAGGAATCCCCCGAGTCAAATCCATCACTGGAACCCTTATCACTCGT
ATCCTCAGAAAGAAGGGCCTTGCTAGCGAGATCCCCGAGGATTTGTACTTCTTGATGAAA
AAGGCTGTCACAATGAGGAAGCACTTTGACAAAGCTCACGCTGACAAGGACTGCAAGTTC
AGATTGACTTTGTGCGAGAGCAAGATCCACCGACTTGCGCGATACTACCGCAAGACTCGC
AAGCTCCCACCTACATGGAAGTACACACCAGCCAAGGCATCTGCTGCGGTTGCCTAAATA
TTGTGCTTGTCAGCAACCATTAAACTTGTCTTCATCGCTGCAAATGGGACCTTCGTTAAG
GGCTCATGTCTTTGGACACAACAAGATCTCGAAGAAAGCCAAAAGCTTTCGTCTTTTTGG
GTATGGGTATCTTGCGGATCCGTTTTTCCGTCAGCTTTAATGGCTGTTGACCTATCTCTG
GAAGCTGCAAAGGACGTTGTGCGGGTCTAAATGGTAATACTTACGTTGTCAAGGGCTGAT
ATTG
>001174-001179_All_comp2593_c0_seq1 len=460 path=[0:0-459]
GACCCAAGCTCCAGTCGTCACTCAGCCTCCAGTAGTGACCCAAGCTCCAGTCGTCACTCA
AGCACCAGCCGTGACTCAACCTTCTGGCAGCGGAAACAGTCCCATCGTGTCGTGCCAACA
GGCCATTGACTCCCCAAATAATGCCGTCTGGGCTGAAGACTGCCGCATGAAGTGTGCGTA
CTATGCAGATCAACCCACCTGGTGCCCTGAAGGTGTTTCAAGTGCATCGTCTCTCATCGC
CTGTGTGAAGAGGTTGCATCCCTACTGTGTGTGAGTTTATCTTGAGTGTCTGAGATTCCC
TAGTTTGGGGGAGTCTTTGTTGCCAACAGTTTAAACATCCAGGTCAATGAACATCGGAAT
ACCATAGGTTATATATTTGCCCGGACAGGTCTTATCTGGGAGCGAGAATATGCTTGCTTG
GGTCCCGCCTGAGCGGTGCCATATTGAGGGCAGACCTGTT
>001174-001179_All_comp3976_c0_seq1 len=3105 path=[0:0-713 714:714-723 724:724-1271 1272:1272-1607 1608:1608-1655 1656:1656-1685 1686:1686-2207 3482:2208-2244 2245:2245-2441 2442:2442-2466 2467:2467-2798 2799:2799-3104]
CGACAACTCTGTTGGCTAGGTTCAAGCCTTTCACTTGGATTGGTTGAAGCACTAGAGCCA
TGTCTGAACGAATAGGTTCTATCATTGTATTCAAACTAATACGAAAATGTGCCAAACGAA
TTTCATTTAACTGGTCGTTTCCACGGTAGATGAAAATGCTTCGCCTTGCTGCTCACCCTC
TACCTTCTTAGCTTCTACTTTGTCCTGAACCTCTTCTGTAGTACCATGTGCCGGTGATGT
GGGAGCTGTAGAATTCGGCGCGGGTGACTCTGCTACTGCTGGCACGACTCCAGTCCCAGA
AGCCAATCGTCTGAATTGCGTCTCGCCAGGTGCTGGTCGTTCAGCCGCAACCAGATCCCA
AATATTTGTCGCATACTCTCGAATAGTCCTATCCGTTGAAAACTTGCCCATTGAGGCCGC
TGCTTTGATTGATTTCTTTGTCCACATTGTCTTATCCTTGTATGTCCGGTCCACTTCTTC
ATTAGCGCGACAATAGTGTGGGAAATCATGACATACCAGATAGAAATCCCCGTTGTTACC
GTCCTTGTTATTCAAAAGCCTGTCCACCAGGCTATTGATCTGTGCTTGGGCGTCGTGATC
TCCCTTCGTCAGCTGGCCTGATCGGATGAAATCAAACACTTGCTGCAATCTTGGATCTAC
AGGGTATCGGCCCTCTCGTGCATGTCTTCGAATTCCCGCAACTTCTGGTTCCAAAGCGCC
AAAGATAAAAGCTGTGTCGCGTCCGCCTTCTTCCACAATCTCCACGGTAGCACCGTCCAT
TGTGCCAATAATCAGTGCTCCGTTCATCACAAACTTCATATTACCTGTCCCTGATGCTTC
AGTACCTGCAGTGGAAATTTGCTGGTTTAGATCAGCACCGGGCATGATAATCTGTGCCGA
TGACACATTGTAATTTGGAAGGAAGAAAACCTTATAATACGGTGAGACATCTGGGTCGTT
GTTCACCAGGTCCGCTATACAATTGATAAACTTGATAATTGTCTTCGCCGTGGCATACCC
TGGAGCTGACTTGCCTCCAATCATGGATGCTCTCTTCACCACGTTCTTTTCTCTTTCGCT
GGGAGACATTTTCTTGATAGTCAGATAGTGATGGATCATCCAAAGTGCGTTTAGATGTTG
ACGCTTATACTCATGGATGCGTTTCACTTGAATATCGAACAGCATGTTGTCGGCGTCCAA
TTGGGGCCCGCCATTGTGAGCGACCCATCGTGCCAAGCGCTCCTTGTTCTTACGCTTCAC
ATCGGCCCATTCCTGGAGAAACTGTTCGTCTTCCAAGTGGTTCAAAAGTCCGGCAACCAT
GTCCAAATCTTTCAGCCAGGAGTCGCTACCCAGCCATGAGGAAATCAAGTCTGACAGGAG
GCGATTGGCACAATGAATCCAGCGACGAGGAGTCACACCGTTGGTGACATTGACAAACTT
TTCCGGATCTCCCTTCTGTGCATACCACTCATTGAACTCAGGGAATAAATCTCTCTTGAC
CAGATCAGAATGAATTGCGGCCACGCCGTTCACTTTTCGAGAGCCGATCACAGCAAGATT
CGCCATTCTGATAAGCTTGCTCCACCCGTCTTCGTAGATCGACATTCTGGAGATTTTCTC
ATACACATCTCCCCACGATGAGCGCACCTCATTCAAAAACCGGAAGTTTAATTCATTGAT
GATCTTCAAGTGGCGAGGGAGCAATTTCTCAATCAAGGAGGCAGGCCATTTCTCCAGGGC
TTCAGGCAAAACTGTATGATTAGTGTAGTGGAACACCTGGCGGGTCAAATCAACAGCTAG
ATCCCATTCAAGACCTTCAACGTCGACCAAGATGCGGATTAATTCCGGAATGCCGATGGT
GGGATGCGTATCATTCAACTGGATAGCAATTTTTTGAGGAAGCTCTCTCCAGTCACGGTT
CGCCTTCTTCTTGAACCTTCTCAGAACGTCCTGTAGGGTTGCGCAAACAAAGAAGTACTG
CTGCTTCAATCTCAGCTCCTTTCCAGAATCAGTTGAGTCATTAGGATAGAGGACTGCACT
GATGCATTCTGCATCCTGGCGCTCTTTGATCGCATCCAAGTAGCGACCTTGGTTGAAGTA
CTCGAAGTCAAATTCTTTGGACGGAGCAGCCCTCCAAAGACGAAGATTGATGCAGTTATA
CGTGTCAAAGCCGGGAATAATGTTATCATAGGCAACGGCTTGGACAATTTGACCTCCCGT
CCACTTGCAACGTAAGCGACCCTTTTCGTCACGATATTCTCTTGTCTCTCCACCGAAACG
GACAGCATATGTCACATCGTGGCGCTGAATTTCCCAAGGGTTGTCTTGCACCAACCAGTA
GTCTGGATACTCGCACTGCCACCCATTCACAATCTTCTGCTCGAAGATACCATAGGTGTA
GCGAATGCCGTATCCCCAGCAAGCGAAGTTGCATGTTGCCATGGAGTCCAAGAAGCAGGC
GGCTAGACGTCCCAATCCTCCGTTACCCAAAGCAGCATCATGCTCGTACTCATAGAGAGC
TTCTAGCTTGTACCCCATCTCCGACAAAGCCTTCTTATACTGGTCCTCGATGTCTAGGTT
GACAAGAGCATTTTGCATTGCTCTACCGACCAAGAATTCAAGAGAGAGATAGTAGCAGCG
CTTCATGTCTTTTGCGAAGAAGAATCTGTTCGTATCGTTGAACATCTCGAGCAAGCGATC
ACGGATTGAATAAGCTGTGGCTCTATAACATGACTCATCGTCCATGTTAAAGCGGTTCTT
GGCCAGAGTGTACTCTACATGATTGACGATGGCACGTTGAATTGTGCTGTTGTCAGAAGC
GAGATATTTATCCATCAAACGCCACATACGTTCTTTGGCCTCGAGCACCTCGCTAGCTTG
TGAGTTATACTCATCAGGAGTTGGTCTGTTGATTTGACCAGATAACTTGGAGAATGAAGC
TTTACGCTTCATCTCGAAAGCAGCCGACTGCAATCTACGAGGAGCAAATACTGGGTCAGC
CATTGGATGGAAGCAGTTGAAAATACAAGTAGGGGGTAGAAGGAGTGATGCCTAGGCACA
AGAGTCCAGAGAGAGAGTTTGGTGGTGTGAGGATCGGTGACAGGA
>001174-001179_All_comp3488_c0_seq1 len=1577 path=[0:0-1576]
AAAAATCCTCCTTGTTACGGTCCCCCTGCCTTAGTTAGGGCACCTCATAGATTGAACTAA
TTTGTGTTGATAAACCTTTTCGAATCAACGCAACTGATTTCGCTCGCTGCCTTCCTGTCC
TTACAGTTACTCGCTCAGTCTGCTTTTTACATTCTTTCTCTGAAGGTCCGTCTCCTTAGG
AAGAGTCCCCAGTCGTGCAGCAATTGCTGGCCAGAAACACAATGTCTACCTCTTCTGCTT
CCGCCATTCCTTATATAGGGAGTAAGATCTCCCTCGTAACCAACTCGGAGTTGCGTTACG
AAGGTACCCTAATCAATATCAACACTGTCAACTCGACGGTGACCCTTCGCGATGTGCGCA
TGTCGGGCACCGAAGGTCGCAAGGCTCCACACGGATACGTGATGCCCTCGTCGGAAGTGT
TTGACTATATTATCTTTAACGGCAAAGACATCAAAGACCTCACGGTTTCGGAACCCGCCT
TCTCAGTCAAGGAAGACCCTGCAGTCGTGGCGGTGAACGTTGCCCCTCCCCCTCCACAGG
GCACGATGGGATACGACCATCACATGTCCGAAATGCATCACGGTTATGCTGATATGGGTT
ACGGGGGACGTCCCCAAAACAATCCAATGGTGGAAGGCTACGGTCACGCACCACGAGGCT
TTAGCCCTCTCGGGCGCGGTGCAATGTATGGTGGAAGAGGCCGTGACTACTACAGCTATG
GTGGAGTTGGGAGCGGAAGAGGATTTGGTAGAGGAGGTCGCGGCGGCATGAACGTGAACT
CGAAGAACATTGTCGGTGAGTTGACTGCCCAGCCAAACAACAGCCTCAAGACCCAAGTGG
CACAAGCTTTCGACTTTGAGGAGAATAATCAGAAATTTGAGAAGGACAAGATCGCCGAGG
CTGAGGGTGTCAAGGGCGCGTACGATAAGTCCCAATCATTCTTCGACAATATTAGTTGTG
AGACTTTGAATCGCCAACACGGTCGCGACTCCAAGGTGGATCGTGAGAAGCAGAGAGAGC
TTGATACCGAGACTTTCGGCCCGGCTGCAGCTTTGTCAAGAGGTCCACGCTATTACAGAC
GCGGTTACCGTAGACCTGGGATGAGAGGTCGTGGAGCTGGCGCAGACTATTCCTCTGGTG
CTTACAACCGTATGAACTTCTCTTACAGGCCCAATGTAGGAGGCGCCATGATGCAACCTT
CTTACGTTCGAGCTCAGTAGAGAGGGCGGTGGTTCGGTCGGTCGATTGGTTTGTCAGTCA
GACAAGTGCCAGCGGGCGGCGGCAGTAGTGGTGATTTTCCGGTAGTATGATCATCACTGC
TGATTTGAATTTGTACCTTTCCTTGTGTCACTCAACTTACGTTTTATCTCTTGACTGTGA
TCGATTGGACGGGTGACTCAGTAGGGAGTGGGCGACCAAGAGAGAAGCGCCAGTCGGCTT
CATGTTTGTTTACTCTCCCACCCACCCAGTCACACACCTTTCTTATTCGTGCGTCTATGT
AACAAACTTAATTCCAACCATTTCTCTAGTTGAAAGGGTGGTGCATATTCATTGACCCAT
CCATCAGCAGTCGGTCA
>001174-001179_All_comp2368_c0_seq2 len=764 path=[0:0-144 145:145-171 1765:172-316 317:317-341 342:342-505 1326:506-521 521:522-563 563:564-596 596:597-678 678:679-700 700:701-763]
TTTTTTTTTAATTTTTGCAATCCATTTATTGTTTTTAATTAAGATGTAATTACAGTGTTT
CCTAGCTTTGCTGTGGTAGATAATCCAGTATTAGGTTGCAGTTACAGAACTACCGGGATG
AGCTAGCAAGAGTAAATCAATATGAATTGGTCTTGCTAGTTGTAACTTCTAAACTAGTAG
TTTCATAACTGCTACCTTCCTGCTTAGCAAAATAGTATAACACTTCCCTCAAATGTATTC
TTTACAGATAAATTATGTTATAAATGTGTGTGGAATGCAGAACAAATAACACTTCCAGCG
CAAAAAGTAAACAGTCTCGGTTTTTGTTTAATTTACTAATGCAATCTTTTAATTATAATA
ATTACTTTCACTTGCTATGAGCATTAAACTGCTAAAGGACTTTTGATAATGTAATAAAAA
TAGAATTACCTGAAGGTTGGCACAAAACTCAAATACATCCTGCAGAGTAACAGGTGGGCC
CCAGGCCTATGGAAATTCATAGATTTTAAAATTTTAAATCACTGACTGCTATAGAACTTT
GTATTTATAAGTAAACATTAAAATCATAATTTAAACACACCCACAGTTTTTTATACCAGA
ATCGCCACTTATCCTGCAAAATCTTCTAATTTAAAATTTGTATATTTCTAGCACTTTGCT
CTTCAATTAATAAATTCAGAGACAGGAGAACTTAATGCCAGTAACTGAGAATTATAAAAT
TGTGCATTGTTTTAGTATTTTGTAGGTACATAAGCATTTTTTTT
>001174-001179_All_comp3745_c0_seq1 len=1410 path=[0:0-1409]
CCTCTCAACAAATCACTTGTGAGATTTTTTGTCTCTCTTCTTCCACTGCTTTCGACTTTC
TTTTGGCTTCTTTCTCTCTCAAGCAACCTCACCACACATAGATCAAGGGTATCCATCCGC
TCTCTTTGCTTCCACTATCATGTGCGCTCAATGGACTCCAACTCAAGTGATGACAACAGC
TCCTTCTGCATACCAGACACAAGGTCTGGGAGCATATGCAACCAGTATGGCTTCGCAGGG
TTTTTCAACTGCGGCCATGGGATCGCCAGTCACGGGTGCCACTAGAAGACCATCTGCCGC
TGGTCCCTCACCATATGGTCCCAACTCAAATATTCGATCTGAACGTCTTCTCGGTTCTGT
GGTTCTCCGTGAGGAGATTTTGGGCTCATACCCACAACAAGATCAAGTCCGCTATGTGGA
AGTTCCAGTTGTGGAAGAGGTCGTCCGTCACATCCCAAAGCGCGAGATCGTCGAAGTCGA
GAAGCGTGTGCCCCGATTCGATGTCGAATGGGTTGAACGCATCGTCGAAATCCCTCAAGT
TCAATACATTGACAAGCATGTCGAGGTCCCACAAATTCAGGAAGTTCTCCGCCATGTCCC
TGTGCGTCAAGTGGTTGAAGTCCCACGGGAGGTTGTGAAGTATGTCCCAAAGGTCGAGAC
AAAGATCGTGGAAAAGGAAATAGAAGTCCCAGGTGAAGTAATTGAGATTCCCCGACCATA
TGTGGTGGAGAACAAGGTCGTTGTACCCCGCTTCGTTGATCAGGAAGTGACGTGCGTCGT
TGCGCAGTCTTTGCACCCGGTCATCTCGGAGTCTGAGACGGACTTTGTTGATGTCGAGAT
GCGAGAATTCAACCCTTACCTTGTTCCCGTGAACGTGGTGATCCCGCGCCCTGTTGCTAG
GCAATTGATAGCTCAGAAGAAGCGTGAGGAGCACAAGATTGTGGACATCCCCGTTGGGCA
CTTCAATGCCCTCCTCAAGTCGGTGAATCCCAATCTGAGTGATTCTGAGCTGGAGGGCAA
GCTGATTTCCATCAACGGTGTCACGCCCATCGCCACTGGTGTGAAATTTGCGGCTTTGAC
TACATCGGATTGAGTCCTTGGATCATCTGTCCAGTCGTGTTCTGCGTGTGTGTTACTCTC
GGAAGAGAGAAGGAAGGAACGAACGATTTGAGATGAGTTGACGGCTGTCTATTTTATTCA
GTCAACCCACCCTTTAAGTTTGTACATCAATTCGCTTCCATCATGGTGGTCTCTCTCCCT
TGTGCTGGCCTGCTCCCCTTCCCAATCTCTTGCTCGTTGAAAAGTTGCGCACTGGTCGTC
CTATATTGTTTGTGCTCACCCGCCTCCTCTTCCTCTTGAGGACACAAACTGAGATCCACA
ACCCCAAAACTTCTCACATTTCAGTTCCGC
>001174-001179_All_comp2704_c0_seq1 len=9374 path=[256:0-9373]
GCTATTCTGTTACTTTAATGTATATGGAATGCATTCTTGAGACATAATTACAACTGGATA
TTAACACATCCGGAAGAGCATCTAATATGACTACCCGTCCTCCGGTTCAGCCATCAACTT
CCATCCCTTGAAGATTTTTTCTTTCCTTTATCTTATTTTGAATGACTGGTGCGTTTGAGC
AGGCTTCTGCGGATGAATAAGAGGGTGTTCTAGTATAGATGGATCGCTTGCAGCTTGAGA
TCAAAAGGAAGCGCGAACAAATCGGCTGTCTAGAAAGTGATTCCAAGAAGCTTAAATACA
TCCGCGGACAGAGCCTAAAACTTATAGAAATCGAAAATAATTCGAGAGCAATTGCGAAAG
AAACGAAAAAGGCAGCTGAATCAGAAAGCGGTACAAATCTCGAGTCAGATCGTAGAGAAA
AGGAGCCAATTAAACTGGAAGATCATGAGAAGAATAACTCAGAGGATAATGATGCAAGCC
AATTGTATGCCAATATTAGTGAGAGTGAAGTCTTACGCAGATTTAGGGCAAAGAATCAAC
CAGTAAGATTATTTGGAGAGACTGATGGTGATAGACTATTGCGCTTACGCAAGATCGAAG
CAGCCGAAGAGGCTGCAGAGGGTCAGCACAATGATTTCAGGGCAGCTCTCGCAGCAGCAG
AAAGGAAGCTTCTTGAGGAAAATCTTAAAAGGGAACCGCACGACACCTCTTCCTCTACCA
ATCAAGATGCAGATGGCCATACTAATCCCAACCAAAGATTTAATGACGGCGATCAAATAG
ATACTTCAGCCATTTCCCTCGAACTTCTCCAGTCGGATCCTTCAAGATTATGTGTCCTCA
TAAGAGCATATCTTAAGCGTGTTCTCAGGGAATGGGATCAGTACCTGGATTCACAACCTG
AGGAGGAAAGAAGAACTGCTTTTGGTAGGCAACAAAAGGCTATCCAGGCACAAACAACTG
GATACTTGAAGCCATTTTTCAGAATGCTCAAGAATCGCAGTGTAGCCCCTGATGTTTTGT
CCAAGATAACGGAGATTTGCAAATACATGCAAGAGAGGGAGTACACGAAAGCAAATGCCG
TTTATCTGCGTCTTTCCATCGGAAATGCGCCCTGGCCCATCGGGGTTACCATGGTAGGAA
TCCACGAACGCTCCGCAAGGGAAAAGATCTGCTCATCGCAGGTTGCACACGTCTTGAACG
ATGAATCTCAAAGAAAGTGGATTCAATCAATTAAGCGTCTTATGACATTTTCTCAGATGA
AGTATCCCTCTGATGATATTACCATGATGGTTGGATAATAGCCCAGCCCAAGGGATTCAA
TCCTGCGAGGCTAAAGAATTTTTCAGGGGCACAGACAAAGAAGACAGATTTGTACTTCGT
ACGAAAAGTATATCGAGACTGGTACCTAACTCCTACGCACATACTCCAGGGGACGTACGT
ATTACTTACCAATACCTCCCTCTTTACTATCCCCAATGTGTCCCAGTTTTTATATTTTTG
CCTTAGGATTCCTTCCCCTGTAAACAAGGTGTGAGTTATCAGTTCAGTGATGTAAGTTAT
GGGAAGCGTACTTAGCACTCCTCTACATTAACATGAAGCTCACAGAGTGAATATGAGTTT
AAGAATCTCCAACGCATGTTGTACTACACGCATTACAAACTACTTATAGTACATGTACAT
GGAGTGCGTTAATCGCATGTTAATCTGGATATTATTATAGACACCATTCATAGCTATAAC
ACAGTACGTCACTCTGGATGGATTCGTAAATTTCCTGCTCTGCAGAAAATTACACCTTAT
AAAATCACGCAACAAAACCAGGTTATCACTGCTAGTGCAATGTAGAGCGTGAATTAGCGC
ACGGAGAATAAACATTATAATATTACCAGGTTTTACATAGGACCGGAGCCCAGTTTACTA
CATGACACTAATAATGTTAGCGTTTGGCTCCATTAATTCTCCCTTCCTATCACACAAGTT
TTGCTTAGCCCCAGGAATGGAATATCCACGTATATCACAATTTTGGAGATGATTTGCACC
ACCGATAAGAATAAGTCTAGAGGTAAAAATGGATTAACTCCTACTTCTAATGCGTAACAA
CGTTCCAGCTATTATTCTCAGCTTTTTAGCAAGGAGTAACTTCATATATCCGACAATAGA
CCTCTCCGCAACGCAGTTCGAATGCAACAATTTTCGAGATAAGACCAGAGAAACTTGGAA
GCTGCCAGTTCAAACCTGAAGTGGGCAACGCAAGCTGTGAAGTGTACTAAGAATGGGCGA
TAGGGATTCCTTCTTCTCTTCATTAATATCTATGGTGGAGGTCCTGCAAAACACAATTGA
ATAATAATGTTAATAAATCACATGACATCCACTCAATGTATACTACTAGTGAATAGCACC
CTGTTAGGCCGATGAAAATAAAGATAGTTTTTTAGGACACTAATGCAATTCACCGTTGTT
GTTTTACTGCTCAGTATTGGTTAGTAGTGGTGGTTATGGGAAAATAGGAAGAGTGAAATT
AGCTGTGAGAGGTACTTTGTATTAGCCTAGGGCCCGGGTGGGGCACACGCAGCAGAGATC
CAGTATGAAGAAGGAATGGACCCCCGGCAGAACCGGTATAAGAAGGTAACCTCCGTCAGG
CGGGAAAGTTGTGGTGACGGATATCTTTATCGCAAAAATATAAGCACTATCGGTGGCGAT
GTGCAGATATGCGCATAGGAATTAATGCAACTCCATGTGAAAATAATACACGTCGTGTAA
TAGACAAAATTAACACATGTGGCATAGCCTATCATACGTCTCAGGGGGATACTCTAATAT
AAGAGGAAGAAATAGAGAGCGTGCCAAGAACGCCGGGATAGCCACATTACAACCTCGTAT
CATAGTGCTACATCCCAAGGGATCTAACCTTGAATCGTTGGTTTCCCTACGCCATTAGAT
CATCACCCTACTTAGCGCCAATGGCCGGAGTCTTAGAATGAATAGCGGCTATAAGCGTTT
TAAAGCTCACTTGCGCTATAGTGAGCTTTCCGCCTGGGAATGATGTGTGAGTATAATGCA
ATATGACATACGGCACACCAAAAGCGTCATTTGCTCACAAGCGAAGCTGCTTTACGGATT
TGCATCTCAAATATCCTATCATTCATGTCATAGCTCGATTCTATCCATGCGACAGATATC
CAAAATGCGAAGTATTATCCGTGACAGTAAATTGGAAATGAAATATGGGAAAACAGGATT
GTGAAGTGGCTAATAATGATAATTCTTCCATACACCTGCTACTCTATTAGACTGTATTGA
TAACAGAATAGTTTTAAGCGGTGCCAATAGGCGCGTATACTCCCACTTTTAGACCGAGAA
CTTGCGGGCCCAGTTGTAGGAGTTTAAAAATATTTTGATCCAAGGACTCCATTCCAGGTT
CGAGAATTTGGATGAGTGTTCATGTGTTTTATCGAAACCCCAATTATTCTGGTACATTCT
TATGGAGCGTTCCGGGTGCGGCATAATCCCTAATACGCGCCCGTCATCTGACGACACTCC
TGCTATACCGAAAGCTGTTCCTGACGGATTGTACGGATAGGAATTCTTTCCAACAGCAAC
TCTTCCCTCATTGTCCACATACGTAAGCGCAGTGTTATTTCCTACTGGATTCGTATTGGT
ATTTTGGACTTTATTAGAGCCAAGGAATAGAGCACGTCCCTCGCCATGGGCAATTGGCAC
CGTCATAATAGACCGGGCCATTCCCTTCAGGAAAATGCTATTAGTTTCTCCTTCAATTCT
CACTTTGCATAATCGAGCCTCGAATGATCGACTTTCGTTTTGAACGAATAAAGGCCATGA
AGTGGTCCCAGGGATTATATCCCTTAAGTATGCTAATAGCTGGCAGCCATTGCATATACC
TATTGTGAACTTATCGCTCCGCTCGAAAAATTCCTTGAATTTGGAACGCACAGTCGTGTT
CATAAGTATTGTTTTAGCCCAACCAGCGCCTGATCCTAGAACGTCTCCATTACTGAATCC
ACCAGGAAAGCCAATCCCTGAATAAGCGAGTAGATTGACATTTCCACTGGTAACATCAAA
CATGGTCAAATCATGGACTTCGAATCCCACAGATTGGAAGGAGTAAGCTAGTTCCATATG
GCCATTGGAGCCATTTTCACGCAATACTGCAACTCTCAAGGGGTGTAGTAAAGTAGGAGG
TAGGGGGAGATCTTTCAACTCGTTCAAGTCAAAAGTTACTTCCAGGCTCAACCCTTTTCC
GGAGAAGTGCCTATCAATATTAAGGTATTCTGAGTTCGCGCATTCTGCATTACCGCGAAG
TGACTGAATGTGGTAAGAAGTTTGCGTCCATATCTTGTACAGCGCTGATATAGGCATATC
AAGTAGTACATCGCAACCCCTCGTTAAGGTGACTCTGTCCGAATCGTTGATATCGCCTAT
AATGTGGATATTTTCCACATTGAGACCACAATCCTTAGCAATAGTAAGGAGACCCTGAGC
TTCGGATTTTCTAACTTGAAGCACCACACCGAGTTCTTCGTTGAACAAGATGCTTACATT
ATCATCACCCAAGTGCGAGATATCAACTATACAGCCCTTATTTCCACTAAAGCACATTTC
AACTAACGTTGTGAATAATCCCCCATCACTCCTGTCATGATATGCAAGAAGACCGACGCC
GCTATTTGGACACCTAATGGCCTCCATGAAGTGAGCGAACGGTATCAACGACGCATTCGG
ATTGGACACATCGGGACATTCACGACCCACTGCATTTAAGATCTGTGACAAGCAACTGCC
GCCCAAACGCATTTTTCCAGATGCTAGATCAACGAATACTAAAACAGTTGCTTCCACTTC
ATCTGCAAGTTGTGGCGTTAATGACCTTCTGACGTCGCCCACAGGCGCATATGCCGATAT
TACAGCAGTTACGGGGGATACTACTGTATGCGAGTTGGAAGTTCCCTGTCCCAATGAGGA
TGTGGGGAGCCTCCAGGACATTGACATACTCATAGAGTCTTTTCCAACAGGTATGCACAT
ACCGAGATCTGGACATAAGTCTATGCCAATAGACTTTACGGCTTTGTACAAACTTACCTT
CATACCATCGGTGTTTGCATCAGCCATCCAGTTTGCACATAGCTTTATTGATCGGAGACT
CTTAACGTCTGCAGATAAAATATTTGTCACCGCCTCGCCGACCGCCATGCGAGCAGACGC
AGCTGGATCAATCAACGATATCAAGGGCCTTTCACCCAGAGCCATTGCCGATCCCTTATG
CCCTTTGTACGACATGAAGGTCACAGCAGCATCAGCAACGGGAACCTGCCAGGGCCCAAC
CATTTGATCTCTAGACACAAGGCCCGTTATGCTTCGATCCCCTATGGTAATGAGGAATGA
TTTAGAGGCCACCGCAGGCACACGTAATATGTTACAAGCGATATCCTCTAAATTCATCGC
GGAAGGAATCCTTATATCGTGTAGATCTAGTGCGCGGCTGATGTCACTGCGAATATTTGG
ACCATTCTCCTTAAATAAGAACTTGGAGGATATCCTTACAGGATATTCATCGAAAGCCTT
ATCGTATACCACTATATCTCTTTGTTCGGTAGCCACCCCCACGCACCCGAAGTTACATTT
TTCCCTTAGGCATATTTTCCTGAACATATCCACATTCTCACGTCTAACAGCAAGCACATA
TCTTTCTTGACTTTCCGTGCAAAGGATCTCCATAGGCGACATTGTTTCATCGTTCAGCGG
TATTGAACGTAGATCCACGGATATACCAACCTCAGAGTCATTCACAAGCTCAGACAACGC
ATTAGAGAGACCACCTGCCCCAACATCATGAATAGAAACTATTGGGTTATTATTACCGTA
GGCAGTACACGCATCTATCACCGACTGACATATTCTTTCAGCCTCTGCGTTAGCACGCTG
TACGGAGGATGCAGCGTTCTTCGACCCATCAGCAAGGGCGCCCGAGGAGGTGGAGCTACC
ACCCAGTCCAACCAAGATAGCAGGCTCCCCCAGCACCATTATGACATCCCCAGGTCTGAT
CTTTCCTTTTATAACGTTCTGATGTCGTATAGTACCCGTACCTCCACACAGTACGAGGGG
TTTGTGGTATCCAAATATTGAATATTCTTTACGATTTTTGTATAGGGCTGCTTCAGTATA
CGTACGGAAGAAGCCAGATAAGACGGGTCTCCCGAATTCGTTGGAGTAATGACTACTACC
CAGTGGAGCTTTTATTATGATACTGAGGCTGGTATTGAAAGGTTTTCCAGGCTTCTGTCT
AGAGTAGAACTGCTTTATTTCTTCAGTGAAAGGACCCCACTGTTTCGAATAGTTCTCGTT
GAGAGACAGGTGGAAAGGAGATTCCCAACAATGAGTAAAATCAGGAATATTTAGATTGGA
CAGGATAAACCCAGTGAACCCGCACAAAGGCTTTCCGCCAGCACCACATGCAGCCTCATC
TCTAATCTCTCCACCTACTCCTGTTGCGGCGCCATTATGAGGTTCAATGGCGGTAGGATG
ATTGTGAGTCTCCGCTTTCATGACCATATGGCAATCCTCATGCACCATTCTGTAAATTTT
GTCAACAGGGCTCGGGAAGAATTGAAATACCTTATGCCCCTCCAATATAGCTCCGTTATC
CTTGTAAGCGGAGATAACGCCGCTACTATTTTTCTTATAGGTATTTTTTATCATTTCAAA
CAAAGTCATTGGCATGCGGACGCCATCAATCACGAAGGTAGAATTGAAAGTCAAGTGTCT
ACAATGATCTGAGTTAACTTGTGACAAGGTATAGAGCTCCGCATCAGTGAAACTGTGAGC
ACATTCGCATTCTCCAGCGGCATCAGAAGATGACCATTTATCCATGTATCTATCCACCAG
GTACTGCAAGTTCTCACTACCTAGATTCAGATCCCATTGTTTGTCTAGACGAGAAAAGAA
TGAGTGCCGCTCCTCAGGAGCCTGTTTGTGGAAATCAGAAGGAAGTGTCACGCTGCGCAA
GGGGCGCGGATTGAATTCTTGCGTGATTTTGAGGCACGATGACTGAGGAATACGATCCAG
AAACAATTCAAATAATTGGGCGTCGATCAAAGCTCCCTCGAGCTTTTCTCTCTTTTCAGA
GAGATCTCCCGCTGCCTTCAACACGTAAACAAACCCCTTCTCGACCTTTGTCACATATTC
AGTGAGATCAGTATTAAAAAGAAGCCCTGATGCTTTTGATGCCCAGCCTGTTACCAGGCC
CGGCCTGCTCACCACCCAACAGACAATGGCATCACTCCCAAGAGCCTTTTTTAACTCAAC
TTCTAACTCCTCGTACGTGGCTTTAGAACTGCTAACCTTTCTAAGATTGGAGATTGTCGT
GTAGGCTGGATCATCCCTACTAAAGCGAAGTAACCAAGGATAATGATCTAACAGATTCTC
GATCTTCTCATCGATTAATCTCCTCTTTTCGCTATCAACTGATCCGTACTCCGATTTAAA
GTGCAACACGTGCAAGTAGAAACCTGCAATCTCCTTGAGCCCAAGCTTAGATTTCAGCCT
CTCTTCCTCACTCTGAGACAAGCAACAAGGCCCCAGCAATAACCTTGCGGGAAAGAGAGC
CATTGCTCATACGGAATATTGCGGAGGGTGTCAAAAGCCTAACTCGATCAATCCACACAC
GTTGTGAAAAAAAATGCAAAAGAACCTAAAACAGAATAGTGCGGTGGAGAAAGGCGGAGC
GAAGGATACATAGCGAAGCGGAACCGTGTCTGCTGTGGCCCACCCCGCAGGGTGCTCTCC
TCTCTTTTTATGTGTCTGACCCCTCTAATCAGCGGTGGTCCCACCTGAGGCGTCCTGCAA
TTTCATTTTTCAGCTATCACCAGCGCATGCTAGTGGATGAAGCTTTATTTCTAGGACGCC
ATTTTTGGGCCCTCCTATACCCTCATTATTTGCAGTAACAAGCACATTGAGGATTGGCGG
TCATACTGCTACCCCTCACAGAACTCATCCCTAGCTACTCGCATACGATTTCAGCCAATG
AAATCATGTTCATTTTTGTGTGAAGGATAACGGCTAGATCTGAAGCCTCGTATCGTTTTG
TCATCTCTATATAGCCCTGTTGTGACTTAACTTTGTCTTTGATCCCCGCCACTATGTCGC
TAAATCTTTCCACTTAAACGACCCACATAAGACCACTGGCCCTGCGCGATCGTGATTCGC
CGCTATGATCATGTATGTAAATGGTGTATGGCGAAGAGCCATGTCGTTGTGCGCCTGCGT
TAACCCTTGTTAGCACCTTCTGTAAACTTAGCGCAAGAGATAGGCGATATTCAATATAGA
CAATGTCCGCAATATTATTCATCGAGGAGTAGTAAACACGTGTGGCATAAGCTTTTTTAA
TTACCCCATACCCCCAAGATCTCCCCCTAGAGTCAATACGACAAATCATGCCCTTTTTAT
TAATGAGATAATTCCTTCTATCTCTACACGATGAATATGTTGGCGTATCTTGGGGTCGAG
ACTCTCCAAGTGGTTCAACACTAAAAATGAGCAGTTACACAAAAGCTAGGCGTTGCGCTT
GAAGATCTTGACATTTTTAAGAGCATTACGCATATTCAGAAAAAAACATAAACCTGAATG
CAGTAGTTATACGCAGTAATGCAACATAAGTCTCGTTTTTGTCCCGATAGGTAAACGTGA
TCGTACTCTGACTTAAACGTCACACATTGCTTCTTTAGTTTCGACGCATTGGAAGCTAAA
ACCAATGCGCACCTCGATTCTTTTTTGCAACTATTAGAAAGAATTTTTGAAATAAACAAT
AAGGATAACTAATACATGGTGTAGTATACACGCACTCAGTGGGCTCGTGCTCTTTTATCA
TGTACATGGGCAAAGTCTGAATGAAAGTAAAGGGCGTTGGATAGGGAGGAAAGTAGCGAA
AATCTCGAATATATCAAATAAAGCGCTCTATAATGCGAAGGTCGTCCTGAGTAAAACGTT
AAACTGCTTGAAGGAAGAAGATTGATCCAGGGTCTTCGCGAAAATAATATAATATGAGAA
CCATACCGGGTATGAATGCACACGTATAAAAAATAGGGTCGTACTGTTATGATGTTAAAC
TGGCACAAGAGACTAGGGATAGCCTGGGCATCTATAGACAATTATCGTGGTGCTTCCTTT
CCATGTAAAAGAGGAGGGCGTAGAGAAAAAAAAGATGGATTGTTTTTCATAACCCAAGAT
ATGAGCGAGGGAAGCGAACTTAACGAATATGGCCAAAAAAGGACGGAAGGTTTTTTTTTT
TTTTACCGGTTTAGCCTTTTTTTTCCTTCATACCTTAGGCTATAATAAGTTGATATTTGC
AAGAGATTAGAGGT
>001174-001179_All_comp3581_c0_seq1 len=933 path=[0:0-111 112:112-135 136:136-932]
CACGCTCAAGAAAGTTACCACAACGTTCGTTCATTCGTTCGTTCGTTAGTTAGTTGGTTA
GTTGGTTCCACGCAGAGTCCAATCACACCACCCCAGAATAAAGAGGTAAAAGAAACATCA
ACCACCTGGGACCATGTTTGTCATTAATGCTTGGAAATCCATTTTTCGAGGGCTTCCGAG
TCACCAATGTACTGACCATCGATCCACACTTGGGGCACGGTCTCCTTGCCGGTCATCGCA
CCCACGACGTATCCACGAATGGAATCAGAAAGAGGTAGTTCTGCGTATTTTAATTGCTTG
GCTTCCAGCATCCCCTTGGCCTTGGCACAGAAAGGGCATCCTTTCTTAGTGAGGAGAGCA
ATGCGAGCGGGGGCTTTCGCGTTGCTGTCGATATACTTCAACATGGTGTCAGCGTCAGAT
TTTCCGTATGGGTCGGCACCCTCCTCGGGCTCGAGGAAGATTTTCTCAATGACGTTGTCC
TTGACCAACATGGAGTAACGCCAAGATCTCTTGCCAAATCCGATGCCAGACTTGTCAACC
AACAATCCCATCTTCTCGGAGAACTCGCCATTGCCATCGGGCAGGAACTTGACGTTGAGG
ACTTCGTGATGCTCAGCCCAACTATTCATCACAAAGGAGTCATTTACCGACAAGCAGTAG
ATGTCGGAAACGCCCAAACTCTTGAAAGTAGGATATAGCTCTTCGTATCTTGGGAGATGA
CTGGTAGAGCAGGTGGGGGTGAAAGCGCCAGGCAAAGCGAAGATCACAACAGTTTTGCCT
TTGCACAGTTCGCGAATGTTCCAGTCCTGGAAGCCTCCCTTGAAGACCTTGAAGGTGACG
TCTGGGATTTGCTGCTTCTCCATGTTTGTGGAAGGCATCGTGCTTTCAGTCCAATTAGTA
AGAGGCGAAGGGGATAATGCTTAAAGTACGAAG
>001174-001179_All_comp3811_c0_seq1 len=942 path=[0:0-941]
CTGGGAAGTGGGGAGCTAACAATCTCAAGCTTTTCACCCTCCTTCACTTTCTGCTACTAT
CTCTTCTTTTGTGATTACTAATGGCAGGAATTTCACCAGTCATGGAGGGCAAGCCTTTGC
CAGATATATCCTTTAAAGTATTCCAGTCTGGGAAGTGGGAAGACTGGAAAATTCGCGATC
TTTGTGCCGGAAAGACGGTGGTGATCTTTGGGCTGCCAGGCGCATTTACACCCACCTGCA
GCAACAGCCACCTTCCCCGATACGACGAATTGTTCCCAGCGTTCCAAAAAGTCGGAGTCT
CTGATATTTACTGTGTGTCAGTGAACGACACCTTCGTAATGAACGCGTGGTCTGCACATA
ACGAATTGAAGCACGTTAAGATGCTGCCTGATGGAAACGGAGAGTTCAGTGAAGCAATGC
ACTTGTTGGTGGACAAGTCTGCGATTGGTTTTGGCAAAAGATCGTGGCGCTATTCGATGT
TAGTTAAAGACAACGTGATCACAAAGCAGTTCCTGGAGCCCGAAGAGGGCGCAGACCCAT
ATGGTGTTAGTGACGCGGACACGATCTTGAAGTATATTAACCCTAAAGTGACGGAGCCAC
CTCGTATTGTGGTACTGTCAAAGGCTAACTGCCCCTTCTGCACGAAGACCAAGGTGTTGC
TCCAGTCGAAAGAGTTGAAGTTTGTGGAGCTGCCTCTGGATGACAGCATCAGACATATAG
TAATTGGAGCAATGGTGAATAAGAATACTGTGCCCCAAGTATGGGTCAATGGTAAATATC
TCGGTGGCTCAGAGGAAGTGGAGAACTGGGTCAAGTCTATGAATTGAATGTGCCTGCCAC
GTGCTTACATGTTATGTGTCGTGAAAAGATTTTTGTGATGACCGAGTAACGAGATGTTTC
GCCTCTGTTTGTTTGTTCTTTCCCCCGTATGCTGGGAGCCTA
>001174-001179_All_comp3279_c0_seq1 len=2746 path=[0:0-183 2724:184-2745]
GCACTCCACCATCTTCAAAACCCCACCAAAAGTACTCAGACCTTCCTCTTTACGATTTCA
CTTCTCTCTTCCTCCAACCAATTTTTATCATGTCCCAACAAGAGCACTCCACCATCTTCA
AAACCCTTCAATCTCGTTGGTCCGAGTACTACCCCAATGACAAAGTGGACTTCATTGTTC
AAGCTCCTGGACGAGTCAATCTAATTGGCGAACACGTGGATCACCAAGCTTACCCCGTCT
GCCCATGTGCAATCTCCCAGACGGTATGTGCCGCAGTCTCCTATGCTCCCGCTGCTAAGA
CTGAAGCCCCAGTTCTCGAACTAAAACACCTTGACAGCCATAAGTATCCGAGCAAGTCGT
ACCATTCTGTGATGGACATCAAAGTCGAGGACTCCAAGGTATGGACCAACTATATCGCGG
CTGCCTACTTCGGTGTTGCCGAATACTACTTCAATGGGAGGAACCACAACACCGTGGGCC
AGCTGGTGGTCCCAAAGGAAGGCTTGAGTGAGGAACAAGTGTCCAAGTCGCAGCAGTTCA
AAGAGTCCCCTATCAATTTTTCCATCAAGATATTGTTTGGAGGAGATGTCCCTCCCGCTG
CAGGACTGTCCTCTAGTGCAGCTGTCGTTGTTGCGACCACCTTAGCTGCTGCGAATGTGG
GCGGCTCAAGACCAAGCAATTCAATTCTGGCAGATGTCTGCGCCCGTGCTGAGAGGTATA
CTGGCGTGGCTTCTGGCGGTATGGACCAGGCAGCCATCCTCTTGAGCGTCAAAGACAGTG
CTACCTTAATTCACTTCAAGCCCTTGACTACGAAGCAAGTAAAGCTGCCAAAAGGAGGCG
CCTTGCTGATTGCAAATACCTGCCGGGAGGCGCCTAAAGCCAAAATGGCATCGAAGATGT
ACAACAAACGTGTCTTTGAGCTCAAGGCTGGGTGCCTAGCGTTGCTCCCCATCAATGTCG
CAGATAGCCTGACTGCCGACGAGCTGTTGGACATCCAGTTAAGAGATGTCGTCAGGGATC
ATCTCAAGATGACTGAAAAGCAGCTCCTGGAGGAATTGCCAAAGCGCCTATCGGATCGCG
TGTGGTCAAGGGACGATATGCTGAAAACATTTGGCCAAGAGCGGTGCAACGTCCTCCTCC
AGAAACGTTGTGGTCAAGGCGTCTGGGATGACAATGATGACTTCCATGTTTATCGCCGCG
TCAAACATGTGTTGTCCGAAACTATCCGTGTTGAGGAATTCGCTGCTGTCACGGAAGACA
CGACCATGGATGACGAAGCGCGTTTAACCAAGCTCGGGCAGCTCATGACCGCTTCAGGGC
AGTCCTTGCACACTGACTTTGACTGTTCCTGCCCGGAAATCGAACAAATCGTTTCCATAG
CGTTGCGCCATGGGGCCTACGGATCGCGTTTAACGGGAGCTGGATGGGGAGGCTGCACAG
TTTCATTAATTCCCGAGTCCAAGAAGGACGCTGTTCTCCAGGCGATCGCAAAAGAATACT
TTGAACCTCATTTTGATGGCTCTGCAAAGAGTGCATCAAATCGTCCGCCACTGGAGTGCT
TGCCACCCAGAACCGACTTGGAGTCATGCTTGTTTGTCACTGAGCCGTCTCAAGGTGCAT
TTATCGTTAGTTTTTAATGGTCTCTCCTGACTCCTATTTTTCTTTGCCCTTGCTGGGGCT
CTTCAATTAAGCCAATCACATGCTTGGGACTTCTTACAAGCAGAGTTTTTGAGCCAGACT
AGGCAGATCACAGACTAACCTTGAAAAGTGTTGAGCCTAGGGGAACATATGCAGGTCTGG
GAGCCAAGAAATCACGCATTGCGCCTTCGGGGTGGGCGCGCCTTTTTGGTCTTGCCGCTA
GAGGACGACTCTTGCTTCTCTGGTGCTGGAGCAGCCAGCCCTGATGACTTCCGTTTCTTA
GATGGTGGTGAGGGTGCCTGGTTCTGGGACTCAACCAAAGAGGAGATCAGATCGGTTAGC
TCTTTCCCTTCGTCATAGTCTCCCCCTGTCAATTCTGGGCAGTCATGAGGAGAGCCAGGC
AAAGCCAGAATGGGCGTGTCGCTGCCCAAGTAGTCATCGATCAGATGGAGGACGGCACTG
ACTAGGTCAGTATTGGCTTTTCCTCTAGACACCAGCTGAGCTTGCTCGAACTCTTGAACC
TCGATCTCAGGCACCCTGTCATCAAAGAGGAATGTCGTGGCGGTAGCAAAGTGCAGAGTC
ACAGCCTTGTCTCTGTAGTCACCGGAAGGGTCAGCCGCCGTGACCAGGAGCCCCTTGTAA
CCTCCGTCGCCAGGCTGCCAGTTGTGGCGATGAGCGTCGTAAAGGGCTTTCTGCTTGGCA
GCGATGACCACGCTCTCGGTGCCAATCTTATATTCGCAGATGGCGACTTCTTTCCCCCCG
GTGACAAGGCAGGCGTCAGCCCAGGCATAGCGGTCTCCCCCACTCAAGGGCACCCGGATC
TCGTTAATGCACCGCCCCAAGAAGATCAAGAAGCAAGCGCACTGGATCACCATCTCGGGT
TTGATGGCGTCTACCAGCGTTGCAGGCGCCACGAAAGCCTCCAGCAGTCGACACACTTCT
GTGGCGCGAGGATGTCGGTGCGGGTAGGCAGGCAGTAGACCGGGTCTCATCTCGATGACC
TTGATAGGGGTCTTCTCCGAGACCTGCGAGGGCCCATTCTTGGCAGCCCAGGCTTTGAGC
TCCTCGAGTTCCGCTTTGTCTGCCTCCCCCTTATTCCTTGCTTCCT
>001174-001179_All_comp3343_c0_seq1 len=968 path=[0:0-967]
CACGCGCATCCAGCCAAATTCAGTTTTTTTGTGCATCCTACATTTCCATAACAAGAAGAC
CTTTTCCTCACTGTCACTTCTTAATCATGAGATTCTTTCCCCTTACCCTTGTCGCTGCCG
TGGCTTCTGCGGAGCTGTCCTACACAAGCATCACTCTCGCCAGCAACAACACTGCTGCAT
GTGAGGCGTGCACACTTCTTAGTGGCTCCACCCTCAACGACGTCAAGACTTGCCTTGGCA
ACGTGCCATCCACATGCGAGTATTCTGTCAGAGTCGCGCTCCCGGAAAGGATTACCACCA
GTTGTCCAACGAGTTTAGGTTTCACTTTGGACGACGCCAAGGCTGACTTCCCTGAAACTA
CCATTGGCGCCGGTAGTGGGACTGTTAATATTCTTATCCCGAACGTTAACTGTACCTATG
TTTACAAGGTTTCTGCTGCTAGCAAATGCGCCTTCCCTTCGGAGGGGGGGGAGCTCGAAA
CTGACCTCTTCGGAACTACCCTCGTGATCGATTTGAACAAGATTTCACTCGAGTCCAACT
TTAACTTCAAGGCAACCCCCAAGAATGAAGGCGGGATCTGTCCCACTATATTCGAGGACA
TCACGGCTTCTGCAGGCAACGTCGAGCTGAAAGGTCTGAAGGGAACACAAGGAAGTGATG
GTCCTGATAGTACTGATGATAGTACTGACGGCGCTTTGAGTCTATTAACTATGTCAGGAG
CTGCCATTCTGGCCTCTTTGGTGCTGCTCCAGTAACGTGCAAGTATCTGTTTGCGAATGC
CCAGCCCTCACTTGATGGATTTTCCGGGGAGCGGGTAAACCTCGTCTGATGGTGATTTTA
GTATGAAAGTTTGCTGCTTTTGTTGTTGTTGTTGTTCATGTAAGAGCGGGCGCTGAACCT
GGGTTCATATCCAACTCGACAAAGAGGTACTAACGGACATAAACTCGGTTTGTAAATTCC
AGTGTGGC
>001174-001179_All_comp4341_c0_seq1 len=1685 path=[15:0-1684]
AAAAATTAGTATTACATTGAGAGGTGGAAAAATGGTCTTCGCGTGCTGCAAACAAATACC
TTCTAAGGAGGGCCAATTCGACACCGTTGAGTCAAAGAAGCCAGTCCTTCACTATTTTGA
TGCGCCCGGGCGTGGAGAAGCAATAAGGCTGGCATTCATTGGTGGAAACATTGATTTTGA
GGATCGACGATATTCTTTTGAGAAGTTCGCCGCTAAGGGCAGAGAGTTGTCCCCCAGCGG
GAAGTTCCCAGTTCTCGAAATTGATGGAAAAATGTACGTTGAGAGCATAGGTATGCTGGA
GTACGCTTGCTCGTTATCCAAGAGAGTTCCGAGATCGGCCATTGAAACGTTAGTGTCCAG
CATGATTCTGCACGAACTGGAGAAGCTATGGGCTCAGGTGGCGATGGTCTCGGCAGCACC
TAGTGACGAGGTCCGAGATCGCTTGAGACTTGAGGCAGAAAGGGAAATGAAGCAGGTTTG
GGCTGGAATTGAACGTACGGTTAAAACTCATCAGCAAGAGGAGGGTCACATCATCAAGGG
CCTATCGTTCTGTCCTGCGGATCTGGCTATCGTGGGCTTGATAGTGACCCTTGAGAAGCA
CTTCCTTGGATTTGACCTGGGAGACATGAAAGCACAATTTCCCAGTGTTTACGCCATCAA
AGAAGCTGTGCTTAAAGACAACGCCGCCATTGCCCGTTATTACGGTGGTGTCGCAAAATG
AAGTTTCTTTCCTCGCTCGCTTTCTTTCTCTCTATCGCTTTAGCGCGGAGCAGTCTCTCG
CGCCACAGCAGAATTACACCGGAATTTGCATGCTTTCATTTTATTGCCAGTGACAGTTGT
TTTCCAGTCGTCATTCGAGATCGGTCAGCAAGTGCGGCTGTGGCCCGGTCTCACAATGAT
CTCATGTATAAACCAACTTTACGTCTTCGGCTGAGTTCCACATACCATCAATTAAAGGCA
GGGGGGCGGCTATGCCCGCATCCGGAGAACGGAGGGGAGATTCAAGGGGGGGTAGTCAAC
AGCAGTTTTGGTCAAATTCTCTTGAGGAACGATATTCTGCACGTCCTTTCGTCACCCAAA
AGTTCTTCGATTGACTCAACAAGTTGTGAGGGACGTCCAGCATCGGGAAATCCTACCGCA
CTGATGATGAGCTGGACGGGAGGATTAGCTTCTGCTCGGGCCGCGAGAATCTCTGCGAGA
GGGGGCGGTGTATTTGTTTCAAGCATTTGGCTCAGTTCGGTAACCGAGGAGGCAGCGTGC
GAGTCTGCCACAAAACAGCGCACATTCTGGGGATACGAGGAGGAGAGGAACAGCAGTTCG
GCCACTTGCTTCTTGGATACATGGGGAGCAGGTGCAGCGCAAATGATGACCTCCAAGTTG
GAGATGATGGCTTCCAGGACTAAGGAACGGGCGATGTAAAAGCCATTGTCGTAACAGAGC
AACACGTTATGCCTTTCTTTCGAGAGTAAACTTTGCTGAGTTGTAGCTGCTGCCATAACC
GCATCGCCTGGCTTGAGATGGGAAAGATAGTACGAACAGCCTCCTTCCACCTCGCGACTT
TGCGACTTCGTGGGCCAAATGCGTCGATCATAATACAAGTCAAGACTCAGTGGTGAAGGG
GCGGCACTCCGCGCCACGGGCAGCAGTTTTGAACTAAGCTTTGTAATAGCCTCAGAAGAG
TCTGT
>001174-001179_All_comp5281_c0_seq1 len=397 path=[0:0-396]
CTCCTGTGCAAAAAATGGCCCAAAAGAGATCCTTAATCTCATGGAGTTTGTTGCGTTGCC
TCATTTTATCACATACACCAAGCACAGCCACGAAGTATCTTGCTAGACATCATGCCACAC
AACAGCCGGCTTGTCATCAAACATTTCAGTTGGAACCAGCCTCTGATGAGCTTGAGTCGT
CATGTTGCTTCCGAGAGTATTTGAGGTTGCGGAGATACTTGGGGCATTGGCCCTTGGAGC
TCTCGACCTTCAATGGTCTCTTGACGCGCTTGATACCATTGCGGTGAGCCTTGCGGTTCT
GGTTGTGATTGGTGTGGTTCTTCGACTTGGCCATGGTTAAGGAGAGGGCTGGCTGTGTCT
TTGCCTGTCACACAAAAATTCCGTGGAACGAATTTTT
>001174-001179_All_comp4673_c0_seq1 len=994 path=[0:0-993]
AAGGGGCCAAAAATTTGAGTCTACTCTTGCAGTTGGATTACTCCTAGTTATTTGCATACC
AGGACCCGATGGCTATCCAACCACTCACCTACTGGGCTCAACGCAAGGATGCTCTTTACG
TCACTGTTGATGTAGTCGATCCCCAAGATGTCAAGGTCACTATCGAGGAGCAATCACTTT
CTGTCAGTTGCACCAAAGAAGGAAATACGTATCAAGTCACCATTCCGTTGTACGCTAAAA
TCGACACCGCTGAGTCAAAGTGGGCTGTAAAGAGAAACATCATTTGCCATCTGGCCAAGG
TCGAGAAGGAGCGCTGGCCAACACTGTTGGAGAAGCAGAAGAAGCTGCATAATCTCAAGT
GCGACTGGAACAAATGGTTGGACACTGATGATGAGGAAGAGGCAAACAAGGCAGGAGCAG
GCGGTTTCAACACCGATGATTTTGACATGTCTGCCCTTGGAGGCCTAGGTGGTATGGGTG
GCATGGGTGGAATGGGAAACTTTGGTGACATGGGTGGCCTGGATGGCGTTGGATCCGATG
AAGAGAGTCTCGATGAGGGTGAAGACCTTCTTGATGACAGTGATGAAGTTGGTGCCAAGG
CCGCTGTTGCGGATACTGGGTGCTGCGCTGGCGGGGCGGGATGCTGCAATCCCAGTTCCG
GATGCTGCCAATCTGGAGGTTGCTCCAAAGAAGGTGGTTGCTCATGCAAGTCAAAAGCTA
CCGACAGCACCACTATGAAGGGCGAGGCGCCAGTTGCTGTTTAATCGTGTATGTGGTGAC
AATCGAAACAAAGAGAACTGTGAGAATGCAATAACGCTTTTGTACGTACGCCTCGACCTC
TCTCGCTCTCATGCATGAGAGGCCTCTGTGGTTCGGATGTATCCTTGTCCTTGAGCCTCA
CGTGTCGTTACATACCCGGTTGAGAGAAGAACTGGATGGCAGACAGCATACCGCCAAGTC
AGTCATCAATGCTTCGAACTCTATCGGAAATAGA
>001174-001179_All_comp4812_c0_seq1 len=6729 path=[0:0-3819 6779:3820-4107 6764:4108-6728]
GGGGGGGGGGGGGGGGGCGCTGGACCATGGTAATCTGCACAAATCCTGAACGCCCTTCAG
ACTTGCGATGAGGCACAAGCTGGCTCGTCCTAGAAGAACTGGTCAGGCAAGGATGAGTTG
CTCCTAGGGGTAGAGTCAAGTGGCTCCACAGAGGAAAAGTCTTCTACTGGAAGGCCTCGG
AACATGAGGATAGCTCGATCTGCACGGCTCAAGGGAGCACACTCATTGTCCTCTTCTTCC
ATGATTCCACATGCATCGCCTATGAACATATCGGTCTCGTCATCGACACACTTCTGCCAT
ATGATGAGACCGCTGATCAAGGAGGTTGCCAAAGCTCCTGATGCTGCGGCTAAGGAGGCC
GTCAGTGCCACTCTGTTTGTCGATCGTCGACGCGAGTCTCTCGCTGCTGACGCATTGGAG
GTGTTGGTCGCAGAGCCGACCACTTGCAGCACAGCGCTTGTTAATGTCCGACTCAGGGTC
TCCGCGCTACCCATAGAGATCACCAGTCCCCCAACCTCCAGTAGATCTAAGTACTTGCGG
TAAATTTGTGAAAGACAAGGCAGTCCTGAGGTGCCTAGAGGCTCGCACAGAGCCTTGAAA
GTCTCTGACTCTTGAGGAGGTCCAAGAGCAAAAATGACAAAAAGACGACGATGGCTCTGC
AGCTGGTCCCGCACCGTTGATAACGATGGATACTCAGTATCATTACACGGCCCGGAGTGG
GACGAGCTGACGACAGGATACGGGAACGGTCCAAACTTATTGAGGAGCTCCGCAGATATC
AGAGGATTGGAGCCTTCCACGTCGGCCTTACGGAAGGACTGAGCTAAAGTCGACCAGTCA
TCGACGTCTTGACTCGTGTGCAGGTTGACCCCATCAAATAAATCCGAACCGAATCCGCCC
CAGGATAATCGTGCGGGACCAGCATAGTGTCGATCAGAATTCCATCGTTCAATGCCCGCC
AGGGCGTCGCCAGGGTCATGGCTCCATGTATTGGTGGTGACAATAATCACATCTGTCACC
TCACCACCATCAATGGCTTCGCCAGCCGCCGTAGCAGATGGGAGGGTCTCAAGAAGACGT
AGGAGAGCATCAAAGGTAGCCGCGGGTTGCGAGAGGGGGGATGGGGTAGACGTAAAATTG
ACGTTGAGGAGTTCTTGGCGCGCGACAGCCACGTTTGAGGTCAAGGCAGCGTGGAGTTTG
AAGCAATAGTCCGTGTAGGTGTGTGAAACAGATGTCGCATAGTTGCCATAGTTCCCATAG
CCCAGAAAAGGTAGAGGCTTGTCAGTGAAGGAAGAGAGGGACACCTGAACGTTCCCGTAT
GTACAAGCAAGCGATGTGGCTACTTCCAGAGTCCTCAGTTGACGAAAGTGTTCCTCCAGG
TCCGGTTCATTATCATGTAGCAAGTGAAGTCTCAAGATACTCTTTGGAGAATGGGTGCTC
GCAGATGACTGATCATCTGAGGTGTCCCCGTACAAAAGGAGCAAGGGCCACAGAACAAGT
AGCCGCATCGATTTTATAAGATCACAAGGGGGGGACAACAACTAGGTCACGAAGCAGTGG
CTTCGGCGTTTAGGGGCGAGAGGTGTTATTGCCGATGCCTCCTCTATAATACACTCAAAA
AATTCAGGTTCATTTACGTCAGGATACGACTGGCGACGTCCCCTAGGTGGGTGGTCGCAG
AGGAGGTTCCTGCGTGCACAGTCATGACTCAAGGTTTCGTTAAAACATCGTGAAGCTGAT
ATGCTGTACGGGCGATTCGGAACTCCGCAAGAGCACATCTGGGGGGGTGTGGCTATCAAT
ATCCAAAGATGTCCTTTCGCGAGGAACTGGCGTTGCAAGAACTTCATGCCCCGCAGCGCC
AGCTCTCTGAGGAGGATAGTGCCCGTCGTCACCGCTTCCTTCATGCGATGGTGACGATGG
CGACGCGGTCTGAAACCATCTGCCCGCAAACACAGAAACAGCCGCAACGCCTGCGGAAGC
TGCAGCGACTGACCCCGCGGTAATTGCCGTAGTTTTCCGGCTTGTATCGGCGCTAGCAAT
CGAGTGAGGCGGCACCGATGTGCTCGCCGCACTTTCATCATCATCAGACGACATCTGCCC
CCCACCTCGTCCAGCGCCTGCCACTCCTTGGATATCTTTCTCCGATGCAGGAACGTAGCT
GCAGTGGGAATACAAGAGAAACCGAGCAATGCTCGCTTGCTTCAGAGCAGCATTCTCCGA
CATGTCTACGAGCTTAAGAACCTCATCAGACTCAAGTTGCGTTAAATGCTTGATCTGCGA
CGAGTAAGCGATCACTACGGGAACCGTTGTCCTTCCTATCGAAGCGCTGCTAACATTGGT
GTCAGAATCTGCAGACGCCAACACCAAGATCGCCCCAGTCTCATTGCGTCGGAAAAATTT
GAGGCCAAGCTGCACGCGACCCAATAGAGGGTCGTCCCCTTCTTTGTGTGGCGTGTCGTG
GGTTGCTGGCGCCTGGTGGTGAGGAGAAGTTGGTGAGGCGTTAGGGTTTGTCGTTGTGGT
TTGCGGGGCTGGGTGCAGAAAGGGGTTTGCTCTGAAAGAGCTGACAAGTTCTTCCACCTT
TGTCAAGTTCGAGTTCCATGGCACCTGCAGCTCGATGGATCTTGTATTCGAGTGTAGGAC
GGCCGCCAATAGAGCCTTGGAGAGACGAGCATCGGCTACCTGGAGTTCTCTCATATTCTT
AATAATTTGTATGGCAGAATCCTTCATAGCCAGGTCGCTTATGATCAAAGACTTTGGCAT
ACAGTCACTGGCGAATCCACATCTCCAGCTCATGGCTAAGAGCAGAAGAACACAACGGAA
AAACATGATACTCTCCAGCTGCAACAAACAAAAGACGACCTCCTCTTGTTAGTGTTGCTG
GGTGTCTGTATGTACTTCCGTTAGTCAAGGTTCTACGATCGATAACTTAGTCAAGTAGTA
GTTAGGCAGATAGGGGCTGCAAGACTAGGGTGGGAATAATCAATCTTGTTCCTCAATATA
AAATCTCTCTTAGAAATGAATCAATTGGGTGAGCTTGACGAAACGTGGAGTAACGAGACA
CTACAGCAATGGGGTCAAGAAACAAAACTCCGAGACGTCAGAGATCGTCTGGGAGGGGCA
GGGAGATCTAAGCAATAAGCGAGGAGGAGGAGGGCAGGTAAGTAGGCCACAAGTTAGGGC
ACCCTCGTCTTAAAAGAGATGACTAAAAAAATTGGGAGCCTCTTCTCTCAGCTCCCTCCT
TCATCGCGCGCTCTCCTTGTGTGTCCCATGTGGCGCTGCCGCCCACATTCCCGTGTGGCC
CATATCACTCAAACATGGTGACAGATGTCAATGAAAAGAGGGCACGTTCTCCTCACAGTG
TTTTCCAATCTATGTCGTCACGCTATCTCGAAAGGGGAGGGGGGAAGAGTGGGCTAGAGG
TGAACGGTCACTGACTCAAATTATGGCACCAAAGCGGATCACCACAGAAGGGGGTTCCCA
GTCGATGCAAGATTCTGGAATGGCGGCGACCTCCATCATTATTGCGACACGTCACATGGG
TCTCCTGACCGAAGGCGATGGCTCGCCGGCATGCACACCTTTACCAATCTGTCTCTCGCG
CTCAGAAGGTCAGGCAGGGTTGGTAGGTAGGTAGGCCATGCAACGCAATTAGTCGGTCGG
TCGTCGCTGATGCGTGCAATCAGAAGCAGAATGGGCATGACGCTAGATGAAGGTTCACAC
CTGGAACATAGATACAAGATAGTCAAAACAGGAGGGGCAGGAGGAGATGCGACGCATGGG
TGATCTGGTCGCGTACAAGTCTGTGAGAGTCTCTCTGCAACGAATATTCCCGGCTTGGAT
GGTGGAGAAATGTTAATCCGTCCAAGAGCTTGAAGATGCGTACATTGGCGACGCAGGATC
GGGTACCCACCACTCAGTATGAGAGAAAACACAAGCCTCGGTCCTTCTTCACTCTTCTTT
GAAGGACGGCTGGCCGGGTGGCTAGCTCTGGCATTTCTTACCGTGTGGCCCCGTTTAATA
AACTCAATGTCAAGGCAATAAACAGCGGGTGTGACACACAGCGGAGGGATAGGGAGGACG
GCACGGGCACACGTATCAGTGGGATGCATATAGGGGCTAGGTGGTGGAGGTATTGGGGGG
ACACAAACTGCAACGACTTCCCGTTCATGCAAGAGGGAGCTCTTCTATAAAATCCGTGTT
CTCTCCGCAATCTTTCGTCTTCAACTCGACTTGCCAGCGCTAGTGACTTCACTTGCTTCT
TTTTCATACATGATCGTTCCTCAAGCCTCTCGCGCTCTTACTGAAACATATCCATTGTCA
CTTGCTCCAGTCTCTCCCGTTCAACGGTATGTGCCGGAGCGTCGCCAATACTCGTATCAA
TGTTCTCGGGGACTTGAGGCGTGCTCATGAAGTGAGATCCCAAAGCAGCATAGACACCTC
CTGCAACAGCGCCAACGCCGATTATCGCGCCAGTGGTGGCACCAATGATCACTCCTGTCG
CGGCTCCTGCATCTGCTTCTGTCTCGGTCTCAGACAGACTCGGAAACGGGTTGCCTGAAA
CAGGAGTGCTCGTTGTCGTGTTTCGTATGGCTTGATAGTCCGCAGTACTCGTGGAACTAC
TCGGGTCCGCCTCGGTTGGGGCAGAAGAAGCCTCGAACGCCAGTTCTGAGGTGGTACTGG
TGTCGTACGCCTCATTCGGGGCAGCGGTGCTGAAAGGTAGGATCTCACCACTGGCAGTGA
GCAGGGCGTCTGTGGCGCCTGGAGGCGATGTGGTAATCACTTCAGTGATAGCAGCTCTTG
TAGTCCACAGGGGCAAAACTGTAGGTGAAGGAGACGGTGCTGCAGTATAAGCGGAGGACG
GTGCCCAAGGAAGGGTAGAAAGTCTCATTTCGGACGTGGTGGACGGCTGCATTTCTGTAG
GGGCCTCCGTCGAAGGTGCACGAGTGGGGACCACTACGGGTGGGTTAGTAAGAATGGGAT
GCGAAGTGGAAGTTGTCGTGGAAGGCCTGGGTCTTTTGGTAGTTGAGGGCGCTTCGCAAA
CAGCTTGGGTGAGAGTTGTTACGGCGTCTACAATATTCTCGAAGATGCTATCTAAGTCCA
TCGGAGCCACAACACTCATCACGCCAAGCTGCTCTGCTATGTCTGTGTAGTAATTGAGGA
GTCCCTCATCTCCTTCCGGGACCAAGAATATGGGAAGGGCGTTTCTATCTTGTAAGACTC
GAGCTGTCTGTTCGATGGAGGGATATTCTGTAGTCTCGCAAGCAGGCTGCGAATTGTCAC
CGGGGTGGGGCTGTATCTTGGGCCAGGGGAAAGGCCCGAAATACTCAATGAGCCCTAGAA
GCTCTTCAACCTCACTCTCGGTCATGGTCAGGTTGTTGTCAAAGAGGCGAAATAGGTCTG
CCATACGAGTGTACTTCTCCTTATTCGCGAAGAGCTGAGACGTCACAAAAGAATGAGCAC
CAAATCCTCCCTGAGAGGTTCCTGTAGGGCCGTTGGGGTAGGAGCGAGGCCAATTCCATC
CACGCGCCGTACCGTCATCAGCCTCGGTGGGCTGATGCGCGCGATCGTCAGTGACGAGAA
GGATGATGCGAACTACACTACGCTTCTGCTCCGCGTAGGGATCCGACCATCCTACAGTTT
GATCGAGGGCACCAAAAATAAGAGCTTCCAGAGGGTTCTCCGGCGAATCCCCCCCTACGC
CCATGTTCCACTCTAGATCTGCTAGAGCCGCTTGCATAGCCAGCGCGTCATGTGTCATCG
GAGAAAATAGTTGATAACACCAATCAGAGGCGTATGTGTTAGCACCGAAAGGTCCAATAC
CTCGGAATGGGATGGGCTTATCAACGAATCCCGCCAGGCCTATCTGAAACGTCTCATACT
TTCCACTTAGCGCTTGGACGAGATCCATAGTGATATTGCGCATCTTGGTAACATGCTCTT
GGAAGGACCCAGAGGCGTCTTGAAGTTGGAGAAGCTCGACGGAAAAAGAGCATTCCTTCG
CATGAGCTAGGGCGAAGAGCCCAACAAGGTGACGAAGAAGCATTTAAGTCAGGGGAAGAG
ACACACTAAAGAAGATACAAGGAGGGGAGGAAAAAGTACAAAAACGCCAGACGACAGCCT
TGGTGAGTGTGCCTGATGACGCTATCGGTGCATGTTACAAGGTCAGGCCATACAGATTGG
CAAGAGAAAACGAGAAGGGAAGCAAAGCTCCCCTCCGCGGAAAAAAGGACAGTCAACAAA
CACCACTAAAGGCAAAGGACCAGAAGAATCTGGCCCCGCTCGATACACGCCTTGCTCCCT
ATGCTTCATGTAACCTGCATTCACTGAGACTCGGCACAGCACATTCAACAGCATTCAAAG
TAGGCCCGGAGTTGAGTGCTTGCGCTATTACTACCTGACAAATCATCAAAGACACCCAGA
GGAAACGCGCAAGTTCCGAGGTCTAATTGAACATATCCATGGTGATTTCCTCCATGGCTT
CGCGATCCACTGGATTCTCAGGCGTCTCCATTTGCTCCAGACCATCGATATTCACCGATG
GAGTACCGTGCAAGAGACCACCCCCAAACTTCCAAAAAGCAGCAGCAGCGGCGGCTAATC
CTGCAGCCGCACCCGCTGTGGCCCCTGCTATTGTCTTTCCGGAGCCGCCACCTGCAACCA
CGCCAACAGGGGTTGAGTATTCTTCCTCATCACGCTCTTCCGTGTCATCATCCTCATCAT
CATCATCAT
>001174-001179_All_comp4528_c0_seq1 len=1572 path=[0:0-1571]
GTGGTGATCGTTTAACGGGCGCGATACATGACCACAGGTTGGGACAGGTAAAGTTGTGTG
CATCGTATCTCGAGCGTGAACTAATTTGCTCATCAACATCCACTCTCATTCTTATCTCAA
ACATGCTTTCCTTCTTCCACTTTACATTGGTTGCAGTTGCTTCTCAGCCAATGGGGTGGG
ACTTCGCATGGCCGTATGGTCCAAACCACACATGTGAATGCCAACAAGTACCAGCCCTCG
GTTTCTATTATGACACTCGTGAAAGCTGCCTTGAAGCTTTTTCGGCCGATCAGTATCAGT
GGTGTTTATTTGAAGGTCGTGGAGTCGACGACTACCAATGTGAGGGTGCAGTCAGCATAG
CTGAAGGTGTCACCAACGAGAAGTGTGGGGAGAAGTGTACAGGAGTAGTTGCTGGAACCA
TTTCACTTGAGGAGTTTGAAGAAGTCTGCAAGTTCAACTTCTATGCTGATTTTGGTGATG
AGGTCGCTGTTGGCTGGAAGAGCTGCTATAGCAACATGGTCTATGGCTGGAGTGATTACG
ATCCCCACAACTCTGTACAGGCTGCGCCAATCAAAGTATTCTCTTCAGTCGAAGGTCCAA
CTGCTTGTCAGTCTTTGTGTCAAGCTATTGACGAGTGCGTTTATTGGACTTGGAGAGGAT
ATCCTGATTTTGAAGGGGAGGGTGAACAGACCAGTTTCCAGAATCTGCCACTGACTTGCT
TATTGTACGACCAGGAGTATATTGATGGTGTATTGAGCTACAGTGTTCCAACATCCGAGA
CATTCGCGGTCCCCACGGAGTACTGCAATGTTGAAGCGATTCCCGAGTGCTTGGTTGATC
CATTCGGACGTGCCGCAGTCCCATTCTTGGAGCCTTATGCTTGCCTCTTGTGCGGGTGTA
CCTCCAAGTGTGCATGGAAATCCCCATTCCACCTTTCGGGTCCAGCTTTCTGCCTGCCGG
AGTACCGAAATGAGTGTGAATACGTTCGTCCATCATGGACTTCGACCCTGCCTCCCTGCG
AAACCGAAGATGCTTCAACTACCACAGTAGCATTAGAAGTCACCACTACTACTACAGGCA
TAGAGTTGGAAGAGAGCACAACAGAGGTTGTCAATCCTTCAATGACTATGGGAACGAGCA
CGACTGTACCTGTCATGGAACCCGACACAACAGTTGCCGCAGAGACTATGGGAACTGCCA
CAAAAGTCCCTGGAGCGTGTCCTGAATGCGACATATGTGAAGATTGCGATGAGCCGGAAG
TCTACTTGGATTTTGATGAGCCATGTGATGAGTGTATGAAGGAGTAGAAGTCCCAGAAAG
AGGCCCATATCAATGTGTCAATTTGGAAGGCAGAATTTTAAAGCCTGAGAGTAGGGCAAG
CCACAGCGGAGTAGGTCTTGTAAAGTTTGAATCGACAGCGCGTGCGTGCTTGCCTTTTAG
TAGATCCAATGCGTAGTCCAGTCGGGTGTGAGAGTGGGGTTGGTGCTCTTGATAATGGGA
GCGCGACTGGATATATGTCTTGGAATTATGTGTACCACAACTCGAACCACGAATAACATC
ATTGATCAGCAG
>001174-001179_All_comp5205_c0_seq1 len=850 path=[0:0-849]
CTTATCCTTGTGCTACCCCTTAACATCAAGTGCCATCTAGAAGTCATTTCACTATCTGTC
AAGACAACTAATGCGTTTCATCAATGAATGATCGGTATAAAGAGTCTCGAGTGAGACTCG
AAGAAATGCCGTTACTGTACATATGGTCTAATCAACAATGGAGACATGTAAACACCACTT
GAACATTCACTCTTCTGCAATGACTGAGCAACTTCCTTCCGATCTCAATAAGCATCAAAT
CCTTCCTTCCTGTTCGTAATCGATAATCGTCATTCCGCCGCCTTAAACGATTGCCTAAGC
GCGATCGCCTCGAATCCTTCTAGCTAACAGAATATCCTTGGGCATGATGGTAACGCGTTT
GGCGTGAATAGCGCACAAGTTCGTGTCTTCGAACAGTCCGACCAGATAAGCTTCTGATGC
CTCTTGCAATGCCATAACAGCGGAAGACTGGAATCTCAATTCTGATTTGAATTCTCCTGC
GATTTCTTTCACAAGGCGTTGGAATGGAAGCTTGCGGATCAAAAGCTCAGTAGACTTCTG
ATATCTTCTGATTTCACGAAGAGCAACTGTGCCTGGCTTGAAACGACGTGGCTTCTTAGC
CCCGGATGGCAAGTTAGCGGCGGACTTGCGGGCAGCCTTGGAGGCCAAATGCTTTCTTGG
AGCCTTGCCGGCAACAGAGGTGGACTTGCGAGCGGCGTGCTTAGTCTTGCTCATTTTGAT
TCAGTAGAAGAATGAAGAACCGATGCCTAGCTAATAGGTGATGCAACAGAGAGTTTGCAG
ATATCGCTATGGTCTTTTCGGAAAACGTGCGCAACTGAACGCGAATTTTCGGACACACGC
ACGCGCGCGG
>001174-001179_All_comp5365_c0_seq1 len=3019 path=[0:0-3018]
CGCGCGCGGAGAGACGCGATTTGCCGAACGCTAAAAATTGAATACTTTTCCTACCGCGTT
TTCCCAATAACATACCACAAGCACCAAACACTCTCCACCAAGACTCCTAGTAGTTAGTTC
ATCTCATCGCTCGCTGTTCAGTTCCTGGAATTCGCCACAATGGTCGCTGAAAAGAAAGTC
GCTAAGAAGTCTGCCAAGAAGACCCCAACCGGATCAGCTCCAGGCACCAAGAAGGCAAAA
CGCCATCATTCATCTCACAAGTATGTGACGTATATTTACAAGGTTTTGCGACAAGTGCAC
CCGGAGGTTGGAATTTCATCCAAGGCAATGGCCATCATGAACTCTTATGTTACGGACAAC
TTCTCAAGAATTTGTGAAGAAGCAAGCGCCTTGTGCAAACGCACCAAGTCCAAGACTCTT
GGCGCCCGTGAGATTCAGACCTCTGTTCGCCTGATTCTTCCTGGGGAGCTCGCGAAGCAT
GCTATCAATGAAGGTTCAAAGGCCGTCACCAAATTCTCCAATTCAAGAGCTTGATGTTCT
GGGAGTGTTTATCACCTTGGATGATATATCTAGATCAGATGCCGACAATCTGAACTATTC
AGCCGATCAACAACGCAGTCTCCTGGGAGGTGAATAAAAAGGACAACGAAGCAAAGATAT
CGTTTATCACATCAATGGATGGGGATTCAATGTTTATGTGTTTGCACGTGTTTCTACTAG
CATTGTTTACAAACTCTCAACATTAGATACCAATGCTTCACTCGAAGCTAGCAACAAAAT
ATGACTGTTAAGAAGAACAAACATTTCTTTCTGCCGCAACGCTATAAGTAATCTTCGGCT
TGTGCTGTGGCTGTCGCTTCTGTTGAATTGGTAGGATTTTTTTTCTTTCTACTCAAGGAT
CAAAATTCTGTTTGATGCATTTCCTTCCAAAATGGGTGTGGTCGCCGCTCGAACCAGGTC
CATAGCTGCTCTGGAACCAAAGATCTTTCGCAACGACGGAAGTCGGTCTGCCATGTGTCT
GTCTTGACCTCTTTCGCCGTGAGACAATACCCCTTGTTTGACAAAATCTGAACCAGCAAC
CGTTTTCCCCTGCCGTGGAAGGGTCTGTCATAACGTTCAGGATCGGGATGAATTTCTAAA
GGTGTCAAGTCATCGCCGACGATCTCCTCGAAAGTTGCGTCTCCTTCTTTGGCAATAACC
GATACCTTCCATCCTTTGGTGTCGTGGTAGTGGCACCAATCGAATTTATTTGAAGCTAGC
CAACAAGTTTCATCATTAGTCTCGACCGTGATCCTGCCCTCTTCCGTCCAGTAAGTAAAA
CTTCCCACGCGTTGATTGCACGGAATGAGAGTCCCGTGGGGACCACCTCTCACCATGGAG
GGCAAGCAAAGATTCTCTATCACACTCTTAATGGGACCCGTGTAGGGTACATGATCTGGA
TATTTGCGTACGTCACTCTCAGGCCAGACTTCGTCCAGGAACCATTGGAATGACTTGCAC
TTCTTCTGTTTACGTAACGCTAGCATGTCTGTAATGTTGCCAACCTCGCTGAGTGGAGGC
CTCCCCAATACGTGCCAGGACAAATCAGCATATTCGTCCATCCAGGCAGCCATTGTTCGC
ATCCGATTCACTGTATATGATCCACCCTTCGTCTGGTAGTGTTTGCCCCCACCGAATAAG
TGGTAAAGCCGTGAGCATTCAGTGCATAAGAGTTTCCCTCCACACTGCCATAATCTGAAG
CTGAACTCTACGTTCTCTGCACCCCAACCGGTCATCTGTTCGTCATAGCCCCCAATGGAC
AAGAAGAACTCTTTATTGGCCGCAAACAATCCTCCCGCCATTGTCGGAGACGTCACATAG
TCTGAAGACGAGGCGTCCCGGCGGTCAGGAGGGGAATGATCGTTAGGATCAAACGCGTGC
TCCATGACTTTCCAGATGATACCTAAAGTGCAGCCAACGCCTCCATGTTTGTAAGCATAA
GAGCCGATTTCTAGTCCATCGATATGGGGCATCACAACGCTTGAAGGATCTTGTCCAATG
GGCTGTACCAAAGCTTCCAGCCATCCTGGCTGAGCTTCGACATGGGAGTCTAGAATGACA
AATGCTTCGCCAGACGCTTCGCGAATGCCTTGCAACCTCGCGCCTACAATACCCGAACGA
TAGCCCATTCGGACCAATTTGATTTTAGGGGGGAGTAAAGCAATATAATCCTCCAGCTGG
CCGCTTCCACCGTTCTCTTTGGAGACAATGTGAGAGGCGTCAGAACCGTCGTCGACTAAT
ACGATCTCTTTGAGATGTTTGGGGTGGGCAGTGTTGAGTACGGAGTGGACAGTGCGCATC
AAAGTCTCGAAGGGTTCATTGCAGAAGATGATGATAACCGAGGTAGAGGGAATGGATCGG
TCATCGTAGGTCTTGGCTTTGCATTGCCTTGGGCGGTGATCGTCGGCAATCCTATCTAAT
GGGAGCTTCAAGTCCGACGCCCACGGGTGAGGAAGGTCGTCGGGCAAATTGCCCAGATTT
TGCCCATGGAGGTGTTCTGGTGAAGGATTCGCAGGCTTCCATCCCTTGGGCTCGACTCTT
CGTAATTGATGGAGGGGAAGTGCCTTGTCTGGAGGCGGCGGCGGCGGAGGACGAGGAGCG
AGTTGCCCACCACCAAAAGCTTGAGCTTTCAAGTCTTGTTGTAACGCTTGGTCAGTAGTG
TGGGTGAGGAAGCGGAAGCCCAGTAAGACTACGACGATGGTCCATACTATGACCAAACAA
ACAAGCCCTTTCGAGACCCAACGCTTGACTGAGCCTTCTTTATACAACTTCTCTCGCGTC
TGATCCGCTACAGGCAACGCTGCCTCTACTTTACGCGAAATCAAGTCTAGAGCGGACATG
GGCTCTCAAAGAACGCAGCCGGGTTTCGTGTGGGACAAGGCTGGTTGGTTCCGGCGAAAA
CTTGCTGTGGCAACGAACACAATTCTGCGAGGGCCACTTATTATACAGAGAGACAAACAA
ACAAATCAACCAACTCCCT
>001174-001179_All_comp5122_c0_seq1 len=1613 path=[0:0-1612]
CTTGTAGAGAAGGGTAAACTTGAAGGATATTGCTTTACATAGACACGAACTCATTTCTCG
CATGGATGTCGTTGTCATCTTTAAGAACCACCACCCACCCAACACCTTCCCGCATAGAAT
CGTGAATCCTGTCACTCGGTTGTCCGGGTGTTCCCGTACCCTGCTTCCTCTAGATGTGCG
GGAATCTTGATCTCAGGGTGGAACAACTGCGCCTCCTTGAGGAATGCATACCGAAGTTGG
TTTTGAGTCATGGATTGCCAATCGTCAAAAGGCAAGGTGACCTTCTTGGAGGAGACGATT
TCGACTGCAGGCTGGCGGATCTCGAGGAAGAAAGGGTGGGCCAGGGCCTCATCAACGGTG
ATCCTTTTTCTTGGGTTGAATACCAGCATCCGCTTCAACAAATCTCTCGACTCAGGTGAG
GAAGCAGGATACCTCAGAGAGAGGAAAGTGGGCTCCCGAGGAGTGAAAATATTTACATAA
CGCCGAGCATCCTCCTGTTCCAATTGCTGTACATCCTCTTCTGAAGGGGTTCCCAAGATG
TTAAATATGACATTCAGCTGGTCCCGGTTCCCTCGGGTATGATACTTGTAATCAGACGCA
TGTTTCTGGTCCGGAGATAGAGGAAAGCACGAAGCTCCCGGGAACAATGGCCCACGGTCA
TTGTGCACGGGACAGTTCTCGCGCACCATATTGTATAGTTCTGCAGCGATACATCCCACG
GACCAGACATCGATAGCCTCCGTGTAGTTCTCTTGGAGTAAAATCAACTCAGGCGCACGA
TACCATCGAGTCACGACATGGCCTGTGAGTTGTGCCTTGAGATTTTTGGTGTGAGGAACA
GCCACTACGGTATTCTCGTCACGTGGTGATGCTGGCAGCCTTTGTATGGTCGCAGGTTTA
TCTACAGTCCGCGCAAGGCCGAAGTCGCAAATCTTGACTGTGCAATCTTGGTTGACCAAG
CAATTTGCTGGCTTCAAATCTCGATGATATATTCCAGCGGAATGGATGTATTTGAGACCG
ACGAGCAAATTGTACAGAAGTGTCTTGATGTGCAATTCGGTCAGGAACACGGGGGTCCGA
AAAAGCTTCTTGAAATCGGAATCGGCAATCTCCAAGACTATGTACAGTTCGTCAAACTTG
TTAAGATCTTCAGGGACACATATGTCCAGTATCTTTACTATGTTGTCATGCTGCAATCGA
TTCAGAATCGCGATCTCCCGGAGAATGCGCTTGCAATCCACGAGATCCTCGAATACACGG
TGAATCTTCTTGATCGCAACCACTCGCTTTTCGTGAATATCGTACGCTTCACAAACATGT
CCATATGACCCCGTTCCTATCAAATGACGAACTTCGTATCGGGGTGGCAATTGCCAGTCG
TTGTGAGCCCGAGGCATACTGGCAGTTGGCTTGGTAGACTTCATTTCAGCACGACCGCAC
AAGGGTATTTTGAAGCAAAATACTTAAACAGACTGTCCGACTGTTGATCGAGTCGGGGAT
GCAGGCAGACCGGAAACAAACAGAATCAGTAGATGCAGGAGGAGGAGGAAAGAAAGAAGA
GGAGAAGAACAGGCTGTTACTGTCAAACAAGGAATCTTGGTCGGCCATTTGTG
>001174-001179_All_comp4898_c0_seq1 len=824 path=[0:0-670 675:671-823]
TGAAAGTTAAATATTCAGCAGTTTGGACTGTTTAAATTTAAATATTTTCATTCTGATTGG
TCTTTGGTTCTAGCCGCTTTTTGTTAGCGTCGGTTAGATAGCGTTAGTTCAGTCATGGCG
TAATTGGAAAGCGGACGTGCTGGCTCCCAGCCAAAATGTTGGTTGGTAAAAATAGTAAAT
TTGTGAGTTCCTGAGTGACTATAAATTGTTAGAGAGTTGTGGAGGAAAATGCCAACTCAT
TTGTGAATAATTTTGTTAATAGTTAGTTCAGACATGGCTTCGTTGTGAACGGACGTGTTT
GCTCCCAGCTAAAAACGGTTAGCTGGTAAATAGTTTGTGGGCCTTGTATGGCTAAAATAA
TTGTTAATTTGTAACGAGTGCCCAAGCATATTGCAGTATGTTTTGTTGCATTAATAAAGT
TTAATCAGTTCTGTGCCACTTGAGTTACGCATTTATTTTCCTAGTGCTGAATCCTATGAT
ATAGTCTTCCGGCAAATTTTCATATCCCTATCAAATAACCATAGTTTGGAATAAGATGAT
ATTGAACCTTGTGTGTGTTGTGTCGAGGCTGTGATCTGGACATCTACGAACTCCTATTAC
ACAGAGTTTCGTCGATTGTCAAGATAAACTAATCCGGACATAACTTTGGTCCCCCGAATT
GGCCCTTATAAAAGCGGCATAAGTGTTTACCCTGCGTGAATAGAGCTACAACCAGAGAAC
GACTAAACGCAGAAGATAGCCCCGTACAACTGTACAAAATCTATTGGAAAGGTGAAAGCT
AATACTCCAATCACAATATTAAGAGGCATTTCATTGAACATTTT
>001174-001179_All_comp5614_c0_seq1 len=1367 path=[0:0-913 1345:914-1366]
TCTCGTAGATTCTCCCCGTCCATAGTCTTTACCCCTGATGTCTTTGGTGGTAGAAACAGA
TCCAATTTAAAGCGCTTGCGCCCGAGCAACCTCTGGTAAATTACTATACATACAAGTCAC
AGATTAAGTCAGAAAGGCACAGAGAGAATATTCAAAGCATCGGATTTGAACGAAACATTC
ACCACAGGGCGCCGTGATAGCCCCCACGTTAAGAGATGGTTCATTCTGGCTTCTTCGCCA
AAAGCATGGTGGGGGTCGCGTTAGGCATGATGTATTTTCCATCGAAACCCAAAGCTCCAT
CCTCGGTAAACTTCTTTCCATGTCCAAGGAGCATGCTGATTGAAGCTCCAGCCATTGAGT
GGCCGTAAATGAGTAACTTTGCGCGACGTCCCTCTGCTTTTGCCGCTTTGACTTCGGGTT
CATCATTCAGCGATTTAAGGAATGTTGCCGCGCGTTGAAGAAGGTCCACAAAGCATTCTG
CTTCATATTTCTCCTTGTTGCCACCAATGTGGGGAGCGGGGGCCTTGACCAGAACGTTCT
GGTCGAGGTAGAAAAGGTGGCAGATGTCTTCGTCTGAGATATATCGAAGCTGCATGTTAT
CCCAAGAACCGAACTGTTGTTCGCGCGCTCCATAATGGACGCGGCACGGGATTTCGGGAT
GGTTCTTGAAAAAGGCTTCACCTGTTTCAATCGCACGGCCGAGGGGGGAACAGATAATAA
GGTCTGGCTTGAAGGTGCTCAAAGTCTGCTCCATTTTAGCGGCAGCATCAATAGCTTGCT
TCTTGCCCGTCTCGTTCAATTGGTTCTCCCAATAGTCGCAGAAACCTTGGAAGATGCGGG
GCTCCGTGTTGCCTTCTGTCTTGCCATGACGTACATAGCACAAGTCGTAATCAAGTGCGA
TGGGTGTGAACTCAGGGGCGTAGGAGACATGGCAGGTGTCGAAGCTCAATATTAAGCCAA
GATCTCTCATGGCTTTGGTTAAACGATCCTTCTCCGCCTGAGGCATCTTGTCCAGGACTT
CCTCCTTGAATTTTTTCTTCTGTACATCATGCTTGGAAGCAAATTGTTCATACACCGCTT
TCACAGCTTCAGCTTCTTCGGGGGTCTTACGCTGGGGGGACCAGACGGCGCGATTCACGA
CAGTAGGTCTGGCTGATGCAACGTTGGCAGAGGGCATCTTCAGATCCAAATCGGAAGGAG
AAACGATGTAAAGTGTCAGACGAGAGGCGTCAAGCCCAGAAACTACTCAAGTCGTGAAAA
GGAATGGAAGCAGCTGAAGATGTGATTGCAATATTATTTTCAGTGCCAGCGCCGCGGCCT
GGCGTGTGCGCGTATGTATGTATGTCCCCCGGGACAGGATATGTGTG
>001174-001179_All_comp5798_c0_seq1 len=718 path=[0:0-717]
CAAAGGGCCCGGCTCCTGCATACTACCACTCGAACAAACACATACCAAGTATAGTGTTTG
ATTTTGTACGATAATTGGATGGAAGAGGAAGATCATTCAGGGTTTGGTACAGTGCCCGTT
GACTGAAGTGAAGTAAAGGAAGCACATACAATGAAGCACGAGTCAATATTCAGTTAGTTG
TCTAGAAGATTTCCTCGAACTTGATGGGGCTCAATTCTTTGACTTCCTTGGGGATGACTT
TGCAATCACCAGCGGGCTGTGCTGGCTGACGTTTCAAGCAGAGCTTCTCCTTGTTGCCAG
CTTTGGCAGCTTCTCGGTGTTTGCGATCGTTCTCGGCTCTTCTCTTATTGAAGTCCTCAC
GGCATCGTGATTTGAAGACATGTTCGACACGTACGTGGAACTTTTTGAGGATTTCGCGGT
TACCGACGCGCTTGGGGATCATAACACCCAAAGCTCGGGGGGTCACGTCATACACAACAC
CAGTCCTTCCGTGATAGAACATATGGGCCATACCTTTCTGGATGGCACCGTCAGTCTTGA
TTGTGACATAGTCGCCCCGCTTGTATACCGCAAGGTATTTGTTCAAGGCAGGCATGCCAT
TTTGCCTGAAGCCCTTGGCAAACTTGTATCGGGTACCATGACGAAGACCGTATGCGTGAG
TCATCTTCTACTTCGTCTTGTGTCTCCCTTCCTTCCTCAATCACGGTGGAAAAAGAAT
>001174-001179_All_comp5342_c0_seq1 len=625 path=[0:0-624]
CGGGCCGTCTGTCAGCCAAAGTTTCACCTTCCCAAGGCACATCGCCCAGCTGCAGAGAAC
AAGATGCCTGCCAACCGTGTCAACTCCCTCATTCCGAGGCAGAATCTTCGCTTGATTTTC
TCATTTCTCATGAGAGAGGGAACCATCGTTTGCAAGAAGGACCCAAAATCCCGACACATG
GAAATCGATGTCCCAAACCTCCATGTGATGATGACAATGAGAACCTTGAAGTCCAAGAGC
TATGTCTCCGAGCACTATAACTGGAGATATTTCTACTATGTCCTAAACAACGAGGGCATT
GAGTATTTGCGCGACTGGCTGCAAGTTCCCGCCACTGTTACTCCAGAAACTCTCACTCAG
AAGGCCAGACCTCAACGCGCTGCTCCCCGTGAGGGCGGCATGGGTCGCAGAGGCGGTGAC
AGAACTGGAGGTGGCGAGGAAGGGCAATGGAGATCTGAGGGACCTGCACGTGGCATGGGC
CGTGGAGGTTATAACCAGCAGTGATTTCTTTTGCGAGCATAACGGTGCATCTGTGTGTCT
CCATGTGCGTCGATACTCAACAGAAAGTTGCGGTGCCAATAGTAAATAAGTTTGGGTTGA
TTCTCTCACCAGAGCTAGCGAGCGG
>001174-001179_All_comp5703_c0_seq1 len=568 path=[0:0-567]
CAAGACCCAACATTCAAATATAAGAGTTATCACCAAGGTTCTCTATCATTGTAGGAGGTT
TGAAAAGCGAGGGCCAATCATGCAAAGTCTAATGCTCCCACCCCTAGGCAAGTCGCATGG
GCACCTCTCGGAACAAGAGAGTTTACGCACAACTGTCTTCAAATGGTGCAGGCCTCTTGC
TCAGTTTTCAACTCGAAGATCCATTTTCCTGGGTGCGCCACGAAGCTTCAATACAACTTG
GGGCTTGCAGAGAATGGTCCCACACTGCGCAGTAGATCTGGTGTATGTGACAATAGGAAT
TGTCACGGTCTGATCAACCCCTGTGGAAGTACTGCTAGAAGCTGCGTCTTCCGAGAAGGA
GAAATAGCTAAAGGTGCTCGTCGTCAATGAACTTTCTCCAGGAGTCTTCGTAACTTCAAT
GGTTTCTTCAAATCCATCGGACCCCCAGGTAGTGGCGACTCCGCTAGGACGAAAAGTGGG
AAGTTGTCCATTAACCGCGAGCAAAAGAGTGCACAGAGTTATCAGTAGAGTGGTCATTGT
TCCTGGGAGAGAGAGCAAGTAAGAGAGG
>001174-001179_All_comp5273_c0_seq1 len=1227 path=[0:0-1226]
CGGGAAGATTATCTTGAAAATACTCAAGCATCACCGAGAACGCAGCTCGCCTTGGCTAAT
CTCATACAAGAAATTTCATTCTAACAAAGCATAGTTCCTTTAGTTCGACTCTTGGAATGA
GGTGCCTAATGGTTGGGATGCGTGAACATGACGGAAACGCACGAACTCATGTAAGGGTTC
ACCCCAAAAGCGGTCATAAAGGATAAGAAGAAGTCGATAAACATGAACCTGTGACTGCGT
CGTGAGTTTGACCTGGAGAGACCTGAAATTATCCTTGGACCAAGAGGACCTTGTTACTTC
GCGGCCAGGTTCAGACCTGGCCCAAAAATGGAGCTAGTAATTCACACATCTCTCAGGCAG
ACAATTCAAGGTCAAGTCTACATGAATAAATACATCGTGACCAACGCGCCCAAGGTCAGG
ACGCTCCAACGACTGAGTACACCTTCGTAGTTCTCGTTGTTGTTGTTGTCTTCGGAGTCT
GGGGTAGTGACCTCTTCGTTCGTCACGTCGGCATCTGTCGTATCCGTTTCCTCGGGATTA
AACGTAGCAGTGTATGACACCTTCATCTTCTCCAGACTTACTGACTTTAGGCCCCCCCCG
CAATTGGCGTCTACATCACTTGCAACAAATGCGACGACAGGATGTTCAATGGGTAGGCTA
ACAAATGGCGTCTCCCACTTGGTAGCGCCAACTGTCAGGGTCCCAATCGCTTCTGTTCCC
TTGATTGTCGCCAAGTCAATCCCACAAGACTCTGAGGCTTCTAAGCTGATAGGACCCGCT
CTCATCTCGCAAGGCTTCTTGATCGTTTCCGCAAATTCAAAGACTAGAGCGGAGTCTTGG
AAGTCTTGGTTGGTCAACATTGGCAGAAGGAAAAGCTGCTCGATCAGAACGATCTCCACC
AAGAAATATGAGGAAGTGGCCGCAGTATCAGAAGTGGAATTGCACGTAGGAATCAGAGTC
CCGGAGTATCCTACATACCCGTCGAAAGAGCACGTCGATGGTTCCACAGCAGCTGCTATT
TGGCAGGAGTCCATCCCACTGTATGGTACTGACTTATTCGTATCGGGGCATACTTCGGGG
CATGTTCCCTTCTGGTTGCCAGTGTTATGAAATGCCGCCTCGAAATCGCCCAAGGCGCAA
TGGACAGTGCCACAGAGGGCGATGACTTGTAGCGCAGTGACGTGCATAATGTTGATAAGA
AACAAACAATAACAGCGAGTGTTTCAG
>001174-001179_All_comp4728_c0_seq1 len=821 path=[0:0-820]
CAACCGCTTGAAATTTGGTGCCGGTACACGTCTTTCGTCGTTTAAGTTGCGTGAGTCTAT
CGAGGCAAGAAGCACCACATGAACACCAAGGACACCCAGCAAAGGAGACCCAAAAAAACA
GAGCATCCCTTCGCAATGATCATCGGTATCTGCGGAGAGACTCGAGTTGACGACGCTTCC
AGGCACCGCGACGGCTTGGTCGGAGTCGAGTAGCGCGGTTGCCTTTGACAAGCAGACCAC
GAGACATTCGGCCAGCTCCGGTAACGCCACGACATTCACGGTGCTTCATGTGAGCGGAGC
AGATCCAGTTGATCTTGGGATCATTTCGGATCGCGTTGTGCATGTAGTCAACCATAATGA
CCTCGAAGTACTTATAGATGGCGTCTTGTCCGACCCAGTAGGAGTTCAGGACACGCAAAT
TCCCTGCGATACGTCTGCCAACACGTTGTTCGGCAAGAACACGAAGGCTGCTGGAGCTCT
TCTGTTTCTTGACACCTTGATGAGTTGGCTTTCCATACACGATACCCTTTGCAACACGCT
TCTTGCGATCGCCACGTCTCACGCGAACTCGGTAGATGACAAAGCCCTGCTTGGCCCTGT
AGCCCAAGCGGCGAGCTTTCTCGATACGAGTTGGACGGTTGGCACGGTGAACGGCAGGCA
ACTGTCTGTATTCCCAAGTGCGGACACGTAGCAAGAATCTAGCTACATCCGACTGCTTCT
TCTTGCCAAGCTCGTGAATGTACTTGTAAGCTCCCATGGTGGCTGGTGTTTTGCCGTGTG
TCTGGCGAGACGGTGTCAAAAAATTTGGTCGGGGTTTTCAC
>001174-001179_All_comp5103_c0_seq1 len=379 path=[0:0-378]
CCTGCCAGTAGTCATATGCTTGTTTCAAAGATTAAGCCATGCAAGTCTAAGTATAAGCTA
CTTATACGGCGAAACTGCGAATAGCTCATTACAACAGTTATAATTTACACGAAGATCATT
ACCTAAATGGATATCCATGGTAATTCTGGAGCTAATACATGCATTCAACACCCGACTTCA
AGGAAAGGTGGCATTCATTAGTTGACAGAACCATCCGGGTTGCAAGACTCGAACTTGGTG
ATCATAATGACGGAGCGGATCGCATTTTTTGCGACAGTTCGTTCAAGTTTCTGACCTATC
AGCTCCCGTCGGTAAGGTATTGGCTTACCGAGGCTGTGACGGGTAACGGGGAATTGGGGT
TCGATTCCGGAGAGGGAGC
>001174-001179_All_comp5394_c0_seq1 len=1731 path=[9:0-1730]
CTCTGTTTCTTCTCTTCTCTTCTCTTCTCTTCTCTTGTCTGGTCGGTCGTGTGATAGATA
TGCTCGTCGGGTTCATCTCTTTGTTTGTTGTGGCGGCTTTCGGACTTCAGCTGGAAGATG
TGTATGGCAGAGTTTCAGAGACTCTGGCGATGGAGCCCAAGATGCCAAGAACTAGGAGGA
GACAACATGAACTGTGCGAGGCCTTCCCGTTGCGGATAGCCCTGATTCAAGATTTGACAA
GTTCATTCGGGGATGATCTGGTGCAAATGCGGTCCGTGCAATTGCCCCTGATGCAAGCAA
AGTTATCAGAGTCCCATCCTGACAGCGAAGTCGCGGTCGTGACGTTCCGAGATAAGCCCA
TTGCCCCTTTGGGCATTCCCCCATCAAACGATAACGGAGGATACGCCGACTATTGTGTGA
AGATAGAAGCAAGCCTGGATCCGATACAAAATGGAACGGCCGTGGAGGCTTACTCAAAGC
TGCGGGCAAACGGGGGCGGAGACGGCCCGGAAAATGCCTACGGTGCGATGGTAGCCGCAG
CGCAGTCTTCTTTGATTCATTGGAACCACGCGGGGACCGAAGCCTGCAATTTAGTGGTTG
TGATTACGGATGCGGCCCCTCACTTCGAAGGGGACGACAACAACGCCGCAGGCCTTCCTG
CTTTCTCAGGGACTTTTGATGAGAGCAATCCTGACAAACAGTGCACGACAGAGTACTACC
CATCTCCACTGCAAGTGGCCTCCGCGATCCGAGCCTTGAACGCCTACGTCGCCTTTGTGG
TTTACGATCCCGAAGATATGCAGGGGCTCGTTGGCCGAAGCTGGCAATGGATGAATCGAT
ACATCAATCAGACCGATGACTTTATCACCTTGCAAGCGGAAGACTCTTCCAATTTCTGGG
AGAATCTGGGTCAGATCATCGAAGCCATGGAACATATCGAGTGTGAGCTCTCCACGCCCC
CTCCCTCTCCGACACGCTCGATTCCTACGGATGTCGCGACAATCACTCATGACCCAGCGG
CCGTCTCCGAGGACGCTAGCGAGATGAGCAGTTCCGCAGTCTTGGCTGACAGCAGTCGAG
CTTCACTCTCGGTTGCTGTACAGACCAGTGCTGCGAATCCTAGTGGATCCCAATCTAGCG
AGGCCGAGGCATCGACTGACGAAACATCAACGCTGACCTCCTCAGACTCGGTGGAGGAAC
CCATGGACAGCGTGACGGCAGATGGAGGTATTCAAACGACCATGAGTGGTGGAGTAACAC
GTGAAGAAAACTGCCGATACCCCGATGATATGTGCCCTTGGTCGATCAAGCTCGAGAAGG
ATGGCGTTATATTCAAAGCGAATCATCCCTTGGAGAGTTTCCAGATGATTGTCAACGGAG
TCGAGGTCGAGATTTAGTTATCTTCCTCCCGTGTCATTGGAACGCCAGTGAGTGCCGTTC
CTGCTCCACTGCGCACGGCGAAGGAGGCGCTCTCCACCCTGCGGCTCTTGACAGACGACT
CTCCTACATTGAACGGGCACTCTCTTTATCTGCCTCCTTTGAGTTTTTCTGTACAGTACT
TTCGCCCTTGAGTTTTTATGATGTGTGTGTTGAGGTGTGAACGACCAAGCCTGTGACCCG
ACGAGTATTTTATGAAGCAGGCAGAGAAAGACTCCACGTGACGACGATTTCCAGTGCATG
TGAGGTACCTGGCATCCGTAAGCTGTTATTAAGACAATGGGCATATTCAAC
>001174-001179_All_comp5569_c0_seq1 len=703 path=[0:0-702]
ACGGCCTTAGTGTCTCTTTTTGGGTCCGTTAAATTCGAGTGCTCTAGTCTCTCGGACGGC
TCTTTACACCCCCTCGGCAACTCGTGTGGAAACAATGGTTCACGTTGGAGCAATTGAACA
ACAGAATGAGCGAGCTTTCCAGAAGCAAGCTAACGTCTTCCTGAACTCCAAGAAAGTCTT
GGCGAATAAGAAGGCTTCCAAGACCTCGAGATGGGTGAAGGATGTCGGAATGGGCTTTGC
AACCCCTTCAGCCGCCAGAGAGGGTACTTATATCGACAAGAAGTGCCCCTTCACCGGTCA
AGTTTCGATCCGTGGTCGCATTCTCAAAGGGATGGTCATCTCCACGAAGATGAAGAGAAC
TGTCGTAGTGCGTCGTCACTATCTCCACTATGTCCCAAAATACAACAGATTTGAGAAGAG
GCACAAGAACCTTTCCGTCCACTGCTCTCCCGCCTTTGAGGTTAAGGATGGCGACATCGT
GACTGTTGGAGAGTGCAGACCCCTGTCAAAGACCGTGTGCTTCAATGTCTTGAAGGTTGA
GCCCAAACAGATTTTTGGCTCAGCCAAAAAGCAATTCTGCTTGTTCTAAGTCACTGGGGA
TCGCTCATTTGCGTTGTGTTTGATTTACTGCTTGTCATCGGAGAGGAGGGTTGTCCCAAA
CACGAACCAGTAGCTTAGAAAAGTTTGACCACCAGTTGCCGTT
>001174-001179_All_comp4853_c0_seq1 len=1219 path=[0:0-1218]
GAGGGTTCCATAGTGGAAGGTTCCACAGTCGAGGGTTCCATAGTGGAAGGCTCCATAGTC
GAAGCCTCCATAGTTGTGACAATAGTCGTTGGCGCGACGGTTGTAGCCAAGCATTTCTTG
GCAACGAGACTGTTGATTGAAGAAATCATGTCGTCAAAGAGGGTGTCGCTGTTGAACATG
GCGACAATCGAATCTAGCCCCATACTGCCAAATAGATTTTCCTGGTACCATTGGTAGAAA
CTATATGCCTTTGACGTCGATGTCAGGAAGATGGGAAATATATTCTGGCGTTGGAGAGCT
TCTACCATTTGGTTCAATGTGGGGTATTCAGTCTGGGTGCAATCGGGTACGGAAGCATCT
CCAGGATGTTGCGCATGAGTCAGAGCTGGAAAAGGATAAGGCCCAAAAAGCTCAATGAGC
TCCTGGAGGCGCGTGCTGTCAGTGGTGGTCAGGGGTAATTGGGAGGCGCCAGCCTCAAAA
GCATCAGATTTGGCAAAAAGGTCAGCCATTTCTGTGTACAGAGATGCATCTCCATCTCCA
AGCTGATCGTTGAGTAACGAAGTCTTCTCCACAAAATCGTGAGCCCCGAAACCTCCCGTT
GAAGGTTGGTCATACCCATTCTTGTAGACTCTAGGTGCATTGTATTTGTTGATATTTGTG
ACCGCATTTCCGGCCTCGTGTGATTTCTCATCTGTGATAAGCATGACAATTCTGACGATG
GGGCGCCCAGAACTCGAATGAGTGACACCAGGATCAGACCAACCTACACTACTGTCTAAA
GCAGCATATAACATTGCCTCCGCTTGAGCTTCGGAAGCATCGAAACCCGAACCTATCATT
GCCTTAAGCTCAGCTAATCCATCGATGAGCATTTCGCTACTATGCGACAAGGGCACATGA
CTCGCATAACAATAATCTTGTTTGAACTGTCCCCAGTTACCGTACTTCCCATACCCACTT
CTGGGAATAGGCTTGTCTGTGAAGGAGGAGAGCCCGAGCTTGTACTCTCCAAATTCAGTA
CCTAGACGAGAGATCAAAGTCTCTGCTTGTGCTGCCCACGCGTCGATGTGACTCGCAAAT
GACCCCGACCCATCTTGCAGCGCCAACAATTCCAAAGCGTACGTGCATTCATCTTCACCA
CGAGAGGAGAAGATAAGATTAAATATTCCAGCCAAAAGGAAAATCTTCATTATGGGAGAG
AGAAGGAGGAGAAAACTTT
>001174-001179_All_comp4395_c0_seq1 len=3225 path=[0:0-3224]
GCACATCAAGCGGGGACCAAGCGGGGACCAAGCAATGGCGTTCGTCAAAGTTACCAAAAC
TTCGGCTTACTACAGCAGATTCCAGGTCAAACCACGTCGACGACGAGAAGGCAAAACTGA
TTACCAAGCCCGCCGCAACCTCTGCCGTCAGGACAAATCCAAGTACAACACACCAAAGTA
TAGATTTGTCGTTCGCTTCACCAACAAGAAAGTCATATGTCAAATTGCCTATGCCACTCT
CCAAGGAGACATCATTGTTGCCGCTGCTGATTCCACTGAGCTTTCCCGCTATGGAATGCC
TGTGGGCCTCACGAATTACGCCGCAGCCTACGCCACTGGCTTGTTGTGCGCACGTCGTTG
TCTGAAGAGTCTGAAGCTTGACGACGTTTGCGTTGGCAAGGCCGAAGCTGACGGCGAAGA
GTACCACATCGAGGAAGACGACAGTGAAAGAAAGCCATTCAAAGCCATTCTTGACATTGG
TCTTGTGCGAACGACCACAGGAAACCGAGTTTTTGGTGCTCTGAAGGGTGCCGCTGATGG
TGGAATCCACATTCCTCACTCCAACAAGCGATTCCCCGGATTTGTCAAGGGCGAGGATGG
TGGTGAAGATAGCTATGATGCTGCCGTACACAGAAATAGGATCTTCGCCTTGCATGTCGC
CGAGTACATGAAGCAGATGAAGGAGGAGGAGCCCGAGAAATACGAAGCACACTTTGCTCG
ATACATCAAAGCTGGCATTGAAGCCGACACTTTGGAGGAAAAGATCAAAGCTTTGCACTC
CGCCATTCGCTCCAACCCCGAGAGAGTTAAGAGCACGAAGAAACCAGTTGTGAAAGCTGT
CAGAGACGGACACATGATTAAGACCGTTGGCAAGGACGGATCTGAAGTCAAGTACACAAG
GCCAAGGAAGCTCAACAAGGCTGAAAGGGCGCAACGTGTACGCTCCAAGATTGAGAAGTT
GGCTGAGATGGCTGCTGCTGACGAATAAGCTTACTTGGTACCTGTGTAACGATGATGGAT
GTTTTTCTTGGTGTGCTGTTCTTCGGAATAAATGACGAACGCCCTTGGTCGATATCGATA
CTTGTGGGGTCGCACCCAAAACGCTCCCATTTCTCTGAAGTTCCATGATTCTTTCAGCCG
CCTATGGTGGCGTGAACTTGCTAGATATTGTCGCAATAGCTCACAATGCGGGGAAGACAA
TCATGTCCGTTTACAAAGATCCCTCGGTGTGGGACGTTCAGCATAAGGCTGACCATTCTC
CAGTAACTCTGGCGGACAAGCAAGCTCACGAGTACATTGCAGCTCAGCTGAGCCAGCTGT
ATCCGCAGATTCCTATTTTGAGCGAAGAAGGCGCGCATGAAGCCTACGATATTAGGAAAG
AATGGCAATTGTTCTGGTGCGTAGATCCCCTTGATGGGACAAAGGAATTTTTGAAAAAAA
ATGGGCAGTTTACTGTCAACATTGGATTGTGCAAAGATCACAAAGTTGTAGCTGGGGTCG
TTCAAGTACCAGCCACACAAGAAGTGTACTACGCTGCTCAGGGTTTGGGTACTCATTACC
GAGTTTACGGGGAGAGCGATTCCATTTTGCAAGAAGAATCCTTTCTCAAGGCCAATACAT
TCGATTGGAAGCAAGAAAAGTTGACAGTCATTGGTTCGCGATCACACCATGATGCCCTCA
CCTCCAAATTCATTAGTCAATTCTCGAACCCTCAAGTCGTATTAGCAGGCTCATCGCTGA
AATTCTGTATGGTGGCTCATGGGAAGGCTGATCTTTATCCGCGATTAGCACCGACTTGCG
AGTGGGATACATGTGCTGCGCAAATTATTGTGGAAGAAGCAGGCGGACGAGTTCTCCAGC
TGACTAACAAGGGAGAGATTACCAATGATGCTGTCGCCTACAACAAGCCTTCCTTGCTAA
ATCCATTCTTCTTAGTTACGGGAGCTGTACAACTCCCATCGATCCAAAGCTACTGACTAA
CATACAATCACCAAAAAAGAGGACCCCTAAAAACACGCCTTCGCCCCAAATGAAAGCAAC
ACACATGTCGCGAGTTTCTACTGATTGCTCCATGTCGGGGCTCATCGTTTTCCAATGCTC
GGCCAGCAATCTCCGCACCGACATCATTTGTGGGGTGCTCACAATCGAGCCTGCTACCTC
ACCATCCTTCTCTGTAGTAGATTCCCCACCCTTCCTCCTTTTCACTCTCCCTTTCCCAAC
TACTTTCCGCGTTGCTGGGGTTTTCTTCTGATGTTCTTTATTCGCTCGTGCCCCCGCAAC
TTGAGAAACTTTGCGTTGTGATCTTCGTTTCCGTTTCGACCTGCCAGATGGCCTCCACAA
GTCGTCGTCGTCATCATCAACACCCAGTCCTTCAGCGTCGTCAGCATCTGAGAGTTTGAA
CTCTTCTGAAGAAACAGACTTAATTTCATCCTCAATGTCTTCGTCCTCTGAAGACCCCTT
TACCCATTCTTCATCCTTGGCATTAAGACTCTCAGTCTCACTTTCCAAGTCCGAGCTTTG
TGGGGGTAGAAGACTAAAGGCGCCATCACAGAGATCAGGTGGAAGGGGGCTGGAACTTCG
TGTTTCTGATTTCACCGATAGTGTAGGGGGAGACTGGTGGCTGCCCCTCGTCTTTGCGTT
AAGCTCGTCAGGAGGGACGGAGGCTTGCGCCGAAGGGTAGTCCAACCCCCAATCTTCGAA
GCCAACCAGTTGCTCGTCTCTTTCGACGCTGTGATTAAAGTTAAATTGTATTTCCCTGAA
AGATGCTTTTGACCGTATGTGAGACGGTTCAAAAAAGGCAAGGATCAACTCTTGCTTGAT
AGAGAACTCTATATCCAAGTCCGTAGGTAGGCCAGAATGAACTCCAGGTGCCACCCGTCT
CCATAATGTTAATGGACGCAATAAATACCATCGAACATCAGGTTCAGCGGCTAATGTGCT
GAGCATATACTTCTTGGCCAAATCAGAAAATCGCGTTTCATAGCCAGACCGGCGCCGATA
GCGCCCAAGCGGCAAGCTCTCAAAAACGACCGGAGGATGAGGATTATTGCATCTAAGGCC
CAACCCTAGCTGCGGCCATGCCTTCGTTATTTCTTCACAGTATGACGCAAAGCCCGCCAA
ATAGCGCCATCGACGGCACGTTTGGGCAAGCTGCTGTTTGTCCCTGGCTCCCAAAAAGTC
GTAGACCTCCAGCACTTCAATCATTTTTAGGAGAGATGACCCCCT
>001174-001179_All_comp5179_c0_seq1 len=1467 path=[0:0-1466]
GCGCGGCTGGGACAACGGAGACGGGAAGGGACAGCCCTTTTTTCTTTCATCCTCGATCTC
AAGCGACTCATATTTAACTTGGTGCCTTCCCTCTTTCTCTCCTGTGCCTGCCTGTGGCCG
ACCCTCTCTGCCTCTCTCCTTCCGTCCTCACTAACCACTGATAACTTTGGTCTGCCGTGA
CCCAGAATGAAGTCGTTCGCCAATGTACTCTTTTCGATTTTGTCCCTCTTCACCTTCCCC
ACGGCAAACGGTGATCTCATTGCAACTTATCATAACTCGGAAGAGTTGAGTGGAGGATGC
CCAGAAGTTTGCCCTCCTGTCGGAAGCTTTGTCACGTATGGAACCATGTATACCTGCTAC
GTCCAAATGTATCTAAACTATAATCAATGCTCACTAGCGGGCTACATTGAACTAGGGGGC
AATTTTACCTCCACGTGCGCAGGGCCTCAACCCGACACTGAAGCCGCCCACTATTTTGCC
ACCTTTGATATTATGCAGCTGTTTTATCTGGACATCCCAGTCTTTGGTGGTGGCAACTGG
GGAAACTCATTCCTCCAAATTGAATTCGAGTCCCCGGTCGAGGAACCATGCGAGATACGC
TTGGACACAATGACACTCGATGCTCATAAAACCTGCGGCCTGGACATCGAACAAATGAAG
GGTGCCGAACCGATCGGGATTGTTGAGCCAGGTAGAACTACCTGGGACTTCGCTTTCCCC
GACAGCAGTCCAATCGTTGGTTTGCTCACCAACAATACAGCTGCAAAGTGCGGAGGTGCA
ATGAAGGCTCTCAACCTCTCCGGAATGAAATACGATTTTGTTGCCGCTTTTCCAGTAACG
GACACCACCACGACGTCAACTACGACATCAACTGATGCAGCTGAAGTCACCGCGACTGAC
CTCGGATCATCTACGGAAGGACGCCTTAGATTCATCCGTGATCTAAGGCATTATGATTCT
GCTGCCGTTTTCCCGGGTGTAGCACCCCCAGTCGACTGGAAATTTTTCTGAGGAGGAAGC
ATGCCACCGCCGCCCGAAGTTCACCAATCAGTGCAATCAACGGCATTGAACTTATAAGGT
GCTTATCTTTGTATGCGGACTCGATTTCTTCTTGTTTAAGGTGTGTCTGGCTTCCCGGCC
TGACGTAGCCCGAATGGCAGCAGATCTTGTTTCTAATGACCAGCATCATTTATATGAGTG
CTGCGTCGTTTTACGTGGTTGACTTGGTATGAGGGCCGAGAGCAGCGTCGTCATTGTTTC
ATTGTGGCACAAGGTCATAACTTTATGTGTTCTCAGCCGCGTCTCCCGAACACAACGTGT
TTGCATTTTTATCAATGCTTCCATCTGTGGACGTTTCACAGATATTCTTCTTTCCCACTC
AACAACCAGAAACCTGTAACTTATTTCCTACTGTCTGTGATTCTTATGGCACCGCCCTTG
ACCTATGTGGCGGCGGAAGTCACTCGC
>001174-001179_All_comp5825_c0_seq1 len=1087 path=[0:0-1086]
GGGAGGGAGGGAGGGAGGGGGGGTTTATTGCGCAAGGCTCAACAGTCATAACCAGCCTTG
CGACAGACCTCTCGAAGCTCAGAGACGGCTTTCATGGACTTCGCGAACGCGGCCTTTTCG
CTAGCCTCCAGAGGCACTTCCACAACTCTCTCAACTCCTGCTCCACCAATCACACATGGG
ACACCTCCGTAGCAGGGTTCGCTAAGCCCATATTTACTTTCAATGAAGGCGCAACAGGGC
ATGAATCGTTTCTCATCGCGAAGGTAAGCCTCGACCATTGACAACGCCGACGAAGCCGGG
GCCACAAAAGCCGATCCCTTTTGCAAGAGATTCACTATCTCGCCGCCACCCTGACGGGTT
CGTTTTACAATGTCATCCAAGCGTTCTCTTGTGATCCACCCCATTTCCACCAATGTGTTG
ATAGGAATACCACTGACAGCAGTGTAGTTTCTGAGCGGAACCATGTCATCTCCATGTCCT
CCTAGCACCATGCTCTGAATATCCCGAGGGGAGATCTTCAATTCTTGAGCCAAGAAATAA
CGGAAACGGGATGTGTCCAGGATGCCAGCCATACCGACAACACGGGAGGGAGGGAGTCCG
GCAGCTTTTTGCAAAACGCACACCATCACATCAAGTGGATTGGTGATACAGATAACAAAA
GCGTTGGGACACTGAGCCTTAATTGCCTTGCCTACTGACGCAATCACCTCAGCGTTGCGG
ATCAATAGATCATCCCTGGACATGCCCGGTTGACGTGGAAAGCCGGCAGTCACCAGGACC
ACATCCGCATCTTTAAGAGCTTCTGAGTTTTCACTCAAGTCATTGCTGGCGCTGACGTCC
ATCGTCACATTCTCGGCAGTGAAAGCCTGAGCCACATCAAGAGCCTTGCCGTGGGGCATG
TCTTTGACAACGTCGAGCATCACGACATTGCTGGTCAGCTTCTTGAGACCGGTAAGCAAG
GCCAATGTCCCTCCAATTTGCCCAGCACCAATAAGGGCTATCTTGGGGTTGAAGTTGGTC
ATCGGAATGATACGTACAGAAAAGGGAGTAGACAAACTTCTAGTGGTGGCGGCGTGATGC
TGAGAAG
>001174-001179_All_comp4563_c0_seq1 len=7421 path=[0:0-7420]
CCTCTTTACAGAAAAATCCAGGCGAAGGCGGCAGCAGTAGCTTTGCTTTGTTCATCTCAA
TGAATGGCAAGCATAGCAATAATGGACACGTCACACGAGTGCACTCAGTTGAAGAAAGTC
TTGGTTCTCTTGGCAATGAAGATGGATTTGAGAGACTTGGGAGCCATAGGCAATCTTGCA
ATATGTGGGAACTTAACATCCTTGCCGTGAAGTTGAGTCATGTGATTCCTGCGGCAATCT
TTAGCGGGGATAGACTGGCACTTTATGATCTGGATAGAGCATCCTGCGGCTCTATGTCTG
CCTGCCATTTCATTGTACATCTGAGATACTGCTCCCTCTTGGGTCACATCTCTGAACTCC
TTGTACATGTTGTGGGTGCCAGTCCTTGAGTCGTATCTGAGCCAAATGGCATAGTTCTTG
ACCTTATTGCAGTTCTTCTCCCGGACTTTGGTGACGTCCAAAACTTGTCCGTTGGCTTTC
TTAGCGCGTTGGAGCTTCTTCATGAAGTACCAGAAGCGAGACTTGGCTACAATCTCGTCT
CTGGCAAAGATTTTCATGCGAAACACTTGAGGTTCTGGGGTTTTCTCAGTGGGAGTGAGG
CGGCCAGTAACCTGGTACTGGTTCATCTTCATTTGCATAGTGGCATCAGCCATGCAAGTC
TTCACCATTATTGCTTCGTCTGCTGCCTGAAAGGTGAGCCAGAGTGCTCTGATGACCAAA
AGCAAGGGTCAAAAAATTTCAAGTCCGTTACTGTCTAGGTTAGGGAAGGGGCTGTTTACG
AATCATTCCTCTTATGAAGAGAGAGGGCTACCGCTGACGTACTAACTGACTAACTAAGTA
GGATGGGCCATATGCGGCGCCCCTTGATGCTAAGAAGAGAGGCACAAACAGACTAGCCGC
GCATTCAAAAACACCAGCGGATAGCAAATAACGGGTCGGTGCCTACTTACGAATCTCTCG
GCTTACTAAGAAAGGTGTCGTCTAAAATTCGTTGACTTCGGATAAGATCTGCATCACGGC
AACGCAGAGATTCTGTAGAGTGGTCTCGCCTGAACCTGACGAAGCGTCGGCGTGGTAGAC
ACGAAGAACGTGTGCCTTGAGCATCAATAACGCTTGTTTTTGTCGCGCAAGGAGCTCTTC
CATTATCAGAAAATCGTGATCCATGTGTTTGTGCTTGTCGTTCAAATTGATGAGCTCTCC
TTGACGTCGTCGAGCAAAGTCTTCCATTCTCCGAAAGCGACTTTTCAACTCATCTATCCC
CTCAAGGTTTTGGAGGATCCTCAGCTCCGTCATGGCAACAATTTCTCGATAAGTCTCATT
TTCCCGTTTCAGTTGGGCAACATGCTGCCTTTGCTTCTCGGCTTTCTTTATGTATCTGTT
GAGAGTGCGAAGGAGGTCTGGGAGATTTTCCTCTCCATGGTGATGTTTTGTGTCTTGTAG
ATCAGTCGTGTCGTCATCTTCTACCGTCCGCTGACGCCTATGCCGAGACTTAACTTTCAA
CTCTGTTTCTACGCAAGGCTTGCGATCAGTTTCGGTTTCCGCAGCGATCTCGGAATCCTC
TCTGAGTGTCAGCGAGTCCCGAAACGCTGTCGAACTTTGAGCACTGCATTTTCCTTCGGA
GGATTGCCACATGCCGTTAGACTTGGGGGGGGCTATAGTGCTTTCGCTTGACACAGAGCT
ATCGGCTGCTACCGGCTCATTCACTTCGATCAGTCTTCTGAACAATTTGGGATGCTGGAG
GCGGTTGCGCGGAAAATCTTGAGTGAGCTTGATAGGTCTTTGGATCTGACGACGCGAGTC
CGGGCGGCCGGCATCGGTGTCTTCCGCCGCCGATCGACTCCAACGCGGAGTCTGAACGGA
GGTGCAGTCAAGCCCACAGTGGATCGCGTCATTTATGACCTCAGCCGCGAGCTTGATGGG
AACACTCCACTTTGTCATCGCAACCAAATTCCCGGTGGCAGGGGCTTACGTGTTTGGGAT
CAAGCCTACGTGCCTGCCGCTTCGACTAACTATTACTAACTACCAACTGGGGTTATTCAT
TGAGGGGTAAATATTGAAAAAAAGGAATCCTCGGGGTCTGTACCCCAACATCGTCCCCAT
TCGTGGAGGAACAACTAGCTCCTTCGTCCACTTCCGCAAGGGCAGCACCATGGATGCCAT
TCCTCTGAACAGACAGTCTGCTTAGCTTGGGATAATTGTCGGTGTCACCACCCCCCGCGC
TTCCCAAAGGACGTCCACTCATTTGCATATACGGAGCCGCTGCTGTCTGAGTCGCGCGAC
TCGAAGGCGATCCAGCCGGGCCTACTGCTTTACATGATCCTGAATCACTTCCGCCTTCAT
ACTTCTTATGGCGTGATTGCTGTCTTACGGGGGACATCCTCAACGTTGTACTTGGGCGGA
GATCCTCAGCGGCCTGCGAGCCAGTAGAAAACGTAGACTCAACCTCATTGCGAGCTGCAG
ACAAGCGCAGGGAAGTTGATGTTCGGTGCATTGGTGTTTGCCGCGCCGACTTGGGAGGCT
TGGAGGAAAATCCAGTTCCCGGGGTACGCTGCAAAGAATGGTGGTTAAGGCGACGATAAG
TGAGACTTGAGTCTGTACCGCCTCCGGGCATACAAACACACGCGGCGTTATCACAGTCGT
CAGCGGACCGTTGATGCGGTCGGTGGTGCGGAAACTCTCGATAGGTTTTCACTGTGTCGA
CAGTACATGATTGACCTCTCTCATGACATTTGGCTCGAGGCGACCCAACGGATTGTGAAT
TTGTCTCTCCTGGGAAGGGATCAAGATGGCTTCCCCCGCCGCGATTGCTTGACAAGGATG
CAAGATCGACACAGCCTCCTGTAGGAGTCAGGAATCTTTTGCTGTGGCGGACATAGAGAT
CGCTTGGACTATTGCTGGGATACTGCATTCGTGTTGATCCATTTCCTACGGAAGATTGCT
GATCACAGGGTCTGATTGTTGATACCGTGCCATTCCCATGGACACGCATGGCAGACGTTA
CTGGTGCCAAGAGGTCATGATCGGACGGCATCAGATTCGAGCTTGTAGGAATATGTGCGT
AGCAAGGTCGGTAGGTGGAGCTGTAGTATGCATCCATCGAGTATGGCGAAGTGTCTGGGG
GGTAGTGATAGAGATGCCTGGACGAAGACGCTGGGCAGGACGGTAAGACCCCTGACAATC
CTGACGAAGAGGACAGAGGGGGCAAGGACATATTCTGAGGGGTCGGGGCTTTGAAACCAA
CATCCCAATAGTCGGTGTCGGGATGGTTCAGCAAATGCTTCTGCATTAGGAGGTCTTCTC
GGGCAGCGATTTGATTCGCGTCGTTGCAGCATCGCATGATGACTCTCAGTAGTTCCGAGA
TATCTCTGCAACCCCCTTGATTCAAGCAGCTCTCCGCGTAAAGGTCGTTAAGTCGCTGAA
AGATTTGACCGCATTGTATTCGAGACTCTTGTAGGGCACATAGTTTGGTGTTCATTATCT
CCATGGTCTCGTGGGCCTTGCGTTCCCCCTCGATGCATCGTGCGCAGACATTCGAAAAGC
GCTCTTGTAACTGATTCTTCTCGTCTATGAGTTTGTCTTCCACTGCCTCCTTCTCAGCGA
TCAATTGACGCAGCTTCGAGTTCTCCTCTTTCAATCTCGCAGCTTCCTCCATCATCCGGT
CCTTCTTAGCAATAAGCTCCCCAATCACCGCAGCCATACCGGAGTATTGCTCTCGCCGTC
TCTCGCGGGAATTCGCGGCTCCAGCAAACTCTGGTAACTTGAGATGTCCTGTACGCAAAG
CCCAGTTTGAGGAATTCTTGTACCGTGACTTCGATCTAGCATCTCGCTTGCGCTTGTAGT
GAGACTTTTTTGTCCCATGTCGATCCTTGCCTCCCCAGCGTTCTCCACCGTCCTCATCTT
CTTCCGATCCACACCTCTCGCTATCGCTACTGCTCCCTTCACTGCTGTTGCTACTACTTA
GTCTATGCGTGCCGGGTGAGGTGTGCCGACTCTTGTGGGCCTTGGCAGTTGATGTGGTCA
CTTGACGTGCTGCTTCGGGCTTCTTTGGAAGTGATGAAGCGGTTTCAAGGCTCGCTGGTT
CAAGATCTTGTTCCCCACTTTCAGCCGGTGTAGGAACACTCTTAGGCTTCATGGGCGCTG
CTGTTGCGCTTTCTCCGCTTGTCACTGGTTCCACTTCCTCATCGCTCACAACCCTATTGG
CTAGTTGGACTCTCCAGAAGGTCAGCCACAGATGGAAACTGTACCAATCTCCAATTATTC
GTGCTGCTTGACGGTACTCCAGGAATCGCTTGCGACAACGCAAGCCCTTCCACAAACGTT
TCATGGTGGTGGCAGCCGCTATCTCCTTGTCTTGCTGTGCTTTGATCTTCTGGAACTCAA
GTCTGGCAAAGTGCATCCGAATGTACGATTGAAGCAGAACTATACAACGCTTCGTCTCTT
CGTACGCAACGCGAGCCGAGAAACCTCTGAAGATGGACTGAATCCGCACAACGACTTGGT
TGAATTTCATAGCTCTGTCTTTCTCCAAATGGATCTGAACCTCCTCCTTCATGAAAACAC
GGGTTTGCCCTAGCTGCCACGCACGCTTTGGTATGGGGCGCGGAGGAAGGGCTCGACCGC
TCAAAGGTCTGATTCGGCGTTGCAGTAACTCTGAAGTTGAAGGTAAGACGTCCGAAAGGA
TCTCGTGACACCAAGCGGCCTTCTCGGTGCGAAGTGAGGGATCAGTGCGACAACACTTGT
GCCATGCTGCAAGCACTTCCTTTTTGAGAATGGCGTATTTGCTGAGAAATTCTTCAAAGG
TGCATCGGACGCCGAATCCCGAGTTCCTGATCCGGATGCTCTCCAACAGTCCTGCGTACT
TGAGTTGTCTCAAGCAGTCTATAGACTCAAATTTGTGTGGGGCTTTATCTCCATTGGGCT
TGATGCATCGTACGTAAGTGGGAGTTGTCTTGGTGAGAGAGGCGAGCAAGTCATCAAGCT
GGCACCTGAACGACTGAGAGACAGTAGCCGTGAGATTATATCTCCGAGGGGGCGCAATAG
ATTCAACAGAGAAAAGCTGTTGGACGATAGGATGTGATGTGGCCTTTTGCAGGAAATATG
TGCACTCAGAGCTGAGTCTGTCTTGATTCTTCTCTACAAAACCGTCGACATTATACTCAA
CCACACCAGCGTAATGACGAACCACAAACGATCGAGGGCGGAAGTTCTTGGCCGAAGGCA
TGAAGACTACATCCTTCCGGCCTTGTCGCTCAATTTCCTGCAATACCCAAGAATCTGTGC
CTTTTAGCACACAGCCAGAATCCAACAAGACGAACACCCCATACACGCTGTTCTCCAAGG
CATCAATCACGTGCTGGTTGTCTGTGAAGAGAATGTCGCTCCAGTCAATGCCTTCATTGT
GATAGATTTTCTGCTCAAGCGAGAGGACATGGTGATTGAAGTGTTGCTGCAGTTTCTCGT
TGGCAAAGTTGATACACAACTGTTCGAATGAGTTGCGTCCCTCAAAGACCTCGAACCCAT
AAATATCCAGTAACCCAATAGCGGGGGTGGAGCCATCGCCTCCGCGTGGAGTCAATCGAG
TAGAAGGATATCCTCCAGTGCTTCGATGCCCTGAAGTACGCGGCAACGGAATTTCTCCCA
ACATTGATGACATCTTGCGAGTTGCCTGATCAGCCAAAGACCTCTCCTTCTCGGCTTCCT
CCTTGAAACATAAGGTCTTATTGATCTTCTTTACCAGCCAGTCAAAAAGTCTGGAATAAA
ACTCCTTGATAATGGCATCTCGTACATGAACAGCAGCGCCGACATCTCGCTGTGAATAAA
TCCAGCTCCCAGCCTTTTCTCTGTCGTGTATGATTTTGTACTGGAAGAGTTCCATGACTG
CATCAAGGGGAGTTGCACCTCGACTCTCCCCAGGAATGTTATCGAGTTGTAGCAGCTCGA
TGATTTTGCTCAATATCGCCACATCGCAAGCGAGTGTCACAAGTGGTTGCTGTCCCGAAC
AATGGGCTTTCTGTGCCGCTTGGCCACCAATAGTTTGGAACTGTAACTCATAAAGAAGCA
TGATAGCTGCGATCAGCCCAAAGACCCCGTCAACCTCTTCTTGGGAGAAGCCTGTGGACA
GCAAACACGTCTCGAGCTCTTGAAAAGTTTCTGTTTCTCTCTGTACATTGAGGGTTTCGC
GGTGGTCATTTCCGAGAATCTTGAGCTTCACCCCTGAGGCAATGTCAATACCCCATTTTT
GGAGCTTGTCGGCGTGAGCAGTCTGGGCCCCGTACACTAGGGCATAAAACACATGAAAGT
TCCTCTCGTGCTCGTGCAATGAGACCAGCCTGCACTTCTCAAGAAGATAATGACTGATCC
GGGCCGATCGTATGCGTCTAATATTCCGTTTCTCGAACCAGATCTGGATGAATTTTCCAA
AACGAGACGAGTTGTCATTTCTGACGGTCTTTGCATTGCCAAATGCTTCTAAGATGGGAT
TTGCTCGGAGAGCATGCAACTCTACCGGAGTTTCTTCCATTTTCACCGGGAAACTCGAAC
CTAGAGGAGAGCGCAATCGACTTCCTGCCGAAGTGAGACGCGGAGGTGTGAAAGGGGAAG
CCTTAACCGGACTGCGAACGTGGCACACAGAATCATCCAACTCAGAGAAGTAGCGCAAGA
GAATCTTCGTTGCTTCGGTTTTGCCTGCACCGGATTCGCCCGAGACCACAATTGACTGTG
CTTGGTTGTTGTTAACCAAAGACGTATACGTCATTTGAGCTGTGCCAAAGAGATGAGGGT
GATCAATGAAAAGTAGTGGAGCTTGCTTGGCGGCTGCGTTGTTGCTGGCCTCTCCCGAGG
ACTTGGGCTCGCTGTTAGCATCCTGGGATTTGGATGGAGTCCGTGCAGATGAGGGAGGAG
AGGAAAGCAAGAACTGAGCAGACTGGTACTTTTTGCGAGTACACGCATCATAGAGATGAG
GCAGGGGCTTGTAGGGATTGACAGAAATGAGGATAGGGAGACCAATGGAAGAGTAATATT
CACCCTTCTCGTAGCGCACCCTGATGTTGTGCAAGAGCGCAGCCAGTGAGAATTCTCCCA
GTTCGAGCAGATCGGGGACACCCTGCAGGGAGTTGGGGTGGACGGGAGCACACGAGCTTT
TCTTGACTCTACAGATCTGCCCATCACATGCTTCTACCACAACTATGCCTTCGTCTTGGT
CTCCGGATTCATCTTTAACAATCTGACCAGGGGCAAACCCGAGAGTGGGGTGTTCAACCC
ACACTTGAGTGTGGTACAGTGAGCGATCGAATGTAGGGCGCACAGATACAGATTCCATGG
AAGAGATTACGTCAGGGTTGGGAGGGTCTCGGTCAAGACGCATGATCAAGGAGTAATTGT
TTGGAGGGGGGTGAAGATTTGCTACAGCGTCTACGTTTTTT
>001174-001179_All_comp4670_c0_seq1 len=1884 path=[0:0-1883]
TGGGTGGACTACAAACGGCTGCCTCGTTCAGGCTGGTTGCAACGTTCACGACAACAGAGA
CATCGCAATGCATGGGGGCCAGATGAAACAGTCCTGCACGCTCCGCCTCCAATACCAGAA
AAGAAACAGAAGCCCCCCAAGCCTGTTCCACCCAAACTTGACCCTGTTCCAATCCTCAGA
TTCCCCCAGGCTTGGGTTATGCCGATGGAGGCGCCTCCACAGCCTGAAAACTCTCGGCTA
AGATAACAGACATGAAAGTGATCGCAACTGAGGAAGGCAGTGCCAAATTATCAGCTGTGC
CTGTAGCGTTGGGTGTCACGGAAGCGAGGGACGCCAAGGGCAAGCAAGAAGTTCTGAAAG
GTCGTGAATCGCAAGAAGCAGAAAACACATCAATCCTGGCGGGAATGGTCCTGAAGAGTT
TGGCTGAGGGTCCGAGGAGGGAGGGCGAAGAGAATAAGTCTGACCCAGGGCGACCTTTCA
GCGAGCAAAAAGCTTTGGAGAGTATCATTAAAGGGGGGAGCACATTACAGGAACCATCGC
AACAGCAGCCGCACAAGACAGGGGAAGGTATGGTTCCGAAGGCTACCCCGAAACCAGCTC
TATTTGATGTGAAAAAAGGCGGTAAAGATCCGGCCGGGCAAAGATAGAGGGCTGATAAGA
GTTCAATACATGACATACAGGTACATGATTGCGAACGGTGGGATGCCTGGGAGGGGGATA
GGGAGCGGGAGCATGATGGGATAATGCTTAATTGCTATGGAATTTCTCGCACATGTAATG
AATCCCTAGACGATCCGTGGGACAAGTGGGCTGAGGCATGTAGGCAAACTCATCGAGCTG
GATACGATCCTCTGTTCCCATAAGTAGTTCGAGTGAGAGCATACTAGAGGGTAAACCCGT
TCCTGGAAGACGTCGTTGGGTGGACACTAATTGTCTCTCTGTGAAGTATGTGTGAGGGGC
ATGCTGGCCGTAGATACGACCAAGAACATCAAGCTTGGTGATTTCGTCTCGATGAGGTGC
CTTTGCGATGATATCCTCAAGTACGCCATTTGTATCTTGGGCGTTAATATCCCGTTGTCC
TAGGCCAGTTTCAAATGTGTTGCGTATGGAGCCATGGAGCTTTGGCAATTCGTCAAAAGT
GGGCATGGTCCTTCTTGTTTGAAGAAGCAAAAATTTGAACGAGATGATGTCGAGGTGGAA
GGACCTTGACCAGACAGGGGCGACTTTGCTTGCTTAGAGTGCCTTGGTAGAGGGGTACCT
TGCGCGGGGGTTGAGTGTACGAGATTTACTAAGTTGTGGTTCGACCCCAGCTCTGATGAC
TTTTGGTTTTGATATGATTTCGCGCACAGGCAACAAAGCCATCACCACCACCACCACCAC
CACAGACGAAACTTTGGGTTCATAGTTTAATCGACCTTGCGTAGAGTGGTACCACACTTG
CCACAATGTGCTCTATCGGAGTGAGCGGCCAAGAAGACGCCCTTGCCACAGCTGGGCCTG
ATGCATGAGATACGGGTTGGGGTGATGCTGTTCTCCTCGATCCGGTAGTATTTGAGGATG
GCGAGTTTGACCTTCTTCTTCTTGTGAGCTACGTGCTTGGGGGTAGTGTAGTTCTTCTTT
TTCTTCTTGCCTTTGGCGCCACCATCCAAATCATAAGTGATGTTCAACTCTGTTGCGCCA
AAAAGCTTAAGCAATTCTTCGTCTGCCATAGGCACGCCTCCTCTGGTGCAGTGCATCACT
GCTGCTGGTACTCCTTCGACTGCTGCCAACTGAGCCTTGAGTGACCCGACGGAGGCATCG
ACATCTGTCTCCAGTACTCTGGTAGCGATGGGGGTATTGACTATGAACTCAAGCATGCTG
GTGCTGGCTGGGCGCGGCGGTAAT
>001174-001179_All_comp5531_c0_seq1 len=669 path=[0:0-668]
AAGCATTTGTTTTTCCAGCTGTCGAGGGAGGAGGAGTCGCCATGCCCAAACACAACAACG
CAATCCCCAACGTGCATCACCGCAAGGAGTGGCAGCTGTATGTTCGCACCTGGCACAATC
AGCCAGGAAGGAAACATAGACGTCAAGTCGCCCGTCAGGATAAGGTCATCAAAGCCGGCC
CCAAGCCCACCGATCTTCTTCGACCTGTCGTCCATTGCCCCACTCAAAAGTACAATTTCA
AGGTCCGCGCCGGTCGTGGATTCTCTGTAGAGGAGCTCAAGGGGTGTGGTCTCACCGTAG
CTGCTGCCCGCACCATCGGTATCTCTGTTGATCCTCGTCGCAAGAATAAGAATGAGGAAG
GCCTCAAAATGAACGTCAACCGCTTGAAGACCTACATGTCCAAGCTTGTCGTTTTCCCCA
GAGGCTCCAAGGCAAAGAAGGGCTTCAGCGGCATCCCCAATGACACCTTGCGCAAAGACC
TAGGCGACAAGAAACTGGCCACAAGCATCAAGAGTGTCATGCCTATCACCAACTACAAGC
GGATCCTAGTTTGATCGATCCGGCCGTCGCGCTCGCTCTCTGTGCCTGCCTGCCTGTCTG
TCTACGTGTCAGAACAAAGAACAAACCTCCTCTTGCATACGCCACAAGGGTACACTCCTC
TCATCCTGC
>001174-001179_All_comp4956_c0_seq1 len=866 path=[0:0-865]
CCATGCCGGGTGCAATTTTTGTGCTTTTTTGAGGACTACAAACAAACATCATGGGTCGCC
GTCCAGCAAGATGCTACAGATATTGCAAGAACAAGCCTTATCCTAAGTCCCGATTCTGTC
GTGGTGTCCCTGACGCCAAAATCAGAATCTATGATGTCGGCAGGAAGAAGGCTGACGTTG
ACGAGTTCCCCGCTGTTGCCCATTTGGTGTCGGACGAATATGAGCAAATTTCTTCCGAAG
CCCTTGAAGCAGCACGTGTGTGCGCCAACAAGTACATGGTCAAGTACTGTGGTCGTGACA
ACTTCCACATGAGGATCAGAGTCCACCCCTACCATGTGTTGCGTATCAACAAGATGCTTT
CATGTGCAGGTGCCGATAGATTGCAAACTGGTATGCGTGGAGCTTTCGGCAAGCCAAACG
GAACTGTCGCTCGAGTGAACATTGGCCAGATTTTAATCTCCATCCGTACAAGAGACGACA
GAGTCTCCCACGCGGTACAAGCTTTGACCCGCTGCAAGTACAAGTTCCCAGGCCGTCAAC
GAGTGTTCACTTCCACCAAGTGGGGCTTCACTCCCTTCGACAAGGAGAGATACCTCGAAC
TGCAAAGGGAAGGTCGTATCGTTTCAGACGGTGTCATGTGCAAGTTCATTAACAACAAGG
GACCTTTGAGCAAGACTTTCCCTGAAGCTGCCAACATCGAGCTGAGTAACATTGAGTAGT
GATTGCATGGACACTCCTTGTTCCGAAACTGCGGCTGCGTGTTGCTGACTAACTTAATAG
AGCCCACTTAACCTGTAGTCCCAAAAAGAGGAGGAGGCGAGGAGGGAGAGATAAGGCAGA
ACCTTTGATAGAGATAGGGTGAGTAA
>001174-001179_All_comp4910_c0_seq1 len=2223 path=[0:0-2222]
AATTGGCTGACCTTTCCAGTGAAAGAGTCAACTTTATTGTTCGCCCTATCATGAATGTGT
CCGAACCATCTATCGCCCCACCAACTATTGTTGGGCCTTCTGTTATTGGCGTTAAGTATG
CCGATGGAGTAATGCTTGCCACTTTTACCAACATTGTGGGGCATCGCCCAATCACACAAA
TTGACCGCATTCACACTTTGGGCGAGAAGACCCTGATGACTGCATCAGGGAACCATCCGG
ACTACCAGGAGACCTTATACATTTTGAACAGACTTCACCAGGAGGATTCTCTGTGGCTTC
GAGGTAGTGAGAAGAATGCTTGTGAGTGGCGGAATCTGATGCAAACCCATCTATATGGCA
AAAGAAACAAGATCGAACCACAGTGGATATCACTTCTCTTTGCTGGCTTCAAGAATGATG
CACCATATCTAGGAATGGTCGACTATTATGGTACTGCTGTGGATGGAGACTACTTTTGCC
CAGGGATGGGACAATATTTCTCCATCCCCGATTTGAGAAAAACATGGAGGCAAGACATGA
CAGAGAAGGAGTGTCGGGACTTGATCATGAAGTGTTTGACCATTATGGTGAGGAACTTGA
AACAAGTCGGCCACCAAGTCCAATTCGCCAAAATAACTAAGACCGAAAGAGTCATTGAAG
AACCTATAACTGTGCGGCCAATATGGCACGATACTTTTGTTTGAGATGTGCACTACAACT
AACCCCATACCGATGCGACTTGTTCCGCCTGATTAGCCCCCTTGGTCCTTTTCTTGGCAG
ATGTCAGCAGTGTTCGGTCACCATGAAACATGGACAGATGTTAATTGTTATGTCTGTCGC
CGTGGGGCTACACAAAGTGGGGGTGAGGGGGATTTAAGGAGGGTCGTGCGACGGGGAAAC
AGCATAAGGCGATAGATAGTTTGTGTCGAGCAACCTGTGAATTAAACAGTGGTGTGAGGA
CTGACTGACTGACCGATTGACTCACTCACTCACTCGCTCACGAAGGAACACACACACACA
AAGAGGAAGGAATGACGATGACGACGGAACGACAATGACCAAGACAGGAGATGCTCACAT
TAAGTACGCAAACATCCACACACCAAGGCACAAACACACAGCGCAGATAAGAGTGCACTA
TCCTGAAAGAAGGAGAGCTGGTTGCTCAGGGGGGATGTTGCGCGTGATGTTCCACAAGAG
GTGCTGGGTAGTTGCGTTGTGCGGTCCTCCATGATAATCACTCCTTCTTCTCAGCTGGTG
CGGCTGGCGCAGCAGCAGCAGCATCCTTATCGCCTCCTTCAGCAGCCGCTTCCTGATCTT
GAGTAGACCACAATGTCGTGTTGTCTCTGAGCAATTGAAGGATCAAGGTAGAGTCTTTGT
ATTCCATTTCCCCGGTAGAGTCCAGCTTGTCGAGGGCATCGTCGAAGGCTTGCTTGGCCA
GCTTCTTCGCTTCCTCTGGTTTCTCTTGAATCTCATACAGGAAAACGGAGTGGTTGAGGC
ACAAGCCCAAGCGGATTGGATGAGGAGGGGGAAGAATCACATCTTCTGGGCCCTTGGTCG
CCACCTCAGTAGCCTTGCGGTAGTTCTGATCGGCCTTTTCAATAGCGTCATCCCTTTTGC
TGCCCTCAGCAAACTCGGCCAAGTAACGGAAGTAATCAGCTTTCATTTTGAGGAAGAACA
CTTGGAACTCGCGGGCCAATCGGTCATCCTTCAACCCGTCCATCACTTGTGGGCGCATGA
TTATATTGTCGATCAGATCGAGCACCTCATAGCAAATCTTCTCGAGCTCACCAAGAACAG
TTTGATGGTATTCCTGAACGATCTTGACGTTTACAAGCGCACCTTTGGCTTCGTAACGGG
ACTTCATGGTTCCCAAGTACCGAAGGGAAGAGCGACGTGAACCTATGGAGTTCTTGTAAG
CAACTGAAAGGAAATTGCGCTCATTAGCACCCAATGGCTCGCTTGTGGCCTTGCAGACTT
CTTTAATGAACTGTACCATGTCATCGTATCTTTCAGCATTTTCAGCCATGCGACACTTGA
AGAGGAAGCACTCATGAGGAGCAGATTCCTCGTTGAGGACATCAGCCTTAGTTGCTTGGT
CGCGAGTGGCCATGATGAAGACGGGTGACAATAAAACGAGAAGTGGTGGTTGAAAGAAAG
GAAAGATGCAGGCGATGTAACTTCTTTTCTACCCAAGCACTATTCGTGTGTGCGATGCAT
GCG
>001174-001179_All_comp4281_c0_seq1 len=1531 path=[0:0-1530]
TGTGAATCAGGTTGGTGACGCAATGAGATCAGATCTTCCAGGTGATTTCTCTTGACCAAC
TCCCTCGCGACGTCAAGAGCTTGCTCATCAATATCACTTCCCAGCACATGGCACTTGTAT
TCCGCCGCAAGGAGCAAGGGGTGTATACAGTTCGCTCCCACTCCTATATCAAGCACTGTT
ACGGCACTTAGTCGCTCAATGAAGGCTTCTCCGAGCTCTAGAATCAAAAGATCCATAGCT
TCGTGGAGATAATTGAGTCTGCCAGGGAGAGGCGAAATTAAGTACTGTTTGGGCACGTCC
CAGTCAAGGCCATAGTACTCCTCAAAGGTTGCTCGTGTCAAAGATCTCAGAGTTTCAGGA
TTCTTCATGTTCAGGAATCGGCCATACTTGGTGGTTTTGAAGCATTCTTGCAGATAGTCC
CGCGTTGCGGCTAGCTTTTCGAAGTCTAGGTCTTTCAGCTTGTTGCGTGGGTGCCCTCTG
TGGGTGAACGAGACATGGATTTGCTTCCGCTTTTTGTTCTCTGTCAGACATGTCGTGTAT
GTGGCGCTTCCTCTCTCTCTATCCTCACTCGCATGGAATGGGGTGGTCTCTGCGTGTAAA
TCGTCCAAGTCTTGATGTGTGGAGGCACTTCGTTTTGTCATGTGGCAGGAGTTTATATGT
CAAGAAGCTCAAGAGCTCCGAAACGAACAATCACACACTCACGCACGGCCTCAAAATTTA
TACACACACTCTTCGTTGTACCCCAATTCCTTGAGCACCCCTTGGACAGGCCCTTGAGTG
TAGTTCGGTCCTTTGGGTCCAGCCAGATCATTGATCATGGGATCTGGCCCACAGAGAAGA
ACAAGCCCCTGTGGGCTGGGGGGCTGAATATAATGCGAGATCATTCCTTTCTGAATTCGT
CCGCTGATACCGTTCCAAGCTTGACTAGGCGTTGAGACGACCAAGTGGCACTTAAAATTG
GGATGTTTCTGTGCTTTTGATTCCAGTTCCTTCCGCAGAATGATATCCTCTTCTGTCTTG
GACGAGTACAATAAGGAAATTTCAGTTTTGTCTTCCGGGTTGGAGAGGATGAAGTCGATG
ACTTGCCACATGGGAGTGATCCCTGTGCCTCCACAGATCATACCAACGTGACTCCACTTG
TTAGGAACGTATTTGATCTTGTCCAGGGGCCCCTGGATGAGGATTTTGTCGCCGATCTTT
TGCGACGCCAGATACTGAGTTAATTGTCCTTTGGGATACACCTTGATGATGAAGTAGAGG
GACTGCTCGTCTTGCTTTGTGGGGGTGTAAGGTCGGATGACATCGCCTAGGGGGGTTTTG
ACGCGGACACAGGACGTGCACGGATATATGGGCAGCTTGGGATTTGGGTTGGCCTCATCA
GGCAAGATCTGATACACGAATTCCTTGGTGTCGTGCGTCAGGTCTTTTACTCGCGTTAAT
TTGAATTCGTTGTAACCGCTTGAGTTCATGTTGTTTGGGGGTGCAGCGAAGTGAGAGAGG
CAAGCCTTGTTGGGTACCTCGCCTAGGGGGG
>001174-001179_All_comp4270_c0_seq1 len=755 path=[25:0-754]
ACTGGGCAGAAATCACATTGCGTAAAAACCATTGCCGGTTATCGCAATGCTTTGTTTTAA
TTAAACAGTCAGATTCCTCTTGTCCGCACCAGTTCTGAGTTGGCCGGTCTTTGTGAGGAG
GAACAAACCACCGAAGTAGTTCTACCAAGCAGTCGAAAGTGCCACCTGCCTCTCCAAAGC
CTCAAACGAGTCAAGTCTCCAGAATAGGCGAGCGCACTAACAACCACAAGGCTCTCCTCA
CTCGGCCCTCAGAGCCAATCCTTTTTCCAAAGGTACAGATCTAATTTGCCGACTTCCCTC
ATCCGCCTTATTCTATCGACCAGAGGCTGCGAACCTAGGAGACCTGATGCGGTTTCGGGT
ACGGCTAGAAAGCGAACTAAGTATCCCTTGGGGTTTCATAGACCAATGAGGACGCACCGG
AGCCCTAGCAGAAGCTGAGGCCTATACCTGCCATTCATCCTTTTCTCCGGACAAGCCGAT
TCGAAGGAGTCCCGCAGTTAAAGAGCACAGATAACGCTCCCCAGGGTTCTCGTTGGCAGC
CCAAGTTCAGTTGTGTTACCACAAGTTCGCTGACTAGTAAAGGAATTTGAGCCTTTTTCC
CTTTCAGGACAAGAGGCAAAGCCTCACTCTGAAGCAGCAAGCTTTTCCTTTAGGACCGAC
TAACCCGAAGACAATTGCTGTTCATTCGGAACCCTTATCCACTTCGGTCATCACAGTTCT
CATGTGATTAATTGCTACTACCACCAAGATCTGCA
>001174-001179_All_comp5728_c0_seq1 len=1018 path=[0:0-1017]
TTTTTTTTCAATGAATGCTCTGAGACGTAAGCAACTGCTGGCATTCCCAATGCAATGTGT
CAGTGATGGGGCGTTTTCCAATCAGGAGTGTAGAGACATTAGTGGGGTTTGTTTGAGCTA
GAAGAAACGCGTACCATACAAACTTGAGTCTAGTGGCTGATGCGCTCGCGTTGCTGTTCC
AGAATGCTCTTCTTGATACCCTTCTCCTTGGGGAGTGAGATCAGGCACTTGTTGTCGCTT
CCAATGATGAAGACGTTCTCAATTTTGGTTGTGAACGTCTCATTCCTGGCATCCTTCAAC
TGAACCATATCGACTGAACCTGGGTGCTTCTCGTGGGAGATGACTTTGCCAACTCTGCCA
ATTGAACGACCAGCAGTGATCATAGCCAAAGCATTAACCTCAAACTTGAGATGCTCGAGA
GGCTTGCTAGTTGCGAGGTCAATTTTCAATGTGTCATTAACCTTGACGTCGGGGTGGCAA
TAGCGTACAGTGCGTCCGTCGTGAAGATAAGCATAGGGGATACCCTTCTTGCCAATGACA
ACCTTGCGCACCCGGCATAGCTTGTAGGTAGCCTCGTCAGCCTTGATCTTGTGAGGTACA
AATCGGCCCTTGATGTCGTAGAGCATTCGGAAGTGCTTGTGAGTCTTTTCAATGCTGACG
ACGTCCATAAATCCACAGGGGAATGTCTTGTCAGTGCGAACCTTGCCGTCAATCTTGACG
AGTTTTTGCATCACAATGAGTTTGACTTCGTCATAGGTCAAAGCATATTTGAGCCGGTTG
CGGATGAGAAGAGCCAGGGGAAGGCAGTCTCTCAGCTTATGAGGTCCACTGCTGGGTCTC
GGGGCATAGATACCAGAGAGCTTGTCCAAGCACCAGTGAGCTGGTGTAGCGATACGTTTG
AGATGTTTCTTGAAGCCTGCGCCCATCCTGAAGCCTTGAGTTTGTTGATGCCCCCTGCTC
GCTGAACACTTCTGAGCCCGTACTTTTTTAAGGAGCGTGTGTGCTACGGGCTGAAAAA
>001174-001179_All_comp4592_c0_seq1 len=1121 path=[0:0-767 768:768-1120]
CCTAGGTGCTGAGCAGATTTTAAGAGAGAGAAGAAACTAAAAGAGCCGGGGGGCGTCATA
CAGTTGATGTCTCTGTTAGGGGCACCAGACCCTCACGATTGAATTGCTACATGAACACAG
AAGCCAGCGTCGTCTAAACCTTTCAAGGTCAACCAAATATAGCTACACTAGAACCCCTCA
AACCACAGACTCCTTAGCAGCAGAACTTCTTCTTGCCCTGGGTGGTCTTGGAGGAGTGCT
TCTTCTTATGACCGGCATCCTCAGACACCACGGAAGTTGATTTGTGCAGTGAGACCTCGT
TCGCTTCACGAGTCAGATGGGTCTCTCCACCAACAACATAAGGGGCTGAGTGGAAAACTG
GAGCCGCTTCGTAAGTTCGCACTTGGCTCATGTCATATAAAGGCCTCATGCCTCCTCGGA
GGGAGCGTGGAGGAAGGACATACTCGGTGTTATCTGGGTGATAAACCTGATGGGTGTGGG
TCGAGGTGGTGTAGCTTGGCATGGAAGTCACGTGGTGGGTTGTTGCTGGATAAGTGGTGG
CAGTCGCCGGGCTTGTGACCACTGGATATGATGTGTTCGTTGTCGAAGGAAATTTAGACG
CAACTTGACCTGGGTACACAGCATTGGTGCCAGTTGTAGTCATGGGGTAGGTAGTGGTGC
TTCCTTGCTGATAGGTGGCTGGGTAGGTCGTGACTCCGGTAGAAACTGGAGTTGGTGACA
CGACTCCAGACGCAGGGTATGTTGAAACACCTCCCGACGGGTAAGTAGTGGTGACAGTGT
TTGTGGCTGGATAAGTCGCCCCCACTGTGGTAACGGGGTAGGTTGAAGTGGTGGAAGCAC
CTGGGTAGGAGGAGACCACGTTGGTTCCTGTGGCTGGATGCATAGTGGTGCCATACCCAG
AGGCAGTTGAATTAGCTTGGTAATGTGTGGTCGACATTGGAACGGCTTGAGAAATAGAGG
TGGTAGTGTATGTAATGGGCTGTGAGGCTGGTGCCATGGCGGGAGTCAAAGAACCCATGC
GTGGACCGGTAGAGACAGAAGCCATTTTGAGTGATCGAGAGATGTCAAAAAATGAAGGAC
AAAAAGAAGCTGAGCAGAAAGCACGGAGCCGGGTAAGTAGT
>001174-001179_All_comp4187_c0_seq1 len=1287 path=[0:0-1286]
CACGGCTTTACAATGATTGTGAATATTTTAGGTGCTTCCGCGAATCAATGCTCTAGCTAA
CGCTGTTAAATCAATCCCCTCGACGCCAGGGATGGAGCTTCCCTGGTGGGAACTCTCGCA
ATCATATACACAACTCATTCAGATTTCAACAATTTCTCCACCTTACCAAAAAACTGCGGC
TTGACGAAAGCAGCTTTGTGGATGTCGGCATTGTAGTATTTGGTGTGAGCCGCCATTGCT
TCAGCGTCCCCCATCCGAGACGGATGAATCTCAGAAGCCAGACAACCAGCGTCCTTGCTG
AGAGTGACACAGCCGATAACTCCGCAAGGATACACGGGAATGCTGAACCAATAGTAATCA
ACCACCGGGAAAATCTCAGAGCACTTGGTCATCACTGTCTTAATTGTGCGGGGGTGAAGC
CAAAAATTCTCTCCTTGACATACAGCAAATCCACCTGGAGCCAAACAACGCTTGATGTCC
TTGTAAAACGCATCTCTGAACAAGCTTTGGTTGGGGCCAATGGGATCCGACGAGTCCACG
ATGATCACATCATAAAAGGATTCAAGCTCAGGAGTTGCCAGGTATTTCGCACCATCAACT
ATCTTGATTTCCAAGCGAGGATCATCACAGGACGCTGCTATGCCGGTGAAGTACTGCTTG
GACAACTCCACAACTCGAGCATCAATCTCCGCCAGGTGGATCACCTCCACACATTTGTGC
TTGGCAATCTCTCGTACTACACCACAGTCACCCCCACCAACGACTAAAACTTTCTTAGGG
TTGGGGTGTGCGAAGAGAGGAACATTGGCCAACATCTCATGGTAGGAAAATTCATCTACT
TCCGTGTTCTGGAAGACGCCATCCAAAACCATCAGGTTGCCAAAGGCTGTCGTTTCATAG
AGCTTGATGTTCTGGTATGGAGTCTGCTCCTCGTGAATCAAGCGACGACATTTGTAGGAC
TGAGCAAAACCGTGACTTTCAAAATCACTCTCCTCGGACACCCAGAAAGTCTGCTGATCT
TCGGTCTTCCTGTTGATTACGGTGTCGATAGCCATGATTGCTCTGTCACTCAAGGGCTAA
GGCACAAGCTCCCACCAAGTCAATGAATGAACGAACAACAGAGACCAAAAAAACAGACCC
TTCTTTTTCCAACCCAAATTACACACACACTAAAAACTTCTTTCAAAACGCTCACACAGG
CACTCACTCACACACACAGGCACTCAAACGGGCACTCACACAGGGCGGTCACACAGACAG
TTTGGCTAGCTAGCTAGCTAGCTAGCT
>001174-001179_All_comp5605_c0_seq1 len=3536 path=[0:0-3535]
AGCAGATTTGTCGTGTCTTGGGAATTTTTTGTACCGTCTTTTAGGGCCCAGGACGACGCC
TTGGAGAGACCGCTCTTGAGACTTGACCATGGCACCTCCACAGAAGGAAGCAGCTGAGAA
GAAGGAGAAGAAGCCTCGCATCCCCACTCACAAAGTGACCAAGCGAAAACCCGCTGAGAC
TCAGAAAAAGCTTGCCGTTGGCTTGCAGACCACTCGTCAAAAGCTGGTTCGGGAAATCGT
CCGTGAAGTAGCTGGATTCGCCCCATATGAGAGACGTGTGATTGAGCTTATCAAGGTTGG
CACTGCGTCGTCCATGAAACGAGCTCTCAAGTTTTCCAAGAAGAGACTCGGTTCCCACCT
TAGGGCCAAGAAGAAGAGAGAGGAGATGGAGAAGGTTGTTGCTGCCCAAAGGCGTCATCA
TTAGAGACCTCCTTTTTGTTGCGTGAGGTATCCCCCATCAAACTCGAGAGCGTAGTCTAT
GACACATATCATCCCCAGAGCGTTGGTGGAGTCACTCTGAGAGTGGTGACGCGTAACAGT
TTTTTCGCTAAAAGTCTTTTCTTGGGATCTGTAAGCATCGGGCTGAGCAAAGACGCATCA
AGAGAGAGAGTGGGGGTAGCATCGCAGACTTCACGTGGAGCTGGATTGATCTACTGCTGG
CATCATACTTGCGCTGACAACATGCGAGGCCGTGGTGATAGGAAGAGACGCAGGCACAGC
CACCTGCACTATATCAGACTCGAATGCTTGGGTCATGTTGTTAAAGAATTCTCTGACGAC
CCGTGTGATATTGACCAGGTCCCGGTTATAATCGTGCCAGTCACCCGTGGGCAACGTCAT
TGTATCGAACCTGAACTTCTCCGTTTGATCCGATATTTGGTCTAGAGCCCATTCCAGCTG
TCCCTGTTGATGCTCAAAGAGGTCCTTCAACTGGGGAGATCCAAGCCAGTCCGCATAGTA
GCCGAATGCGTACGAAAACTTGAGCAATCGCCTGCCATCGATGATTTGCGTCAGGGCATC
GAGCATTCTGTCACAGAATCTACTATCCACCAACAAGGAAGGGTCGACGTAATACCCCTC
GGTCGTCTGAGGGTCGGCCTTGTCATCAGTTTTTGCCTTCTTGCTATCAGGAGAAAGCTG
TGGCTCGTCACCTCGTAACGTTGTCTCTGCAAATGGGTTCGAAGGCATCTTGGCTCTCAG
AGTCGATGCAGTCTCCTCCGCCAATCGTTGACCTTGCATATGCGCTCGATACCTCTCATA
GAAGTGGGTGTATCGTTCCAGACTATCCGCGGCCCGTCTCCGTTCCGCTTCGGATTCGTT
CTCGGGATTTACGGCTTGCTGCTCGTCGTAAACGTTGCATCGGTAGTAGTCGGAACCACT
ATGTTTCTTCCAGTCACCCATGCAAAGCCAGCAAAACTCGTATTTGCAGCGACACGTCAT
ATGCATGCAACCGTGGTTCTTCTCTATGGGATACTTGCACGAAGGACAGTTCTTGGTGTT
GACAAAGATCCAGACTACGTTATCTGCCTCTCCCTGGTTTTTCCTATCCCAGGTTTGGAT
GATTTCGCAAGGGATTGGCAAGTGACTCTCCTGGCCACACGCGAAACAGAACGACGCTCC
GCAGTCACACTGGCAGTCGATGGAGATTGTGTAACCCATGGACTTCAAGTCTCGCACATT
CTGGAATGAGGGCCTCGGTTGCGACTGAAGCAGCACCACCTGAGTACAATCTTTACCCGG
GCAGTTTCGAGCGAGAGGGAAACGATCAACAAATATGTCAGTCTGACGCTTGACCCACGT
CACACACTGCTCCGTAGTCAGCATTTCCTGGACGAACCGGAAGGGCACAGGTCTCGGACA
GAGCATACATCGCACACCGACAACCTCAGCCGACGATAGTTTGCTTTCCAGCCACCCTAC
CCATGCTTGTTTGGAAGCTCGGTGGTTGCAACCGGGCAGCGCTGCGGTCGCCTCCCAAGG
AACAACGTCGCACAAAATGGGGCATGTAAAGTCTCGAGAAGGCTCAATGTGCACGGGTGG
GTCATAGAGATGCTTGGTATCGTACCCAGCCTCATCTAGCAATCGGTTAGGGCAATCGAC
CAAGTCCTGCACAACTGCGTCGGAATCCCAGCTCCTCTTGTTGAGAATAGTCTCGATGAT
CTCCATGTTCCCCTCCGACTCCTCATGTCTGGCCGAGAGAAGAATGGCTCCAACGAAATG
GAATATCTTGTCAAGCTCTTGTATCCGTCTATCCGCTGCCACTTCTCTGGGAACCACATG
ATATGTGCCTCGCTTTGTTTTGACGATACGGTTCCGATTCATGTCGATGTCTGCAGCCGG
TCGTGAGGGGGTTGAACTCAACAAGTTTGTATCTGCGCCAGAACATTCCACTGCCCCTCG
GACGACATCTCCTCCACTTGCGATGTCCCCCTCGTCACCGTCAGAGTCCCAGATGAAGTC
GTCCTCTCCAAGGAAGTCGTCAGCTTCCTCAGCCATCTAAACAAAATTTCCTCGACTGCC
CCAACACTTTACGTTGTCTACGTGCAAAGACTGGCCCCAAAAAGGGCAAATGCCAAAAGG
ATAGCTTTGTCTCTACTTCTCGCCTTTAAACATGACCCAAGAGATGCGGTTCCTGCCTGG
ACTGCGGCTCAGATTCTTTGTTTCTGCTATCTTATCAGATATATTCACCACCTTCTGGTC
CCCCAAGATGCTCAGATGCAGCAAGCTCCGTTGTGTCAAATGTCTCGCGAGATTCTAACC
TCGGGCTCCGTTCCTGTCGGCGATGCTCTTGTGTCTCAGGAGTCCGTCTGTCCAAAGTAC
CACAAGCTTCACAAGGGACTCAGCCTTTTAAGTGGCCCGTGCCGGGCCCCGTGAAGTGCT
TGAGGTGAGGCCTTTTGCGGTTACCACCAGGGAGAAACAAGCTAACTCTAAACACAATTG
CATGTATCGTTCCAACTAGAGGGGCGCCGAATCAAGCACGCACGGGCAGTGTGGCTGGGT
CAGCACTGTGATGCCCCTAGACCATCGTCATACATTTCTCCACTTTTTGAAAATCACAGA
GTCGCTGCGAAGGCTACCATTGTCGACAATGCCCATCCAAGTACCACACTTGTGCCTCCT
CCTTCGTTCTGGAACTCCCACATGATTCCCCGTTGCGTTGTCGTTGTGGTTTCCGCGTCA
CTCGTGCTTGCGGACGTCGAAGCTCCCGTACCGACAGTTGATGTGGCGTCAATGATGCTA
GTAGTCACACTTTGTGATGTGGTGACCTCTGACCCTGCAGTGGTCGAAGCTCCAATGGCG
TTTGTGGTTGTGGTGGTACTTGTCGTAGTGGTGGTTGTCTCAGTCGACATATTCTCCCCG
AAAGCCCAAACCACGGAGTCCCACGTCATCCCAGCACTGGGCTCCTTGTAGGAGTACACA
GCCAAGGTATATGTGCCAGCTGGAGCAGGCTTGATCTCAATGTAGCCGTTATTACGCGTG
CCTCTGCCATCGTCCAGAACGTTCATGTAGTCGTAATTACTCTCCGTAGGAATAGC
>001174-001179_All_comp5254_c0_seq1 len=1313 path=[0:0-1312]
GGCGGTGGTGGTAGGTGAATTTCATTAGTGTCCATTTTTGTTAACGTGTTTCGGGGTCCG
GGCGCGCGCGTCTCCCCCGTGCCGGCCGGCCTCGCACAAACCATGCACATATTAAAATTA
AGTAAACTCTCGGAAACTGAAGACAAACTTAGGTTCTTCGTCGCTTCCTTATATCATTTG
TTGGAAACGCATCACACACTCAGCACCAAACAAACAATTCCCTAATCACTCCACATTACT
AATCTGGACCAAACCCCCAACCATCAATCCTAAATCTCCCACAGTACCCTTCTAGAACCA
TCCGACCCACCGGCACATCTCGCCTCACTCGACAAAACGTTACCAACAAATTTTAGTCCC
TTCGGGCCATTTTTTTCGTCGCCGTAAGGACCTGTTTGGCCGTCTGTTCGTGGAGAGTGG
AATCAAATCCAACCCCAAGTCATCCCTCTATCATGTCCTCACAAGTGCAATGGATGGCTC
CTGTCAAGGCAGTCGAGCAAGACATCTCTAAGATGATTATCTGCAAAACTCAAATCGGCT
CCAAGAATGTTGACGATAAGATGAGAGACTACACTTTCAAGAGAAGTGGGGAAGGTCATC
ATATAATCAACTTGGCCTACACCTTGGAGAAGCTACACTTGGCGGCTCGAGTTCTTGCTG
CCGTGCCAAACCCAGCTGATATTTGCGCTATCGGTGCTCGCCCTTACGCCCAGAGACCAG
TCCTCAAGTTTGCTGCCTACACTCAGTCCACCGCTGTTGCAGGCAGATGGACTCCTGGAA
CCCTCACCAACCAAATCACACAAAAGTTCATGGAACCACGCGTAGTCATCATATCCGATC
CTCTTGTGGACGCTCAAGCCATCAGGGAGTGTGCCCGCGCAAACATCATCGTCATTGCTT
TCTGCAATACTGACTCACCATTGCGTTACGTTGACATTGCCATCCCTTGCAACAACAAGG
GTGCTGATTCCTTGGGTCTCATGTTCTGGATGCTAGCCCGCGAGCTCCGATACCTGCGAA
ATGACATGCCACGCGACAACGCATGGGATGTTATGCCAGATATGTTCTTCCATCGCGACC
CAACTGACCTGGAGCGTCCCGAATTCGAGGCCAATGAGACCGGTGCTGAGGGCGCTGAGA
ATGCCGAAGGCGAGGCTGGAGTTGAAGCAGGTGTTACCGCTGATGCCCCTGACTGGAACC
AAACAGCTAATGTTGCTGGTATCTGGGACTAAACATTTACTTGTTTCCTTTTCTACGAAC
CATCAACCACGGCAACTACTGTAATCAGATTCTTGCGCTGGCGCAAAACTTGC
>001174-001179_All_comp5460_c0_seq1 len=1407 path=[0:0-1406]
AAAAGTGCACTCATTGTATTATCCTTTGCAAGAATCCCACTCCCTCTTATTCTGTTGTTG
AGTTGTGTAAAATGATTAGGAGACCCTTTCTCCACGCTCTAGTCATACTTAACCTTTTCT
TGTTTGGCGCATCTGGCGAAGAAGAATGCAAGTACGCTTTGGAAATACTAGCTTTACAAG
ATGCCTCCCAATCTTTTGCTACCCACGTCGATCGCTGGGCATCTGCGGCTCAAGATCTGC
TGACAAAGATGGATGCAGAGTTTGGTGAGTACCAAATCGGTCTTTCCTCCTTCACAGATA
AACCTATCCCCAAAAGTGGGTATGGTCAATATGGTGGTTGGGGAGCATATCAACAAGATT
ACTGCTATGCCTCGCACGTGCCGTTCACTAACAGTGCAGAGGCTATGGTTCAAGGTTTGC
GAGAACTGAAAGCCATGATCGGGGCTGGTTTTGATGCTCCCGAGGCGCAATCAGAGGCAA
TGATATATGCTGCTTATGATTCGATTGTTGGGTGGTCAGCACCTGAGGTCTCTCACGCGG
AATCAGGTCGTCCTATTGCACGAATTATGCTTCTAATCACCGATGCGAGGTCACACGAAG
CAGGCAACGCTGCTACAAACATTGCCGCTTGGAATGCTCCTCGTGTGTATCCCAACGGAT
ATGATCAGAATTCAACCGGCGGCTTTGGAGCTACTAACTTTGCGAACACAAGGCTTATCG
CTGTCCCTACTTCTGATGCCGAAACATTATATAACGAACTATCAAGATTATTTGCGAGGA
AAGATGGGGCTGAAGCTGGGGCTCTCCCAACATTGACAAGTGATGAGTCAGCCAGGCTGC
AGGAGCTGACTCAACTTTTTGGTCCTGCAGTATTTCCCAACTTAGAGTATGTTTCACATC
CTGGAGATGCGTCCGTTTCAGACTGCACCAAAACTGAGTATCCCACCTTCCAGCAGTTGG
TCGTGGCACTACAAAAGAAGAGCATTCTTCCCATTTTTCTCACCTCCACTTCGGCAGCAT
ATGATTTTTACGCATGGTATCAAGCCAACGTATTTGAGGGCATGGGACTTGAGAGTGTCG
TTGCGATGTTTGATTCTGAGAGTCTCTTCGACGTCATGGTTGACTCTATCTCCAAACTCG
TAGCCAAACAATGCCTCCTCAAGACCACGGAAACTCCGATCCTTGGCACCACCTTGCTTA
CTCCATCCGAAGCAGTCTCAGACGCAATCACTTCGCAGGCAGTTGAGGAAAGCACTCTCG
TTACTGACGTTGCCGCGATCACCACAGCGGGTGATCTGACTTCTGAAGCAATACCGTCCG
TCGAGACAACTCGAGCTGTCGAAACGAGTCTTCCCGTCGTGACGAGCCTTCCCGTTGAGA
CCTCTGTGGCCGCTGAGACCACTGTGG
>001174-001179_All_comp5855_c0_seq1 len=513 path=[0:0-512]
TAACGCGTAGCTACTAGTTCCCCGATTGCTCAGGTATCCCACCCACCAGGATATAATATT
TACTCGCGTTCAGTCATTTTCGATTAATGTGTGAAAAAGGCTTATCCAGTTCAGAACGAA
CAAGTAAACAAAGCACAAGATGGGGCGGATATCCCGTGCTTGTGGACGATCACGGCAGCT
CTTCCCTTCCTAGCAAGTGTCCTTGCGTCTCGCCTACTTCTTGCGGAAGTGGCATCCGTT
AGACAACTGGCATTTACCACCACTCGGTCGGCAGAGGATGGTGGAGCAATCTTTGCAAAC
CACCACGGTTTGAGCGTGTGAGAATACTGTTACTATGGTGAAACAGCCCTCGCAACGAAC
GTCCATGAAGAAGGAGTTCGGGCTTGGCACAAGTCGCTTCATCTTGTGCTTGCGGAGTTC
GCTGACTTGACTTGGTTTAGCTAGGTCTCGAGCCATTTTCCGTCCCTTAGAGCTCTTGCC
GAGGCTAGCGCCCTTGCGTGATTTTTGTCCCCG
>001174-001179_All_comp4908_c0_seq1 len=884 path=[0:0-883]
CATAAAAACATCAACACTTCAACCCACCCTTTCTACCTTGAATTACTGTGCCCTGCTCAG
GGATTGGCTTGCGTGCAGTAGAAATGAGCAGCGCCACTACCTCTGCAAGCACTACCCCTG
ACAGCACTCGGACTGCGGCAGGCTCATCAGGCATGGCTTCTTTCAGTGCTTCGCTCAAGA
CTCAATATGAATATGCTGCGAGCTGGGAAAATGTGACCGTCTCGGCATCTGTGCTCGGCG
GAATCAACCTCATATTCTTTCTAATGTGGTCGCTGAATGTGCCGGCCCTTGCTCTTGCTT
TCTATTGCCTTGCTGTAACTGTCATGGTCAGCCTCCCTTACACCCATTTCTTTCTCAAGT
CGTCTGCGGCTTCTCCCAAAGAGGTCATTCCGGAGAAGCAGTTCATGGATTGGGCGAGAG
ACATGTATCAATCAGTGAATTCGTTTGCATCTTTCGTCCGAAGCATCCTCTACTGGACAG
ACAAGCAAAGATCCGTGCTTACAGCAGGGTTACTGCTTGCGAGCGGCTGGGTTTGCAGTC
ATATAAGCTTGTCTGTGATGGTTGCGTTAGCCCTCAACACTGCTCTGGTACGGATGCCAC
TTCGACAATTGTACAACAGACATCTGTCCAAGACCGTCGAGCCCCACGTTCGCACGATCA
CGTCTCAAGTGGAAAAGATTTTCACGCGCATTCCCATGCTCACCGACAAGATTGTGGAGA
CCAAGTCAAAGAAGATATGAGTTGTTTTCTTCGCATTTGTTAGGAAAGAGGGGCGGTACG
AGCAGAATTTATGAGGGCAGCTTCGTGTTTTACTTTCGAACAAAGGAGACACAGCAATAA
AATGTTTTGGTTCAGTGACAGAAAGCAGCGTGTGAGAGGTGAAG
>001174-001179_All_comp4954_c0_seq1 len=721 path=[0:0-720]
AAAAAAGGAAAACTTAACGAGTTTGATTATACCGTCAGATCCAGACACAGCAGCACCAAC
CTCCATCGTACTTCTTTTCTCCGTCTACAAGAGTTATTCATCATGTCCGGAAGAGGCAAG
TCCAAGGTCGCTCGCAAATCCACTGCTGGCACAGGAAAAAGTCAAAGCCGCGCCGCAAGA
GCTGGTCTTCAATTCTCAGTGGGACGAACAAATAGGTTGATTCGTGAAGGTCATTACGCT
CACAGAACTGGAGTCAACGCTTCTGTTTATCTAGCTGCTGTCTTGGAGTATCTTGCAGCT
GAACTTCTTGAGCTTGCAGGAAATGTGGCAAAGGACATGAACAAGACTCGTATCATTCCT
CGTCACTTAGCATTGGCCATCAGGGGAGACGAAGAGCTGCAACGCTTGCTTGGCAATACT
ACCATTAGAGCTGGAGGTGTTCCACCAGGTATCAATGAGTCATTGCTCCCAAAGAAGAGC
GGCAAGTCAAAGAAGGGAACCGAAGAGTAAAATCTCAACAGATTCCGTCTATCAGGCTCG
GTGGCCAATTAGTTGGTATGAAGAAGATGGAAACCATCGATGATGAGTGAATGGAAGGTT
TGTGTTTGAATCCATATGTGTAGACCAGTGTATAGTCCAATGAACGAAAGGCTTTACTCA
AAGCCAGCCTCTTAAGCAATGTTTGAAACCGCAATACTTAAACATAAGCCTTCTTTTAAA
A
>001174-001179_All_comp4966_c0_seq1 len=1539 path=[0:0-1538]
CAGTTGCTTTAGAGTAACAGACATTCCTTCCTCTGCTCCTTCCTCATGCATCAATTCCTT
AGCATCTCAACCTTAGCCTCCCTGGCATCAGCCGGCCCGCTACTCACCGGGGTTCCATTG
TTTACAGACAATGGACTAAACGCTCAAGTTTGGAACGAGACAGGAGTGTCTGTTACTCTA
AAGCAACTGCATGGGGGTCAACAAGAAGGTTCTTCTCTCCTGACCATCAGCACCCCTAAG
ATGATCGTGAACCTTGCCCCCAGCCGTGGTATGAATATACTTAACGTCACCGATCTGAGT
GGCAATCGCCTCGGTGGTTGGGACAGTGGAGTTACGGAAGTAGTGAACCCCGCGTACTTG
AACCAAATGGATCGTGCCGGTTCTGGATTTTTGAGTGGGTTCAATGAAATGGTTGTCCGT
TGTGGATTTGAGTATGTTGGTCACGCGGGCGAAGACGGCGCGGAGGGTCTTCTTACGCTT
CACGGAAAGATCGCCAACACTCCTGTGTATCAGGGATCTATTAGATACGACGCTACACGT
GACATCATTACAGTTTATGCCGAAACCTTGGAAAGGGCTTTCAAGAAGTCTTACTTCAGG
TCGGACACCTACATAGAGATCTCAACAACATCGACTTCCCTCACTCTGAGAGATACGTTG
TTCAATGAAGGGGCGTACGAGGCCGAGTATATGGCTTTGTATCATTCAAACTTTGGCACT
CCTATCCTCAGCAAGGATGCTACATTGCATATCCCAGCGAGACAAGTGTCCCCTTTCAAT
GATGGTGCAAGAGACGGCCTTGCCACGTGGGACCAGCTCCTCGGACCCACCCCTTTGTAT
GATGAAACTGTCTATAACATCTATCCTCACGCTGACGCCAATAACAATACCATAGTGGCG
ATGATTGCTGGATCTGGAACAAGTGGTATCAAGATGGAGTGGGGAACCGATACTCTACCC
GTGCTCTCCTTGTGGAAGAATTTGGACATGGAGAAGATGGGCTATGTTGTTGGTCTGGAG
CCAGGTACTTCTTTCTCATACAACCGAAAATTCCAGAGGCCCCTGGACCTTGTTCCAACC
ATTGCATCGAGCGCCTCTGTTACATTTGAGATTACTTACACGTTCCTCTCTACCAAGGCA
GAAGTCGATTCGACCATCACTGCGATAAATGATATCCAGGCTGCAGGAGGAGACACAGAA
ATCCTTCTAGATCCCTTATCCGATGAGATTGACGAAACCACCACTGACTCAGACTCAAGC
GGCAAAGGATTCTTGCCTCCCTCGGTGCTTGCCTTGCTCTTCGCCTTCGTCGTTGCTACA
GCCATGTAACCATTTTTCTTTTTTGTTTTTTTCATGAGGACCCTCTCAGGGATCTTTCGG
GGACTCCTAGGATCCTCTCATTTTTGTTGAGTGGCTTCACTCGCCCGCTATGTTTGACCT
TCGTTTCGTGTTTGGAACAGGGCGGGTTCTCAAAGACGCATTCGTGACAGCCCAGGTGTC
CTAATGACTGGTGTTCTACTTCTGGCACGTAGAATAAAT
>001174-001179_All_comp4974_c0_seq1 len=550 path=[0:0-279 549:280-280 280:281-549]
ATATATCAAACGCAAACACACACACGAGACGCAGCGCTGAGTTACTTTTGTAGCCCGGAG
AAAAGAGGGAATGCACGCCAAATAAAAAAGAGTTAAGTCAAGAGGGGTATCCTCGGTAAG
TAATAATACCAAACCCAAAGCATCACAATCCTAGTACAAAGCACATTTTCCATTACAGTA
AGCCTCAGCAGATCGTAAGACAAAGCTTACTCTCATGCTTACAGCACCTGTATGGGTCCT
AGTCGTCTTCTAGGGATGCTGATAACCACCAGCGAATATATATAAAGCACTTCCAAGCTT
TGGTCGCCTAGGAAGCTTATAATCAATCGAATCTAATGTATTCAGTGAACATTTGCTGGC
AGTCAAGACGTTGTTTTTCAGCTAGGATTCTGACTTAGAGGCGTTCAGTCATTATCCTTC
AAGCGTAGCTTTGCAGCACTGGTCTTTCGGCCAGCTGCGTTACCAGAGGCTTGAGCCAAC
GGTTCCTCTCGTACTAAGTTGGCTTACTGTCACAACGTCACATAATAAGTAGGGTAAAAC
TAACCTGTCT
>001174-001179_All_comp5709_c0_seq1 len=1974 path=[0:0-1973]
AAGAAATAAGCCGCGTTTTTCGGACGGTGACCACCTAGAACACACACACCATGGGTATCT
CTCGAGATTCACGCCACAAGCGCCGCGCCACTGGTGGCAAGAGAGCTATCCACCAGAAGA
AGAGAAAGTTTGAGTTGGGTCGACCTGCCGCCAACACCAAGCTCGGTGCCTCTAGGGTCC
ATCTGGTTCGTTGCCGTGGTGGTGCCATCAAGCACAGAGCTCTTCGCATGGATGTCGGAA
ACTACTCATGGGGCTCCGAACATGTTGCATGCAAGACCAAGATCATCGGTGTCGTCTATA
ACGCTACTTCCAATGAGCTTGTCAGAACTAACACCATCACCAAGGGAACTGTGGTCATGA
TCGATGCCACTCCCTTCAAGACCTGGTACCAATCCCATTTCGGCACGGAATTGGGCAAGA
AGAAAATCCATCACACTGAAGATGGAGAGAAGAAGGAGGAGACCGCTGAGGCGACCAAGC
AGTCTGGTCATGTGCTTGCCAAGTTGAGATACAGGCTCGCCCACCAGAAGCTTGACTCCA
ACCTCGAGGAACAGTTCAACTCCGGTCGTCTCTTGGCACGCGTTTCATCACGACCCGGGC
AATCTGGCCGAGCTGATGGCTATATCTTGGAAGGCAAGGAGCTTGATTTCTACAGGAAGA
AGCTTGACAAGAAAAAGAAGAACTAAGTGTGCATCTTCGTGTGTTTGTGTGTCACCAGCA
ACCCTTCGTTCACTGCACGCAAGCAGCAAAGCAGGCACCGGTCCGTCAAGAAATAATTTA
TTCGCGTTCCGTAACTCTCAGCGGAGATCATGCTCCCCCCTCGAAGGCCCACCAACATGC
TGGTCTGCACGCCTGGTGACCAGGTTGTTGATGTTGACAAAGCTGTTTCGAAGCAATGGT
TTGATTACTTTCGAGACCAGGACTCTCTGCTCCTGCCTTCAAGTGGAGATAGTTTCAATT
GTTACTTTGGAGGTCCATGGGAAGATCCGCCGCCGGGGAGACCCCTCATCATATTCTTCC
ACGGTGCTGGACATACCGGCCTGTGTTTTGCCTTACTAAGCAAAAGACTGGAGTCATCTT
ACATCACGGCAGCCTTTGATATGCGGCATCATGGTTTGACTCGATGCAAGACAGAGGAAG
ACCTGAGCATTGATGCTTTGGTGGATGACGGCATTCAAGTTGTTAGGGCCATCCTTCAAA
AGATCGGCAAGCCCTCGTTACCAGTCATCCTCTGCGGTCATTCCTTGGGAGGGTCAGTGG
CTGCAAGGGTCGCGGCGCGGCTGGAGAATGACAAGACGGGAATAAATATTTTTGCCGTAG
CTGTGCTGGACATCATAGAGGAGCTCGCATTGGAAGCCCTTCCCACTGTCGCAGTATTCA
TAAAGAAGTACCCCCCCTCTTTCAAATCCCAGCAGGCGGCGATCGAGTGGAGCTTGAAGT
CCATCCTTAAGTGTCGGGAGTCGGCATCGATTTCAATACCTTCTCAGTTACGCTGGGAGG
AGGACAAGCGGGAATGGGTGTGGAGGATTGACCTGGCAAAGACGACTCCCTTCTGGAAGG
ACTGGTTTTCTGGCCTAACCCGATGCTTCCTTGGTCTCAACGCGAGTAAAATACTCGTCC
TGGCAGGCACTCCTCATGATAAGCTTTGCAACTCCCTCACGATCGCCCACATGCAAGGAA
AATATCAACTGGAGATCTTGCCCAAAACCGGGCACATTATTCAGGAAGATCAGGCGGACG
CGGTTGCTCACATTTTCGTTGCCTTTGCGGAGCGCTTTTCCAAGCTGCTAGCTCTAGCGG
CTTGAAAGGATCGCCACTCATTATGGGGACACCTGTCCCGTGTGGAAGGAAGAAGACGTT
TGTGTCAACGAGTGTACCAGTAATGTTGAAGCAAGCAAGCAAGACATCCAAACAGTTCTT
TCTTGAAGCATGTAGCATCGCTTGGACGGTAAATATAGGTTTTACATCATAAGA
>001174-001179_All_comp5505_c0_seq1 len=758 path=[0:0-757]
AAATTGCCTCAGGCCCACCCAGAATTTTTTTACCGAACGCGTGCGAGCTTTTTGGGCCAA
CAACGTTCGTGGTGCGACGTAGTTCGCGGTATTTGTTACAATGGGCAAAGTTTATCGCAA
TAAATCCAAGACTGCCAGAAGTCCCAAGAGGCCCTTCGAGAAGGAGCGCTTGGACTCCGA
GATGAAACTCATTGGTGAATACGGGCTCAAGAACAAGCGTGAAGTGTGGCGCGTACAACT
TGTGTTGGCTAAAATCAGAGCAGCAGCACGTCACTTGTTGACCTTGGAGCCCACTGACCC
CAAAAGAATTTTCCAAGGCACTGCTTTGCTCCGAAGAATGGTCAGGCTTGGGCTTTTGGC
CGAATCTGAGCAAAAGCTCGATTATGTCCTCGGGCTGACAATCTCCAAGTTGATGGAGCG
ACGTCTGCAAACCAGAGTGTTCAAGCTTGGTGTTGCTAAGTCCATCCACCACGCGCGTGT
TCTTATTCGTCAGCGCCACATCCGCGTCGGCAAGCAAGTGGTCGATTGCCCATCGTTCTG
CGTCCGCGTTGACTCTGACAAGCACATCGATTTCGCAGTCACGTCGCCCTTCGGAGGTGG
CCGTCCCGGTCGCGTACGAAGACGACAATTGAAGTCTCGCGCTCAGGGAGGAGATGAGGA
CACTGGGGACGAGGAGTGATTGCATGATTGAGTCTTGGTTTCATCGCTGTACCTAGAACA
TTGCCCAAACCCCGACAGTTGGTTCAAGTCGTCACCAC
>001174-001179_All_comp5677_c0_seq1 len=798 path=[0:0-797]
CACAAGCCCCTTTTCATATGCGTTTTGCCTCCCTTTTTTGCACCGGGCGGAAACCGTAAA
GTGCAGAATTTTGTGGGCTAGGCAGTACCTGACAAAGAATCTCTGAGATGCCGAATTTCA
GACTCCAGAAGCGCCTTGCCGCTGATGTGTTGAACTGCGGTAAACGTCGTGTGTTCCTGG
ACCCCAAGAGCGCAGATGAGCTGACTACCGCTGTCTCTCGACGCAGTATCCGCAAGCTCG
TCAAGGCCCGAGTTATCATGAGAAAGCCCACGAGAGGACAATCTCGCTCTCGTTGCACTC
TCTACCAGGAGGGCAAACGTCTTGGCCGACATATGGGTCTTGGAAAGCGACGGGGTACCA
AGAACGCGAGAATGCCCACTTCCGTTCTATGGATGAGGCGCCAGAGAGTCTTGCGTAGGC
TGTTGAGGAAGTACAGAGAAGTCAAGAAGATTGATCGCAAGACCTATCACATGTTCTACC
TCAGAGCCAAGGGTAACCAGTTCAGGAACAAGCGTTTCATGGTCGAGGCTATCTGGGCTG
CCAAGAACGAGCAGAATAAGGCACAAGCATTAGCGGAACAACGTGATGTCAGAAAGGCAA
AGGCTGCTGCAAAGAAAGAGAAGAAGGCCGCCAAGGTCAACGCTCCTCCCTCGGTCCCAG
CCACCTCCGCCTAGAAAATCTCCGAATGGCTTTGTGTGCATGTTGGTGTGACCTCATCCA
GACAAAATCATAAACTGTACTAGCCGTCTCATCTCTTGTGGGTACTAGCCATCTCCCTCA
TCAAATCAAAGCATCTCG
>001174-001179_All_comp4839_c0_seq1 len=4122 path=[0:0-4121]
CTGCCCTCGCATACACAAAGGTATTTTCTTTTTACTCCTTCATTGAATCTCTTACTCCCC
TTTCTATCGATCCGAGCTCCACGTCGTATCATAAACAGCTGCCCTCGCATACACAAACAT
TAGAGCAGTTGCCTTGAAGGTTGTAGTATGGCGCCCATCGTGAAGCCAGTCGCTGATGAA
TATGCATTCAGCTATTTGCAGTCTGAAACCAATGAGACACATACGGTCGAGGTTGATATT
TGCCGAGACCAAGATAAAGAGCATTGGGAACAATTCGTAAACTCAAGACTCCTGAACTAT
TATGTTGGACCATTCGCAACTCCCCATGTGAAGTGTTTTCTGAAGAAAATGACAATTTTT
TATCTTACCTTTGTTGACGGTGTTCTTGATGGGGCCTTCGTTGAAGTTGCGGTCGTCAAC
ACGTCGGAGTCGGATCCTACTGAGCATCATACTCCTTTGTTCTTAAGGTGCCCTGTGGCC
GCTGTACTCATTGTGTTCAGAACTCATACACAAGAATCGGACGGTTCGGTGCGCCCTCGC
GAGTATGTCATTATGGTTCAGGAGAATCGACGCAATATATCGCAAGGTTATCGAGACGTT
CCAGAAATTCCCTACGGACGATTTGACCAAGATCGCCACGTCCGTGGCCCGTTGATCACA
CCTGTGGAAGAACTTTGCGAGATTCAACTAGTGGATCAAGATTTCACCAAGCTAAATGGA
CGCAAAGGCGTAACATCAATGCCAGGGTGCAGTATGGACAACGTAGAGTTGTACCTGTAC
CGCAAAACTGTGCCGGAAGACATGATCACAAATCTCAGAAAACAGCTGGACAAGCTTGGA
GAAAAAGCTGGATCTGTTAGTGTCAAACTTATTCCTCTAGGTGTTGCTTGGCAGGTCACC
AACGATCTCAAGACTTTGGGAGCCATATTCTACTTCCATGAACTACGATATCACAACAGA
ATGCCCCGATACTATCCTCCTTCTGGAGGACGTCGTACAACGTCAGCCAAACCCACTCAA
CCGGTTGCTCCATCATGGACCAATGTGGCGGAGCTGAATCCAAATTCACAATCTTTTAAC
CTTGTATCAAAGGTCCATGAACCTTTGACGATCAGCAACGAACAAAACAAGAATCAACGC
AAGCGTGGACAACTCGTGATTGGTGATCCCACGGGGGTTGTCACTCTGGTTGTTACAGAA
AAGCAACTGGAAGTCCCTGGCTTGGACAAGGTGGGAAACCCCATAGTCCTACGCAATGCT
GCCATTGACATGAGCTCCGGACGTATCCGTCTCTTTGTCAGTCAGCAGTGGGGCGATCTT
TTAACCGATGTATCTGCACAAGAGGGGTTACCACCCATGGATTTCGAAGTAGACGATTCT
AATGATATGTCTAAAACGCAATATGAGCTGGTGACGCCTGAAGGCGAATCATCTGGATCG
CACCGCTCCGCAGTGGGCCGTGTGGAGCGCCCCGTAGGAGGCCGCTTTCGCAGGAATGGC
TATGCGCCTTCGCGCAACGTCCGCGCTCATATGGGTCTCAGAAGACCATATCGTGGACGT
GGTTCGTCTCTGAACCGCAATGCCGGGAGACCAGTGGCAGCAATCAATGCTTGACTTGAA
TCCTCTCTGTACTTCTCTTGCCTTGTGAACATGCATTGTAGAATTGTTTCGTGTCGTTGA
CTTTGCTTGCTTATATGACAGAGACTTTTGCTTAGGAAGGTTGAACGGACTTCAACCTAG
TCAGATAAACCGTATCTAGCTCCCGCCCCCTCCGTCCTTGGTGTTTTCGTATTGTTCGCA
CATCTCACAGCAGGTGCGGAAACCTCCTGCATGGAAGGATATTGGACTTACTGGTTGTGG
CCACCGAAACAGGTCCCGTCGCCAGCAGCACCAGAATGGACCCCGCTTTCGCTATTCGCT
GGCATAGTGCTTACCGTTTTGGGTGCTTTCATCATCTCTATTGGATCGTTGCTTGATGCT
TCCGAGCGCAGACACGACCACGCCTCATATCACGCGGCACCTCACATAAGGGGCGGCATC
ACTCAGGAAATGATTATCGGCATCTTGCTGGTAGTCTTCGGAAATGCCCTGCATGTGGCA
GGTTTATGGCTTGCGCCAGCTTCTCTTCTGGCACCCACCAATGCGGTGGGCCTAGTCAGT
ACCCACTTCCTTGCTAAGATAATGTTCAATGACCCACTCTCCATGTCGGCCTGGGTGTCA
ACAATCGGGATCACGGTTGGGATTATTGTTTGTGGAGTCTCGTCCTCGAATGCGGGGACT
GTGGGGTTGACCCCTGAACAAAGACACGTAATGTATCTCTCAACATGGTCTGATCGCCCA
TACCAAGTGTTTGTAACTTTATTGGCCCTGCTGATTGGTGGCATCTACACGTTTCTCTTT
GAGCTCGAGTTCCGACAAAGCGCTGAAGAATTCGCCAGCTTCAGAAATGCCCCTCATTTT
AATGCCTATCAACGAGTGCCTCATGAGGTGCAAGAGCAAGCAACAGGACGTGAAGACGAC
AGTCCGAATAAGGCGGTCTTGGGCCAGACGCATGGGAATTTGTTAGCCATTTTAGCTGGC
ATCGTCGGAAGCCAAACTGTCTGCGAGATCAAGGAGCTTGAGAGTGTCTTTCATGAAGTG
ACCCATCACGGGGTACGAGGTTTGACACGCTTCAAATCTTCTTTACTGTCGATACCCTTA
CTCATCATTTGTGGCTTGGGGCAATGGCCTTATCTAAACATGGCCTATCGAGTTGGGAGT
CCGCAGCTTGTCAGTGCTTGCTATTATGTCTCATGGACAGTCCTCGGCTCACTGGGCGGT
TTTGTTAAATTCAAAGAGCATCATGGCATGAGTTTCAACGAGAAAGTCTGCTACGCCATA
GGGCTTACCATCAACCTAACGAGCATCTTGATAGCCTGTTCAAAGTCAATCCAAGATCTC
ACTCGTTTCTACTTGTTTCCCGACAAGACCTCGCAGAACAATCCTGAGCGTCTCATTGAG
CTGCAATCGATGCGTGCCAAAGTCCTGGCCAACTTCATGGCCGCCCCTTTCATGGATAGA
GTCATTCCAGATTTGAATTACATCCCGAATCCTTTGGAGTTCTATTCTGCTTCCGAAAGG
GCTACAACCATTGAGATAGTCCGAACCGATCAACATCAACTTCCAGCTAGAGCTGTGTAT
GCAAGCAATATCTCTTTATAGTTAGATAGCACATGTTTGCTACCAGCAATAAGACACACA
CACAAAACTACTTCCCCACAATGACTATGAGCGGAGAGGTCGTACTCTACACTGCCGCGG
TTGCTGATCGCAAGATCATTGCTGAATATTTTCCCAGTGGAGTCACGAAGACAGCGGCTC
TAGCGGAGTTAGCTGCCATTGCAGCTGAGATAGTGCCTCAGTTACAAATTAGACTGGACA
GGCAAGATGACCTCTCAGTGGCGACAGAGAATAGCCATTATTTATGGACTGCCGTACGCA
TTGGCACATGCACCTAATCAACACTACATTTAGCGGAAAGAGGGTGATGTTGCGTTCTTG
TGCGCCGAACGTTGTGCTCAGAATGCCGGTCGGACATCGGAGTTGTTGCTGGTAGACAGA
TACTTAAAGATGGCAAATTGTATAGATCTGCCCATTTTGACAGAAGGAGTTAAGTACCAT
GTACAGAAGTCAACTCAGATCTCAAGGTCGATCTCATGGGTCTCGAGCTCGCGATTTGAC
TTTTCTCTTACGTTACTGTTACAATGAAGTATCAACATCTATCGATCAAGTGACCCGTGC
TCCCGAAAGGAACAAGGCTGACGGATGGATTGACAATTCTTCAAGTCCGAAATTGGATGA
TTCTCTGCGCGTCAAGATTGGTCAGGTCGAAAACGAAGTTGCCTCTGTTCGTGAATATCT
AGCTGCCAGTGTCATAGGTATGGCCAGAGAGAGGGGAGGCCAAGTGGATTGTTTGCTCCA
ACAAACCACCAGCTTGCAAACAGAAGTAATGATCCCGCGCATCTCAGGGCACTTTACGTA
ACTGCGATTGCCTCAGATGGCTGACTTCAAAAGGGGTACTGACGAATTACGCCGGCGAAG
CATTTGGAAGAGATTGCGATGGAAAATAGTGCTTCATCTAAT
>001174-001179_All_comp4734_c0_seq1 len=736 path=[0:0-735]
TCTCGATGCGCACACAGCACACTGCGTCTCTCGACGGCAATCTGGGCGTAAGCGTTTTTT
TGACTTTGCCTACTATCTCTCACCACCATGTTTGCGTTGAAAGTCTTCCTGATGTTTTAT
ATGATGGCGTCTGGAGTTGCTGAAGAAGGAGAGAGCGAGATCGTGTTAACCACCTCAACA
AGTCTTTCGCATGGCGACACCTCAGAACCGTCGACTAGTGTGGACACCAACGCGTCAACA
ACACCAAATTCGCAAGGAAGCCCGTCCTCGACTACTGCAGAAACAATCGTGACAGGCTCT
GTTGTGACCCACGAGCTAAGTGGGACTTCGACTGAAGAGTCCAAGGCTCTTCTGGGAGTC
CCTGAGGGGTTGATCCTTTACACCCTCATGTTCAAAGATGTTTTTTAGACCTAGTTACAT
GTATAGTATGTGGTCCTGATTACTCGCCCTTTGGTTGCCTGTCCGTCCATCTCCTCGGAG
CCTGTGTGGCATCATTTGAAAGAAGCTCCCCCCGGGGCGTTGACCAGTGCATCGACATCT
TGACGTTCATTCATCAATATTGCCTTAGCGTTCTCTGTCACTTTCTCTTCCTTCTGGTGA
GGGAAATAGGCAGAAAGGGTGTTGTGTAGGAGGGTCTTGTGCTCAGAAGTCTGCCACAGT
AAGCTCAAGCTGCGAGTAAAGTTATGCTTCGGGGGAAGGGCACAAATGAAATAGGCTCAC
AAGTGTTCAATTGCAC
>001174-001179_All_comp5218_c0_seq1 len=2763 path=[0:0-2762]
GTGATCGCACCAGTGGAAACCCAACACCCATAGACATAAGCGACGATAATGGTGAGACCC
CAACAATTGAGCGGCAGGACAATCGCCGCCCGCGACGACCGAGGGGCGTGCTCACAAGCG
CACAACACAACGTCATCGTGGATTTGGGATCAACGGCTAAGAGGCGGCGAGTGTAGCGTG
GAATATACAAAGCTCCGCTTCCGCAATTAGTCATACCTCTAAGCGGTCAAGACACCGGCA
CAACTCTCAATCAACGCATTTTTCACCTCATGCTTGTAGAATCGATCGAACCAAGGTCGG
GATCTTTCGCTTAGTCGAGCGAGCAAATGATGTACTCTCTCCCACGTGCACGTCTCCTTG
ACCCCCAATGACCGTTCCAAATTGGTAGAAGCCATCCGCAGCTTTGGCAAGAGCCATAGG
CCTACCACCTGACGTCCTATACCGCTTCTTGGAATCAACGTAACCTCTCAGATCTATTGC
TTCTAATTCCCTCTTGTCATCCTCCGTAATCTTCCGTCGCTTCATTCCAAACCACCCATC
AATTTGGTTGTGCCGCCGTTCCCTCAACTTATGCCGTCGAACACTTGACTCATCCAAAAC
CTGAGGCTCCAATACATTGCCCGCCGCTATCTTCCGCCCATGTGAAGCCTTATCTATAAC
TTCCTGCAAGTAATCGTGGGCACTTCCATCGGGACGACACAGATTTGAGTACGATGCGGT
CTTTACTCTGCCGCAGTTCTCGTCCCCGGTAAGGGGCTTGATATCATCAACGGTCACCGA
GACCCCATAACATTTGCTCACAAGCTCCTTGAGGTCGCCTTTGTTCTCAACTTCAAACTT
GCCCATCAAAGAACTCTGCGACTGAGTCTCCGGGCGGCTGCCCTCCTTCTGCAGTGCTTG
GTCTTCACTTTGTGTCGGGTCAGTCAGACCCTGGTCCTCACCCACAACATCGAAGGTGAA
GGCTTGAACTGATTCTGACTCCGACTGTGGGTGTAAGGACTTGGCGCTAACAATGACATC
TGTCTCTTCCTGAGCAGACGAGTGACTTGCCGTGGGCGGCATGCCGTAAAGCCGCTGCTG
AAGCTTGCTTGAGACGGGCATCAGAGTGGCGTTCAGGCGAACTGGCACGATCCGACAAGC
ATTAGGAGGGGTCGTGGTGTCCAAAACGGGAACATCATCTGGAAGAACCGGGACTAAATA
TAAGTCGCGTTCATAGTTGAACTTGTGGGTTTTGACGACAGCGGGACCGAATTCTTGCTC
AAAAAAGGCATTCAACGCTTTGCGTGTTGAAGCTTCATGAGGATGCGTACGCTTAAACAA
GTCCACTATCCTCTTCGCATTAGCCTTCAGAGACTCCGGGGAGAGTGCACCTAGGAAATC
CTCGTCTTTCTCGTACATCCGGTCCAAAAGGCGCCCAAAAAAAAGGTCTGGTAGGTTGCT
TGCATGACGATAGATCAGATATTGCGAGAATAGGAATGGACAATGCAGGGACAGGACATG
ATGTCGCGGCGCACACACACAAAACACATGAACGCCGACGGTTATTTATTCGATACAATC
AATATAAGTAGTTCAAGTCATGAATTTTTCACGCATCACATTCTTTTGCGCTCTGCTGGT
TGCATGTAACGCCGACTCCGCGCTGACAGACGAATGTTTGTCGGCTTTGCAGATTCTCCA
TCTGCAAGACACTTCAGGTTCATTTGGCGACTGGCTAGCAAGTATATCAGGTTTCTCTTC
TGAACTTATGTCCAAACTTGGAGACGCTGTAGGAGAATTTGAGTACGGAGTTGCCGGCTT
CGTAGATAAACCTATCCCGTATCGTGGGTGGGGCGATTATGGCAATAGCAATTGGCCAAT
TGATTACTGTTATGAGCTCACTGCCCCTCTTAGCGAAAGCGCGGATATTGTCCAAGAAGG
CTTCAAGGTAGCATCCTCTCATTATGGGGCGGGTGGTGACTACCCGGAGAATCCCTTGGA
GGCTATGATCTTTGGAGCTCTCGATACCGAAGTTGGATGGGCCACGGAAAGCCATGCTCC
TTCGGGACGCCCATATAAGAAAGTTCTCTTGATTGTGACGGATGATTTGATGAATGATGC
TCCGTTAGCACAAGAAGGAATCAATGAGTGGAATGCACCTCGGGACTGGATCAATGAGAC
CTATTCTACTGGGGGTTGGGGCTCTTCAGCTTTCGTGCATTCCAACCAGATCCGAAACTT
GGATAGCAATTCAAGAGCGCTATATGCGGAGCTCGGCAGTCTCCTTCGCGCACAAGACTT
TGGAATTGCCCTGACTGCCAGTGAGAGTGACAGGCTGGAAGAGCTGACCAGCAGGTTTGG
GCCATATCCTTTCCCCGACGTTGTCCCTCATCCCGGAGATAACAGTATGTCGTGTGAGCA
CACAGAATACCCGACACTAGAGCAAACTGCTCGTGTCTTGAAAGAAACTCAGGTTACCCC
TATCTTGCTCCTGCAAAAAGCTCCTTATGCGGACGAAGCAGACTTCGAATGGACCGTTGA
CTACTACACTAACAAACTCATGGAGCTCGGTGTGGATGAACCCATCATTGGAAGGCTGGA
AGATATTTCTACCTCCGTTGACAACATAGTGGACCTACTGAGGCGCGTGCAAACGAACTG
TTTGTCGACGACGTCCGCTCCAGACGCCTCTAGTGAAGAGACCACCGCCGACACCTTGGA
AACTACAGTCCCCAGTGACGTGACCAGCCTCGAATATTTTGAGACCTCCGCGGAAATCGT
TGA
>001174-001179_All_comp5155_c0_seq1 len=2332 path=[0:0-2331]
GAATTGTTTCATGTCTGTTACCAAGAAACAGAAGGACCTGAAAGCAATGGCTAAGGAGGA
GAAGGTGGCAAACAAAATGCGGAAAGGGGAGGGCAGACCACCAAAGCGAGCCTATGGATA
CATGGCAGTTGGTGGAGTTGCTCTCTTCTTCCAAGCTTTGATCTTGTGCCTAAATGGTTA
TTTCTGGTCAGGAGGGTTTCTCTTCCCTCTCGCAGCTCTATGTTGGGTCAAATCCATGCC
AAGGGCTTTTGAATTGTGTTTGGCAGTGGTAGGGCTTGCCATCTGCATCTACGAGTTATG
TGACCGCTCGTACGCTCTCATCGTCTTGTTCAGCCATCGTCATGATATCACCAGCACGTC
TCGGTGGGTCGCCGTGATTGCTTTCGAGATCCTCGGCGCATTGCTAGCTGTTCTGGGAAT
TATTGTTTTTCCTATTGCGATACTCAGAGCGGCGCAAGAGGTGCCTCAGGGGTCTGCCGC
TTCGTCTCTCGAAACCCCGCCACCACGACATGTCGAAAATATCTCTGTTGAGAGAACACC
AGAAACCACTTTGCCCCCAATGAAGAGTCCCCCTCTTGCGCCGGCGCCCTCACCTGCTCC
GTACGGCCACGATTTACATCCTGCACAGCTCTTCACGAGCCCATATGCTCCTCCACAACC
TGTTCTTATCACAGGCGCCCCTCCCCCCCCAGGTAATAACGGTTTCCTTCAACCGGCGGG
ATATGCTTACATCGCGCATCCGCCCAACGCGCATCGCGATGCCATACCCATTCAACCTTT
AACCGGGCAGCCCATCCTTGCGGGGCACCCTGTATACATTCCTCCATATGGAACAACACC
AGCACCCCCGCCAGGCCCACACCAAATGATGCATCCTGGGATGGCGGATGCAAACATTCC
GGGACACCACAGACCTCAACATCTATCGCCTTATGATTACAATACAGTTCCACCGGTGCC
ACCGCGCCAGTAGTGTGTGTAATCTCATCAGTCTTGGAAGAGTGAACCAATCGAGCAAAT
AAGAGGTTCAATGCGACAAAGAGCGGGCGGCCACTCAACCGAGCTACCAAGCCAGCGAGC
GACTTTTTCAGTACTAAATCGTCTTGCTTTCAGGGATTGTCAGGTGCGATGATGTTCTTC
TGACCAAGGGTGTTCTGGGTCCGAAGCCAGCTTATGTCTTTAACATTTGTACGTCGTCCT
ATGTCATTTGAGTGGATCACTTGATGATCAAGGTGCGTTGGAAATCACCGTCACAAAGTG
AAAAATACTAATTATGTGATTCGTGTCTCTGCAGCACACAGACGAACACGCTGCGCGGCT
CTCCCATTCCTACTACGTGAAGAAAAAAATGTCGTTGGCCACGAAGTCGCCAATGCTAAT
TAACGAAATGTGTCACCCTCGAACTAAGTCACTGGCCCTTCTCCAAATCGAATTTGACCA
GTGCTTCAACGGCACAAACTCCCGTTTTGCGCTCCAATTCATGAAGTAAATCTGCAGTGA
TATTGGGGAGCTCATCATTCACACGATTGAGTATGCCAATGTGGCAAGCGGCCGCATACA
TTGGGGTCTTGCGAATTTTGGCCAGATGGAAAAGTGTAAAGGACTCCATCTCGCAGGTAT
CGACCTTAGCCTCAGCAAAATACTTATAGATATCTGTGCTGTTGGCATCGTCGAAGAAGC
CATCATCACGTCCTTGGGTGGCAAAGAAAAATTCAGCTGCGACATTCAATCCATCGTGAG
TTTTGACACCTTCATTTTTCAAGGCTTCCATCAAGAGATGGTTCAAGGGATCACTCCCTT
GAAGAGGTTTAGAGAGTTGATAAAGCTCTTTTGAACAGACCGTGTCATTGAGGCAGCCGC
CAGTAACAGCTCCATAATTAATGTAGGAGTTGCAGCAGCCCTTTCCCGCACAAACGACTG
TGCCTGGCTCGAGGTCTGGGTTAAAAATACCACAAGTGCCAACACGAATGACAGCGATTG
GCTCATCCAAAACATAAGTAGCTTCGCGAATCATGAAATCCATCATGGGAGCACCCATTC
CAATGGCAATGATACTGACACCGACTCCCTTGTATTTGCCACTGTAAGTGTACATCAACC
GGCTTGAAGCAATGGTCTTTTCGACTACATCCAGCATTTTCGACATCGCTTCCGCGCGGC
TAGCAGATCCGACCGTTACTATGCGAGGATAGAGATCCCCTTTCTTGACACCTAGATGAT
AGGTACTGCCATCCGGCAGCAAGAGTGTAGTCTTCCCAGTCATGTAGGCCCCATTGTCTT
TAGCTGTTGCGGTCATTTCTTGGTAACGAAGAAAATTTACAGTGCTAAAAAT
>001174-001179_All_comp5682_c0_seq1 len=3761 path=[0:0-3760]
CTGACGCTCACTTTCCTATCCAATCAGTTCTCATCTTCTCTCTTATCCTCCTTCTCTTCG
AAAATGATGAAGCATCGCGTCTACTCATTTGCCGGACTCCAAGGAGCCACTCAAACAGTC
ATGAAATCAAATGAATTTGCTGATGTGAAGGCCGTCTGTTCTCCGCAACAAGCCGAGCGT
CGTGCATGGCAACCAGTACTTCCCCTCTCTCTTCGCAAGCCTGCCTCAGTTGTCGTTGAC
GAAAGTGTGAAGCCTGAAATACCAGATGCTGAGGTTTTGGCTTCTATGTTCCCAGCAACT
TGGGGTCAAAAGTTTATCAAATTGGTTGGACAGCCCACCGATGAGGCTTGGTTGAGGCAT
TCACCCATCAGAATTGGTGTTGTGTTGTCTGGAGGTCAAGCTGCTGGCGGTCACAATGTG
ATTGCTGGTATATACGATTACATCAAGCAGTGCAATGCGCAATCACAGCTGATAGGATTT
TTGAATGGACCACATGGCATTTTCACTCACAATTACAAGGAGATTACTGACGAATACATG
AACATTTACCGCAACATGGGTGGCTTTGATATGATCTGCTCTGGACGTCACAAGATCGAG
ACAGAGGAGCAGAAGCAAAAGTCAATGCAGATTTGTCAGAAGCTGGAGTTGCATGGGCTT
GTGATCATTGGAGGTGATGATTCTAACACCAACGGTGCCATCCTGGCTGAGTACTTCAAG
GCAAATAATTGCAAGACTCTTGTTATCGGTGCCCCCAAGACCATCGATGGAGACCTTAAG
AATGAGTATGTTGAGACCTCTTTTGGATTCGACACAGCCGTCAAAGTGTACTCTGAGCTC
ATTGGTAACTTGTGCTCTGATGTTGCGACCTCTCAAGATCGCTATCACTTTGTGCGCCTT
ATGGGTCGTTCCGCTTCCAATATCGCCCTTGAGTGTGCTTTGCAAACTCGGGCAAACCTC
ACCTTCATTGGCGAGGAAATTCAAAAGGACAATAGATCGTTGATGTCTATAGTCCAGGAG
ATCTGTGATATGATTGTGAAGAGACACGAGATTAATCGGGACTATGGTGTCATACTTCTT
CCAGAGGGTTTGATTGAGTTTATCCCTGAAGTCGGAGCTTTGATCTCTGAGATTAATGAC
ATACTTGCTTCGGGCGAATTCGATGATTCCAAGCTGACTCCCAACTCTAAACAAGTCTTC
CACTTCCTCCCAGACTCTATCCGTAATGAGTTGTTGTTGGAGCGTGATGCTCATGGCAAC
GTCCAAGTCGCGAAGATTGCAACCGAGAAGCTTCTCATACTGATGACTCGCGAAGAACTG
GGGCGTCGTAACTACAAAGGAAGCTTCATCCCAACGGATCATTACTTTGGGTACGAAGGA
CGATGTGCGATGCCATCGAACTTTGACGCAAACTACTGCTATGCTTTGGGTCATACGGCT
GGAGCTCTCGTCGACAATGGTCTGTCTGGCTACATGGCAGTGGTCAGAAACCTTCACAAG
CCAGCGGAAGAGTGGAGCCCCGCTGGATGTCCTGTAACAATCATGATGAATATTGAACGT
AGAAAGGGTAAAGATGTCCCGGTCATCAAGAAGTATTTGGTTGAATTGGACAAGCCATTG
TACCTTAACTTCAAGAAGGTCTCCGAGGAGTGGAAATACAAGGATCTATATCGCAACCCA
GGCCCCATTCAGTTTGAAGGTGCCACTGCTGATGCGGTCAATTTCACTATTTCTGCGCCC
GATGCGGCGTATCTTCTTCCAAACGTTCCAGATTCCAAGTGTCGCTTCGCCAAGTCGGTT
GACGTGCTGTCTCCTTTGCAATTGGAAAGACTTCATTATCGCCCGGGCCTTTCCCCCACT
CTCACGAATCTCAAGACTCGGGCCATCGTAGCGAAGCGATGCAACTTCAACGACCAGCAA
GTAGAACGTTTCGTCAGACGTTCCTTCCCCCTGCAATCTGACAGACACGGCATGCGTGCT
TATGCCATTGAGCCTTGCGATGTTCAAGGGTCTAAAGCACTCAAGGTTGGTGTTGTCTTG
GCGGGTCAGCCTGTTCCCGGCGCCATCAATGTCATCCAAGGCTTGTTCGAGCGCGTGTCT
CTAATCGGCGGCAAAGTGTTTGGCTTTAAGGGTATCAGCGGACTACTCAATGGCGATCAC
ATTGTTATCGACAAAGATGAGCTTTCAGTTTATGTCAATCAAGGCGGGTTCGAAATGCTC
GGGAGAACCCCGGAGACGAAACATTTGTTGCGCGAAGACGAAGGAATCAAGAAGGTCGAG
ATGACTTGCCTCAGCCTTGAGTTGGATGGCTTGGTCCTGATTGGCGGACAAACCTCACTC
ACCGACGCTGCGGTAATCACGGAGCACTTCCTTGCAAATAGCTTGAGCACACGGGTTATC
GGTGTTCCAGCAAACCAAGAGAACAATGTCAAGCACAACTTGTTGGAAGCCGCCATTGGG
TTCGATACCACCGCCAAGTCCTACTCCCATCTCATTGGGAATCTGTTGACTGATGCTGCG
TCGGCGACCAAGTATTGGTACTTCGTCCGTTTGATGGGGAACGTTCCGTCTCACATTGCG
ATGGAAGCTGCTCTTCAAACCCACCCAAATTTTACTGTGGTGTCTGAGCGTTACGTTGAG
GAGAACATGTCCTTGTCAGACGTTGTGAGGGATATTGCTGACGTGGTTGCTCATCGTGCG
GAATGTGGCAAGAACTTTGGTACCGTTCTCATCCCAGAGGGTGTCATCTCTGCAATTCCG
CAGTACAAGGCGTTGTTGACCGAGATCGACACCATCTTGCAGAAGAACTCAACTGCTTCC
AAGGATGTCATGGAGGAAATCCGCTCAAGCTTTGTCAGCTTGAAGAAGGACTCTGCATAC
TTCAAGACACTCACTCCCTGGTCCGCTGCTTTGCTTGCGACTCTCCCAGAGTTCTTCCGA
GCACAATTGGTCAAGGAGACCCCCACCGGACGCATTGAGTTATCTGAGATTGCGGCTGAA
CAGCTCTTGGCGATGTGGGTGGGACACGAGTTGACCGAGAGGAAGAAGCTTAATACTTAC
TCTGGCTCGTTCAGCCCAGTGTGTCATTACTTTGGATTCCAGGGACGTTCTTCCATGCCA
TCTAACTTTGATTGCGCCTTGGCTACTGCCCACGGATACCTTGCCAGCATTCTCATCGAG
TCTGATCTCACAGGGTTTGTCACAAGTGTACGAGGACTATGCGCACGACCATCCGACTGG
CGTTTCACAGCTGTTCCACTGTCTGTGTTGATGCGCATAATGCCCGAGGCAGAGTCGAAT
GCATATGGACGTCGTATTCCCATGGTCCCTTGTGCTGATGTGGATTTGAGCGGGTCTGCT
TACAAGGCGTTTGCCTCTGGAGCTGAGAACTGGGAGATATCCGATGCGTTCTGCAATCCT
GGCCCAATCCAGTACACTGGGCTGGCTGCCGACTACTACAACAGAACCTTGTATGAGGAG
CAATACGATTACATCTCTATGCTCTCAGAGCTGGATCAATTGCTCGGATTGGTCGGAGGT
GTTTGCTCTTTCGGAGTCAATAAGGATACACTGAAGACTGCGGTGACATCTATGAGCGCT
TTGGCGTCCATTCTGTCTGAGGACAAGCGCCACTGCCCTACCCGATTGTGATTCTTCTAT
GTTTGTGATTGGTGGAAGCAGCACTGGGGACAAATGAATAGTGCTTTGTTGAGCGACTCA
AACACGGCCCCGACCCGAATCTAGTGTATACAGACAGCCAT
>001174-001179_All_comp5704_c0_seq1 len=520 path=[0:0-519]
TTTTTTTTAAAGAAGAAGAAGGCCTCAGAAGTTCGAGAAGGTTTTAGATTCCCAAACACA
ACATCACTCAGGCAACATTACGAATGATATCAGAGTCACCAGCATCAGTGACAGCCATGC
AACTGACACGATACATTCGCCCGCATGCTGTTCCGAGCTCAGTATTCGTACCAGCAAACT
CATGGACACCAGTCTTGGCGATCACGGCGTAGTACTCCAACTCCGAGCGTCGGAGAGAGG
GGCAGTTAGATGAGATGATGACGAGTTTGGCTTTGCGCATTCGGAGTGCACGAAGGGTTT
GTTTATAACCCAAAACACACTTTCCGGACTTCATGACCAGTTGGAGTCGGTGACTCATGG
AGTCAGAGGTCGCCTTCTTAGTCTTTCTGGCCATTTTCTAGATGTAAACTTCTGAATGCC
TTCTCTGTGGCCTACTTGGGGGGACTCCTTTTCCCCCGCCAAAAATGTCCAAGAAAAAAG
AGACAGAACGAGAGGTCGTAGGTTTTAAAGTGCGTGCTTT
>001174-001179_All_comp5323_c0_seq1 len=938 path=[0:0-937]
GTAGACACCAACCGGCGACATGGGTCGAGTTATCAGAGGTCAGAGAAAGGGTGCAGGGTC
GATTTTCACGGCCAACACTTCCAAGAGACAGGGCGCTGCAAAGCTCCGAAGTTTGGATTA
CCCCGAACGCAAGGGCTACATCCGAGGTCTCGTGAAAGAAATTGTCCATGACTCTGGCCG
TGGAGCTCCCTTAGCCCGCGTGCAATTTAGAGACCCATTGAAGTACAGGAAAGACGACGA
GCTTTTCATTGCTGCTGAGGGTCTCCACACTGGACAGTTTGTTTATGCTGGCGCGAAGGC
GGTTCTTACTCCTGGTAACATTCTCCCCATTGGAAGGATGCCCGAAGGTTCTGTTGCTTG
CTGCTTGGAGCGCAGAGCTGGAGATAGGGGTCAAATCGCCCGTGCGTCTGGTACCTACGC
TATCATTGTTGGTCATTCTGAAGACCACTCGAAGACTAGAGTCCGTCTGCCCTCGGGAGC
AAAGAAGACCTTGAAGTCTGACTGCAGGGCCATGGTTGGTTTGGTCGCTGGCGGTGGACG
TATCGATAAACCAATGCTCAAAGCTGGCGCCTCATACTACAAGTATAAGGCGAAGAGAAA
GTGCTGGCCTAAGGTCAGAGGCGTTGCCATGAACCCTGTGGATCACCCACATGGTGGTGG
TAACCATCAACACATTGGTCATCCTTCGACCGTCTCTCGTCACGCCCCACACGGTCAAAA
GGTCGGTCTCATTGCCGCCAGAAGAACTGGTTTGTTGCGTGGTGGTCGCCAGGTGGTGCA
GAAGGAAGACTAAGCATTTCGCTCCATGTTTATGGTCCATGTTTGCCTACGAACCGTCTC
TCTCCATCCATCATTCTCACGTAACCGTCGCCATTTTCGTCTTGCTGTCGTGACAGTGGG
GGGAAAGCAGAATCGTCCCCGTTGTCGATTCGAAAGAG
>001174-001179_All_comp5951_c0_seq1 len=1418 path=[0:0-1417]
CAGAAATTAACTTCGGTCGTTGAATATGGTGTGCATGTAGTGTAGTCAGGACACATTTTC
TCTCTCGCTGCTCTATCCCCATCTCACCCACAATCATACGACCACCCGCAACATACAATC
TGATCGCCAGGTTGTGTAGTCTTGAATGTCTCGGATGAAAACTATTCACAGGTTCCAATT
CGAACATGAAAACATTGACTCGCTTAGTATGAGCTCAGCCAGCATGTGGTTTTCCTTCCA
AGAAGTCAGTCATGCCCCCGGACGTAGGATTCTCCTCGCCTGTTTCAGGCTTTGCCTCAG
GTTCTGGCAAGCCGTCATCCTTGCTTGGATCAACTTTGACAGGGTCACCAAGCCACTTAA
CTCTGACACCGTCCATAAACAAACCTTCCCTGTACTCTCCCCTTTGGGAGTAGTATTTCC
CTTTGCCATTCTCCAAGGCATTCTTCCATTCACCTTCGTACCGTCTTCCGTCTGGCCAGT
CCATGACACCAAAGCCGCAGTTCTTTCCGTCCACGTAGTTGCCTTTATATACACGACCAT
CCGGCCAAGTTAGGGTTCCGTGTCCATTTTGAGCACTTCTCTTCCACTCTCCGACATACA
CTCTTCCATCAGGCCATGTATATTTTCCTTGTCCTTCAATTTCTCCATTCTTAAATTCGC
CCTCATACACTTCTCCGTTAGGAGCATGCAGCACCCCGTGACCATGTTGACGACCTTTGC
TGTAACCTCCGACATACTCCATTCCATTCGATTGTATCTCTCTGCCTCGCCCTTCGCGCT
TGTCATCAATGAATGGCCCGTAATACTTGGATCCATCAGCAAAGTAATAAACACCATAGC
CGTTTGCCTTGTTGTCAACAAATTGACCTTCCAAGCGAGATCCATCCTTATTTGTGTATA
TGCCATACCCATGGGGTTTCCCACTTTGAAACTCGCCCAAATATGAATTACCATCAGGAT
ACGTCAGAAGCCCGATTCCGTGTTGTTTCGCATTCTGCCACTTTCCTCTATACTTAATGC
CTTTAGAAAGCTCAACCTCTGCGTCTTGCTCATCGAGCTCAAACTTTCTTCCCGCCAAGC
CGTCGGTAGGGAATTCAAGGTCCAAGGGATTGATATCTGCGGGAGGGACTTCTTCCGCTG
CCACAGCTGGGGCTTCTTTGGTGGCCTCCTCTTCAGCTTCGGGCACAGCTGTTTCAGGTT
GCTGAGGAGATCCAACGTCTGTATCAGCTTGAGCAGGTGATTGATCGACGCTTTTGGGCT
TGTCGACAGTTTGTGCTTGAGAAGTCAAACCCTCGGAGGCGGTTTTTGGAAGCGGTGCTT
TGGTTGCACCGTCTCTTGGAGCATTCTTTGATGATGCGCAACCCATCAAAGATGATTAAG
AAGACAGGAAAAGAACTGAGGTAAATTGCACCTAGGTG
>001174-001179_All_comp5833_c0_seq1 len=1836 path=[0:0-1835]
CGGCGCTTAAGTTTTGGGCATCACCCGACGACGACAAGTTCCGTTCAGTAGCCAACATGG
TCGCACCACAGATATCCAAAAAGAAGAAGTTTGTGCGAGACGGTATCTTCAAGGCGGAAT
TGTCTGAGCTATTCTCCAACATTCTTAGTGAGGATGGTTACGCTGGTGTTGAGGTTCGCA
TGACCCCAGTCAAGACTCAAATAATCATCCGCGCAACTCGTCCCCGAGAAGTTTTGGGAG
AACAAGGACGACGAATCCGCGAGCTGGCGTCTTTGGTCCAGAAACGTTTCGGTTTCCGCC
CCGAACAAGTTGAGCTTCTGGCTGAGAGAGTAGAAAACCGTGGTCTCTGCGCCATGGCTC
AAGCCGAGTCATTGAGGTACAAATTGCTCCGCGGTCTCCCAGTCCGACGTGCTTGCTACG
GAGTTCTCCGCAACGTTATGGAATCCGGTGCTAAGGGTTGTGAAGTCGTTGTTGCCGGCA
AGTTGAGGGCCCAGAGAGCAAAAGCCATGAAGTTCAAGGATGGGTACATGATTGCAAAGG
GTCACCCAGCCAAGATGTACATTGAGCAAGCTATCCGTTCGGTCCAAATGCGTCAAGGTG
TTCTTGGTGTTCGCGTCAAGATCATGCTTCCCCACGACCCTGATGGATTGCAGGGACCCA
AAGCACCCATTCCAGATAATGTTGTTGTGATCGAGCCCAAGAGTACTTTCAGTGGTGTCC
CAAGCAAGTTCTACGTGACTCCTTATAGCGATGAGAAGCAGCAAGCTCAGGCAGCCCATG
ACGCAGCAGCAGCTACGGAACAAGCACCGGTCGAGGGTGCCGCCGAGGAAGCGGCTTAAG
TGGGTGTGTGATTAAATGTGGTTACTTCGCCATTGCGGCTCCAACACGGAATAATCGAAC
ATGTAAGACGTCGGCATGCATCATAAGAAGTGGCCCAGAACGTAGGTCGATGTAATCGTG
GCGTTTCTCTGGGTCGCGCGGAGGAGCGGGAGTAGGAACCAAAAACACACTGATGTATCT
GGACTGGCACGACTTTCCCTGGAGAAGCGAGTTGAGTGACCCCACTTTTTACGTGTACAG
TTTCGGTTGGTCGTAATCGTCGTTTTGTGAATTCTGATCGGCCTTTGTGTCTCTGTCCCT
GGGAGAGTGCCACCACATGTGCAAAGCTCTCTTCTCTCAAGCACTCGCTGCCTTCATTTC
CTTGAAAGCCTCAAACTCCGATTCAACCATTTTCTTCAGTCCCGCCATAAATTGCTTGGC
TCGCTCCGGATACTCGGCAAAGATCGATGCCAATGCTGTCTGGGCCTGCTCCAAACGGTC
CAGCATTTCATCCTTAACCTCGTCAACACTTCGGTGATGGAAGTAGATTGCTAGCTCCTC
CTGGTGCTCGAAGAATTCCGCCATAATATCTAAGGACTGCTCAACCTGGCCCTTCTTCAA
ATTGCTCTTGGCCTTCTTCAGGCTCTCAGCATACATGGCCTGGACCTTTGTGGCAACTGC
AACGTCAGGCTGCGCCATAGTGGTGGTACGTGTGGATACGAAGAACAGAGGACGTGTGGT
AAGGCGACGCGGAGTAGGAAGAGGAGGAGCAGGAAACTTGACGACAGACGAAAAGGAGAG
AGAAAATAAAGAGGTAGGCTGCAGGCCAACAAGAGGTAGACTGACAGACGAGCAGTAGTG
CGAAGGACGACTTGTAAAACTCTTTTGCTCACAATGCCAAAAAGGGACAAGAAGACACCT
CAATCAAAAACTGTGGAGGAAAGCGGTTTGGGTATCTGAGTCAGGAAACCTAAAAAACCC
CCTTCCAATGGCGTCCCCGCCCGAGTCTTACCTCGG
>001174-001179_All_comp4746_c0_seq1 len=677 path=[0:0-622 641:623-640 665:641-658 666:659-676]
TCCTTATACATCTTTTTAAACATGGTTCAGATGGCAACGTAAAAAGTCGGTTTGGTGACG
AAAAAACACGGGAATCTACCAGCCGTACCACTCACCCGCTTCGTGCCATTCCCGTGTACC
TGTCAAGGGTGGACCTCATTCCAAATGCTGCCTGCCTCTTCCGGGCCTACTGGAACATAT
CGATTGTCACTTCTTCAATTGCCTCTCGCTCAATGGGACTATCCGGGGTTTCCATCTGCT
CAGCCCCCGTCACTGGTTGCGTGCTACTACTGAAAGCACTGAGTCCGACAGTCTTGTAAA
GCACTCCGCCAATGGCTGCAAGCCCTGCTACTGCACCTGCGCTCGCACCTGCAATAACTG
CAGTGCTTCCTCCTCCCTCAGAGACTGGTGGCACAACAATCACAGGTGGCACTTTGGCCT
CACTAGTCATAGTGCTCAAGTCTTCACCCGCAGCTGGAGTACTTGAGGAGACAGTTTCGG
ACTCCGTAGCAGATGAAGATTCTTTATTTCCAGATGTCTCGGCACCAACAGTGGTCTCAG
CGGCAGCAGTGGTCCCAGCGGCAGCAGTGGTCCCGGCAGCATCAGTTGTCACAGGAATAA
CAGTTGTCTCAGCAATAACAGTTGTCTCAGCGGCCACAGTGGTCTCAGCGGCCACAGTGG
TCTCAGCGGCCACAGTG
>001174-001179_All_comp4475_c0_seq1 len=989 path=[0:0-988]
TTTTTTTCATTTTCCTTTACATTGCTTCAATCGGCTATAACGTTTCATTTTTGTTACCTT
TATCATGAACCAATCGCGGAGACATACAAACAGACACGCATATCACTTGACCTGACCGAT
CGCATTCGACAATTCATAGTTAACAGGTGGGCCATTGGCGCGGCTTTATTGGGGCGTCAA
TGTATCGGATGAAGGACCTGTAGAGGGGCAATACATTAAAAACTTTTGACCTTGTCATTT
CAAGTGGACGAGCTTCAACAGCTTCGACACAGAACCCTCCTCTCCTGAGTTGCTCTGGCG
CAAATTCTGGGGGATGTGGGACAGAGAATATAATGCTCCCGAATGCTGCTGAGGTGGCAT
GTGATTGGCCTTGTTTACCACCGTGCTACTTATGTCGATGTCCCACGCAGCAACCCTCTC
CGGAACCTTGGCCTTCTCTTCCTTGCTGAACAATGCCGCCAACCACGATTTCTTCTGAGC
GACCTGGCTGGCGGTCTGGAAAGCAGACGTCTGAGATGAGATACTCTGCTTCATAGACGA
CATTTCCACGCGGGGGCTCGAAGGCACAGCAGTTGAAACAGTGGGCGCAATATATCCTCG
CGGCATCGACAAGCCTCGAGCGCCTTGACTTCTCCGATCTGCCGTCAACCCTTTCGGATG
GTTCAAGAGAGGCACATGGTTGCCCGAATCTATCGAGACACTTCGAGAATGAACAATGCT
CCGCTTTAAGGACGAGGCATCAACATGACCGCCTACTCCAGCACCTCCTGCTATGTAGCC
AGGCGGCATTTTGAGAGATTGCGCCCCCAAAGACTTCCGATCCGCCGTCAGGCCTGCAGG
ATGTGAGAGGCGAGGAGCGTGATTTCCACTCGCAGCTCTTGGCACATCTCCATATGCCTC
CGCTGTGGCTAGCAGAGGAATCACCGCAAGAGCGAAAGTAAACTTCATGACCAAAAAGCA
GTAAGATTACTCTAGTGCTTCGTTGTTAT
>001174-001179_All_comp5491_c0_seq1 len=1601 path=[0:0-976 1579:977-1600]
AGCAAAGGCAGAGAGGAGTAGAGAGAGGAAACCGCTTATTACTCACTCCTTTTGAGGGGC
ATATTTTGCATCAGAACTGCATCCTTTCTCTACTCCTCTCTGCCTTTGCTTTGATCCATC
ATGAGAGTGGTGACCCATGGTGCCTTTTGTATCTGTGCAGCTTTGCTGTCTGTAAGAGCC
AACACCTTGGTGGGAGGCGATCAGGAGGTACCCGTTGATGTATCAGAGTTCAAGTCGCTC
TCAGATGTCCATGGGCACCTTGTCGAATCCGGCGTTAAGAAGATGATCCAGTCGAGGGCA
CGTCGGTCGCGCGCAGCCAAGGCCTATTCTCCGCAGAAAGCAACTCACAGAAGCGCCGAG
CAGTGCGACTTCCCCATTGATCTTCATATATTACAAGATGCAAGTGGGTCATTCGCTCAA
GACTTTCGCAAGGCCGCGGAAGTGATCGTTCCCAAATTGGCACCGCTCCTACAGTACCAT
CCCGGTTCAACAGTTTCATTGTCCATGTTCCGGGACAAACCATTCCTAAAGCTCGGGGAT
CCCAGTGACTATTGCCTCAAGCCTTTAGCCATTCGTACTCAGAATCTGGCCACCATCTCC
AAACTTTACGACGACGAACTTTCCAGTGGTGGTTATGATTGGACTGAGAATCAGTTTGGT
GCCATCATTGAAGTTGTTCAGTCGCCAACAAATATCCCGTGGATGACAAACCCCGACTCG
ACCAAGCTTATTGTCTTGATCACTGATGCTCCACCCCACTTCAAGGGTGATGGCGGAGAC
GCTTCTTATCCTGAACTCTCTGTTTGGGAAGGATTTGATGAAACGAAGTCGGAAGAGATG
TGCAAGAATCATTACTATCCAGGCCCTGACCAAGTGGCAGCAGCTCTCATGGGTGCTGGC
GTGCAGCTCGGTACCATTATTCTGCGACCTGAGGAGTACGAGGCGCGTGCCTATGCGGCT
TGGGAATGGTTCAATGGCTACATTGGTCAGAGCGCGGGGTATCTTGGAGTGGAAACAGAC
GATCCAGAGACGAACTGGGTGGACCGCTTGTTGGAAGTTGTTCAAAATTTGCGTGAAGAT
GAATGTGGTGGCACGGTTCCACCAATCCCCGAGGTGCCAGAGGTGTGCGAGGTTCCTGAA
GACGAAGGCTGTGATGAATGTCTGACCAACGTGGGATGTTGCGACAAGCTGGCGATGCCC
GAAGTCCTGATAGCGCATCACGATCCTCCACAGGACATTGATTGGACGATCTCGTTGCCT
AATTCGACTACGTCCGTATAATTCTCATTGACCTGTAGACAAGATCTGAATGCCCCGCCT
CAACAATATTTTTGGTCGAAGAAGTGCTTTGCTAACTCGCGGTCACAAATGCAAAGAGCA
GGTAACAGGTTGTCTGGATCTCGAAGGTTTGGAGGATCTCTCAGTACATGTCAGCCTTTC
TCTTTCTCTCACACTTTGTTAGACTTCAAACCTTTTCTGTTTGTTTGCCTGCTTGCGTAC
CTACCCGCCTGCTCCCTACCTGGGTGAGGCGTGCGTGCGTGCGATTTCCGTAAATCTGTA
ATATGATGTGATCACCTGGAGACACCAGTAATACTTCCACG
>001174-001179_All_comp5787_c0_seq1 len=2203 path=[0:0-2202]
CCCCTCGTTCCTTCCGAGCTAATTATTCCATATGTTAGTTTTGGTCATTGTTGTTTGTAC
AGATTGAGACCCTCTCTCTCAGCACCACGTTCAGGATCAAGAGACCGCACCACCCTCACG
ACAAGAACAAGCAGGACAAGCACAAGGTGGCAACATCAACGGCCCCCTGCATACAATAAA
CGGCCCTATTGAAGAATAGCGCGTTGAGAAAGAGAAACACGCATTGCGTGCTTGCCCCAG
GAAGACCTCATCGCCCCCTAGTCCTTCTTCTCGCTCTCAGTGCCTTGTTCGGTGGCAGCG
GTATCAACCTCCTTCTCGGCCTCCTTGTCATCCCCTCCCTTCCTCTGTCGGATCTCGGCT
TTCTCTGAAGCCTTCTTGGGTACTTCGGAGGTCTTGTCCGTTTTCTTTTCAGCTGGGGTG
GCAGGTGCAGTGGAATCTGCGGCAGGGACTGGCTTCGTGACCTCTTTCATTGTCTGCATA
CCTCTTCTCAGGATGCGACTAATGACATAGGCAGTGGTCGCGATGGGGATACCGACCGAG
AACAAGAATGCGAATTTATTCTCAGCTGCGAGGACCTGTGCTCCACGCAACAGCTTGCCG
AAGAACCCCTCTCCTGAGTGGCCCTGATCGCTCTCATCCCCAGACTCGCCCATTTCAGCG
CTCTTGACTTTCTTCTCGTACTCAGTCTTCTTCGCGAAGTTGTCCTTCTCCACGGTGCTC
TTATACTCATACGTTCCCGCCAACCACTTCTCGTAATCGGCCCGTTGAGGGGTCACCAGA
ATGTTGTCAAACATGGCGCCGGCTTCTACCGTCCAGAGCTCGAATCCAATAGAGTTGAAA
GGTTGGACCATAGAATAGGGGTCCTCAATGTCGTAGTGGTTGGGATTTGGAACCTTTCTG
GGTTGCCACTCTCCCTTGTACTCAGGGTTCTCAACCATTGGGGCCTTCCACGGTCCTCTG
TAATCGGGATTGGGCTTAGTTGGTCGCTTCCACGGTCCACAACCGACGTAACATGCAGGA
TTCTTGATCATTGGTGCCTTCCATTCTCCATCCTCCTCGTCGTCCCAGTCCTCAGGTTTC
TCCGCATCGGGATTGACGATCATCTCGGGCTCATCAACAAGCCATCCTTCGGGAAGCACT
GCATCCTCATCAATTATGGTCTGTGGCGCCTCCTCGTCCCAATCTTCGGGTTTCACCGCA
TTTGGATCAGGGATCATTACTTCGTCAACCCAGTCTTCGGGCTTCTGATCACTCTCGTCA
TTCACCTCAGCCTCATTGGTGAATCCCTTCTTGAAGATCTCTTTCATGGGACCTTCTAGC
TGGACGGATCCGTCGATGAAAATTTGAACTGTCCCGTCTGGGTGAATAGCGAAACCGTAT
TGATGGGCGCCTGGGGTTGAAGCGATCTTGGGGGCATCACGCAGGTGTTCCTCAACCCAT
TCTCCCTCCATGGTGGGATGTGGATACTTGATAATCAGATGAACCTTGTTAGTCATGTAC
CCACAGCGGTCTGGTCCGAACATGATGGAGTAGTTGGTGGTCTCGTCAAATTCGGTGATG
TCACTGCCAGTGAGTTTTGAAGAGTCGAAGAGTTTGAAGTAGGCGCCCCCGCATTCAACC
TTGTTCTCGTATTCGACCTCCATGCTCCCGTAGATAGGTGTTCTAGACTTGGGGTCAAAT
GGCGCTCTTAATGCTTTGACCAGGGCGTGATGCTGGGAATCGTTTTGCATCTTGAGACCT
TTATCTCCTACTATCCAGTTGGCCTCTCGGAGAGTGGGCTCCATAACGCCGCTGAATTTG
TCACTCTTCACTTTGGACCATCCATTGTCTGCGCTGGAGGCTTGCTGGAACGTTTCGGCA
AGAAACGCGGTGGGGCTTATCTCAGGGGCTTTGTAAGCAATAGTGGTGTAAGTTGGCTTG
GGAATGTCCTCCACTCTCACTCTTGGTGCTTCCTCCTGCTTCTCGTCGTCAAAATCGCCT
CCATCAGGAAAGGGAATCTCGCTCTCCAAGGGAGTAGCAGAGGCAGCAACTATTGCACCA
ACGAGGAGTAGAGACGTCCAGAATCTCATGTCTTGAAACTTCGCTCACTCGGTCGGACGT
GGCCACAACAAAGGGTAAAGAATCCAAACTTGTAATGAGATGAATGAATGTGGGAGGAGC
TCAAGTAAGCGCTAAGGTCGGGCACAAAGGGGAAAGAACCGCA
>001174-001179_All_comp5661_c0_seq1 len=2697 path=[0:0-2696]
TGTAGGGATCAAGGTCAGCCAAAAGCAATTTTAGCCACAGACGTTAGTTCTGAAATGTCA
TGCAAGGGAGATCAACACAAAAAAGGCATTTACAACTTATCCAAGTACTGGTCGGTCTTC
TCCCAGTTCTCGTTCAAGTTCTTGCGCTTTCTGATCTCCGCCACAGTGATTTCGTGCTTG
GAATCCTTTTCGAATGGCGATCCAGCCAATACAGCCCAGTGATCAAAGACGCACTGTGGG
AAAGCCTTGCCCTGAGTCTTCTCACGGAGGAGGGATGTGAAACCGAAAGATTCGGCGACT
GGCAAGTGAGCTCTCATATCGTGTAGGGGTGTTCCGAGACGAATTTCGTCAGCAATCACA
ACACCTCTACGCTTGTTCAGGACTGCGTACACACCTGACATGTTATCCTCTGGCACAGTA
ATTTGAACCAAGAAAATGGGCTCCACCAATCTTGGCTCGCATGTAAGAGCAACACCGAGA
ACACCCTTTCGGCAGGTACCCAATATTTGTCCGGCACCTCTGTGGATAGCATCAGCGTGG
AGTGTACAGTCAACAAGGTTGAATCGGCAACCGCGCATATTTTCCTCACAGAGAGCACCC
TCACGAGTGGCCCACTGGAATGCAGAACTGCAGTGATCCTTGATTTCGTTCACGTACTGC
AAACCGGCAGTGCAGTCAACGAACATGTTTGGTCCAATTGTGTCAGGGCCGAAACACCAG
ATCTTGGTAGCATGGTTCTTCTCCCAGTTGTACTTGTCAGCCAAAAGGTTAGTGCGCTCC
TTGACATCATCTCTCATGGTGACACGTCCGTTCTCAACATCAGCAACGAGACCCTCATCA
AGAGGTTCACCAGTGATGTACAGCCTGTTGTGCTTGTTCTGAGATTTGGACATACCTGGC
TCTTCGCAAGCTTTGGTGATCGTTTCCTTGTAAGACACGACAGGCTCAGAAACGATGATG
TCAATCTGAGCATATTCTTCACGAAGATCTTTCAGACAAATCTCAACGTGCAGCTCGCCA
CAACCCGCAACAACATGTTGGCCGGATTCTTCGGAAGTGCACACAACCAAGGGATCAGAC
TTCGACAAACGTTTGAGACCCTCGACAAGCTTGGGCAACTCCTTATGATCCTTGGGAGTA
ACAGCCACACGGACAACAGGTGAGACGGAGTACTTCATGTCAACAAAAGTGTGAGCGCTG
TCCAAGGTGGTGAGGGTACCAGACTTCAGGAGGAATTGATCAACGCCGACAAGAGCGACA
GTGTTGCCACATGGGACATCTTGGATTTGCTCGACGAAGCGGCCCATCATAAGCACTGTT
CGTTGGATATTCTTGATGTTCAAGTCTTCCTTGTGACCAGGTTGATATGCCGGTCCCAAA
ATTCGAACCTTCTGGCCAGTGGCGATGGTACCAGAGAAGACACGTCCGAAAGCGTAGAAA
CGTCCCTTGTCGTTAGTGGGAACCATCTTTGATACGTACATCATCAAGGGTCCATCGGGG
TCACAGTTGCGAATGGCCACAGCAGCTTCGTCGTCCATGGGACCAGAGTACAGAGTTGCC
ACCCTGTACTTCTGGGCAACAACGGGAGATGGCAAGTGGGTGACAATCATTTCCAAAAGA
GTGTCACCAGCGGGGAGCCACAATTGCATGATTCTCTTCAACAATGGTTTGCCGAAGAGT
TCCTTGTCCTCACCCTTGAGTTCCACGCCAAGAGTGACCAGCATCTTGTCCAACTTGGCT
TTCTGAACGGTGTTGTCCGAGCTCATTGTGCATTCGAACAAGTCGTAGATGGGTCTCAAA
ATGAATTGGCAGAAGCCACGCTGGCAGTCTGGGTCGGAGTCATCCTTGGTCTTGGTCCAT
GTCTTCTTCTTCATGTTGAAGAAGTTGTCACCCCACAGTCTTTGCATCATCTTCTCCTTG
GGTACGTTGAATTTCTTGGCGTACATCTTAGCGAAACGCTCAATAGTGAAGGCCCATCCG
TGAAGACCAGAGCCGAATGAGATAGTACCTTTCTCGGCTGCTACTTGAGCATCGAAACCG
GCTGTGGTGTCTTGGTATGTAGCGATGATGACGTTGACGTCTTCGATGTTCTTTCTGAAA
GTCTCGTACATGGCCTCTGGCTCCTGTTTCAATTCCAGGAGGCATCTGTCAACCTTGTTC
ATGTGGAGGACGGGGCGCACGCGCTCGGCCAAAGATTGACGCAAGACGGTTTCAGTCTGC
ACGCAAACACCCTCGACTGCGTCGACAACAACTAAAGCCCCATCAGTGACACGAAGGGCA
GCAGTGACTTCAGATGAAAAGTCAACGTGACCGGGAGAGTCGATAAGGTTTATCAAAAAT
GGCTGCTTGCCCTGGCCTTCCTCAATTTCGTACTCAAAGTACATTGAAATACCGGTTGAC
TTGATGGTAATGCAACGTTCTTGTTCGTCGGCGCGAGTATCAGTGAAACGCGCATCACCT
GCGGCTTTTGCCGAAATGATACCAGCCTTGGAAACCAGTGAATCGGTCAAAGTAGATTTG
CCGTGATCGACGTGGGCAATGACGGACATGTTACGAATGTTCGTGGGCTTGCCCATGATT
TCGCGCATTTCCTCAACAGTGAAGTTGACCATTTTGTTGCCTCAATCAAATCACTCGGGG
GAAAGACCTAGGAAGGGCAAGAGCCACACAAATTTTTTGCCACGCCGCCAAAAGGCT
>001174-001179_All_comp4155_c0_seq1 len=2156 path=[0:0-2155]
CAGCGTGTCGTTCCCCTCTATGCGTGAATTGAATTGAACAGTTGTGAGAGGTCCAGTGCT
ATAACCGCGTACAAAGAAGTTAAAATTTACTCTAACTCCCAACCCCCTTCAAAGAGATCA
AATTAGTTTCACGCCTCCTGATCTCCCACCACTTCTGTGGAAGCGATCCCAGTGGGATTA
GCATTGCCCAAGATGCTCTCCATAGGACCCACATGCTCGAGGTAGTCGGCGACTTTTGGG
ATGGCGACAATGTGATCGTAAATCGCTTTCATTGAGCTCCACTGAGTCATGTCGTAACTC
AATTCGACCGGGAAGAATGCCATGATACCGGCGATCAGAAAATCAATCCAAGTCTGTCTA
TCCTCAATGAAGTATTGGGGCAGGGAGTTAGGGGCCTTGTAACGATTGATCAATGATTCC
ACCTTCGACAGATACGCTGGCAACACTTCGTTCAGCAGAGAAATCTTTTCTACTGACGTC
TGTGCCTTGAATACAGGAATGATAGCCGGTCGCAACTCATGAGCCACGCTCTCAATTATT
TGTGTGCCCAGGCGGCCTGCCGGAGTAGTTGGCAGCATGTCGCAACGCGAAGCAAGGTAA
GTGAGTATGCCACTCTGCTCAGCGATGACAAAGTCGCCAACTTGCATATAAGGCACCTTG
CCGGAAGGACTTTGCGCTTTGTATTCGCCGTTCTTCCACGATGCCAAAGGAACTCTCACA
TCGTTGAATTTGATACCGGTAGCGTGGCACATGAATCTGATTGCTTCGCCTTTCCCAGGG
AAGTTGAAGTACACCAGAGTAGGAACGGCATCGTGCACGTATGTATCGCCAAGTACAGAA
GGAATTTGGTACAGAATTCTATGAGCGTTGCGGAAGCCTTCGAGGTGCTCGGATTCGACC
TTGATGGCATTTCCAGACATATAGTATTCATAGAAAGCTGCCACCGCAAGGTCAGCAAGG
GACAACGAATGGCCAACAGTAAATCCTTCACGAGATTGATTCCTGATGATTAGCTTGTTA
ATCTGCCTCAGGGAGGTGGCACTGCTGGATTCCTCGGATTTCTTCCACATGGACGCCATA
CCGCAAACAAGTTCTACCAAACTCCACATGTTCAGTATTTGCACGTTGGACTTCGCGGGC
ATGATTTGATATCGGGAATTGACCCAGAGGCAGCAAGGACGCACACCCAAGGCAAGCTCT
TCTTCCTGAATTGTTAAACGAGGGATGTCGGACTCACCCTTGTACTCGTACTCAATTCCT
GCGACGCTGAGAGCAAGGCGAACTATTCTTCCGTCGACGCTATCCTTCTTGCAGTACAAA
CCAGGGACGCTTTCGTGCTGAGTGACCCATTTTCTGATTGCTGGTTGTGAGTATACAAAC
TGCATGGTGCGATACATATGAGGTAGGGCTTCCTCGACTCGCGAGAGCAACGCCAAATCA
CTCGAAACTCTGTTCACAACAGAGCGCACCGTTGTAGCGATAAGCATGTCGACAAAACTC
ATTTCCCCTCCAATGATGTAGCCCTGTGCGTCTTGAGTACGTGCAACAAGGTCGTCGAGT
GGACGAAGCGCCTCGAAAACACTGCCGTCTCCAATAAGTTTCACCATGGCACGAGCCCGA
GCGTCAAGATCAAGGCCGACAGCATTAAGTCGTACCATTTCTTCACGCAACAAACCGTAC
AGTTTCTTTCTTGCTGCTTGAGATACTTCAACCACTCCCAATGCCGCAATATAATCTTCA
GTCAACTGTGGCACCAGGCCTGAACGCTTGGCAGCGTACTGCATAATGGCAAAAGACTCC
GCAAATTGTTCGCCGTCAACTTCTAGCCACGGCGCTGTGCCTGTTGGAGAGAGGTCTTTG
TAGTAAGAAGTCCACTTCTCGAGTGAGAATCTAACATCAATAAAGTCAACATTCCCGTAT
ACGAAACAGAAACGAATTGGTTCGGCAAGACCATCGACGTCGAAGTAATAAAGGGTGGGA
ACAGATGACGCTGCTCCAACTTTCTTGCGAGAGCCAAGACTGAGCTTTGTCTCAGAAGCG
TGCTTAGGAGATGTCATGATGCTGAACGGGAAGAGTAGTATTAGAGGAGGACGACGAAGA
AAATTTGATGTTAGGAGGAGAGATGATTTCTAATTGTTTTACTGAGCGGAAATAGG
>001174-001179_All_comp4799_c0_seq1 len=6531 path=[0:0-6530]
TTTTAAATAAAATGCAGGACCGGCTTCAGGAGCTTCGTCAACTAGCAGACTCTGCTTATC
AAGAGCTTTTGCCAAAGGCCTCGGCAATTTACGAAGTGCGACGAAATGACAGAACAGAGA
TTGGAGTCTTTGAAGCCCAAGTTGGCATTGGTCAAACAGACCAACCCTCCAATGAAGGCT
TCATGGTGGAGTATCTCGGTCAAATACACACTATCAAAACAGGCATTGCGAACATCAGGC
AGGTAGAGGATAAGGTGCGATACCTGAAAGGCCAAATGATTCTAACCGCGACTCCCGCTG
TGGAAAAAGATCTCTCCAACCAGCTGCAAGCGTGCATGAACGAAGCAAACAAGTCCATCA
TGGCCACCAAGAAGGCTCTAGAGTCACTCAAGCAGGAGAACGATTTATTCAGTTCGCGAA
ATCCCGAAAGCTCAGAGGCTCGAATCAGGGAGAATATGCACGCGGTCTTGACACGGAAGT
TCAGGGAACTGCTAACCGAGTTCCAGACCATACAGACGGATTATAAGAAAACGGTCAAGG
AGAAGATAGAGAGACAAGTTAAGATCGTGTATCCGGAAGCCTCCGAAAAAGAAGTTCAAG
ATATGGTAGATGACGCAGATGCTGGAGTTGCTCAGCAAGCTATCTTTGCGAGAATGACTG
GCGTCCATGAATCTCTAGCTTATGCGTATCAAGACATCCAGGACAAGCACCGTGATGTCA
AACGTCTTGAACAGAGTGTCCAAGAATTGCATCAAATGTTTGTTGATCTAGCCACATTAG
TCGAAGCGCAAGGAGAGCTACTAGACCAAATAGAGTATGCCGTGGGGGCCGCCAAAGACT
ATACAGAGAAAGCTGAAAAAGACCTAGTTCAGGCCAGGCGCAATCAGCAGAAATCGAAGA
AGTGGGCCTGCTGGATCTCTACTTGTCTCATCATTGTGTGTGTCATTGTGATTCTACCTG
TTGTGGTGTATCTCAGTGGTTGACTTCCCGACACAAGCCTCATGATTGCTGGGTTGTTTG
TGGTACACTTGTCTATCTGACATAAGCTTCATGAGCGCCTTGCGTCGTTTGTGCTCTATC
CATGGTACTCTATACACACACGTGTGGCGTATCTCAGTGGCTGACTGCCAGACACAAGCC
TCATGAGCGCTTGAGATGTTTGTGCTCTGTCCATGGTACTGCGTTGACACACGTGTGGCG
TATCTCAGTACAGGGCTATGCTGGAAAACGAGCGCCTGCCCTGTGATCTTTCGCGCTGCT
TCGCTTAGACTTTAGTGTACACAAAATAGTATTGCCAAGCCGATCGGTTACGGGTGGTCT
TCTGTCTGCATCCTAGCCAGAATGAAGCGCGATACAAAAGGTTGCTTCGCCAAAATATGA
TCACCGGCGAGCCTAGTCGCAACGCACTTGAAGCATTAACGCGTTCCAGTCCCACTTGGC
TAAAAATCCAGGCCTAAGCTTGAGCCTTATATGCTGAAGTGTGGAGTATTGAACGGGGGA
ACTGGCAAAACGAGACGCAGACATCCCAAACACGTGTGGCAATAACGCACAACTTCAACG
CAACGAAACTAAGATTTTAGGTCAAAAACATGTAAAACTGGAATTGCCAAAGGTTCGAGT
TTGGCTGAGGGAGCTCGCTTTTGGACGCGCAACTAAGTGAGGAAATGTCGAGGGTCTTGA
GTAGGCGTCCACTTCAAAGCCACAAGGTCATTGAGGGCACCTGTATTATGGTGGACGAAT
TTCGTTTCCCGAATTTGAAGAATATTACGCATTGGTTCCTGAGCCATGCTCACGCAGATC
ACTACAGTGGGTTGGATGCGTCGTGGAAGAGTGGAAGCATATACATGTCGGCCATAACAG
CTGGGCTTGTGAGAGAGATGCTAGGAGTCCATCCAGATTATTGCACCAGCATTCCTCTCA
ACGAACGATGCCCACTTATAGGAGCTGGTAATGATGCCCATGTAACTCTGAGGGACGCAC
ATCATTGTCCTGGTTCTGTGATTTTTATCTTTGATTTTTCACCGGATTTCTTGGAGGCTC
CGCATGAAGAAAGAGTCAAATGCGAGGTCACGTTCAATCACAAACGGCGTGTGGTGATAC
ATACAGGAGACTTCAGGTATAATGCGGAGCTCATGCAACCTTGGATCGAAAATCTCAAAG
TGGGACACAGCATCGACCTCGTTTATTTGGATACCACTTACCTCACCAAATCTTATAGTT
TCCCGCCGCAATGTTTAGTTCTAGAATGGTTGCGTCTCATTGTTGAGTATCTAGTTCAAG
ACGACAAGAGGTCTTCCGAGCGCACGTTGTTTGCGGTGTCAACGTACAACATAGGCAAAG
AGAAAGTGGTTCAAGTACTTTGTGATGGTACTGGGAGCAGATGCATCGTGGATCGACATA
AAGGCAAAAGGCTTGAAATAATGAATGAAAAGTTGCCTCAAATCGTGTTTGAGGATTTCG
TCGGCGAGGACTGCGTTTACGTATGCGACTGGAGAACACTTGGTACTGCTCCTTCCGAGA
TGTTCCGAGAAGGGCGCAACCCTTGGACAAGATTTGTGTCGTTGATGTCCAAGATGAATG
GAGCAATCAGCAGCAGCACCACAGTCAAGTTTACCAGACTCCGAGCCATCCATGCATCGG
GTTGGACGTGGAATAGACGGCTTCAGAACGCGTTCAAGACCCGGAGTATTGCGCCCCAGA
TGCTCTCGGATGATGGTTGCTTCGGCGTATATAACCTTCCTTACAGCGAGCACAGCAGTT
ACACGGAGCTACTGGACTTTTTGAGGTCTGTGAAACCAATCAAAATCATTCCAACTGTAG
GGTCAGGTGAAGACTCCACTCAACGGCAAATGCGCATCTTGGACGCCTACCAGAATCGTG
GAGTCCTGAACAAAAAGGCCATACCCAACTTATTTCAAAAGTCCCAAACGACTCGCCCTA
CGCCACGCGAGCAGGACCTTAAAACCTCTCCAAGACAACTTCTTGTGTCACCAAAAACTG
ACGCATCATCCCAGACTGACGACGCATCAGGCCAGACTCACCCAGCAATCAAGAGGCGCA
AAATGACACCAACTAAACAGCTCACTCTTACTAGCATCTGGCAGAAGGGGGACCATAAAA
CCTGATACTTAACTCAGAGCAGGTTGTTTCCATGTATCTACTGAGCCTATTGCATTGCAC
CATCTTCTCCTCACGTGGCTACGTGGCAGGATATGTAAACGCAAGATGCTTCCAAATTGT
TGATACCACAGGCCGCCTCAAATATACCCATGTCCGCGATCGTCTTCTATGTAACGCTGA
GGCATATCGCCTTAAGTACAAGGAGACTTGCTTGCCTTGCGACCCATGATTTTGATGAGC
CTATCAAACAAAGTCTCTACACTATACTGGGACCGCGTGAATCCTCTTGGATCCCGCGGA
TGACAGTCCCTTGGTAGAAATCAAGCTTTTTCCTGCGACAATGAGAGGCGGTGCGCAAGG
ATGCCGTATTTCAATCCTTGCTCCCAATGAGTCGTCCTCTCCAAGCATCTCTCCGCGTTC
TTGCAGCTCGTGACGGGAGTAGAAGGGACAAGGCTGCGAAAGCCTTTCATTATTGACAAA
GTTGGTGACGAAAACTTCCGGTTCCCCGGTGCGAACTTCACGAAAAATTACTGGTTCAGT
ATTGCTTGCCTTCCTAAAGAGTTGGGGCAGGATGGATCTGAGATTGCCGCGTTAGAAAGT
CAAGGCCGGTTCTTGACCACCAAAGCCTGAAAGGCGACTTCCTGCTGTATCAGATGCAAA
TCTGATTCCGTGGCCACCAGTGAATGTCTCCAACCTACCTCTCGCCTTGCCACCACACCT
TCTCTGGCATTTGGCTGAAACGAAGAATCACCTACAGATCTTCCAATCAGTTGAAATATC
TTGTCCCAAAGGTGGCCGACCTGCCCTCTGAAGCATTCCTACCGAATCATCTCGAGTGAT
AGATTTGTCAAACACCTGACCCCTATTGAAGTAGATACCCCATTCGTTCCACGAACGTCT
TCCTTAAGGCTCGGGGTATCATCTCGGTCGAAAAGGAAAGTCTGGCAACTTCAAAACTCC
GTGTGGGGCACGTGCCTTCGAGGTCACTCAGGTCAAACTCTAAGCCTATATAGATACGCA
CCAGGCTGGACTGTTGGACTACTGGACTAACGACAGCTTTCCTACTGGCGGACTTCAAGA
AGTCCCAAGTAAAAGGTGGTAGCCCTATTGAAAGCCGTTTGGACGGTTTCAAAACAAGTC
CATCAACGGGGACCGAAGAATGCATTTCTCCATTTCTCGCGTTCAAAAACAAGGGGCCGT
GGAAGATGTAGAGGCTCTTGACCTCTGCTGCGAGAATTTTGCTTTCGGCGAAATCTTCCC
AGCATTGAGTGAGAGTGTCTGGAATTTTACCAACGCTTGCAGTAATCTCCCTGGGCTAAA
GAGCATTCACGATATGATACTTCTTTTCGTGCCTCAATCTTACATCACATTGCGTAGTTG
AAACTCTAGAAGTCTTATTGATACGAGGAATAAGCTGGATTTAATGCGCCGACTGGTGGT
GAGCCCCGTACTTCGATCGTTAGGATTTGCTCTACCCTCCTCAAGTATCTTCTGGGGCAT
GGTCCCTGCAATGCACTGAGATAGCCACATCGAACGCAATGTTGCTTATAGATGGCTGCC
TTCAACCGTCTACTAGTACATCGTCCTAGTGTCACTTCGGGCTACGCCCTTCCCTGTGGA
GACACAAAAGCCGAAGTGTCTTGCCGTCGAGCGGAGCTAACTGATTCCAAGGGGCCTGTG
GCATTGTCTACTGCCGATCAAATCGTCTTTCGTCAATGACCAACGCTGCAGTGGGCTGCT
ACAAGAGCTTGAGAAACCTCAACATGTCGACCATTCATTTTGGCTAACAGTTCATACTGT
GCATAATTTGCAGGAATTCTACGATTGTTCTATTACTGGAGTCTCCCACCTGTTACAATC
TTTACAGACTGGAATATCTGTGTTTAGACATAAACAACCCACAGTGTATGAACCACGTCA
GTCCGCACCTAGGCGGACCCCGGCGATACAAATGCTAGCTGTCTGAGCAGAGAGACATGT
GCCTGATCACGAACTTACGGCTATTCCCGTTTACACTACGTATATCAGTCCCATCCCGTG
CGCTGATGCGAGCGGCGACTCTGCCTGCTGCCAGTGTGCGGGCAGTTGGCGCCGCCGGCG
GCACTCGGCGTCACTAACAGCGGTGCGACAGGTTTGTTTGTGGAGCTATACTCCAATGCA
ACTCACCTCTTGTCGTAAGTGGCCCGGCATATTTTGTGCAGACTGAATCGGCAATTGGCC
TAATTCTAGCTGTTGGGCTCACCTTAGCATGCACGTCCCGTCCCACTTCTGAGCCATGGT
ACAGGCAAGAAGTATCTAAAATGTCATAAATGAAGCAAAGTTCGGTCAATCGGAACGATA
CCACCTCGACCAGAAATGGTCCGGCGCGGTAAATTCGCTGCTACAAAATTTTTGCGTTAG
TGCGTGTGCTACTCCCCATGCACACATTTTTCTGCTACTCCACGCGTGCCTTGATCACAA
ATTAATGCAGTCGAGAACTTAGCGGTCTATTCAGGCAGCTCAAAGCTGCAAAGCAAAAAA
ACTTCATGCAATGCAAATCCTTCTCTACTCTTCCTTCTCCTCCTTCTTCTCACCCTTATC
CAAGATTCTAGCATGGGCATCGAATGGTGAAGGAGTAACGCCGGTCTCGCGCCACAAATC
CGGAGTAAGATATCCGTAAGTCTTGCGCAGAGCGTAGAAATAAGCCTTCATGAAGTTGCC
CGATGTTCTGGTATGTCCGGTGGTGCTGCAGAAGCAGTCATGCACACCAGCAAATCCAAG
AAGCTTCTTGGCGATAGGAGAGCCGACGACGGCAGTACCTCGTGGCGCTGGGACCAGTCG
CGAACGTACAGACGCACATTTGCCGGATACTTTCATGGGAACGGTGTGAGGCAATCCAAT
ATTGTTTCCCCAATAGCCACGACGCACTGGGACAATGGCCAGCTTTGCTGCGATGATGGC
ACCGCGAATGGCAGTGGCAACTTCTTTGGCACACTTGGCGCCAAATCCAATGTGTCCGTT
TCCATCACCAACAATAAGGAAGGCCTTGAATCGAGTTCGTTGACCAGAAGACGACTGCTT
CTGCACTGGCTTGATTCCCATGACCTCATCCCTAAGTGTGGGCAATCCAGCTGTTTCTAG
GTCTGGGGTTTGGCCAGGCATTGCCGATCGAGAAAAGAAGGTGTCCACAATCTGGTGCTC
CTTGATGGGAAGGGAGTGAAGAAAGATTTCCTCAATGCTCTTGATGGCTTTGGCTTTCAC
AAGTCTGCCAAGGTTGGTTACGGGAGCCCACACAGCTTTCTCGTCAGGCATTCTTCTACC
TGCACGAGGTGCGCGGCCTCCTCTGCGTGGAGCGCCTGACATACCACGGTCGCCACCGAA
ACCGCCACCAAAACCGCCTCTGCCTCCTCTCTCCATCTGCTTTGCTTTGAA
>001174-001179_All_comp4707_c0_seq1 len=643 path=[0:0-642]
CACACGAGCCCGCCCGTCGAGCCACAGGTTAGCAGGATTGGTTAGTAGCCCTTATTGTTA
TGGTTGCCACAAAAAGAGAAAAAGACGCAGGTGAGCAGTCACTCCTTACTTCTTCATTTT
GGCCAAATGGGCGGCGAGACCATATCGACCGGTGGTCTTGGTGTGCTGACCTCGAACGCG
GAAGCCCCAGAAATGGCGGAGACCCTTGTTGCATCGAATCTTCTTCAATCGTTCCAAATC
ATCTCTGAGGGCGGAATCGACTGCGTTGGCCGCAACATGCTTGTCTTGACCATCCTTGAA
GTCTCGTTGTCTGTTGAGGAACCATGAGGGAATCTTGAAGTTCTGGGGGGCCGCAATTAT
GGCGGTCAGCTTTTCGACCTCTTCGTTGCTCAGCTCTCCAGCTCGCCTGTTGATGTCGAT
GTCTGCTTTCTTGCAAACCAGCACCGAGAATCTACGACCGATGCCGCGAATAGCAGTTAG
AGCAACCCACACCTTCCTCTTGCCATCGACGTTGGTGTTCATGATACGCAAGATATGCTG
GAAATCGGGACTTTGCAACCCGACTGTGGACATGATGATAACGTCTAACTCCACTCGATA
AGAGGCCGCCGACCTTCCGAAGCTCCTGCCAAACAAACACAAC
>001174-001179_All_comp5250_c0_seq1 len=606 path=[0:0-605]
CAACAAGCCCCACAAAGCACTCATGCACTAACGGCCACATCCCCATCATTGCTTTGTTTG
TTTGTTCAGTTTTGTTTGACGTAAGCTCACTGAGCAGGCACAGTCACTTCACCGGCATCA
ATAGCCTTCTGGACATCAGTGGGTTTCTTGCCATCGACGGTGCATCCGACAGCGTTGGCA
GTTCCCAGGATCTCCTTGACGGTGCCCCTTAGTGTGCGGGAGACAATGCCTCGGTCGGCT
GCGCGCATTTGGCGAGCAATATCGACGATAGTATCAAACTCCAAGTTGCCTGAGTGTTTG
ATGTTCTTGACTTTCTTCCGGTCACGGACGGGTTCCTTCAGGGCCTTGATTATGAGTGAG
GTGGCAGATGGGACAACCTCACAAGAGACTTGCCTGTTCTGAATCTGCAGCTTGACTGTC
ACCTTGACTCCTTTCCACTGTTGAGTGGATTTGGCAATCTCATCACCAGCCTTCTTGGGG
GCAATACCAAGAGGACCGAGTTTTGGTGCTAAGACCGCTGATGAACCTGCCTCACCACCG
ACTTGGCGGACGTAGACGTAGGTAATTGCATTAGGGTCAAACTTGGGTGGCATGTTGAGG
AAGTGG
>001174-001179_All_comp5262_c0_seq1 len=2024 path=[0:0-2023]
AAATGCTCTGACTACTAACAGAAAATTCAGTTGATACTATAAACCGACGAAAATGGAGTG
CCCAACGTTAACCATTCTGTGTTATTTCCTCAATACTGTTATGAATTTGATAAACTATCA
AACTCCAGCAGATTTGAATTCGTTTAAAACCCTTCAGTGGGAAGAGGCCGACTTCATCAT
TGTTGGAGCTGGTCCAGCTGGTGCTCTATTAGCTAACAGGCTGTCGAAAATAAAAAGTTG
GAAAGTTGTTCTGTTAGAGGCTGGAGGTAGAGAGCCCAAATACGCTTCGGTTCCTGCCTA
TACATCCTACACCCAACAAGCTAGACTGACGGTAACTTGGCCAGTTGAAAATGATTCGAG
GTTTTGTGGAGGCAAAATGTGTCCTTTTGATGGAGGTTTGGGATTGGGAGGTGGTACATT
GCACAATGAGATGATATACAACAGAGGGCATAAGGACATATTCAATACCTGGAAAAAACT
TGGTAATGATGGGTGGAGCTATGAAGAAATTCTACCTTTCTTCAAAAAATGGGAAAACAA
TCTCGATCCAGAATTTTACCATGAGACCAGATATCATGCCAGAGGAGGATCACAGAGTGT
TGGAAGATGGCCATATACAGATATTTCTGTCAGCCCATTACTTCATGCTTTTGAAGAAGT
CGGACTTAAACAAAGGGATGTGAACGGAAAAGAGCAGGAAGGTGTTATGCATCTCCAATT
CTTCCAAAAAGACGGCCAACGTCAGTCCGCTAACAAGGCTTTTCTGGAACCAATTGAAAA
TATTAGAGACAATCTCAAAATCCTTACTAATGTCAAAGTGACACGAGTTATAATAGACCC
TAAAACGAAACGCGCTACTGGCGTTGAATATGCCTCCGAAAAGACAAGAGCAATATTGGG
CAAACTAAAGGCCAAGAAAGAAGTTATTGTCAGCGGAGGTGCAATCTCTTCTCCTCAGAT
CCTAATGCTGTCAGGAATTGGACCAGAAGAGACTTTGAAACCTCTTGGTATTCCCGTTAT
TAAAAATCTGAATGTCGGTGTAGACTTACAGAATCATAACAGAATAGATGTAAATTTATT
ATTCAAAAATGGCCGTGGTACAATGCCAGCAACGGACCAAGCTGTACTCTCAGATTTTCT
GAAGTATGAATCTAACCACACTGGACCTCTTGCAGCAATTGGAGCATTTGCCATTAATGC
CTACATCCACTCAAACCAATCAAAACCAACGGAAATGCCTGATCTTCAGATCCTCTTTGG
GCCCAGACACTTATATGAATATGAACAGCCACCATCCTTCCAAATACCTCACAGTTATTA
TGATAGCATTAGAGCTGTAGTTTATGCCGTACTTCCAAAGTCTCGGGGTTATGTAAGTAT
TAACAGCTCTGATCCATTTCATCCACCACTGATAAATGCTTTTAATAACACAGAAGAAGA
TGATTATTTGAGCATGGTTGACGGAGCTCTATTCTTAACACAGAAAGTTTTCAAAACCGA
AGCGTTCAAAACATTGGGAGCGTACGTCGATGAAAAACCAGCTCCCCTTTGTTCACGGTA
TACGTTTAATACCAAGGATTATTGGCTGTGCTACGCCAAGCACTATACCGAGCCATCGAG
ACACTATGCCAGCAGTTGCAGAATGGGACCATCTTCAGACCCAATATCAGTTGTGGATTC
TCAACTAAAAGTACACGGTGTTCCCAACTTAAGAGTAATAGACGCATCTATAATGCCTCT
CTTGGTGAACGGCAATACAAATGCTCCTGTATTGATGATAGCCGAGAAAGGCGCTGACAT
GATAATCAAACAGTACCGTCGAAAACATGATTAAGCATGTCAATAATTGTATAATATTTG
ACTTGTAGAGGTATTATATCTCAATTTATCTTGTACATTAAACGATTATAATTATTGAAA
CTACTTGTATGCAAGTTATATACATTTAATAATATTTATTATGTCCGTTCATAAAGTGTA
TTATTTAATTACACTTGAATATAAACAAATTTTGAGAATTTTCA
>001174-001179_All_comp4566_c0_seq1 len=2192 path=[0:0-2191]
CATCACCACTTGTCCACGCATCTCTCCTTTTACTCTCCAAAGCGAACAAGCACTCATTCC
CTTTGGTTCTTTCTAATTCAACAAGCCTTCTTTGTCTCCAATTCAATCCATCATGCAACG
TCAAGTTTCTCACGAATCTGCCACTTCTTCATCTTCCTCGAGCTCCGCCGCTGCTGCTGA
CCACCAACAAACCGTCGCGCAACAGACTCACACCACCACCACCACCACAACGACGACCAA
CATGGCCACTCACCAGCAGTCTACCATGCCTGTCACTGCCGTTGAAACAGCATCATCTGA
CTTTATCCAGCAACGCGGTGCAACTCAGTATGTCACCTCTGCACAGGGATCTTCCTACGG
TCAACATTCTTACGCCTCGGCTCTCCCTGTCGGAGCTACCACAACCACTACAACTGGCCA
ATACACTGTCATGCCTCCCACGGTTACTTCTTATTCCGGCCCCACGGCTGTCACTCAGTA
TTCCACTACCACGGGGGGCAGCACAATGCAACACCAATACACTCAGCAACAAGCGGCTTC
AAGTGCTCATTATAGTAGTGGTCAGACTTTGGCTCCTCAATATCAAGCGCAGTATACCAC
GACTGGTTCCACTGCTTCAAGGGGACAAAGCGTCGCCACTGAGACAAGCCGAGTTGTTGG
AGTTGAATATGGCGAGCAACGTGTCATCTCCGTGTCGCAACGCGTGGATGAAACAAGACA
ATCGGTTCTGTCTGAGCGATACGTCGAGCACGAAATTAAGATCCCCAAGAAGATCGTCCG
TGAAGAAGTCATCGAGAAGGTCATCGTTGTCCCAGAGAAGATCATTCACGAAGAAATCAT
CGACGAGATCCAAAAAGTCCGCGAGAAGGTTATCGAAATTGCTCGCCCAACCATCATCGA
GAAGATCGTTGAAGTCCCAGAAATTGAATACGTAGAGAAGATTGTCGAAGTGCCTGAGAA
GATCGTCCAAGAAAAAATCCGCGAAGAAGTCAAGGTACATATCCAGGAACGTGTCATCGA
AGTCCCAAAAGTTGTGGTCCACGAGAAAGTTGTCGAAGTCCCTGAGGTCCATTACAAAGA
GATCCCACGGGAGGTTGTCGTCGAGGTCCCCGAGTACAGGGAGGAGGTCGTCGTCAAAGA
GGTCCCAGTCCCACAATACGTTGACAAGCAAGTCCCAAACTTTGTATACGTCGAGACACC
GGTAGATGTTGAGCGTAAGGTTCCAGTCCCAGTCGAAGCTGAGGTGACTTTCGAGTATCG
TATTCCTCAATTGAAGGCGGCTTACCAACGCGTCACCTACCCAGTCTATCTGCCACGATT
CATCGAAGTCCCCATCGCAGCCGAACTCTTGAGCGAGTCCTTGACCAAATCAGCAAACAA
TTATATTAGTCAAATCCAGTCTCTTACCAAGAGCGCCACTTCCTTGTGCGAAATTGAAGG
CCTCGCTACCAACATCATGCAGACTGACTTCCAATCTCAGCTCGATAACGTCGACCTGCA
AACAGCTGTTTTGAAGGCCTGGGAATCGAACGTTATCAAGATCAGCAACAACGAAATGGC
TCAACATAGCCACGTTGGAACAGCCTCTCACCTCGGAACCGCCAGCCATGCTTCCTATCA
GCCACGCGCTGCCAGCACATATGTCGGCCCTGCTTCTGGCGCTGTGTACAGCAATGCGAC
GCAACAATCGTACACCACGACCACGATGCCAGTCAACTACACTACTACCACCACTACTAC
CACCCAGCCAATGGCAGCAACGACTTATTCCACAAGCGGTGTGGCACCACAAGTGACATA
TACGACAACTACCGGTCAAACAACAGCACAGGTCCAGCCATCATCTGTGACAGGCCCCTC
AGTGACTGCATATGGTATCAACGGACCAGTTCATATGACCCAGCAACAAGTCACTCCAGT
TGTGCAGCAGACTACGTCTTCGGTTACAACTTCGAAGAAGAGTAAGAAGTCCCACAAGAG
CTCCAAGAATCATCAATGAGTAGTTTTTGGTTAGGAGTTCTTCTTCCATGTCTTTTTCAT
GATTCATTTTTCATTGGTTGAGTTCTATCATTTTGACAAAGCCTAGAAAGGAATGAAGTG
GTGTGGGCGGCCGGTGCTTCCAAACCTCTGTTTAATAATGTGTGTGCTTACAAACTCGTT
CAAAGATGCATCATCTGTGACAGGCCCCTCAG
>001174-001179_All_comp5657_c0_seq1 len=1289 path=[0:0-1288]
CCTCAACGACTACCTTACTTCTTTCGCCTTCCAGCTTCTACCTTTCTTCCTTCCTTCCTC
CTCCGACTCTTTCAATCTACCTCCAAGCAATCGCCAGACATACAATTTTTCACTGACCAT
GACTGAAAAGAAGGTTATCCTCTGCACTGGCGGCGCCGGTTACATTGGTGCCCACACAGC
AACCGAGCTCGTTGCTACAGGCAAGTACAAAGTCATTGTGGCAGACAACTTGACCAATTC
GTGCCAACAAGCGGTGGATGTCCTCAAGGAGCTGTGTGGAGATGATGTTACTTTTGTCAA
CGTCGATCTCGTGGATGGCCGCAACGTACTCAACAAGCTCAAGTTCGATGGGGTCATTCA
CTATGCAGCTTTGAAAGCGGTTGGTGAATCGGTCGAGCAACCATTGCGCTACTATTACAA
TAATATTAACTCCCTGCTCACGGTCATTAACGCAGCCAACGACATTGGGTGCAAGAACTT
TGTTTTCTCGTCCTCAGCTACCGTATATAAACCATCAGAAGAATTGCTTACCGAGGAATC
CCCACTAGGCGCTTCGAACCCCTATGGACAGACCAAAATCATTGGTGAGCAGATTCTCAA
GGATCTTGCCGTCGCCGATCCCTCTTGGAAAATCTCCATCCTCCGATACTTCAACCCTGT
GGGGTGCCACCCCTCAGGGAAAATGGGCGAGAGCCCATTAGTCCCCATGAACATTCTTCC
TATAATCCAGAAAGTCGCCGTGGGCAAGCAGGAGTGCGTCAACATATGTGGTAAAGACTG
GCCCACACGAGATGGCACGGGTGTCCGTGACTACATCCATGTTTTGGATCTCGCTGACGG
ACACATCTTGGCTTTGGATCAACTCTTTACACTCAAGGATGGAGCAGTGAAGATCTATAA
CCTTGGAACAGGTCGCGGTGAATCCGTATTGGAAATGATTGCTTACTTTGAAAAAGCTTG
CGGGCATAAGATCGCCACTAAAGTTGTCGGTCGTCGACCTGGTGACCTCTCAACCGTTGT
GGCCGATCCCGCCAAAGCAGAACGAGAACTTGGATTCAAGGCGAAACGTACTGTGCAGCA
GGCTTGCGAGGATGCTTGGAGATGGCAGTCGTCACATCCCGATGGATTCAACACTAAAGC
GTGAATTAAGTGATGGGTAAATTTTTTGAGGGGTCTCCAGCCCTGACGTATTGCTTACAT
AGCTAGTGTTTGTCATCGAGAAACCTAAAATAAGACCTTGATGAGCCCGTTACTACTCCG
CACCAGAACGATCGTGCTGTTTTGACTTC
>001174-001179_All_comp5994_c0_seq1 len=456 path=[0:0-455]
CGGAGATGGGTAGAAATCAAGAGAAAATTGTTACCCCAGGTGGTGAGTGGTTACTGCCAT
GCCAAAGAGGTCCAGGTCCACGCGAAAGATGCAGACATCATACACGCGTGTAAATCATAG
AAGCGGTGGAATCGGATATTCTCTTGATGAGGCCTTCCTCTTCCAGGCCCCTGATGGCCA
TGCGTGCCAGCGACACAGTGATCTTCAATCTATCGGCGACGGTGTGCGGAGTGACCAGCT
TTGACTTGGGAATCTCAGCCCTCATCTTTGCGTGTAAAGCCTCGTCGAAGAAGACAGCAT
TGCGGGCCTTGTCGACTCTCTTGCCCTTGCCCCATTTCTTCTTCTTAGAACGGGAACCCG
CAGCCGCTGCTGCTGCGATTTGTGCTTTAGTCTTCTTCTCCTTGGCTGGCATGGCTAATG
TCCGCTGCACTTGGTTTTTATCTACCGCGGGGTGGG
>001174-001179_All_comp4823_c0_seq1 len=318 path=[0:0-317]
GTCCGTGTTTCAAGACGGGTCGCCTATTTGTGTCACTAGTTGGCAACCGGCAAATGGTTG
ACGTCACTCCGAAGATCTAAGGTGATGTATGAAGCAAGCTTCGCACAACTGAGAGATCAA
CGAAGTGTTGCCAAGCTTCGTCGAAAGGTATTCACATTTACCATTCTCATATGGCAAAGC
GATTAAGCAAAACCATACAATCAGTGTTGTAATGTGAGCCTAGCAGACAAGCGGATCACA
AATAGTCGCTTCCCTTTTAGCGATTTCAGGTATTTTAACTCTCCTTTCGAAGTGCTTTTC
AACTTTCCCTCACGGTAC
>001174-001179_All_comp5101_c0_seq1 len=4720 path=[0:0-4719]
CTTGTGTGCGTGTGTATAAAGACTTCTCCCCGAAACTTTTTGAAGGTCAAGAAGACACAT
CAGTGGGTCAGCCTTCTTTTTGACAGCAATGGCTAAAGGTAACATTGCTTCCAAGACATC
ACGCAAAGGTAGTGATGGTCTCGCTCTCTCCTCCCCACCCATGGCGCCTACCAAAACGAT
CAAGAATGTTGGTGCCAAACGATTGGGGAAACAACCGGTGGCGATGGATCCACGAGTGAG
TGGCGGAGAGGAGGACGACAAGAAGAAGAAGGGCAAGGACAACAAAGTGATCAATTTTCA
TGCTGTGATATTCCGCGTCTTCAAGCAACTAAGGGAGAATGGATCGATGAAGATCTCCAA
AGATACGGTTCACGTCCTGAACACAATCATCCTAGACCTAGTGCAACGTCTGGGAGAGGA
GGCAGGACGGCTATGCAAGTATACCCACCACGATACAATGAAGATGAGGGACCTCCAGAC
CGCTGTCCGACTTGTCATCAACACTCGCGAACTCTCGTCCTTAATGTGTAGCGCAGGAGA
CGAGGCCGTGCGTCGATACGCGGATTCGAGAGCTCCAGAAAACGCTTAGTAGATAGTTCA
ATACGCGAAAGCCGTATTTTAGTGTCGTGTCAATGTTGGTTCATGGTCGTGTTGCGTTGT
ATGATTTACATTATTGGGACAAGAAACACGTTCCCAGCCTGTACACAAGAGCACAGCGGA
AGGCAGCAGCAATTTGGCTGACGGCCCGAAAAGAAGAAGCGTAGAGTAATGGGTCTATCA
CGAGGTAAGACCTTTGCCGGCCTTGGTATCTGCTACTGCCTGGGAGTGGCACTCATTGGC
CTTATACTCTCGACGACTTTGGCTAGATACATATCCATCTTCACTATGGCGGGGGTGGTC
GGATTTGGCATAGCTTCGGTGGGGGTGATCCTACATCAAACCCAAACCTTTAATCGCTGT
CCTGAAGCCTACACAGAATTACTGCAAGACGTCATTGAAGCCAAGAGCTCGCTCCAGGCC
CGTGGATTCAAAGACCAATAAAACGTACCTGTGACGCATTCGTTTTGATGTGGCTATAAG
CCAAGTTTTCGTACCATGTGCCCACGAGCGAAATGCTCTACACGGACCTCTGAAAATGCC
TCAGGCCCCTCTACCCAACGATCCCACTCGTGCTTCTCTCGCCCTCTCGTCAAACCCCAA
GCCAGTTCTGTCGCCCGAAGCTTCAAGGAAGTCAAGGCACTTCGTTAGACGTCACACCCT
CCTTGATTCAAATGCCACGACCACCAACCACAATGCTGCTGTTAAGGGTACAGATGAGAA
GAAGGAGGGTGGCGGCGGCGACGACGATAGCCGTGGGAACATCATCAATGTAGTTGTGCC
CGTGACTGAAGAGGGAAAGGACAATGATAAGTTATTCGATTCGGAACAGGCTTCGCCCAT
GAGTACTAGATGCAAGCGCAAGGTCGATGGTTGTTGGTTATTCATCCTCTTGATTTTGTT
GATAGGGCTCTCTCCCATATGGCTTGCTGCTTTATTAATCCAATCCTTGATGCGGCTAAT
CCTCCTGCCACCATGCAAGATCATAGAAATTGCGATGCCGGAATTCATTCGTCTTTGGTA
TGTCCACAAGGTGGGATGTCTGCATTCTAAAATTGCTGGAGGCTGGCGGCGCCAGCACGG
GAAACGACCCCATTCACGTCCAGTACGCATTGATGTTCGGGCAGCGCAAAGAGCCGTGGT
CTCTATCCACACAATAGCTCAGCTTAGCGACAACATCGGATACCTCATTGTGAATCGAAG
TCTTCCAGAGCCTGCCGAAGACATGCACGACAACCACAAAACACTATCAGATACTTTTGC
TAGTGAACAAGGGAGGAGCAAAGCCTCAGACTCCGTACTTCGTGCAGTACTGGTCGACTG
TGGAGATGCAAAAGCGACAAAGGCCATCGTTGATAGCATTCGCCATGTTCACTATGGTAA
CCAACAGATCGATGTTCAAGCCGTTCTGACCACACACCATCATTGGGACCACCAAGGAGG
GAACACACTTATCAGAAAGTTGTTCCCTTCCATCAAAACGATTGTTGGGGGAGTCCATGA
CCGCGTTCAAGGTTGCAATTTCTTTGTACGTGATAACCAGCGTTTCCAGGTCGCAGGTTT
GGATTTCGAGAGTATAGCTGTCCCTTGTCACACAAGAGGCTCAATGGTTTATCGTCTTGT
GGGGGAGAATAAGCGGGACTGCCTGTTTTTGGGAGATACACTCTTTATAGGTGGCTGCGG
TGGCTGCTTCGAGGGAGATGTCAAAGAGATGCAACGCAATTTCGCCAAAATATTGCTCTC
GTGCCACTTGGATAGTTTGCTCTTTCCTGGTCACGAGTATACAGAACGAATATTGATGGA
GTACTTCCCTGGCAAAGCCGCCCACCTAGCGATCCATGACCCCAAACGTTTTTTCAGTCT
CTGTGCAGCCTTGTGCAAGGCCCATCACCTTCGCGCTTTGCCCTTTCCGGCGCCCACAGT
TCCTGTTCGATTGAGAGAAGAGGTCATGTACAACGTCAACTTCGAACCGGCGTTGCGAGC
ATGTTATGCTCTCAAGCTCGCGGTCTCCCAATCCAAATACTCTTCGCGACTTCAAATGGT
GCTGGAGGATCCACAATGGAATGGAGATGCATCTCCAATCAAAGTGGATCCCCCCGCAAC
TGCCACTTCTCCCACCGCAGCTCTTTCAGAACAGCGATGCCACCCTCAGGTGGCCGTGGA
TGGCACAGGAGGAGTCATCGTGGTAGAACCGCCATGGATCACTGACGGCTTATCCCAGAC
CAACCCCATCCTGTGTTTGTGGCAGCAGGATTACAACACCCTCCTCGAAACCATCGAAAG
CACCCCTTCGCATTTGCTCAGGAACGTTTGTCTCACAAAATTGCTCCGTCTCCGAGATGA
GGGCTTGTATACGGAGCCTCACCCCAAGCCCCGTGGGGGTCGCAAGTGGGACCTCCCCCG
ATCCCGAAGTGAAATGGAGCAGCTCTTGAGTCTCCTCTCCGACACGGACTTCCTCACCTC
TACCCAGGTTGAAGACATATTGAATCTCTCTCCAGAGCTCACAAATGGTATTATTGTATC
CTTCCATGACATGGATCACTTCTTCGCGAGTTTGACTTCGCCTTCTCCATCGCCCGAATC
TGTTAGAACTCTTCGTTCGAGGCTCTACCCCCTGAAGGACATTGCGCGCTTTGTGATCAA
ACAGAATAGAGCCACGCTAACTGACATTGATTGGCTAGGGCCGAAGAAACTGCAGACTAC
CATTGATGACACGTCTTTGAGGACGTTGACGATGCAACACTCGAGCTTGGCGAGGCATGA
TAACCAGCGGTCGCCATTAGAGAGAGGTCAACTTCCAAGTGCTTCTCTCAGATCTACCGC
TGCAGCAGCAGCAACTGGGCGTGAGATAGCTTCCAAGCAAACATTGGCCTCTACAGATGG
AGTCGGTGTGGTTGCACTGACGAATGTGCTTGTTCATGATTTTACTGCGTGTCGCATCTG
TGGTGCCTTACCGGTTACGACAGATGTGGGCAAGACCATTCAATACATTCATGGAGGTGA
AGTCTACAGTAATAGGAAGAGCGGACTCACAACGCTAATAACAGCGGCTGACTCAAGCAA
CGCCAGCAAAGTAAACAACTCATCCTTCAACAACATCACCCTCCAACTCATTACCCACAT
CAACGAAGTGACGCGTCGGACGGTTGGCGTGACCCCTCATCATACTTTGCCAAGGTTTGA
CACATGTCCTCAGTTGAATGCTCCGACTCTACCCGGGTCAAAGTCTGTTTATCGGAGCAA
TCAAGCATCTCCGCCACCGAGTCTCATCAAGAGGGCTGCAAGTTTTCCCACTGCAGCGGG
AACCAGCGAATCAGGGGAGGTACGAACGTCCTGCGGATCCTCAGCACATGTTACGAAAGC
CCATTTCCAGGGTTATGCCTCCTCATCCCCGGACAAATCGGACGATTCAATTCTAGCGTA
TTTGTCGGAGAGCATTACACATCCTCTTGCATCCGGCTCTGGTGCTTTTACAAGTTCTCT
TCACCCGCCGGGTCAGAAATTGTCAGTGACAATTCCTGGCGGAGGGGGATCAAGCGTTCT
ATATAGTCCTTCCCTATATCTTGCCGTGCCATCACAGTCCCGGACCCCTGGCAGTCCGCT
ATCCTCCAGACACACATCACAGCCTTTGGCAACAATGAGCCCATCCTTTGAGTACACAAT
TCAGATTGATTCTCCCAAGACTCCGAAGCGGCCCGTCTCACCTTCGATGCTGGCACGAGA
CCACATCGTACCAGTGGAAGTGGGTATGGAGCCTGTTAATTTGACGTCCTCAGATGCGAT
ACACCACAACCGTCTGTCGAAAGGTGGCACGCCGATAAGGGGTCAAGGAGACTTGGAGGC
AGGAATGAAAAGTGGTGTGGGATCGTTTGGCTTAGATGACGACTTTGTATTGAGAGAGAA
GCAGAACGTTTTATTGCAAGCTTCTAGTCTAGTGGTTGGAAGTTGTGATCTTGACGACAC
TTCCGTGTGGGAGGATCGGCTGAGGGATTATTTGTGGAATCGGGGTAGTGTTGCGGGAGC
CGTCACGAACAGTAGTATGTGGTCATCTTCACGGAGTACTGACGGTTGCTCTTAAAATGA
AAGACGGAGTTTGTTGCGAGTACCCGATAAGATAAAAGAA
>001174-001179_All_comp5767_c0_seq1 len=942 path=[0:0-941]
GGCAACATCACTTCTTCCCTCAGCTCGTTGCTCCTTGTTTCTGTGCTCCGTCCCCGTCTT
ACCGTCTCCGGTTCAGTAAAATTACCGAGTCTCAGAAGTTTAAGATGGGTATCAGAGACT
CCATTCGCGCGGCAGTGGGCGTCAGCGGCTCCACGTGCATCCCTTCCGACCCTTTGGGCG
ACAACAGGCGTATTGTGTACGCGTATAATGGCCTCCTGGAGGCTCTCAAGAATGATGTTG
GCGAGTCTCTCAGGTCTTATGCGTGTTATGCGCTAAAAGATAAAACCGCGCACGCCATGA
AGGAGGCAGCAAACAGCTCGACCGATGCTTGTTCTTCCTCTTTGGACGCGGCCATTCGGC
AGTACGCCTTATTTAACAAGTCGTGCATTGGGTCATACGAGTCCCTTTTTAAGCCACAGC
TGGTGAGACTGGAAGGCAAGGTACAGGAACAAATCACTCATTGCGCTGCTGCCATCTCGA
AAATTGAGAAGCGTGACCGTCTTTACGGGAAGATGATTGAGTACAAAGGAGATCTGGAGA
AGGCTCGAACGACCAAGAAAGGTTTGGATAAGGCAGAGCAGAATTATCGCAAGGCTGAGA
GCGAGTATGAGGCATCAACGACTGAAGTGGAAGGTCTAACAAACTCCATCAGTGCCATGC
ACAGGTCCTTCTTGCGAGACTCGTATGAGACATTATTCGAATCCCAGAGGAACTTCCTTA
AGATGGCTGCGGGCGAAGTCCAAAAGGTCCCGCAAATAGCGTTGTGAGTATTTTAAGGGA
CCCCTCGTGGTCGGTTGGAAGAGGGTGTGTGTCCTTGAACCGGTTGCTTGATATTTGGCT
GTGTCTGAATGTGCCCCTCACCTGCGAAAGGAGGTTTAGTGCAAGTGTAAGAAAACGGTA
AAACTTTCAGCTCGAACCTCCACTAAGAAAGGGAAAAAAAAA
>001174-001179_All_comp5264_c0_seq20 len=2113 path=[14821:0-25 14847:26-39 14861:40-46 8229:47-48 8268:49-59 18726:60-79 18746:80-87 18754:88-99 695:100-260 856:261-551 4046:552-563 1159:564-659 3933:660-749 1345:750-773 19101:774-794 3411:795-1128 19295:1129-1708 2304:1709-2112]
AGCTTTAGACCAAGTGGTCTGTTGTGGACTCAATCCAGCATTTAGCTGGTCTTCCTATGG
ATCTATTACCACGAGGTGTATAATGTAGAATTTGTCTTGGCATTTATTCTTTCCATTCTA
TTGATTTGATTTAACCAAATTTGTCTCTATAGTTGAATGTAGGATTATATGGATTCTATA
TTTAATTGTTTAAGAATTACTTCATTCCTCTTATGGTCCCATCTGGTATACCAGCAGTTC
TCCTCATGAAACACATTTCTGCTGCTGTGAGCCATCTCGTGCTCTGATGGTCTATGCTTC
ACAGGCACATGAAAGTATGGGTCGAGCTAAAGAAACTTACTGTATCTGAGAGACCATTAT
TGAAAATTTACTATGTCTCCGAAATATTTCACTTTTCATTACAGTTCCCTTTAATATAAA
CAATCGTAAAGACTTGTACATCAAGTAAATAATACTGTCTTGATTTTTATTTACGAATTA
AAGAAACAAATAATTGTGCTATTGGCTAGATAAAATATATAACTATCTTGATTGTTGTTA
TAAATCAAACAATACTTCTAAAGCATTTCTTAACTTCGGAGATAGTATCATATTATCATA
ATCGTTGTCAAGTTCAAGATATTTTCTGGGGATACTTCTAGTGGTGGTGACATTTTTCAT
GAAGTACGAAGATTGCTTGGGTGTCCTTGGACGCTCAGGATCATTAAAGTCCACATGATA
GAGTCCAAATTTAGACGTATAACCATCAGCCCATTCAAAGTTGTCAATTGCTGCCCAAAC
TGTGTAACCCATAACGTCCACTTTGTCGATGTGGATGGCATTCAAGATCTCAGTAAGATA
TGTAGCTAGGTAATTTATTCTGGTAGTATCATTCAACTGCCCATCGTCTGCGAACCCGTT
CTCCGTTATAAGAATACGCCATTCTTGACCGTAGTTGTCCCTTATCCAGTCGAGTACTTT
CCTTATAGTCAGTGGGGCAACTGAATCCCAGGTTGACGTTTTCGAAGCTATCCATTTTTT
GGCACTATACATAAGGACGCCCAAATCCAAGGCACTGGTGTTTGAAGGATTGTCTTCTTT
CGTTATCAGTGCTACCGTGTAAGTATTCACACCAAAGTAATCAGCAGTCCCTTTCACATA
TTCGATTTCTTCAGGAGTGAATTCTGGAAGTCTTGATTTACGAAAACCCAGTTCTTCGCT
CCGTTGAGCGATACGGTCTTTCAATACTTGAGGATAGTCTCCATCTTTGCTGTAAATGGG
ATCAGTAAACCAACCTACAAAAGTCTTCATAAAGTAGTCTGCAGCTTCTTGATCACTTGT
GGAATTGGGATCCAGGGGCAAGGCCCAAAAGCTGTGTGGAGACATGGAGATTTTTCCATT
CTGGGTGTCACGAAATTCCTCATTGTACAGATGATATGCTCTAGCATGACTAAGAAGAAT
ATTATGCCCAACAAGGTAGGGTCCGAATCCATATGCTAGAACACCAGGAGCTGTCTTATT
TGAACCATAGGATAAGCATATGAACTCTGGTTCATTGAAGGTTAGCCATAATTTCACCCT
ATCTCCAAAATTCTCAAATAGAATTCTAGCGTAAATTTCAAACATATCCACCATAATCCT
ATTAGCCCATCCACCGAGATTCTGTAGATATTGGGGTAAGTCCCAATGGTACATTGTCAC
CACAGGTTGTATTCCGTTTTTTAGTAGTTCATTGATGAGCTTATTGTAATAGTCGACCCC
TTTCTGATTGATGTTGTCTGGGGTGCCATTTGGTAATATCCGAGTCCAAGAAATTGAGAA
CCGATAGAAATCCATTCCCATATCCTTCATTGCCTTCACATCTTCTTCATACTTATAGTA
AGATTTGCAAGCATCGTCTCCATTCTTATGGTCTAAGATGCGGTTCGGATTCGTGTGGCA
GAAATTGTCCCATATACTCTCCCCCTTTCCATCGACATTCCAGGCACCTTCAGTCTGGTA
CGACGCTGTTGCTGCACCAAACATGAAATCTTCAGGGAAGTTAAAATTTGTCAGATCTGC
TGACACACATCTCAAAAGAAGTGTAACACATGCAACGATGTCGATAGTACTCATTTTGTA
TACTAAGGGGGGG
>001174-001179_All_comp5174_c0_seq1 len=653 path=[0:0-652]
GAAGGTTTTCAAGGGATCTCGTGTTTGCAAATGCCGATCTGATTATGCCTAGTCTGATAG
ATTTCAAGTTCTTCACTCACACAGTTGGACTTTCACATGAACATGGTTGACATAGGAAAA
AGCAAAGTGCAATGAACGTCTCGCTTGTAAGCATGCAAGGCCATGATTCCGGCCGTGAGG
TCTAAGTTTGGTTGCCAAACGACCTAGTACTCAATGAAGCAAACAGATACAAACAAGTAA
TTAAGCAAATACAGGGATCCCGAAACTAGTACGTTTCATTGAAACTTGGTAGAGCAAATG
CACTATTCTCGAGAGTAGCCAGCTTGTGAGGGCACAAATTTAGCCCTTTACCTCATATGA
ACTTTGTTTTGCACCAAGCAGCATGCTGCGGAATACAAGATGCTAGAGTCAGAGCAGAAT
TTTGCGTAGGGCAATAAGGCGATTGATAATATTGGTTGCAACGATCCTTGCAACCAGCAA
TCTCTTCTGACAAATCCGACGTCATATAGCCCCGGCACTTGTTGACTACAGTCTCGGCGT
GACCAGGAGGGTACACAGCCAAAGTTCCCATAACAAAAATGGACATGATTTGAGAGATGA
GCTTCATCGTTTCAGACACTCACAAGGGAACACAATCTATGTGCAAAACAAAA
>001174-001179_All_comp4347_c0_seq1 len=5249 path=[0:0-149 150:150-152 153:153-5248]
CCGTCTCTCATCAATTTGAACACCGGTTGGTAGCTGGTCTCGGGGAATGCCCCACGCTAA
ATCGCGCAAGTACCTGGTGCATATTCGATGAAGCATGGGAGTCAAGACATTAGCGATGCC
ACATACAAGCCGTCACCCCCGAAAACGCAACAGCCGCTCGGTGCAACAAGTCGTTCATCT
TTCTCTGTCGTCGGGTGGTGGAAAATCATACCCTACGTCATTGGAGACCTTTGAAGCAAT
TGCGCCAATTGGATCTTCGCTCTTCTCGGAAGTTGTTGTAATCACTTCTTCCGAAGATGA
AGGACCCACATTGATAAACTACCTGGATGCGACTATTGAGTTGACACCCGTCGCTTCCCC
CTCCAATCATGTTTGCTTCGTTGAAATCTCCTCGCGTGGCCCCGAAGATGCTGAGTCTGG
TTCCTCTGCATCGCCGCCTTTGACGCCACAAGCAAGTGCTACAAGGCGAACGTCAACCAA
GCGGAAGGGGGAGGGACGTTCTTGGTCACGAAGTAGAGTAAGCAAAAGGCGATCAGGGGA
GCCTGCCATAAACTGGACTATCTCGCCATCGGTGGGAGAAGAGCGATATCGCAGCGTTCC
TACGCTTAATCATGGTGTAGAAATCCGCGAATCTACCATTCCCGAGGCGGGAAGGGGTCT
GTTTGCTTCGCGAAGTTTCAAACGGGGGGAACTGGTAACGGAGTATGTTGGAGAGGTCAT
TAGTCGAGATGAAGCTCGGAAGAGACTTCGTCGTGGTCAATTTCATTACTTGGGCACATT
GGTCACTGGCATGTATGAGATCGATGGCATCCAGGAGCCCCAGGATGGGATTGGAGGAGC
CTCTTTCATCAACCACGCACGAAAGCCTCATGCCAACGTTCAGTGGGCGCATGTCGAAGA
TCGGCGAGCGTGTTTTCGTCGCTTATTTGCAAAGGCCTGTCGTGACATAAGTCCCGGAGA
GGAGTTGTTTTTGGATTACGGACGCACGTACTGGGAGCACCATCGTCGCTGGAAACTCGC
ACTGGAAAAGGGACGAGATGCATTGTCAGACGAAACTCTGACAGAAGATGAACACGACGT
TGCCAAGTCGCTTGAGGAAATATATATTGTGGACTCAGATGAGGAGCGAGGCGACATGCC
AACCTCCACTCTGCAAGTTGATGTTTCGACTTCTGGGGCAAGCAGTGTGGCCTCTTCTGA
GAATACCTTATCAAGCCAGTTTGCAAATGAGTTTCATTTATGTCCAAGCAATCCCCCACC
CCGTGTGACTCTTTGCTCCATTCACAACAAACTTGTAAACCCCAACGTGTTTAGCTAGCC
TGAGGTGACAAGAGCTTGCTGCTGAAGGACATGTGTGCGGGGGAGACCTCAGAAAGCTTT
TAGTATAGGGATAGCGCGCACTTTTTTTGACTTATTCTTTGTCACCTTCTCCAATCTCAC
TGGATCCCGCTGCCTCGTGAAGTCGCAACATGTCTACCACTACTGACAACATCAACCTTT
GCGACCCACACTCCGCCTTCTTCGGCTTCATGGGAATCACAGCAGCAGCTGTTTTTGCAA
ATTTGGGATCTGCTTATGGTACCGCGAAGTCAGGTGTTGGCATTTCATCAATGGGTGTGA
TGCGTCCGGATCTCATCATGAAAAACGTTATCCCCGTTGTCATGGCTGGTATCTTGGGTA
TCTACGGTCTGATCATGGGCATCATTATTAACCAGTCCATGGGGGATTTGAAAGAGTATT
CTCAAAGTGCCGCATACGGGCACCTCGCTTCTGGTATTACTGTGGGTCTCTCAGCTTTGT
CTGCGGGGTTGGCTATTGGTATTGTCGGAGATGCTGGAGTACGCGCCGTGGCTCAGCAAC
CACGCCTTTACGTCGGTATGATCTTGATTCTCATTTTTGCCGAAGCATTGGCACTGTACG
GTCTGATTATCGGCTTGGTCGTGTCTCTTGTCTCCACTGATAATGCCTGCGCACCATACA
GAGGTTCAGCTACGGCTTAGAATGCTGTTGTATCTCAAGATAAGGGAGGAATAGGTTGGC
ACACCTTCTGCTGGGGTCGGGTTGTTTGTTGAAGGAGGGTTTGACATCATGATCCGTTCC
AACTTTAAAGTCATCATGGTGGGTATGGAAGATAGGAGCAAACGATGACTGTGGTGGGAG
TCACTGTGTACCTCGGTTTCCTCGAACATCAGTGCAAGCAATCAAATTAGAAAAGTCGAT
TGAACGATTATAGCTAAGGGTCGTGCCTTCGATGGGCAGGTGCAGCTCATTATGCCCGCT
GGGCATAACTCAAAAATGATGTCCTTTTTTGCACGAGGGAACAGAGGTCGCGACGAAAGT
CATGAGCACCGAAAACACAATTACCTGTGATCCCCACTCCAATCTATTCGGATACATAGG
AATCACAACAGCCGTCATCTTTGCAAATGCGGGGTCTGCCTATGGTACTGCCAAAGCAGG
ACTTGGGATCTCTTCTACGGGTGTTATGAGGCCCGATATGGTCATGCGAAATATCATTCC
TGTAGTAATGGCCGGTATCCTCGGTATTTACGGCCTGATTATGGGGATCATCATCAGTCA
ATCAATGGGAGCTATCACCGAGTACTCAACTGCTGCTGGGTACGCCCATATGGCTGGAGG
CGCAACCGTTGGATTATCAGCATTAGTCGCTGGTTTTGCCATTGGTATCGTGGGAGAGGC
GGGAGTACGCGCCAACGTGCAGCAGCCCCGAATGTTCGTGGCCATGATCTTGATTTTGAT
TTTTGCTGAAGCGCTGGCGCTCTATGGTCTGATCATTGGGTTGGTAGTATCCCTAGTGAA
CGTTGACAATGCTTGTACACCATGGGCAATGTAAAGCGTGTCATTGTGGGTGCATTGATG
GCGGGGGGGCGGGCTGGCTGAGTCGATGGTCAAATTACTTGTCTGTCAGTGTGTCAGTGA
GTTTGCCAGCCGTATGGGATGGAGGTGCTGCCTCCCCTTTTCCCTCGTGTGACTGAAGAA
CAACTCGACCACAACGGCGACGATGATTTGTGAATAATTTACTAAATGAGGGTTTCTTTC
TCTTTGTGTCTCGGGGTCTCTTCTCTTCTCTTCTCTCTGAGCCGAACTTCGTTTTTCTCT
TACAGCACGAAGCAGACATTTGGTTGTGAATCCTTACATCATCATATACTGAGGGTAGGT
AGCTTCGTAAATCTCAAACTCCAGTCTCGTCCTGTAACTCTTGTAATGATTTCTTGGCTT
TCTTCACTCCGCTTTGTGCATCGTCCAAATGGTCAGCCAGCTCATCCTGGATCTCTTGGA
CGTTTTCATCGGACAGTTCGGCCTCGCGATCGCTTATTGCATTCTTCCTCGCCTTCAAGT
CGTCAGCGTCGTCGTTGTCGTCCTCGCGACGAGATCTGCGATGAGACCTGCGCCTTTCAA
TTTCATCGTCCTCATCTTCCTCCACCTCGGTTGTCAAATCCTCGTCGTCCTCGTCACCTC
CCCCAAAGGGCCAGAACCAGTGGCCACCTTTCTTTTTGGGACCCGCTGTTGTGCTGCTGC
TATTCTCATCTCCGGTCACTTCAGTTGATTCAACCTCGCCTTCGTCGTCCTCATTGGAGT
ACTCCACACGATGGCGACGTCTGTGTCTGCGTGCCTCTCCAGGAGTCAATTGCAGGTGGA
TGACCACCAAACATATGAGGATGTGAGTCAGCTTCATGGAAGGCGCCGTGAGGTTTTGGT
GTCAACGTAAGACTGAAATTCAATGCGGCAGGAAAACCAAGTAAGTGAAGGGATCAACCT
GTGTGTCTCTATCCCCGTGGTAATGCAGGTGTGTTGATATACGGCTTGTCACTCACTCAC
CAACGATGCATGTCGCAGACCTTTGCGTTTTGCTTGTAATAGGATATGGGTCTCAATGGA
TACCAGTGACACCCGAAGCTCCATGAGGTGGAAGAGGTGCCGCCTTTTGTCGAACCAACG
GAAAACATTCTCTATTGTTGGCACTCGTTGCTGATCCCTTCCGTCAATCGAATGGTCAGT
GGTGGACTGCGAAATACTCTCCCCCACAATAGAGGACTGTACTGGTCTTAATGCAATACT
GTCAGTGACAAATTTATCGTCAGCGGGCCTGCTTCTCAGGAGACCACTCCTCAACTCAAA
AGAACCCGCTCGTCCCATATCCGAAGCACTCATTTCATCCTCGTCAACCAAAACGTCTGG
GGGTATTGTCGTCGGGACAGTAGAATTGATGGTGGCCGGAATCTCAGCCTCGACCTCACG
TCCAGGCATAACAACAGGACTCTGCAATGACGTCGCTTCACTGCAGCACACCCCTCCTGA
CGTTTCAAGCTCCTCATCCTCATCAGTTGTATCTTCCACAGATTCCTCCAGGTCCAATAT
GCGCCGAGGAGTCTTCGGTATGAGAATGCGCCCCCTACTCTCCTGAATCTCCACCAATTC
AGACCCTGGATAATACTTGTCCAGCTCTTTAAGGATGCGTTCTATGATTCTCTCGGCTCG
ATCTTGCACTAAGGACGAGCTGATGTCACCAAGGTAGGAAATCATACGGGCCAGCCGTGA
ATCCTTGGGTTGCTCGACTTTGTGGGTCACAGAGTAAGGGCCGGAGTGCAGATTATTGCT
GCGATGAGGGATCGCTGTAAACTCATGGTCCCGGTACACTGACGCCCATGTAAGATGGGA
GCTAGGATCGGCGACCTGCCTCAAAATCTCTGTTCGGCACGACCTGTGTAGAGAAAGATA
CAAAAGATTGTTCCGCGTCTTGACTGCGCGATCGTGTCCGGGAAAGGCATTATTGATCGA
TTGATCCTCGGCTGGTAACACCATAGTGTCGTATGCGCAAACGTTAATGTCCACCTGATA
GGCCGACCCCATACGAGCCAATACACTGGGCATATCACCAATCACTTGTATTCGCCCATT
CTTAAGCGAGGCGATTTTGTCGCAGAGAGTCTCGCACTCTTCTGGGTTGGGGGAAGCAAT
AATGACAGATCGACCCAACTCCTTCTTTGTTTGACTTATGACGGACCAAATACGTCGTCG
TGAGATGACGTCCACACCGGAAGTAGGAGAATCTAGAAGGATCAAACGGGGCCCGTTCAT
CAACGAAAGAATGAAAGAAAGCTTCCTTTTGTCGCCTTGGGAATATTGCTCGACCGGCTT
GTTCTTCATGTCTCGCAAACCCACAAGCTTCAGAGCCTCGGGCATCACAGTACGCCTGCG
ATACGTCCGATTGATCATTGATATCCGCC
>001174-001179_All_comp5104_c0_seq1 len=1083 path=[0:0-1082]
TGCCTTGGCCCTCCATGGGCTGTCATGCCATGGAATAAATTTTCTTTTGCATAACCATAC
TGTGTATCCTGGGACCACCTATTCATGTTACAAATGGTATTATGATACCAAAGTAATTGT
TCTTTTATCTACTGCTGTTACGAAGATAAAGTTCCTTTGAAGTCTTTTCCCAATTAGCCC
GTTTTCTTTGGCTTAACAAATGTTCTCTTCCGCTTCATCTTCGTTCTCATTAACTCCAGT
TGATGTAGCTCTGAATACACTTCTGAGAAAATTTCTTTCTGCTCCTCTTCTGATATAGAT
TCCCTATACTCCTTCATGAGATCATATTTCTCCCATGGCTTTGCCCTTTCAGCAGCTTTT
TTGTAGAACCTCTCTGGCAAACCAAGATCTTGCAAGCCTTTCAATTCCTGCCTCTCCCAT
CTCTCTAGCCAAGGCCGAGGTTTTAGCTTCACCTTAATTGGATTCACAGGAACTGGAGCT
CCCTCAGACATAAGCTCGGGTTCCATATTGAATGGGAAAGTGCTGTACTCTGGCAGAGCG
TCTCTCAAGTACAACAATTCACTGTCTAATCGCTTCTCTAGGCGCAGGACCTCAATCTTC
TGAATTAGAGGGCTATACATCTCATAGAAGACTTCCACACCTTGATGATCAACTACATTT
CTAAGAATGAAAAAAGCACGCAGTCCACAGCCGCCTCGTTGAATACATATTCCAACAAAT
CTACTTGACTTCTCTGGAGCATGCCGATTTGAACTAGTAACTGCCATAATACTGCCAACA
TAGAATTCAGGTATGTCAATGTGTGATCTACGATTCAACATATCCATCCTCTCCAATTTC
TCTCGTACGCTATTTCGCCATTCCACTTTTGGATCTGGTAAAAATTCTGGGTATACAAAT
CGACATTCCAAGGGCACAACATTTTTCTGAACTTCTGATGCTTTGTCTTCTGTGTCTATT
GGCTTACTTTCTACTACAGAGGATAACCCTCGGTATTCAGTATTAACTCTTTTTGAAATT
GATAAACTTGACTTAATTTCTCTGCATATTCTTCTCGACACATGTGAGAGAAGAGCCATC
TTG
>001174-001179_All_comp5958_c0_seq1 len=2544 path=[0:0-2543]
CTCCAAAAAAGCCTGAGAGCATAAAAACCTTTGCATTTCCCTGTCCACCCCCTCCTTCTC
TCCTCACTACTCAATAAGAGCGCAATGGCTTGGGTCAATGTCACAAATGTGAGCATCAAG
TGCCCCAATCCAGCGCCCCTAAATGCTGACTTCTCATTTGAAGTGTCCTTCCAATGCTTG
CAAGACCTGACCCTCCCAATAGGATGGAGATTGATTTATGTCGGGTCTGCCGGGGATAAG
TCCAAAGATCAAGAGTTGGAATCGGTTGAATTGGGTCCAATTAAGAAAGGAGCCTTGAAG
TTCACATTCGAATCCGATCCTCCCGACTTCTCGAAGATAGACCCAGACGATATATGGGGT
ACCACAGTAATTCTTCTTGAGGGAACGTACAGAAATCAAGACTTCATAAGAATCGGGTGG
TATGTTCATAACGTCTACATTGATCCCGCCCTTCAAGACGACCCCCCTGATGTGCCTATC
ATGTCCAAGATTGTGAGATATATAGCTGCTGACGAGCCGCGGGTTACACGCTTCAGCATC
AATTGGAGTGGAGGGCCTGACTTTGTCCCTGCGATGCCTGATGCTGCCTTATTGGGTCAA
ATATCCGCGGCAGCGCATCAGACGTTACTCGACGCAGGACTGAGCACGACAGCAACGTCA
TTGAGAGAGGCAGACCATACTCAAGGAAATCTGCAGCAACATATTCCAAGCCACCTGATT
CATGGAGATGCTGAAATGAGCACGGAGCAGCATGGACCACCCAATGGGTTGCCACCTCCT
CCCTCTTCTGAAGCTTGTGGCAATTCAGAATTCCAGAAGTGCGGCCAGGGGCATAACGAA
GGCTTGGGCTGTAACGGTTTCGAGACTACAGGGCCTTCTCATTGTGGACCGTTATCATCT
TCCTGTTTCAGTTCTACGTCAACAAATCTGGACGTTGAGATGTGCTGATTCTTCACTACT
AGATAGATTGCGAAAAGTGGCTGACCAAAGCATCTGTTATGTGATCAAATGTACAGGTCT
ACTCTGTTTGTATTCGCGCGTGTGTGGTGTCTCCTGACAATGGCTGTCAATTGACGTTTA
TAGGGTCAATTCAATGAAAGTGGGGGTGTTCTGATCAGCGTTTCTTCCGGCTCTCGTCTT
GTTCGGCACGTTCTAACTGTTTGTATTCTTGGTAGTTCACAATAGGTGCTTCCAGCGTTG
CATCATAACCGGGGATTCCCTCCAAAAGTTGCAACATCCTAGACCTTACAGCCGCAATAA
CAGCGTCTGGAGAGTCACCCTTTTTCGGTAGAATGAGCTCATCCGAGAATTTGAGGTATA
TGGTCGCAAAATCAACTAGTGGGGACGAAACAGGCCACGCCTCTTGAGAGCCATGTATAA
CGGATGGTAGAATGGGATACCCATTTTCAATCGCTAAATTGAACATGCCATACCGGAAAG
GGGCCATGCGTCCAAAGCGTCGTCTTACTCCTTCAGGGTAAACCAGCAATGGAAAGTTTC
TATCGATGACTTCCTTGCAACGATCTACGAGCTCTTCCTTGCGGGTGATGCCCCAACCAC
CTTTTTCTCCAGTGAAGTGCACAAGTGGCTGTCCCGAGAGTGCTACCGTCCAGCCGATGA
AAGGAACGTACTTGACTTCGCTTTTGATAATGGCTTTGGAGACAGACGGAAACAGAGATG
ACTTAAGAGCAAAACCATCGATGTTCGACATGTGGTTGCACATAACCATACAAGCTCCAG
GAAGGCGTAAACGATTGTCTGACGGTCGCCGTGGGATCTTGCAAAAATCGACCCCGTCCC
GAGTTTCTCTATTCATACTTATCCACGTAGTGAGCTCTTCTCTCGACATTTTGTCCACTG
GACTGCCGTCTCCCAGTACCTTGACATCAAAAATCCATGAACTTGCTTTCATGATTGAGC
GAACAAATAAATCGATGAGTAGCCCGACGGTGTTCTCTCGACGACAAAGCCGCCGTCTCT
TAGAGTCTTCTCCCTCATTCGCCAAGGTCCCAATCAGCTCTAAAGTCTTGTAAGCACCAA
TCACTCCCAGTAAACACGTCGTGGAGATGACCGAAAGCGAGACAGTCACGGAAACAAAAT
ACACCATGGCAATAACTCGTACCCATGTCGCAGTAGGTCGCTCAAATGAACGCTTTTTGT
CAAACTCGTCTCTTCCCTGTGTATGAGGGACTGGACCAGCCGCCACCTCTCCAGCCTCCT
CAGTCAGGATATCAGTAGCCGTAGTTGTCGTTTGATGAGGGAAAGCACCTTGTTGAATAA
AGTCCTCTTTGGGTTTGGATCCCCAAGCAGCAGGCGAGGCTTCATCCGCCTCTTCCACCC
CCTCGCCGTCGTCATTAGATTCTTCCCCATTAACAAGTAGAGGATCCTCTTCCGCCCCAG
ATGATGTGCAAACGCTCATCATGTTTGGCTTGTCTTGTGAAGAAGAAACTGCAGAAGAGC
GTTCGAGTACCAATTCTTGAAAAGGTTCCCTCGGCGGACACTCTTCCTTAGTCACTACTT
GAGCCATATGTGAGAAGAATAGTC
>001174-001179_All_comp5448_c0_seq1 len=830 path=[0:0-829]
CTCAGTCGTTTTGTGTCTTCCTCCCTAATTCCAGGAGCAGTTGGGTTTTCACAAATTTTT
AAGAGAATGTCTCACTCTTTTACCGAACAACCGACCCTTCCTTATGAGCTTGGGGCTCTG
CAACCACATATCTCCACAGAGACTCTTCAGTACCACTATGGCAAGCACCATCTTGCTTAT
TACAACAAGATGCTGGCCATGACTGAAGGAAAGGAGGAGCATAAGGGCAAGACACTTCTA
GACATGGTGTCCTCAACTGATGGCGTTCTCTTCAATCAAGCGGCCCAAACGTTCAATCAC
AGCTTCTATTGGCGCTCAATGAAGCCCAATACCGGCAAGGAGGACAGCAAGCCCACTGGT
GCGATCAGCGAGGCCATCAACGAAGCTTTCGGAAGCTTTGACGCTTTCAAGGAGAAATTT
TCCGCTCACGCCGCGGGTCATTTTGGGTCTGGCTGGGTGTGGCTTGTCCTGAACAAGCAG
GGCAAATTGGAGATCCTTGAGACCCATGACGCCGATTGCCCAGTGAAGGGGGATAGGGGT
ATTCCTATACTGGCATGCGACGTCTGGGAGCACGCTTACTACATTGACTATCGCAACAGC
AGGCCCGATTACGTTAAGGCTTGGTGGAAGCTCGTCAACTGGGAGTTTGCGGAAGAGAAC
TTCAAGAAGGCTAAGCACTGAAAGGCTTTCTTCCACCCGTGTAAATGTACGTCCAGGCCT
GCTCGTGTTCTTTGGGGTCAACAAACCTTGAATGTTTGTAAGGAAAGATGGGTGATCTCC
ATCCTGCCTAACTGAACGTTGTGCTTATAGTTTGATAATCAAAGGAAAAA
>001174-001179_All_comp5581_c0_seq1 len=5254 path=[0:0-5253]
TGCTGCCGTAGGCAAATCTCATATCATTGCTACCCTCTCGCTCTTGTTCATCTAACTAAC
ATCCAATGTCTCGCAAGTTTGGTGCTCTTGCCTGCTGCCGTAAAGGCGATTCGCTTCCAA
GCATATTCTACTTTGACGCTGCGGGACGTGCCGAAGCAGCCCGCTTTTGCTTCCTTTTGG
GCGGTGTGGAGTTCAGAGATGTCAGATTCCCCAAAGACTCGACTTGGTTGTCATACTGGA
AGCAGCGATCGCCCACAGGTAAAGCTCCTTGGATGGAAGTTGACGGAACAAAAATTGCGG
AGTCTCGTGCCATCGTGATGTACGCTGCGAAACGTGGCAACCTTGTCCCTTCGAAGCCAG
AGCACGTCATTCATGGCGAGATGGTTCTGGATCTGATCGAAAAAGTAATTGACGAAGGAG
TGGCGTATACTGTTGCGCAGGGAATTGCGGACAAGCAGGCAGGGATGAAGGCCTTCATCG
AAGCGTATATCAAAGAAGGAAAGCTGCTTTCTCTGGAACGAGCCATAACAAAGTACCAAA
GCGAGGAAGGCTTCACAGTTGGGGGCGCTCTGAGTTATGTGGACGCTTATGTGGCTACCT
ATGTCTCGATCTTCGCATCGGTCGCGTCGGAAGAGAGCGGTCGGACTTTCGCTGCAAGTT
ACCCTGGGATGCACAAGGTTAAACAACTCATTTATGGGATGGATGTAATTAAGAACTACC
TAGTCAAGTATCCTTCTTCGGTTGTCCTTGAGACGTCAAGACAGTCGTGCGAGACTAAAG
TTATATCCCTCGTACTGGAAGCCGCCGGTATCAATTTTACTGTGTCGGCCCCCGTCGAGG
AGAGCACAACGCATACAGCAGCGCTTGTCCTGGTCTTGAACAATGCAACTCGCGTGGAGG
GCATGGAGGCAGTGTTGGAATGGATTAATAACCGTTACTCAGTGCTGCCCCTTGACACCA
AACGGACGACTGTTGTTTGGGAGCTTCTGCAAAGTGTTCGCGACATATGTGCGAAGTATC
ATCAATGGGATGAGGGCAAGGCCAGCGAAGTCGCCACCATGATCGACAATGTCGATTCTC
GGTTAAGAGACTTGCACATTACAGAAGGAGGCTCGGAGTCATTAACCATCGCAGATTTCG
CTGCTGCAGTACTCTATGAGGTTTTGAGCTTGAACAACAAGAGTATGAAGTTTACGTCTT
CTCTGGAAACATTGGCACAAGCGTACAATCGAGTTTACTTGATCAAGAGCGTTCGTCTCA
GCCATTTGAAACGCAATCGCCCCGCTCTCTACTATTTCCCAGTTCCAGCCAAAGCTGAGT
CTTGCCGCTTCATGTTCCATGTGGCTGAGATCCCGTTCGATGACGTTCGTTTCACCTTCG
AAGAATTCGGGGCCAAGTACAAAGCAATGTCCCCCACAGGCCAGTGCCCGTTCTTGAAAC
TGGGTGATGACATCATCCCAGAGTCTTTGGCGATCACTAGAATGATTGGTGAAGCCTCCG
GTTTTGCGCCGTTTACATCTCGTGGCAAGATTCTAGCGGATAGCATGGCTGCAGCCTACC
AACGTTGCATGACCGTGAGCGATCGCTCTTATCTCCTCAAGGCGGAAGAACAGCTGGCTT
TCAGGAAGGAGCACCTTCCACCCGCAATGGATGTCTGGGAGAAGGTCGTAGCCCAATTTA
AGTGCAAAGGCGATTGGGCGGTCGAGAATCGCCTTACCTGGGTTGACGTATATATTGCCG
CTGAGTATCAAATGTGGAATGTTTTCTACAAGGCCATAGATATCGACGGAGAGAGATGGC
CGACACTAACATCAATATATCACAAGGTGATGGCTTTGCCCGCAATCCAACAGTACAAAG
CCAACGCTAATCTTGTCTTGTCTTGAGTTCCTTCCACGGGGGAAGCGAACTAACAACGGT
TGTTTGCATAGAAGTGCTTGCCAGTGTGGGGACGTGTCGTTCAGTGTTGATTTTATTGTC
GAGGTTCCGCCACACTACACTCTGAGTAAACAATCCCCCTCAAAGACATGATGTATTGGG
CAACTTCCGCCCGTGTGAACGATGTAACTCCACAAACTCTAAACGTCGAACGCCACCCAC
TCCCCTTGTATTAATCAGGTGGATAATTATCATGCCCCGATTAGCTTTCAGTAGAGTCAG
CGTCGTGGTTCCGTCGGACGTCACCCTGGTGGAGAAGAGACTGGCTGCAGACAATGCTCC
CCGCAAAGTAACCATCTTGGAGAAAGTCGGCCTCGCAACTGTCTTTCCTCTTTGGCGTCG
TAACTGGGTTCGAAACAGCCGAAGAGACCTTAGGGCGGTTCTGAGAAGGAACTATGAGGA
CACTGATGCAAAGGATCCTGAAGCCCAGGCATTATTGGAGATTGTCAAAACTAGGCAGCA
GCACATACACAGATTGATGTTATGCCGTGCGGCTGGCTTGTGTGGGGCTATTTTTGCTCC
ACTTGGAACGTGGTATTCGTTTAGACACTATGATCACAAAGGTCAGGCGCTACCATTGCC
TTTTGCCGCCTATGGTGGAAATCTAATCGCTAGAGCCGCCGCTGCTTGGTGGACAGGAAG
ATGGACCTCTCCTTTAAGAGATGTGTCGTTGGGGAATTTGCCAGCTCACAGGTTTTTGTC
TGACGACGAGTGACGGGGGGGAACAGGGGCAGTGTACACAGATTATTAAAACTGAACTAA
CGGCCAGGGTTCCTCCAAGAGCAGTCTGAGTCCCGGGGCAAATTGCTCATGCGAACGAAA
TTCCCCTCTTCTCGATGCTTGTCACTACTGAATGAAGAGCCACCAAACCTGGTACTTCTT
GGGATTTGCAGACAACAAACGATGTCGACAACTCGTTACTACTCTGGCTTATGGCTTTGA
TGGAAATGTTGTTCTCCCTAAGCGCGTTACACCAAGCGGCTAGTGCTCCAACATAACCGC
TCTGTCCGCGGCCAACAACACTCAATACGGCACAAGCGGAATCTACAGTTACTTTCAAAT
GGCTACCAAAGTCCTCCACGTCGTGGCGGAACTCTTCTTGAACTGCGCATAAAACGCCAT
CGACCTCCGAGACATGGACAGCCACGGAGATGGCCGAGCTGGAAGCTCCCTGCGAGATCA
AGAGAATCTTGCCTCCACCCTTTTCAACGGCATCAAAGAATCTGGACGCAAAGCGGTACA
CGCTTGTGAGAGGGTAGTTGGACAGTGTCAGCAAGGCAACGTCCGACACCTTAGTTACAA
CCTTTCCTAGTGTCGCTTCATCCCGTAGGTGGCTGAAATCTGCAATAAGAGTCCCCTTCT
GTTCGGGGTTGAAGGTGCTTTTCAGGAGCATAGGCATCTGAGTGTGCATGCACGGGAGGA
GGCTGGCGGGATGTAAAACTTTAGCTCCAATACCAGCCAGTTCCAGAGCTTCCTCGTACG
AGAGGTAATCCAAGGGCTCTGACCCTGATATTATGCGAGGGTCACCCGTGTAGACTCCAG
CCACGTCTGACCATATGGTGACACCTTGAGCTCGCAGCAAGCTAGCAAAAGCCACAGCCG
ACGTATCAGACCCGTTCCGTTGTAGTGTGGCGGGGAGGCCGTCCAAAGTTTTGCAAATAA
ACCCAGTCACCAGTAGTATGTAGCGGGTGGACGCATTTTTTGGCCTCAATCGGAGGAAGG
AGCCAAGACAACCGCTGCCGCTTCGTCCCCTTGCTGTGAGTGATTCCTGGGCTTTTCTTC
GTTGTGCCGTTTTGATCTCTTGAGCATAAAACCACTTGGCCATCAATCTGTAGCTTGCTT
GCCAATCGATGATCGGGAGCCCCCCTTTTTCGGCAGCGTTCCGCACCACACTTATCGGGC
CTGCAGGGGGGTAAAGCTTTGGAGGCAGTGTCTTCCACGAAGGGAAGGCCCATGTGTTAT
GCATATCTTCGAGAGAGCAAAGACGTGACAAGTAGCCTGCGCTCCCCTCTTGAAGGGGGC
CAATGGCATATTCTTCTGTATGATCTTCGAAGTCACTGTCCCCATTGAGTCCCCCATTCA
CAGGGGCTAGAGAACTCTTCTTGGAAGCTTGCTCCACTAACAACGAACGTCGCGATGGGT
TGTAACTTAAGGTCTCTGCCAGGGGCGCACTACTGGCCGACTCATCTGTAGTCTTGTAGG
TCTCAATGGACGCTGCACTCTGGCCAGGAGACGTTTTGCGAACCATAGGAGGCCGCGAAT
CCCCACCAGGCTTGACAGTTCGTCTTAGTCTGAGTACTTCTCGGGCGTTGAGCTTGAGCG
GTACGATATTGGGATACTGCGCGGTCACGGTTCTAGAGAGGATAATGTGTAGCAGGTGTA
CTGCCCAGATCTCTCCCTGTCCCAAGACCTGAGCGGCCATAGAGTCGGAAACATCACCAG
TCAGGGCAATGGTTTGAAGAATCGAAACAATGTCGATGATGTCCGCGAAGAAGCTCCGTT
GGAAAGTCTCAATCTCGGGAACGCGCTTTTTGTATCTGGATGAGGTGGACCCCGACTCCG
AGCCTCCCTCATAATTGGCCTTGACACACTCCAGAACGCTCATATGCGTATTAATTAATT
TGAGTAAAGGCACACCGAATGCGTGAGAGTACGAGGCATTCTCCAGTTGGACCGCAACCG
GCACCTCTTCACCCCAGCGTCGCAACTCCGCTTTCGCTTCAAGAAGGAAACCCAAGCGAG
TCTTGTCTGTGGGCGCCCGAGCATTGAGCCTTTCAGCATTCTCGTCACTCGCGGAACGAC
TGTTCTTGGCAACGGCAGAGGCCCATTCCGAGTCCGTTCTGTTCCTCACCCCCAAGGCTT
TGCTGATCGCTGAGGATAAAAGATCCGTCACGCCACTCATGGCAGACGAGATAACGGCCA
AATGATCCTGCGCCAAAGCCACGGTTTCTAGATTGAGAACAGGAGGCGCACAAGGCGTAA
CCGAGGTCTGTCGGCTGACTGGAGGCGACGGAGATGACGCGAGGAAGGACGACTGCGGCT
CAAGCTCGCAAGGAGGGTCCACTTCCCATTGTTGCAACTGATTGCATATGAGATTAACAA
CGCGTATCATTTTGTCATAGTCTGCGACGGAAGATCCACCAAACTTCCACACCCACCATG
AACCTCCAGAGAAAGTGTCAGGCGTCACTACATCAGACTGCACGGGCGGCAGATCGTTGT
CAATTTCGGTCGGTTCCCTGATCGGGAATGAGGGGGGCATGTGTGAGTGTTTTGCCTTTC
CTCAACCAGGTGTCTTCTCGAAGGTCTGTGCCCC
>001174-001179_All_comp4892_c0_seq1 len=2742 path=[0:0-60 651:61-2741]
GCTATAGTATATGTTAAGTGTACTTGATGTCTAATCCAACCAACGTGCGCTGTGTAGTTA
TGAATATAATTTAATAAAGAATGAATAAACTACAATCGTCATTTTTGCCAATGTTGATTT
CTGCTTTCACGAATTTAGACAGAATTCAGATATCTTATATTTTTATCAATACGTGTCAAT
GTTAGCAACAATTAATGAAGCAGGTCTCTTGATTCAAATCAGTAAACTTTTGAACTGCCG
TCATTTTCTAAACCACCTTGGTATGATTATGTCTACCGGTATTTTAATGCCCAGGGATGC
AGTTTCTGCAGCTTTATGTAGGATGACCACCTCTTTCTGACTTCGAGTTGGAACTGCAGA
TAGTGTCCCCGAATAACTATAGTATGATAATAATAAATATTTGTATTGCCATTATATATA
ACGCATTGCATACTTCTAGTTCATGTACCATTACTTCTAACTGTAATTCTAAGAATTCGC
ATACAACACAGTAAGTGGTTGAAAGTACGTCAACCTAAATATACAATCTTGAAGATGAAA
AATCATATTTTCGCACAATTAAAATAATACAATTCTTCGTTTCATAATCTTCTCTACGAA
TGGCATGTTCTAAATAAAACGATAAGTATAAATAAGTCTGCCAGGAGGCTCGGTAATAAG
GATATAATGTAGATTATAGCTTTCAATTTTTGTCATACATGCCGGCAAGGGTTCTGATGG
AACAGTCCATGATATTCTGCAGCTGAGTATGTTAGAGACATCGCGATAATCAACTTAATA
GTAGAAAATAAATTATTAGTTCTAGCCGACTGGCAGTAATTTATTAAACTATAAATATCG
ATAAGGTTCTCTGAAAACGCTTACTTAGGCCTATTGTATATTCTGCTTTCTGGGCAATTT
GGAACTATTATATAGGGTTCTGTTGACCACTAAAGTCAGTTATGTATGATCAATAAAACC
CAACTATATCAAAATTACCTCATTCGACGTTGTAGTTTGTTCCATCTGCGTTTACGATCT
TGTATTAACTTGAACCACGCTTTCAAATAAAATATTCAAATATCATAATGAATGACATCA
AATCCACGTGGGGACTGCCCTGACAGGTGGTCACCCCGCATTGTGCTAGTTACAGAGCAA
GCCCTGAGCGAATGTTCTCATGATTTCAATTGGCTACCAATTGTTCATTCAAATGTTCCT
AGGCATGAGCTGAACCTTGAAGCCATCGATGGGTTTTAAAACAAAACTGTGCTCTAACTT
TCGTTGTATGGCTTCCATGCCTCCTACAGTCTTTGATACACGAAGTCTTCTCAGCAGAGT
CGACAGAATTGCCTTCGCTTCTAAGATGGCGTAGTTGTTGCCCACACATTTTCTCCGACC
TCCTCCGAAGGGCAGAAATGAAAATGGATGTCTGGTTTTGGACTTCTCTGGAGCGAAGCG
TTCTGGATCGAAACGATCCGGATCGGGGTAGAATTCTGGATTCCGGTGTACGGAGTAGAA
GGAGATGTGAACGACGCTTCCAGCTGGAATAGTCAAATTGTTGTCCAGTTTCAGATCATT
GTCGATGGCTCGACTTGCCAAAGGAATTGGAGGGAACATCCTCAAGGTTTCTTTAATCAC
CTGTTCCAGATATACCATTTTTTGCAGATCTTCATTTGTCACAAGTCTGTGCATTTCGCT
TCCAAAGATAGTCTTCTGTTCTTGAAATATCCTCTCCTGGACGTCTTGATTATCTCCCAA
GAGTGACAATGCATACGCACAGGTGGTAGATATAGTTTCTGATCCAGCCACTATTAAAGT
CGTCACCTCATCCAGCATCTCTTCTTCGTTCATCAAGGAATTGATTATCAATAGATCAAG
AAAGATTTTCTTGTCAGCTGGAATTGCCATGTAATTGTCTTCTTTCCTGCTAAGCCCAGA
TTCTTCAAACTCTTTCAACTTCTTCTTAATTACATCTGCACTGAACTCATGGAAATATTT
TGATGATATTCTTAACTCTTTTCCGTATTTCGTGAACTTCAAGAAGGAACCAAGCCATAA
CCACGGTCTGAGACTTATTTCCCCGAATAAATCTAAGCATTTTAAAGTATGTTTTACATA
TTCACATTTATTGTCCAGTTGAGCGTTCACTACGGTTCCCATTGTAGTTTCACATACTAT
ATCAATAGCACATTCCGCAAAATATTTGTATGGATCGAAAGTGGTGCCGTCGGCGATTTT
CTCCATTCGGTCTGCAAGGATGCAACTGTTTTTAGCGAAGTTGTCAACGAAATTTTCAAC
TATTTTTGTATGGAAATTTGATATTACGATTTTCTTGTGTCTTTTCCACTTTTCTGGATT
GTTGATTGCCACAAGTCCTTCTCTTAGTACAGAGCTTAATAGTCTCTGTGCTAATGCTCC
TCTCTTGGTTAATTTTGGGTTTCCAAGGATGCGCTCAAGTACTTTTGGATCAGCAGTCAT
TATATTTAGCGATGGTCCAATCCACAAACGAAAAGTGTTACCAAATTCTTTGAAGAGTCC
CGTTTGGAGCTTGAATCTATGTCCAACATCACTTGACACCATGCTAAAGATGTTTCCCAC
AATTGGATATGATTTAGGCCCTGGAAATTTTGAAGCATTTTTATACAACCTTCTTCTGGA
GATTCTGAAATTTACGATGAATAGTAGAATTGAAACACAAACTAGACTTAAGAATATCAT
CATGCTGAATGTGGTTGAGGTGTTGGTCTAATAAGACAACCA
>001174-001179_All_comp5629_c0_seq1 len=593 path=[0:0-592]
CCCAAACAAAACCGCGACGACTGCCAGAAAGAAGCAATACCCTTTTTTCGTTCTCCTCCA
GTGCCACTTGGTGTGGCTGTCTGCCAGCAGGCAAGCAATCAAGCAAGGAGGCATGCAATC
AATGTGGTTAACCACTTTTTCTAGTCACGCAAGCATTCACATGCGGGAGATGAGGTGGAT
CTTCTTGACAATGTCCCCTTTCATGTCCGGGCGAATGGCAGTAAGCATCTCAATCTTCTT
TGAGGTGTTCGAGTCAGAGGCGCATGAGGACAGTTTCACCACTTGCAAGCGTCGAGAGGG
CCTGGTCTTGTTCTTGGTTGTGCGGCTTCCACGAACCTTGCGGTCTTTGCTATCAAGGTA
GACAGACACACTATTTGACATGATGCCGCTGCTCTTCTTGGTGTGGGCACCAGTTAAATT
GGTACGCTCGGAAGAAAGGACTATCCCGCCAAACTTGTTGACGAAAGCAGAGTGCTTCTT
GATGCACTGCCACACAAGGTCATCGGAAGCGTTTGGGAGGGGAGACATAGCTTCTGCTGG
CGGTGAGCGGGAGGCAAAAAAATTGTGTCAGGGGTGTAATTCTGTTTGGTCTT
>001174-001179_All_comp5519_c0_seq1 len=2676 path=[0:0-2675]
AAACAACATTGTCACTTCTTCTTTTGACTTTCACCCTTCTCTTTCGCTGCTTCTTTTTTT
TCCCTTCTGCTGCTTTTTCCTTCTTCGTCTGCGATGTTGATGGATACTACTCCCGCTTCC
TCCAACGTTCCAGCTGGCATGACTTCTATCTCCGCTCAAGCTCAACACGAACAACAAGTC
GCACAGCAACAAATCATTGAATCTGCTGCTGCTGCCGCCCACGCAGCTTCCATGCCTCTT
GCCACAACCACTGCTGCAACAATCAATGCGGCCACTTCGACAATGAGCTACCAATCTGAA
TCAGCGATGAAGACCACAGCAACCCAAATGCAGCAAGGCATTACCGCAGGTGGCTCCACT
GCCATGCACCCCTTGCTCTCCACACCAGTCAACGCCTCTTTTGGCCCACGCCCAGTGCCT
TCCACATACACTACCCCTATCATTTCCTCGGGTCTCGCGGGCGGAATTTATACCTCGAGC
AAAGCATCTCAACAGACCACGAAGACTACGGCTAGTGCCCCTATCATACCAGCCCAGTCT
CATGTGTCGTATGGATCCACTCAAATAAATACCTCAGGCAGCAGTTCCAAGAATTACTTC
TCGGGGTCGCAGTCAGCAACCAAGATTGCGTCAACGTCAATGGGTCCAATGGCATCTGCA
GGACATTATCACTCCAGCTCGCTTGGGACAGGCTATGTGTCCATGTCTGGTGGTGTGTCG
ACTTCCAGTGGTCCTCAAGTTGTGCACACGGCCACCAGAGTCGATCACTCGCAACAGCGT
GTGATTGCGGAGCGCGTCATTGAGCATGAGGTGAAGGTCCCAAAGAAGATCACTCGCGAA
GATGTCGTTGAAAAGGTCATTGTCGTTCCTGAGAAGATTGTCCACGAGGAAGTCATTGAG
GACATTCACAAGATCCGCGAACGCATTGTTGAGGTTGCCATGCCAGTGATCCAGGAGAAG
ATTGTGGAGGTTCCCGAAATCGAGTATGTTGAGAGGATTGTCGAAGTCCCCGAAGTTATC
ATCCAAGAGAAGATCCGTGAGGTGCCACGCATCGACTACCAAGAGCGCATCATTGAAGTG
GTGAAGCCAGTAATCCAGGAGAAGATTGTCGAAGTCCCAGAAATTGAGTACAGAGAAGTC
CCTTACGAGAAGGTTGTGGAAGTCCCTGAGATTCGCGAACAGGTCGTCATTCGCGAGGTT
CCAGTCCCACAGTACATTGAAAAGCCAGTTGCCGAGTATGTTGACGTCCATCAAGAGCAG
GAGATTATCAGGACTATCCCCGTCCCTGTCGAGGCTATCACAACCTGCGAGTTCAAATTG
CCCCGCCTTAGAGCCACACCCAAGGGCATTGATGTTCCTCTTTATGTCCCCCGCTTCGTT
GAAGTTCCAATCCCAATGGACGCCATGGACTCTCAGACCATTGCTCAAGCTGAAGCCTAC
GCCACACAAGTATCGATGTTGGCAGCCTCCTCAGCTGTGTCTCTTTGTGATGTTGAGAAC
ATGGCAAGCAGCCTTCGTCAGGCTAACTTCGAAGCCGTCTTGAACACCACAGATCACGCA
GCTATGATCGGCCAATACTGGAGCTCCGGTCGTCTTCTGGTCGATCAGATGTCCATGGCT
TACACTGCCTCGTCAGCAACCACTACAGAAGCAACTGGCGCGCACCTCCTTGAGACCCAT
ATCCATGGGGGCAACATCATCACTCACCACCCAACAGAAACTACCACAATCACCACCACC
AAAGCAACCCAACCAACTTCCTTTGTGTCCTCTACCCACCTAGGCGGTGGTCACTACACG
ACTTCTACCTCAGTGCCTCATTATGCCACGACTGTCCATTCCCACACCAGCCAGGCTCAG
CAGCTGTCAGCCGTTCCACTTCACACCTTGGGAGCCACTATGGGTACCGGGCTGAATACT
GTTGCTACAACGACAATTGGCGGCAGCACCATCGCTGGTGGTGTGACAGGAACTGTGTCT
GTTGTCCCAGCAGCAACATGGAACCAAACTCAGACTGCAGCAACAACAAGCTCATCGTCT
ATTACTAAGACCGTTGCTACTGCAGCAGCATCCGAGGAGACCACGATGATCAGAGCCGTC
GGTGTGGTTCCTGTTGAGTCCGCTATGGAAGCAACAGTCCCAATCGTCACTTCTGTGGCC
GAAGTACTCGAAACAACGGTTAGCGGCGGCAATAGCAGCACTCCCGGTGTGACGACAATG
GTGGCTAGTTGCGAGCAAATAGTCGAGAAGATTGAGTCCAAGACTATGGAGGCTGAGACT
TTGGAGTCGAAGACTTCAGAGGAGGAGAGCAGCAGTGCACGGGCTAACGAGGACAGTAGC
TCATCTGTTGTGGCTAGCAGTGGAAGCCCAGTGACGATCAACGGTGGATACACCGGAGAA
GGCACACCAATTAATGCTGGAGTCGCGGCAGTTGATACTCAGTGATTTGCCTCATCTCTA
ACGTATGTCCATGGATGAGTGTGAGATACCAAGAGTGAGCTCAAAATGGACCCGGTCATC
CAGTGCTTCTTGTTTGTTTGTTATTTAGCTTATGATGAAAAGATTTCCTCGATATTGCAA
GCTTAGTCAAGGTCCTTTCTTTTGGTTGGCCGAGCTATTCATCAGCAACAAACAAACCTG
AACGAACAAATGATAAGTTTGGCAATTAAGTTGGCC
>001174-001179_All_comp5469_c0_seq1 len=679 path=[0:0-678]
TTTACTGGACTGAGAAGAGTAATAGGTGGCTCTTGAGCAGACATGAAGAGTTGTTGGGGA
GGCGTAAAGCAAAAAAAAACTCAGTGTGAAGTCTTGCAGCAGCCCCGTGGACGAGTATGA
GAACCTGGAAGGCCTGGAGCGCGACCAAAGTATTTTTCGGCAACTCGGCTCTTGGTGTGG
CCTCTAAGCAGAACACAGTTATTTCCCTTAGGTGCTCTCATAGCCAGCTGATCAAAGGTC
AAGCATTCGCCGCCTGCCTTCACGATGCGGTGTCTTGCGCTCTCCGTGAACCGTAGGGCA
CATATCACCATGGGGGGGAACTCCTCCATTCTGACATCATCAGTGACAGTTCCGACGATG
CAAGCAATCTTTCCTTCGTAGTGTTTCATGTGGGAAGCCAAACGTTGGAGGCCGATAGGA
GCTTTGTTGCGCTTCGACATCATCAATCTTTTGGCAACCAAGACGTTAAACTTGGATTCC
GTCCTTCTTGCTAAGAATGAGTACAACTGTCCCAACAATTGCATATGGGGGTTTGAGGAA
TGGACATGAGTCCTTCCCGACTTTTTGTGGTTCCTTTGGGAGCGAGGGATATCAATGGCC
ATGTTGAAGTCTGCGAGCCAACGCCTCACTCACTCTTTCCTGCCTAACAGGGTGCCAGAT
TTTTTGTCCGGTTTTTTCC
>001174-001179_All_comp4431_c0_seq1 len=901 path=[0:0-900]
GGGGCCTCCAGGACCAAAAAATACGCCCCTCTACACAAACGTGTGTCTGTTCGAAGAGAC
ACGGAATATCAACACGTTTCCGGCTCCCCCTTTTTTGCCGCCAAGTTCTGTAACCTTCTT
GCTTTCTTCTTCTTTCCTCCTCCTCTTCTTCTTCTTCTTCACTTCAACACCCTCACCATG
GCGCAACCCTCTGAAGTAATGAAGTCGCTCATTCAAAAGCGTTTGACAGAGCTTCCTGGT
CCTCAAGGCAACGCTGAGAATGAGCCCTACATGAGTGGTTTGATTGACAAGTGTGACGCT
CTGGCTATGTTTGCTTCCGATGGTAGCGTCATGTGGGCGTGGAGTCAAGATCAGATGAAC
GGCTGGTACTGGCATTGTGATCTCAAACAGGACGACAACATGTACTCAAGCAATTCGTAT
GACTACATACAAGGAGACGGCTCCAAGGTTCACGTTGAAGACGAAACCTCCGTCGTTGCG
AGCTTCATGGCAGATCAATCATCATCTTTATTTTTCAACGGCTCCAAATTTCACCTCACG
CAGAAGGACAAGTCCGAAGATAATGTGACGTGGGCCGTCATGGGCGGTGCCGGTGGTCGA
GGACTCCACTGTGCCATCACACCAGACAAAGACTGCATGGTTATAGCAGCAGCTTCTACC
AAGGCGACGCCGACAGAGCAAATAATGGGCATTGAGTCGGACAGGGAGAAAGGTTCGATC
ACCACTGATGCTCGATCTCTGGCAGGTCAGTTCAGAGCTTTTGCTCCTGGAGCATTGGGG
ATCTAGGCTGGTTGAAATTGGAATGCACCTTCCACTAACACACTTCTACGGCTGAGGAAT
AAGGTTCATAACATCACTATAGAGTACCTGATGGCTTGAGGGCCAAATCGAAATATTGAG
G
>001174-001179_All_comp5969_c0_seq1 len=1886 path=[0:0-1885]
GTAATTTCTGGTCATGGTTTCCACGTCTCTCGTCTACGTATCACTGTTGTTTTTGGGATT
GGCTGAAGGGAGAGTAAGCCTCACCTACCAAGTGACATCGATTGCAGCTGACTCATGCGC
CCCTACATGTCCGCCCACCAACCAAGCAACAAGTTATGCACAGCTTTACTCCTGTATCGC
CGACAGCGAAAGAGACTATCCTCAGTGCACGTTCGATGGCTTTTTTGAGGCTACGGGTGA
CCTGGCTCTACAATGTCAATCCCCACAAGGTGACTCACAGTACTTCGATCTGGATGTCAT
GGATCTTCATGATCCGGAAGCTTTAGTCTATTACGAGGGTACCTGGACAGGCCATATCAA
AGTGGATTTCGCTACTGCTGCGACAAGCGAATGCCAGTTTCAAGTTTGCGGGGTGACCGA
AGACTTGAACACGAAGTGCGGGATCACCTCGGAGGGTTGCCTTGCTGGAGGTGCGACCTT
GAATCTTGGTGCAAACTCCTTAGAATACACGTACACTGACCTGTACGCGATGGAAGGTCT
GGTGAGCGATCAACCAAAAAATGCCTGTGGAGGCAGCGTTACCAAAGCCTCCATATCCAA
TATGCGGTACACCTTCCATTTTGCTGTGCCCGACGCCCAAGAATCAACAGAGAATGGCGC
GATAGTTACTATGTCTTTGCCGGCCCTTGTATTTTTCACGTTGGTGTCCCTTCTTCATTG
AAGCAGTGGTTACGACGCCTGCCGTCTTCGAGATGCTAGCGTTGTTGTTGTTCCATTTTG
ATGTCGTTTCTAGTAATTTTGCGATGTCTAGCGACAGAAAAGTACTTGAATGGAACAAGC
TATTGCTGATGTGGTCCCTGAGACGAGTTGATAGCAAATGTCGAGAACGCATCCGTCCCT
CTCTGTCTGTTGATTTGACTGTCTACCGCTTTCCCTTGTTTCCGTATCACCGAAGTTAGA
CTGACAGACTATGGGAATCAATCTAGCAGAGCACCTCATGCAAACAATGATAGGCCGGAG
CCAAGATCGCTCAGATTTGATCAAGCGACAAATCTCATCAAAAAGTATATGCCACAGCCG
CTCCAATGAGGGATATGCTTGACAGTAAGAGCGGAACTCCAGAGTCCGTTTGAGCGCCGC
CCTTCTTCACGTACTCAAGGTAAAATGTATACGGAACATACGAGGTGACCGACGCGGGAA
CACCACCGCATTTTGCCTGCGTTGAACTAACGACTACTCCCACCGTGACTCCAGAGTGGG
CTAGCGACGTGGTAGAGAATGGGAGGACCAGAGAAGTCTCTCCCGCCTTGAGCGTTTTGA
TCACTTCTGTTTCACCAATGCCTCCGAGGTCCAGACCGCACGTAGTCGCAGAAGAGCTGG
ACACAATCCCTAAACGGATTTCACAGTCCTGAGCGGCCGCCTGGGGGAAGTTGACCGTGT
AATTGGCTTTGGCATCTAAGGTGACATCAGGCACAAAAGCTGCGATGCTCTCCCTCTCGA
AAGTGAAAAGAGAGATAGCAGAAGTTTCAGCTTGACACAGGACATCGGAATCTCCGGAAG
TCAAAGATGCTGTCCTGAGCCGGCAAGGCGAAGAAGGGTCTTCCAACACTTGAAGGGCGC
ACAGTGCAATCACACTGGTGTCACTAGTGGTCCCGGCTTTAGGACAAATATCTGGGCATG
CTCCGCCCACGCTCTCAAGCACAGTAAAACTTTGAGTCACTTGACCATTAGAGTAGCCAC
AAAGTGCTAGGAAGGTGCAGATCACAGATACCTTGGCTGCAAGCATTGGAGGAGAAGAAC
ACTAGTCGCAAAGTTGAATGTGGCTCACAGAACCACGAAACGAAAAAGACAGATTAATTA
GAGGCCGTTTGTGCCGTGGGTCACAG
>001174-001179_All_comp4423_c0_seq1 len=1937 path=[0:0-1936]
AATTTATTATGTGTAATACTCCATGAATTGTAAAGCCAAGTCTATATTAAATAACACTTC
AGTTTTCTACATACTATAGAAGATTAAGGTTCTCAAGAGGATGAGTATTATATATGGTAC
TCTGTTTCTTTCTATGTGGTTCCTCTCAGCAAACCAGATTGTCGGAAGTCTAGCTTCAAA
CAGAAATAATTCTGTTTCTACTGTTAGTAGAGTACACAATGATGAATTTAAAATACCACC
AATTACTATTGAACAACTTTGTCCAAGGGGAATTAGATTGTGGATCCCTGGTATGCCAAA
ACTTAGGTTTGTTGGATTCCATGTAAGCATAAATAGCCCACTTCAAGGTGCGACACCTTC
TAAATATAGTGAAAATCTAGGGCGGCCCATAAATGGACGCTGGCAGTTTGACATTCCTGA
TGTCTATTTACAAAAAGGAGACGTTGTGTATTATTGGTTGCATTTTGTAGTAGGAAAACA
AAGCCGTCTTGTGACAGATCTCTCGTGGACAGCTCCAGGTATAATATGCTCAGGAAACAA
CACCAGTACCAGCTTTCATTGCAGAACATCTGCTACAAAAACATTGAAAGGCCAAACATG
TGTAGGACAACTTTTGTTTGAAGATAATTTTGATACCTTTAATTTAGAAAGATGGCATCA
TGAAATTTCTGCTTCTGGTGGAAGGTACCATGAATTCCAGATGTTCGTTAATAATCGGTC
AAATAGTTTTGTCCAAAATGGCATTCTACACATAAGACCTACATTTACTGAAGATGTATT
TGGTCAAGATGCTTTGTATAATGGCATTTTAGATTTAAGAGGAAGTGCATTATCTGGAGA
AAAGTGTACAAATCCAGTAAATAATGGATGTTATAAACATGCTGTAGGGTCGCAAATTCT
GAACCCAATAATATCAGCTCAACTCTACACGTCGGAATCTTTCACATTTCAATATGGTAT
AGTTTCAGTGCGGGCAAAGATGCCAAAAGGAGATTGGTTGTGGCCAGCTATTTATCTACT
TCCGCATCAAAATGCGTATGGTCCCTGGCCAAATTCGGGGCAGATAACTATAGTTCAAAG
TCGTGGAAATAGTAGATATTCAGTCAATAGTGAATCCTTGGGAGTAGAGCGAGTAGAAAT
GGGTTTGCAGCTTGGCCCTGGACAAAATGGAATTATCCAAAAGCATATCTATGCCAAAGA
TGGAGACGACTGGAATAGTGGTTTTCATAACTTTGATGTTGAGTGGACACCAGAAAATAT
CAAATTTTCTATTGATGGTGAACCAAAATGGAACATTACGCCTTCTCTTGGTGGAGGGTT
TGGGAGTGCTGCAGGACTAAACCAAGAGTTTAACAGAAATGTCGATAATTCTGGATCAAT
AATGGCTCCATTTGACCAACAATTCTATCTGGTGATTTCCCTAGCAGTAGGTGGCATATC
AGATTATTTTCCAGATAAGTCAGGAAATGTACACTACAAAAAACCTTGGAACAATACTTC
TCCATCTGCAATGTTGGACTTCTGGGAAAGCAAAGACCATTGGTATCCAACATGGCAAGG
GAGTTTGGATTTCCAAGTGGATTATGTACGTGTTTGGTCTTTACCATAATATTGCATGAT
[truncated: 2,425,851 more chars]
